# Supplementary material for: Transcriptomic Analysis of the Primary Roots of Alhagi sparsifolia in Response to Water Stress
Source: PLoS One. 2015 Mar 30;10(3):e0120791. doi: 10.1371/journal.pone.0120791 (PMC4379016; doi:10.1371/journal.pone.0120791)
Supplement: S1 File — Table A in S1 File. Primers used in the RT-qPCR assay. Table B in S1 File. Statistics of unigenes in different expression-level interval. Table C in S1 File. Differentially expressed genes between P-6h and the untreated primary roots P-0h (early water-stress inducible and repressed genes). The significance of gene expression difference between samples was identified by using q-value<0.005 and the absolute value of log2 (foldchange)>1 as the threshold. Table D in S1 File. Differentially expressed genes between P-24h and the untreated primary roots P-0h (late water-stress inducible and repressed genes). The significance of gene expression difference between samples was identified by using q-value<0.005 and the absolute value of log2 (foldchange)>1 as the threshold. Table E in S1 File. Differentially expressed genes between Rh-6h and P-24h (rehydration inducible and repressed genes). The significance of gene expression difference between samples was identified by using q-value<0.005 and the absolute value of log2 (foldchange)>1 as the threshold. Table F in S1 File. Common genes between the early and late water-stress inducible genes. Table G in S1 File. Common genes between the early and late water-stress repressed genes. Table H in S1 File. Genes exclusively expressed as the early inducible genes. Table I in S1 File. Genes exclusively expressed as the late water-stress inducible genes. Table J in S1 File. Genes exclusively expressed as the early water-stress repressed genes. Table K in S1 File. Genes exclusively expressed as the late water-stress repressed genes. Table L in S1 File. Genes showed ‘up-up-down’ expression pattern in the course of 24h of PEG-treatment following 6h of rehydration. Table M in S1 File. Genes showed ‘down-down-up’ expression pattern in the course of 24h of PEG-treatment following 6h of rehydration. Table N in S1 File. The significant KEGG pathways enriched from the early and late water-stress inducible genes (P-6h vs. P-0h) the early and late [file pone.0120791.s001.zip]

Archive with 14 entries (14 files):
- Table J in S1 File.xls
- Table K in S1 File.xls
- Table L in S1 File.xls
- Table M in S1 File.xls
- Table N in S1 File.xls
- Table A in S1 File.doc
- Table B in S1 File.doc
- Table C in S1 File.xls
- Table D in S1 File.xls
- Table E in S1 File.xls
- Table F in S1 File.xls
- Table G in S1 File.xls
- Table H in S1 File.xls
- Table I in S1 File.xls
