# Supplementary material for: Transcriptomic Analysis of the Primary Roots of Alhagi sparsifolia in Response to Water Stress
Source: PLoS One. 2015 Mar 30;10(3):e0120791. doi: 10.1371/journal.pone.0120791 (PMC4379016; doi:10.1371/journal.pone.0120791)
Supplement: S1 File — Table A in S1 File. Primers used in the RT-qPCR assay. Table B in S1 File. Statistics of unigenes in different expression-level interval. Table C in S1 File. Differentially expressed genes between P-6h and the untreated primary roots P-0h (early water-stress inducible and repressed genes). The significance of gene expression difference between samples was identified by using q-value<0.005 and the absolute value of log2 (foldchange)>1 as the threshold. Table D in S1 File. Differentially expressed genes between P-24h and the untreated primary roots P-0h (late water-stress inducible and repressed genes). The significance of gene expression difference between samples was identified by using q-value<0.005 and the absolute value of log2 (foldchange)>1 as the threshold. Table E in S1 File. Differentially expressed genes between Rh-6h and P-24h (rehydration inducible and repressed genes). The significance of gene expression difference between samples was identified by using q-value<0.005 and the absolute value of log2 (foldchange)>1 as the threshold. Table F in S1 File. Common genes between the early and late water-stress inducible genes. Table G in S1 File. Common genes between the early and late water-stress repressed genes. Table H in S1 File. Genes exclusively expressed as the early inducible genes. Table I in S1 File. Genes exclusively expressed as the late water-stress inducible genes. Table J in S1 File. Genes exclusively expressed as the early water-stress repressed genes. Table K in S1 File. Genes exclusively expressed as the late water-stress repressed genes. Table L in S1 File. Genes showed ‘up-up-down’ expression pattern in the course of 24h of PEG-treatment following 6h of rehydration. Table M in S1 File. Genes showed ‘down-down-up’ expression pattern in the course of 24h of PEG-treatment following 6h of rehydration. Table N in S1 File. The significant KEGG pathways enriched from the early and late water-stress inducible genes (P-6h vs. P-0h) the early and late [file pone.0120791.s001.zip › Table J in S1 File.xls]

## Sheet: P6_RootvsP0_Root-yes-P24_Rootvs
Genes Exclusively Expressed as the Early Water-Stress Repressed Genes
Gene_id	P6_Root_readcount(P6_RootvsP0_Root)	P0_Root_readcount(P6_RootvsP0_Root)	log2.Fold_change(P6_RootvsP0_Root)	p.value(P6_RootvsP0_Root)	q.value.Storey.et.al..2003.(P6_RootvsP0_Root)	Signature(P6_RootvsP0_Root)Rh6_Root_readcount(Rh6_RootvsP0_Root)	Gene Length	NR GI	NR ID	NR Score	NR Evalue	NR Description
comp31030_c0	1.18967	17.1225	-3.8473	8.81e-05	0.0013728	TRUE	1753	255645955	ACU23466.1	457	1.52e-47	unknown [Glycine max]
comp31083_c0	1.59801	16.3993	-3.3593	0.00027802	0.0038182	TRUE	1931	356515345	XP_003526361.1	2455	0	PREDICTED: putative pectinesterase/pectinesterase inhibitor 24-like [Glycine max]
comp28515_c0	1.73401	16.9269	-3.2871	0.00025509	0.0035384	TRUE	2139	356495117	XP_003516427.1	1751	0	PREDICTED: uncharacterized protein LOC100783770 [Glycine max]
comp8638_c0	3.09403	28.0631	-3.1811	3.53e-06	7.36e-05	TRUE	1665	356563474	XP_003549987.1	1083	1.5e-140	PREDICTED: transcription factor bHLH18-like [Glycine max]
comp26520_c0	2.65202	23.7115	-3.1604	2.14e-05	0.0003837	TRUE	1906	357517969	XP_003629273.1	1846	0	hypothetical protein MTR_8g075260 [Medicago truncatula] >gi|355523295|gb|AET03749.1| hypothetical protein MTR_8g075260 [Medicago truncatula]
comp20921_c1	2.31202	19.8907	-3.1049	0.0001139	0.0017234	TRUE	1361	357486853	XP_003613714.1	1807	0	Anthocyanin 3'-O-beta-glucosyltransferase [Medicago truncatula] >gi|355515049|gb|AES96672.1| Anthocyanin 3'-O-beta-glucosyltransferase [Medicago truncatula]
comp30667_c0	2.99203	23.5132	-2.9743	4.02e-05	0.0006775	TRUE	2299	356523149	XP_003530204.1	2723	0	PREDICTED: kinesin-like protein KIF22-like [Glycine max]
comp23055_c0	3.97803	31.0914	-2.9664	2.41e-06	5.22e-05	TRUE	2609	225639908	ACD87452.2	3694	0	minichromosome maintenance 5 protein [Pisum sativum]
comp22654_c0	3.33373	25.9719	-2.9617	1.66e-05	0.00030321	TRUE	973	356520432	XP_003528866.1	608	6.37e-75	PREDICTED: remorin-like [Glycine max]
comp22833_c0	2.89002	21.3397	-2.8844	0.00011824	0.0017825	TRUE	1316	357490877	XP_003615726.1	1457	0	Protein phosphatase 2C [Medicago truncatula] >gi|355517061|gb|AES98684.1| Protein phosphatase 2C [Medicago truncatula]
comp24732_c0	2.95803	20.8128	-2.8148	0.0001751	0.0025337	TRUE	1693	357478449	XP_003609510.1	2015	0	hypothetical protein MTR_4g116470 [Medicago truncatula] >gi|355510565|gb|AES91707.1| hypothetical protein MTR_4g116470 [Medicago truncatula]
comp16585_c0	21.7592	153.055	-2.8144	2.55e-24	2.53e-22	TRUE	1955	356526435	XP_003531823.1	2405	0	PREDICTED: secologanin synthase-like isoform 1 [Glycine max]
comp20060_c0	2.72002	18.9686	-2.8019	0.00035228	0.0046801	TRUE	929	356536232	XP_003536643.1	754	2.18e-97	PREDICTED: uncharacterized protein LOC100794402 [Glycine max]
comp29769_c0	7.10606	48.4754	-2.7701	1.37e-08	4.09e-07	TRUE	833	388508662	AFK42397.1	761	7.89e-99	unknown [Medicago truncatula]
comp27259_c0	5.26393	35.7243	-2.7627	1.14e-06	2.6e-05	TRUE	1273	357465993	XP_003603281.1	1669	0	hypothetical protein MTR_3g105880 [Medicago truncatula] >gi|355492329|gb|AES73532.1| hypothetical protein MTR_3g105880 [Medicago truncatula] >gi|388521645|gb|AFK48884.1| unknown [Medicago truncatula]
comp18981_c0	4.42004	29.3764	-2.7325	1.15e-05	0.00021949	TRUE	1748	356496569	XP_003517139.1	1823	0	PREDICTED: G2/mitotic-specific cyclin-1-like [Glycine max]
comp21777_c0	18.1443	111.709	-2.6222	6.53e-17	4.27e-15	TRUE	1041	351720781	NP_001236164.1	705	6.72e-90	uncharacterized protein LOC100527699 [Glycine max] >gi|255632978|gb|ACU16843.1| unknown [Glycine max]
comp30589_c0	4.31804	26.5429	-2.6199	4.69e-05	0.00077667	TRUE	2728	68236762	AAN73052.2	3854	0	mini-chromosome maintenance protein MCM6 [Pisum sativum]
comp31821_c0	15.9121	97.4777	-2.6149	6.57e-15	3.65e-13	TRUE	931	75220301	O82711.1	860	6.54e-113	RecName: Full=Kunitz-type trypsin inhibitor-like 2 protein; AltName: Full=Protease inhibitor from pea 2; Flags: Precursor >gi|3650368|emb|CAA09607.1| profucosidase [Pisum sativum]
comp30458_c0	3.94403	23.2412	-2.5589	0.00017194	0.0024922	TRUE	2531	356537732	XP_003537379.1	1046	1.12e-126	PREDICTED: uncharacterized protein LOC100807330 [Glycine max]
comp30069_c0	9.31608	54.7324	-2.5546	8.42e-09	2.59e-07	TRUE	2231	356511809	XP_003524615.1	2487	0	PREDICTED: replication protein A 70 kDa DNA-binding subunit-like [Glycine max]
comp29807_c0	5.33805	31.351	-2.5541	1.31e-05	0.00024479	TRUE	2002	357506291	XP_003623434.1	2087	0	Cytokinin-O-glucosyltransferase [Medicago truncatula] >gi|253741119|gb|ACT34896.1| GT1 [Medicago truncatula] >gi|355498449|gb|AES79652.1| Cytokinin-O-glucosyltransferase [Medicago truncatula]
comp28549_c0	4.01203	23.3156	-2.5389	0.00017998	0.0025922	TRUE	3192	356531188	XP_003534160.1	4503	0	PREDICTED: uncharacterized protein LOC100775206 [Glycine max]
comp17226_c0	54.6385	311.262	-2.5101	4.37e-42	7.53e-40	TRUE	2483	357455511	XP_003598036.1	3053	0	Cellulose synthase [Medicago truncatula] >gi|355487084|gb|AES68287.1| Cellulose synthase [Medicago truncatula]
comp30116_c0	5.95005	33.7332	-2.5032	7.92e-06	0.00015455	TRUE	3110	356521757	XP_003529518.1	4278	0	PREDICTED: DNA replication licensing factor mcm2-like [Glycine max]
comp22379_c0	6.83032	38.2666	-2.4861	2.15e-06	4.71e-05	TRUE	951	356531700	XP_003534414.1	553	1.18e-66	PREDICTED: 21 kDa protein-like [Glycine max]
comp27771_c0	5.84839	32.6024	-2.4789	1.26e-05	0.00023755	TRUE	1202	356509596	XP_003523533.1	1065	4.52e-141	PREDICTED: uncharacterized protein LOC100814865 [Glycine max]
comp11143_c0	8.80608	47.8827	-2.4429	1.57e-07	4.07e-06	TRUE	784	363814528	NP_001241883.1	632	3.63e-80	uncharacterized protein LOC100794624 [Glycine max] >gi|255640578|gb|ACU20574.1| unknown [Glycine max]
comp18543_c0	7.55146	39.5793	-2.3899	2.55e-06	5.49e-05	TRUE	1489	363808342	NP_001242251.1	1545	0	uncharacterized protein LOC100803678 [Glycine max] >gi|255634475|gb|ACU17602.1| unknown [Glycine max]
comp30644_c0	4.59004	23.8867	-2.3796	0.0002678	0.0037023	TRUE	2830	357466621	XP_003603595.1	2331	0	hypothetical protein MTR_3g109450 [Medicago truncatula] >gi|355492643|gb|AES73846.1| hypothetical protein MTR_3g109450 [Medicago truncatula]
comp24840_c0	7.65007	38.9951	-2.3497	3.84e-06	7.95e-05	TRUE	2846	357476415	XP_003608493.1	3631	0	DNA replication licensing factor MCM3-like protein [Medicago truncatula] >gi|355509548|gb|AES90690.1| DNA replication licensing factor MCM3-like protein [Medicago truncatula]
comp29681_c0	25.4322	125.667	-2.3049	2.54e-16	1.59e-14	TRUE	2023	357513769	XP_003627173.1	2966	0	Seed lipoxygenase-3 [Medicago truncatula] >gi|355521195|gb|AET01649.1| Seed lipoxygenase-3 [Medicago truncatula]
comp17652_c0	6.76606	33.261	-2.2974	2.6e-05	0.00045602	TRUE	1512	357444555	XP_003592555.1	1037	7.02e-135	Fasciclin-like arabinogalactan protein [Medicago truncatula] >gi|355481603|gb|AES62806.1| Fasciclin-like arabinogalactan protein [Medicago truncatula]
comp23086_c0	14.2461	69.5517	-2.2875	1.31e-09	4.45e-08	TRUE	1761	356555410	XP_003546025.1	1673	0	PREDICTED: uncharacterized protein LOC100818476 [Glycine max]
comp29071_c0	44.8124	218.266	-2.2841	6.91e-27	7.8e-25	TRUE	2142	357470367	XP_003605468.1	1977	0	UDP-glucuronosyltransferase 2B5 [Medicago truncatula] >gi|57790330|gb|AAW56091.1| triterpene UDP-glucosyl transferase UGT73K1 [Medicago truncatula] >gi|355506523|gb|AES87665.1| UDP-glucuronosyltransferase 2B5 [Medicago truncatula] >gi|388495756|gb|AFK35944.1| unknown [Medicago truncatula]
comp23487_c0	11.8661	57.1957	-2.2691	4.45e-08	1.25e-06	TRUE	719	351722763	NP_001237767.1	422	2.1e-49	Bowman-Birk type protease inhibitor-like precursor [Glycine max] >gi|168259034|gb|ACA23206.1| putative Bowman-Birk type protease inhibitor [Glycine max]
comp27672_c0	5.95005	28.5847	-2.2643	0.0001119	0.0016963	TRUE	3028	356495063	XP_003516400.1	3023	0	PREDICTED: probably inactive leucine-rich repeat receptor-like protein kinase IMK2-like [Glycine max]
comp17121_c0	5.88205	28.1895	-2.2608	0.0001268	0.0018944	TRUE	244	397589725	EJK54772.1	267	1.57e-27	hypothetical protein THAOC_25571 [Thalassiosira oceanica]
comp25998_c0	64.9001	305.899	-2.2368	4.57e-36	6.6e-34	TRUE	1946	388495496	AFK35814.1	1844	0	unknown [Medicago truncatula]
comp26966_c0	5.74605	26.1477	-2.186	0.00030497	0.0041176	TRUE	1862	356501087	XP_003519360.1	2152	0	PREDICTED: histone acetyltransferase type B catalytic subunit-like [Glycine max]
comp31098_c0	5.91605	26.6747	-2.1728	0.00028061	0.0038473	TRUE	4807	356496908	XP_003517307.1	5899	0	PREDICTED: DNA polymerase alpha catalytic subunit-like [Glycine max]
comp30152_c0	6.49406	29.1116	-2.1644	0.00015359	0.0022473	TRUE	1623	357504085	XP_003622331.1	1428	0	Protein regulator of cytokinesis [Medicago truncatula] >gi|355497346|gb|AES78549.1| Protein regulator of cytokinesis [Medicago truncatula]
comp12121_c0	8.94208	39.7815	-2.1534	1.03e-05	0.00019817	TRUE	1360	357488705	XP_003614640.1	1566	0	Dihydroflavonol-4-reductase [Medicago truncatula] >gi|355515975|gb|AES97598.1| Dihydroflavonol-4-reductase [Medicago truncatula]
comp29673_c0	10.0641	44.7232	-2.1518	2.96e-06	6.3e-05	TRUE	3160	357480305	XP_003610438.1	2374	0	hypothetical protein MTR_4g132160 [Medicago truncatula] >gi|355511493|gb|AES92635.1| hypothetical protein MTR_4g132160 [Medicago truncatula]
comp25414_c1	6.66916	29.5726	-2.1487	0.00014671	0.0021606	TRUE	508	--	--	--	--	--
comp30413_c0	7.34406	32.273	-2.1357	7.81e-05	0.0012333	TRUE	1731	356546020	XP_003541430.1	1972	0	PREDICTED: probable pectate lyase 12-like [Glycine max]
comp25437_c0	7.65007	33.5916	-2.1346	5.61e-05	0.00091385	TRUE	2216	357479537	XP_003610054.1	954	7.89e-119	Zinc finger protein CONSTANS-like protein [Medicago truncatula] >gi|355511109|gb|AES92251.1| Zinc finger protein CONSTANS-like protein [Medicago truncatula]
comp23347_c0	39.4145	171.924	-2.125	1.02e-19	7.86e-18	TRUE	2733	75264952	Q9MB42.1	3860	0	RecName: Full=Beta-amyrin synthase >gi|6730969|dbj|BAA89815.1| beta-amyrin synthase [Glycyrrhiza glabra]
comp30212_c0	8.29607	36.0944	-2.1213	3.2e-05	0.00055096	TRUE	2592	357441667	XP_003591111.1	3037	0	Kinesin [Medicago truncatula] >gi|355480159|gb|AES61362.1| Kinesin [Medicago truncatula]
comp23140_c0	24.1742	103.932	-2.1041	2.25e-12	1.01e-10	TRUE	2391	295822131	ADG36719.1	2034	0	squalene synthase 2 [Glycyrrhiza uralensis] >gi|295822135|gb|ADG36721.1| squalene synthase 2 [Glycyrrhiza uralensis]
comp20908_c0	7.78607	33.3927	-2.1006	7.09e-05	0.0011278	TRUE	1199	356524892	XP_003531062.1	1044	3.27e-139	PREDICTED: probable U3 small nucleolar RNA-associated protein 11-like [Glycine max]
comp18467_c0	8.09207	33.9888	-2.0705	7.2e-05	0.0011424	TRUE	734	388515755	AFK45939.1	601	2.76e-74	unknown [Medicago truncatula]
comp20726_c0	7.61607	31.7461	-2.0595	0.00013214	0.0019612	TRUE	936	388501034	AFK38583.1	653	3.22e-82	unknown [Lotus japonicus]
comp23049_c0	19.5525	79.1723	-2.0176	2.65e-09	8.7e-08	TRUE	1761	356572775	XP_003554541.1	1492	0	PREDICTED: dnaJ homolog subfamily B member 11-like [Glycine max]
comp26821_c0	25.0922	99.6499	-1.9896	3.77e-11	1.51e-09	TRUE	2908	357511449	XP_003626013.1	3455	0	Boron transporter [Medicago truncatula] >gi|355501028|gb|AES82231.1| Boron transporter [Medicago truncatula]
comp25694_c0	7.71807	30.2971	-1.9729	0.00028937	0.0039435	TRUE	2529	351726339	NP_001237379.1	1614	0	cysteine proteinase precursor [Glycine max] >gi|31559526|dbj|BAC77521.1| cysteine proteinase [Glycine max] >gi|31559528|dbj|BAC77522.1| cysteine proteinase [Glycine max]
comp24481_c0	83.4377	322.585	-1.9509	8.4e-32	1.12e-29	TRUE	2076	357482789	XP_003611681.1	2103	0	Anthocyanin 3'-O-beta-glucosyltransferase [Medicago truncatula] >gi|355513016|gb|AES94639.1| Anthocyanin 3'-O-beta-glucosyltransferase [Medicago truncatula]
comp28052_c0	25.9405	99.783	-1.9436	7.56e-11	2.93e-09	TRUE	2058	356510754	XP_003524099.1	2023	0	PREDICTED: reticuline oxidase-like protein-like [Glycine max]
comp11587_c0	8.8581	34.0513	-1.9426	0.00014407	0.0021318	TRUE	1352	388511555	AFK43839.1	1765	0	unknown [Medicago truncatula]
comp24350_c0	14.3148	54.5348	-1.9297	1.69e-06	3.77e-05	TRUE	1269	356505520	XP_003521538.1	1193	6.21e-160	PREDICTED: LOW QUALITY PROTEIN: OTU domain-containing protein 6B-like [Glycine max]
comp10061_c0	10.8801	40.6377	-1.9011	4.33e-05	0.00072406	TRUE	503	363808344	NP_001241996.1	219	5.86e-19	uncharacterized protein LOC100792094 [Glycine max] >gi|255641453|gb|ACU21002.1| unknown [Glycine max]
comp26617_c0	11.0501	40.6443	-1.879	5.01e-05	0.00082204	TRUE	1529	356552894	XP_003544797.1	783	1.16e-97	PREDICTED: uncharacterized protein LOC100788516 [Glycine max]
comp27309_c0	11.6281	42.7638	-1.8788	3.19e-05	0.00054981	TRUE	3066	356512785	XP_003525096.1	3930	0	PREDICTED: ribonucleoside-diphosphate reductase large subunit [Glycine max] >gi|27261142|gb|AAN87547.1|AF118784_1 ribonucleotide reductase large subunit A [Glycine max]
comp20901_c0	9.69008	35.1052	-1.8571	0.00018624	0.0026635	TRUE	996	388506836	AFK41484.1	1220	2.02e-166	unknown [Medicago truncatula]
comp17602_c0	13.0221	45.8409	-1.8157	2.66e-05	0.0004662	TRUE	3027	166079860	ABY81650.1	3745	0	minichromosome maintenance 4 protein [Pisum sativum]
comp12867_c0	9.65608	33.8985	-1.8117	0.00031029	0.0041804	TRUE	2090	32188025	BAC78438.1	1758	0	isoflavonoid glucosyltransferase [Glycyrrhiza echinata]
comp30778_c0	11.3428	39.7854	-1.8105	9.41e-05	0.0014537	TRUE	1200	357514609	XP_003627593.1	1103	4.11e-147	(+)-neomenthol dehydrogenase [Medicago truncatula] >gi|355521615|gb|AET02069.1| (+)-neomenthol dehydrogenase [Medicago truncatula] >gi|388514891|gb|AFK45507.1| unknown [Medicago truncatula]
comp10000_c0	42.5687	146.941	-1.7874	1.05e-13	5.28e-12	TRUE	1790	356576799	XP_003556517.1	2123	0	PREDICTED: 26S protease regulatory subunit 6A homolog A-like [Glycine max]
comp27423_c0	44.0311	151.947	-1.787	4.06e-14	2.12e-12	TRUE	1829	319759266	ADV71369.1	2016	0	glycosyltransferase GT14A05 [Pueraria montana var. lobata]
comp18288_c0	15.8438	54.3972	-1.7796	6.52e-06	0.00012965	TRUE	2038	356528623	XP_003532899.1	1704	0	PREDICTED: aspartic proteinase nepenthesin-1-like [Glycine max]
comp12353_c0	13.3281	45.3812	-1.7676	4.17e-05	0.00070019	TRUE	2398	358343636	XP_003635905.1	2447	0	Glycosyltransferase [Medicago truncatula] >gi|355501840|gb|AES83043.1| Glycosyltransferase [Medicago truncatula]
comp22559_c0	16.4408	54.8648	-1.7386	8.57e-06	0.00016616	TRUE	2521	356542074	XP_003539496.1	3155	0	PREDICTED: cellulose synthase-like protein B3-like [Glycine max]
comp23704_c0	10.7781	35.6321	-1.7251	0.00036311	0.0048086	TRUE	2595	356564394	XP_003550439.1	2743	0	PREDICTED: pumilio homolog 24-like isoform 1 [Glycine max]
comp28222_c0	11.9786	39.3204	-1.7148	0.00019242	0.002745	TRUE	1533	356540682	XP_003538815.1	1601	0	PREDICTED: patatin group A-3-like [Glycine max]
comp27080_c0	222.171	726.097	-1.7085	1.71e-57	4.47e-55	TRUE	2057	356508884	XP_003523183.1	2097	0	PREDICTED: calnexin homolog [Glycine max]
comp22573_c0	12.7164	41.1646	-1.6947	0.00015596	0.002278	TRUE	899	351721609	NP_001236959.1	595	1.27e-73	uncharacterized protein LOC100305551 precursor [Glycine max] >gi|255625883|gb|ACU13286.1| unknown [Glycine max]
comp26224_c0	19.0402	61.6296	-1.6946	3.72e-06	7.72e-05	TRUE	1848	357518319	XP_003629448.1	1605	0	Glucosyltransferase-6 [Medicago truncatula] >gi|355523470|gb|AET03924.1| Glucosyltransferase-6 [Medicago truncatula]
comp27770_c0	12.3761	39.979	-1.6917	0.00019805	0.0028197	TRUE	2274	356567597	XP_003552004.1	3009	0	PREDICTED: probable inactive purple acid phosphatase 1-like [Glycine max]
comp29852_c1	29.89	96.2323	-1.6869	8.34e-09	2.58e-07	TRUE	1577	357459007	XP_003599784.1	1295	4.66e-173	Flavonol sulfotransferase-like protein [Medicago truncatula] >gi|355488832|gb|AES70035.1| Flavonol sulfotransferase-like protein [Medicago truncatula]
comp30722_c0	12.2102	39.2546	-1.6848	0.00023675	0.0033156	TRUE	4224	357462897	XP_003601730.1	4858	0	Kinesin-like protein KIF15 [Medicago truncatula] >gi|355490778|gb|AES71981.1| Kinesin-like protein KIF15 [Medicago truncatula]
comp24780_c0	35.3263	109.07	-1.6264	2.45e-09	8.06e-08	TRUE	1248	356569953	XP_003553158.1	669	1.34e-83	PREDICTED: deoxyuridine 5'-triphosphate nucleotidohydrolase-like [Glycine max]
comp28081_c0	38.3894	117.783	-1.6173	6.75e-10	2.35e-08	TRUE	1216	356552918	XP_003544809.1	589	2.37e-71	PREDICTED: cytochrome c oxidase subunit 6b-1-like [Glycine max]
comp20321_c0	14.3821	43.8037	-1.6068	0.00018065	0.0026003	TRUE	1214	388500874	AFK38503.1	398	1.51e-42	unknown [Medicago truncatula]
comp31151_c0	15.4361	45.9206	-1.5728	0.00016272	0.0023711	TRUE	4138	357483225	XP_003611899.1	3279	0	CCAAT/enhancer-binding protein zeta [Medicago truncatula] >gi|355513234|gb|AES94857.1| CCAAT/enhancer-binding protein zeta [Medicago truncatula]
comp21950_c0	28.0978	83.5687	-1.5725	3.65e-07	8.97e-06	TRUE	1338	351721579	NP_001236958.1	943	1.55e-123	uncharacterized protein LOC100500111 [Glycine max] >gi|255629285|gb|ACU14987.1| unknown [Glycine max]
comp26328_c0	27.2733	81.0119	-1.5706	5.64e-07	1.35e-05	TRUE	2015	357519961	XP_003630269.1	1768	0	30S ribosomal protein S5 [Medicago truncatula] >gi|355524291|gb|AET04745.1| 30S ribosomal protein S5 [Medicago truncatula]
comp18467_c2	17.5445	52.0946	-1.5701	6.05e-05	0.00097847	TRUE	982	388515755	AFK45939.1	1006	3.84e-134	unknown [Medicago truncatula]
comp19792_c0	14.7221	43.2064	-1.5533	0.00029244	0.0039831	TRUE	275	351726114	NP_001235068.1	331	2.34e-37	uncharacterized protein LOC100499720 [Glycine max] >gi|255626059|gb|ACU13374.1| unknown [Glycine max]
comp21307_c0	50.2171	147.205	-1.5516	2.39e-11	9.77e-10	TRUE	1525	291585672	ADE18770.1	1749	0	farnesyl-diphosphate synthase [Glycyrrhiza uralensis] >gi|291585674|gb|ADE18771.1| farnesyl-diphosphate synthase [Glycyrrhiza uralensis]
comp29532_c0	26.1483	76.0063	-1.5394	1.84e-06	4.08e-05	TRUE	1452	388501800	AFK38966.1	934	2.96e-120	unknown [Medicago truncatula]
comp25377_c0	52.5988	151.749	-1.5286	2.05e-11	8.45e-10	TRUE	1982	356539911	XP_003538436.1	2315	0	PREDICTED: hydroxymethylglutaryl-CoA synthase-like [Glycine max]
comp25032_c0	17.3395	49.9817	-1.5273	0.00012096	0.001817	TRUE	1415	357518983	XP_003629780.1	1457	0	Cysteine proteinase [Medicago truncatula] >gi|355523802|gb|AET04256.1| Cysteine proteinase [Medicago truncatula]
comp30656_c0	74.8693	210.146	-1.4889	1.12e-14	6.06e-13	TRUE	2491	124713	P29001.1	2842	0	RecName: Full=Acid beta-fructofuranosidase; AltName: Full=Acid invertase; Short=AI; AltName: Full=Acid sucrose hydrolase; AltName: Full=Vacuolar invertase; Contains: RecName: Full=Acid beta-fructofuranosidase 30 kDa subunit; Contains: RecName: Full=Acid beta-fructofuranosidase 38 kDa subunit; Flags: Precursor >gi|218326|dbj|BAA01107.1| invertase [Vigna radiata] >gi|384325|prf||1905412A acid inver…
comp31186_c0	309.076	865.882	-1.4862	2.85e-55	6.86e-53	TRUE	1957	211906506	ACJ11746.1	2225	0	luminal binding protein [Gossypium hirsutum]
comp35049_c0	20.9442	58.6171	-1.4848	4.69e-05	0.00077715	TRUE	1745	388508326	AFK42229.1	1534	0	unknown [Medicago truncatula]
comp31186_c1	97.9888	272.743	-1.4769	2.27e-18	1.6e-16	TRUE	847	13398537	AAK21920.1	1042	7.61e-137	BiP-isoform D [Glycine max]
comp29930_c0	84.0514	232.019	-1.4649	1.14e-15	6.71e-14	TRUE	1712	388491876	AFK34004.1	1166	7.06e-153	unknown [Medicago truncatula]
comp27055_c0	17.2041	47.4216	-1.4628	0.00029757	0.0040375	TRUE	3160	356565347	XP_003550903.1	2936	0	PREDICTED: oxysterol-binding protein-related protein 2A-like [Glycine max]
comp26429_c0	20.2302	55.4569	-1.4549	9.83e-05	0.0015083	TRUE	2402	356575512	XP_003555884.1	1951	0	PREDICTED: probable pectate lyase 12-like [Glycine max]
comp18536_c0	23.7659	65.1388	-1.4546	2.44e-05	0.00043096	TRUE	1403	356560041	XP_003548304.1	617	4.37e-74	PREDICTED: eukaryotic translation initiation factor 3 subunit J-like [Glycine max]
comp10343_c0	23.2222	63.0971	-1.4421	3.71e-05	0.00063004	TRUE	1407	356505406	XP_003521482.1	354	2.82e-37	PREDICTED: uncharacterized protein LOC100788969 [Glycine max]
comp17009_c0	21.2951	57.5501	-1.4343	8.78e-05	0.0013706	TRUE	2414	356520418	XP_003528859.1	2500	0	PREDICTED: probable serine/threonine-protein kinase At5g41260-like [Glycine max]
comp30299_c0	24.3782	65.8633	-1.4339	2.73e-05	0.0004767	TRUE	2911	357445735	XP_003593145.1	3697	0	Beta-xylosidase/alpha-L-arabinofuranosidase [Medicago truncatula] >gi|355482193|gb|AES63396.1| Beta-xylosidase/alpha-L-arabinofuranosidase [Medicago truncatula]
comp30702_c0	33.5641	90.6168	-1.4329	8.76e-07	2.03e-05	TRUE	3479	356507901	XP_003522701.1	4557	0	PREDICTED: uncharacterized protein KIAA0090 homolog [Glycine max]
comp19525_c0	18.8882	50.919	-1.4307	0.00023162	0.0032492	TRUE	2325	357477495	XP_003609033.1	2321	0	IQ domain-containing protein [Medicago truncatula] >gi|217074616|gb|ACJ85668.1| unknown [Medicago truncatula] >gi|355510088|gb|AES91230.1| IQ domain-containing protein [Medicago truncatula]
comp23901_c0	26.3152	70.9006	-1.4299	1.41e-05	0.00026139	TRUE	2082	357447457	XP_003594004.1	2235	0	Beta-amylase [Medicago truncatula] >gi|355483052|gb|AES64255.1| Beta-amylase [Medicago truncatula]
comp29180_c0	19.9028	52.9535	-1.4118	0.00020401	0.002893	TRUE	1633	388493984	AFK35058.1	820	5.28e-104	unknown [Medicago truncatula]
comp24364_c0	178.78	474.803	-1.4091	1.18e-28	1.42e-26	TRUE	1966	197209782	BAG68930.1	2452	0	cytochrome P450 monooxygenase [Glycyrrhiza uralensis]
comp22024_c0	22.2576	58.8812	-1.4035	9.71e-05	0.0014934	TRUE	1154	351724129	NP_001236279.1	462	1.72e-52	uncharacterized protein LOC100305501 [Glycine max] >gi|255625713|gb|ACU13201.1| unknown [Glycine max]
comp31291_c0	63.7835	167.701	-1.3946	5.99e-11	2.35e-09	TRUE	5210	356558161	XP_003547376.1	6755	0	PREDICTED: ABC transporter C family member 4-like [Glycine max]
comp25719_c0	22.2022	58.2232	-1.3909	0.00011948	0.0017994	TRUE	2656	356576692	XP_003556464.1	2799	0	PREDICTED: serine/threonine-protein kinase Nek2-like [Glycine max]
comp20465_c0	25.1262	65.6506	-1.3856	4.65e-05	0.00077152	TRUE	1745	359493457	XP_002278756.2	1885	0	PREDICTED: elongation factor 1-gamma-like [Vitis vinifera]
comp12868_c0	156.337	407.605	-1.3825	4.07e-24	3.9e-22	TRUE	2220	28949891	CAD70622.1	1552	0	1-aminocyclopropane-1-carboxylic acid oxidase [Cicer arietinum]
comp10001_c0	32.6063	84.8135	-1.3791	4.01e-06	8.28e-05	TRUE	2181	357514339	XP_003627458.1	2555	0	Pectinesterase [Medicago truncatula] >gi|355521480|gb|AET01934.1| Pectinesterase [Medicago truncatula]
comp25190_c0	26.1221	67.3815	-1.3671	4.5e-05	0.0007492	TRUE	2017	356572429	XP_003554371.1	1885	0	PREDICTED: dnaJ homolog subfamily C member 3 homolog [Glycine max]
comp28019_c0	20.5355	52.6577	-1.3585	0.00033286	0.004453	TRUE	2042	356553713	XP_003545197.1	1801	0	PREDICTED: glucan endo-1,3-beta-glucosidase 3-like [Glycine max]
comp30347_c0	27.4719	70.2762	-1.3551	3.52e-05	0.0006006	TRUE	2074	357458359	XP_003599460.1	2255	0	Pectinesterase [Medicago truncatula] >gi|355488508|gb|AES69711.1| Pectinesterase [Medicago truncatula]
comp29660_c0	20.6382	52.5589	-1.3486	0.00036634	0.0048462	TRUE	2334	356500208	XP_003518925.1	2420	0	PREDICTED: RAN GTPase-activating protein 1-like [Glycine max]
comp17012_c0	26.6508	67.8142	-1.3474	5.25e-05	0.00085797	TRUE	2862	356497585	XP_003517640.1	3227	0	PREDICTED: DNA (cytosine-5)-methyltransferase CMT3-like [Glycine max]
comp10529_c0	186.693	472.525	-1.3397	2.24e-26	2.42e-24	TRUE	2579	8894548	CAB95829.1	1741	0	hypothetical protein [Cicer arietinum]
comp23491_c0	44.1344	111.648	-1.339	2.44e-07	6.14e-06	TRUE	2888	356571287	XP_003553810.1	3139	0	PREDICTED: potassium transporter 5-like [Glycine max]
comp28257_c0	39.7123	99.5432	-1.3257	1.34e-06	3.02e-05	TRUE	2794	357514067	XP_003627322.1	2366	0	microtubule associated protein Type 2 [Medicago truncatula] >gi|355521344|gb|AET01798.1| microtubule associated protein Type 2 [Medicago truncatula]
comp26979_c0	49.4361	122.819	-1.3129	1e-07	2.69e-06	TRUE	2428	357520867	XP_003630722.1	2532	0	E3 ubiquitin-protein ligase UHRF1 [Medicago truncatula] >gi|355524744|gb|AET05198.1| E3 ubiquitin-protein ligase UHRF1 [Medicago truncatula]
comp18731_c0	27.7442	67.1259	-1.2747	0.0001227	0.0018409	TRUE	895	388508792	AFK42462.1	425	3.39e-49	unknown [Lotus japonicus]
comp30411_c0	28.3848	68.5097	-1.2712	0.00010838	0.0016479	TRUE	1583	357443077	XP_003591816.1	777	6.19e-98	Auxin-induced protein [Medicago truncatula] >gi|355480864|gb|AES62067.1| Auxin-induced protein [Medicago truncatula] >gi|388507764|gb|AFK41948.1| unknown [Medicago truncatula]
comp28985_c0	37.0127	88.7265	-1.2613	1.21e-05	0.0002286	TRUE	1993	357451391	XP_003595972.1	1170	2.58e-151	Ribosomal L1 domain-containing protein [Medicago truncatula] >gi|355485020|gb|AES66223.1| Ribosomal L1 domain-containing protein [Medicago truncatula]
comp26940_c0	32.5291	76.9225	-1.2417	5.81e-05	0.00094361	TRUE	4497	357437795	XP_003589173.1	2093	0	Remorin [Medicago truncatula] >gi|355478221|gb|AES59424.1| Remorin [Medicago truncatula]
comp16299_c0	40.4233	95.5585	-1.2412	7.47e-06	0.00014694	TRUE	1458	357454473	XP_003597517.1	776	1.02e-97	Calmodulin-like protein [Medicago truncatula] >gi|355486565|gb|AES67768.1| Calmodulin-like protein [Medicago truncatula] >gi|388493664|gb|AFK34898.1| unknown [Medicago truncatula]
comp18596_c0	43.5884	102.928	-1.2396	3.41e-06	7.17e-05	TRUE	1339	356549986	XP_003543371.1	389	4.6e-41	PREDICTED: uncharacterized protein LOC100801024 [Glycine max]
comp33754_c0	34.6803	81.0119	-1.224	4.59e-05	0.00076314	TRUE	1938	356550557	XP_003543652.1	1430	0	PREDICTED: uncharacterized protein LOC100816316 [Glycine max]
comp29337_c0	63.4816	146.369	-1.2052	6.45e-08	1.78e-06	TRUE	2545	356520998	XP_003529145.1	2196	0	PREDICTED: auxin transporter-like protein 2-like [Glycine max]
comp25332_c0	251.286	578.374	-1.2027	7.54e-27	8.47e-25	TRUE	2151	1813329	BAA19156.1	479	1.96e-53	HMG-1 [Canavalia gladiata]
comp31095_c0	42.0618	96.7407	-1.2016	1.17e-05	0.00022199	TRUE	3474	356539454	XP_003538213.1	3752	0	PREDICTED: beta-galactosidase 8-like [Glycine max]
comp27408_c0	28.7982	65.7494	-1.191	0.00033582	0.0044903	TRUE	2819	356525455	XP_003531340.1	3660	0	PREDICTED: tRNA (cytosine(34)-C(5))-methyltransferase-like [Glycine max]
comp22124_c0	33.4223	76.138	-1.1878	0.00011815	0.0017824	TRUE	2588	356564280	XP_003550383.1	2039	0	PREDICTED: putative pentatricopeptide repeat-containing protein At1g19290-like isoform 1 [Glycine max] >gi|356564282|ref|XP_003550384.1| PREDICTED: putative pentatricopeptide repeat-containing protein At1g19290-like isoform 2 [Glycine max]
comp33158_c0	31.5271	71.0013	-1.1713	0.00024005	0.0033543	TRUE	894	351722945	NP_001238541.1	356	4.86e-38	uncharacterized protein LOC100527346 [Glycine max] >gi|255632135|gb|ACU16420.1| unknown [Glycine max]
comp17115_c0	48.1784	107.726	-1.1609	7.16e-06	0.00014116	TRUE	1300	356536743	XP_003536895.1	1475	0	PREDICTED: peroxidase 3-like [Glycine max]
comp29579_c0	60.8782	134.191	-1.1403	8.14e-07	1.89e-05	TRUE	1490	217073106	ACJ84912.1	1379	0	unknown [Medicago truncatula] >gi|388512009|gb|AFK44066.1| unknown [Medicago truncatula]
comp12201_c0	38.7603	85.4261	-1.1401	8.34e-05	0.0013089	TRUE	1531	357461159	XP_003600861.1	1558	0	26S proteasome regulatory particle non-ATPase subunit [Medicago truncatula] >gi|355489909|gb|AES71112.1| 26S proteasome regulatory particle non-ATPase subunit [Medicago truncatula]
comp30282_c1	52.6148	114.973	-1.1278	6.16e-06	0.00012302	TRUE	703	357484119	XP_003612346.1	848	6.17e-108	Seed lipoxygenase [Medicago truncatula] >gi|355513681|gb|AES95304.1| Seed lipoxygenase [Medicago truncatula]
comp24893_c0	58.1198	126.055	-1.1169	2.68e-06	5.75e-05	TRUE	2124	356509477	XP_003523474.1	1926	0	PREDICTED: splicing factor U2af large subunit B-like [Glycine max]
comp25568_c0	93.9176	200.596	-1.0948	6e-09	1.87e-07	TRUE	2163	356572846	XP_003554576.1	2422	0	PREDICTED: bifunctional aminoacyl-tRNA synthetase-like [Glycine max]
comp28035_c0	76.6122	163.239	-1.0913	1.67e-07	4.32e-06	TRUE	2528	356575484	XP_003555870.1	2044	0	PREDICTED: diphosphomevalonate decarboxylase-like [Glycine max]
comp23355_c0	80.8289	170.732	-1.0788	1.18e-07	3.15e-06	TRUE	2544	356539319	XP_003538146.1	2654	0	PREDICTED: glucomannan 4-beta-mannosyltransferase 2-like [Glycine max]
comp30282_c0	209.05	440.534	-1.0754	2.18e-17	1.47e-15	TRUE	2310	2459611	AAB71759.1	3148	0	lipoxygenase [Pisum sativum]
comp16971_c0	81.6639	169.778	-1.0559	2.22e-07	5.61e-06	TRUE	1008	--	--	--	--	--
comp27584_c0	105.296	218.454	-1.0529	4.6e-09	1.45e-07	TRUE	3278	357510413	XP_003625495.1	3292	0	K(+)/H(+) antiporter [Medicago truncatula] >gi|87240332|gb|ABD32190.1| Sodium/hydrogen exchanger [Medicago truncatula] >gi|355500510|gb|AES81713.1| K(+)/H(+) antiporter [Medicago truncatula]
comp30995_c0	40.0034	82.7303	-1.0483	0.0003274	0.0043896	TRUE	3082	226425241	ACO53620.1	2724	0	alpha-carboxyltransferase 1 [Arachis hypogaea]
comp12733_c0	184.79	378.649	-1.035	3e-14	1.58e-12	TRUE	2291	356525839	XP_003531529.1	2596	0	PREDICTED: ruBisCO large subunit-binding protein subunit beta, chloroplastic-like [Glycine max]
comp31549_c0	69.7346	142.528	-1.0313	3.38e-06	7.12e-05	TRUE	626	356520850	XP_003529073.1	197	3.53e-17	PREDICTED: arabinogalactan peptide 20-like [Glycine max]
comp31174_c0	114.738	233.333	-1.0241	3.48e-09	1.12e-07	TRUE	2240	356542726	XP_003539816.1	2652	0	PREDICTED: T-complex protein 1 subunit beta-like [Glycine max]
comp17694_c0	195.289	396.4	-1.0213	1.58e-14	8.34e-13	TRUE	2390	351721519	NP_001236444.1	2526	0	NRT2 protein [Glycine max] >gi|3005576|gb|AAC09320.1| putative high affinity nitrate transporter [Glycine max]
comp28204_c0	59.3645	119.282	-1.0067	3.21e-05	0.00055147	TRUE	2960	356543424	XP_003540160.1	3509	0	PREDICTED: probable methionyl-tRNA synthetase-like [Glycine max]
