# Supplementary material for: Transcriptomic Analysis of the Primary Roots of Alhagi sparsifolia in Response to Water Stress
Source: PLoS One. 2015 Mar 30;10(3):e0120791. doi: 10.1371/journal.pone.0120791 (PMC4379016; doi:10.1371/journal.pone.0120791)
Supplement: S1 File — Table A in S1 File. Primers used in the RT-qPCR assay. Table B in S1 File. Statistics of unigenes in different expression-level interval. Table C in S1 File. Differentially expressed genes between P-6h and the untreated primary roots P-0h (early water-stress inducible and repressed genes). The significance of gene expression difference between samples was identified by using q-value<0.005 and the absolute value of log2 (foldchange)>1 as the threshold. Table D in S1 File. Differentially expressed genes between P-24h and the untreated primary roots P-0h (late water-stress inducible and repressed genes). The significance of gene expression difference between samples was identified by using q-value<0.005 and the absolute value of log2 (foldchange)>1 as the threshold. Table E in S1 File. Differentially expressed genes between Rh-6h and P-24h (rehydration inducible and repressed genes). The significance of gene expression difference between samples was identified by using q-value<0.005 and the absolute value of log2 (foldchange)>1 as the threshold. Table F in S1 File. Common genes between the early and late water-stress inducible genes. Table G in S1 File. Common genes between the early and late water-stress repressed genes. Table H in S1 File. Genes exclusively expressed as the early inducible genes. Table I in S1 File. Genes exclusively expressed as the late water-stress inducible genes. Table J in S1 File. Genes exclusively expressed as the early water-stress repressed genes. Table K in S1 File. Genes exclusively expressed as the late water-stress repressed genes. Table L in S1 File. Genes showed ‘up-up-down’ expression pattern in the course of 24h of PEG-treatment following 6h of rehydration. Table M in S1 File. Genes showed ‘down-down-up’ expression pattern in the course of 24h of PEG-treatment following 6h of rehydration. Table N in S1 File. The significant KEGG pathways enriched from the early and late water-stress inducible genes (P-6h vs. P-0h) the early and late [file pone.0120791.s001.zip › Table K in S1 File.xls]

## Sheet: P6_RootvsP0_Root-no-P24_RootvsP
Genes Exclusively Expressed as the Early Water-Stress Repressed Genes
Gene_id	P24_Root_readcount(P24_RootvsP0_Root)	P0_Root_readcount(P24_RootvsP0_Root)	log2.Fold_change(P24_RootvsP0_Root)	p.value(P24_RootvsP0_Root)	q.value.Storey.et.al..2003.(P24_RootvsP0_Root)	Signature(P24_RootvsP0_Root)P6_Root_readcount(P6_RootvsP0_Root)	Gene Length	NR GI	NR ID	NR Score	NR Evalue	NR Description
comp21177_c0	0.951242	18.8179	-4.3062	7.56e-05	0.00092315	TRUE	276	--	--	--	--	--
comp22526_c0	0.785809	15.2896	-4.2822	0.0003702	0.0037446	TRUE	656	--	--	--	--	--
comp28661_c0	1.36483	23.6702	-4.1163	1.27e-05	0.0001862	TRUE	471	357492301	XP_003616439.1	239	8.66e-23	hypothetical protein MTR_5g080320 [Medicago truncatula] >gi|355517774|gb|AES99397.1| hypothetical protein MTR_5g080320 [Medicago truncatula]
comp12841_c0	12.2801	190.159	-3.9528	4.68e-34	5.35e-32	TRUE	324	357439391	XP_003589972.1	152	1.57e-18	hypothetical protein MTR_1g042410 [Medicago truncatula] >gi|355479020|gb|AES60223.1| hypothetical protein MTR_1g042410 [Medicago truncatula]
comp31081_c0	1.32347	18.7687	-3.8259	0.00016474	0.0018374	TRUE	3463	356534143	XP_003535617.1	3182	0	PREDICTED: uncharacterized protein LOC100806603 [Glycine max]
comp20267_c0	7.98175	104.911	-3.7163	1.52e-18	8.85e-17	TRUE	1246	357505149	XP_003622863.1	422	7.84e-46	hypothetical protein MTR_7g055630 [Medicago truncatula] >gi|355497878|gb|AES79081.1| hypothetical protein MTR_7g055630 [Medicago truncatula]
comp30330_c0	1.81977	21.6847	-3.5749	8.85e-05	0.0010569	TRUE	4063	356548919	XP_003542846.1	5341	0	PREDICTED: structural maintenance of chromosomes protein 2-1-like [Glycine max]
comp24207_c0	1.81977	20.4351	-3.4892	0.00017116	0.0019004	TRUE	1588	351724463	NP_001238594.1	1630	0	syringolide-induced protein 13-1-1 [Glycine max] >gi|19911585|dbj|BAB86896.1| syringolide-induced protein 13-1-1 [Glycine max]
comp20691_c0	5.37617	55.2453	-3.3612	1.39e-09	3.7e-08	TRUE	4102	357479879	XP_003610225.1	680	3.25e-77	hypothetical protein MTR_4g129340 [Medicago truncatula] >gi|355511280|gb|AES92422.1| hypothetical protein MTR_4g129340 [Medicago truncatula]
comp21592_c0	16.6467	151.425	-3.1853	2.4e-22	1.8e-20	TRUE	466	357493901	XP_003617239.1	175	1.9e-14	hypothetical protein MTR_5g089380 [Medicago truncatula] >gi|355518574|gb|AET00198.1| hypothetical protein MTR_5g089380 [Medicago truncatula]
comp21718_c0	69.6471	628.342	-3.1734	6.05e-87	1.95e-84	TRUE	1170	--	--	--	--	--
comp31164_c0	2.64776	21.7575	-3.0387	0.00034167	0.003496	TRUE	3719	356538117	XP_003537551.1	1268	1.45e-150	PREDICTED: uncharacterized protein LOC100800066 [Glycine max]
comp10654_c0	130.723	1023.29	-2.9686	1.92e-129	1.01e-126	TRUE	5975	357436123	XP_003588337.1	1042	8.72e-116	Ribosomal protein S10 [Medicago truncatula] >gi|355477385|gb|AES58588.1| Ribosomal protein S10 [Medicago truncatula]
comp16750_c0	3.92904	30.5791	-2.9603	2.96e-05	0.0004019	TRUE	3335	357436243	XP_003588397.1	524	9.75e-85	hypothetical protein MTR_1g006800 [Medicago truncatula] >gi|355477445|gb|AES58648.1| hypothetical protein MTR_1g006800 [Medicago truncatula]
comp17044_c0	2.81237	21.5377	-2.937	0.00048849	0.004802	TRUE	2062	356574349	XP_003555311.1	1029	1.49e-128	PREDICTED: uncharacterized protein LOC100782612 [Glycine max]
comp28762_c0	9.67827	69.544	-2.8451	8.46e-10	2.31e-08	TRUE	2117	356521315	XP_003529302.1	2443	0	PREDICTED: probable NADH dehydrogenase-like [Glycine max]
comp30763_c0	3.9704	27.3426	-2.7838	0.00015001	0.001699	TRUE	1986	356507656	XP_003522580.1	1221	4.16e-158	PREDICTED: uncharacterized protein LOC100784738 [Glycine max]
comp18383_c0	6.74141	45.2534	-2.7469	1.35e-06	2.36e-05	TRUE	710	388519637	AFK47880.1	456	3.96e-54	unknown [Lotus japonicus]
comp27155_c0	20.1829	130.549	-2.6934	5.69e-16	2.74e-14	TRUE	1034	14589311	CAC43238.1	728	3.67e-93	calcium binding protein [Sesbania rostrata]
comp20542_c0	3.9704	25.5534	-2.6862	0.00035042	0.0035708	TRUE	1157	357506991	XP_003623784.1	562	5.25e-67	hypothetical protein MTR_7g075640 [Medicago truncatula] >gi|355498799|gb|AES80002.1| hypothetical protein MTR_7g075640 [Medicago truncatula]
comp17519_c0	4.92164	30.5056	-2.6319	0.00011848	0.0013733	TRUE	1105	357482219	XP_003611395.1	479	1.6e-55	Protein TIFY [Medicago truncatula] >gi|355512730|gb|AES94353.1| Protein TIFY [Medicago truncatula]
comp27487_c0	4.83893	28.8892	-2.5778	0.00022464	0.00241	TRUE	1455	357455195	XP_003597878.1	1030	3.62e-134	MAK16-like protein [Medicago truncatula] >gi|87162919|gb|ABD28714.1| Mak16 protein [Medicago truncatula] >gi|355486926|gb|AES68129.1| MAK16-like protein [Medicago truncatula]
comp17583_c0	8.85069	52.7233	-2.5746	6.36e-07	1.17e-05	TRUE	2857	356554379	XP_003545524.1	1441	0	PREDICTED: uncharacterized protein LOC100792927 [Glycine max]
comp12832_c2	22.9125	136.062	-2.5701	1.35e-15	6.34e-14	TRUE	992	224285406	ACN40426.1	1291	2.02e-176	unknown [Picea sitchensis]
comp30760_c0	4.54942	26.609	-2.5482	0.00044675	0.0044321	TRUE	2491	356565737	XP_003551094.1	2596	0	PREDICTED: nucleolar complex protein 2 homolog [Glycine max]
comp18591_c0	7.73401	44.8682	-2.5364	5.54e-06	8.63e-05	TRUE	1709	356577135	XP_003556683.1	1726	0	PREDICTED: LOW QUALITY PROTEIN: polygalacturonase-like [Glycine max]
comp12832_c0	6.12104	34.6301	-2.5002	7.87e-05	0.00095369	TRUE	379	--	--	--	--	--
comp23574_c0	5.83194	32.311	-2.47	0.00015756	0.0017716	TRUE	1826	356514613	XP_003526000.1	1393	0	PREDICTED: fe(2+) transport protein 3, chloroplastic-like [Glycine max]
comp30463_c0	11.7871	64.1721	-2.4447	1.27e-07	2.59e-06	TRUE	4657	357436015	XP_003588283.1	1384	2.63e-174	Cytochrome c biogenesis [Medicago truncatula] >gi|355477331|gb|AES58534.1| Cytochrome c biogenesis [Medicago truncatula]
comp26763_c0	6.03832	32.8579	-2.444	0.00015689	0.0017649	TRUE	1007	363808384	NP_001242514.1	1169	1.76e-157	uncharacterized protein LOC100783260 [Glycine max] >gi|255644382|gb|ACU22696.1| unknown [Glycine max]
comp12832_c1	8.23031	44.031	-2.4195	1.41e-05	0.00020446	TRUE	495	403329432	AFR42026.1	897	2.87e-121	alpha-tubulin, partial [Populus trichocarpa]
comp22608_c1	40.4485	214.331	-2.4057	1.48e-21	1.04e-19	TRUE	1036	255589964	XP_002535140.1	355	1.22e-40	conserved hypothetical protein [Ricinus communis] >gi|223523945|gb|EEF27246.1| conserved hypothetical protein [Ricinus communis]
comp30315_c0	7.07228	36.986	-2.3867	8.25e-05	0.00099355	TRUE	4215	356554411	XP_003545540.1	5325	0	PREDICTED: structural maintenance of chromosomes protein 3-like [Glycine max]
comp31340_c0	6.23436	31.9758	-2.3587	0.00028737	0.0029935	TRUE	2615	357441411	XP_003590983.1	3124	0	Eukaryotic translation initiation factor 3 subunit G [Medicago truncatula] >gi|355480031|gb|AES61234.1| Eukaryotic translation initiation factor 3 subunit G [Medicago truncatula]
comp24160_c0	15.5507	79.0235	-2.3453	1.38e-08	3.26e-07	TRUE	1238	356572610	XP_003554461.1	824	8.53e-106	PREDICTED: putative syntaxin-24-like [Glycine max]
comp18236_c0	6.6587	33.7399	-2.3411	0.00021302	0.0023013	TRUE	2016	357483991	XP_003612282.1	2417	0	Lysine histidine transporter-like protein [Medicago truncatula] >gi|355513617|gb|AES95240.1| Lysine histidine transporter-like protein [Medicago truncatula]
comp22608_c0	29.2404	147.241	-2.3321	1.24e-14	5.46e-13	TRUE	3675	112253844	YP_717100.1	1397	4.91e-179	NADH dehydrogenase subunit 7 [Brassica napus] >gi|37591046|dbj|BAC98848.1| NADH dehydrogenase subunit 7 [Brassica napus]
comp23845_c0	1033.67	5166.28	-2.3214	0	0	TRUE	2363	3819099	CAA08855.1	2938	0	copper amine oxidase [Cicer arietinum]
comp24588_c0	7.94081	38.9582	-2.2946	9.03e-05	0.0010758	TRUE	2328	356502748	XP_003520178.1	2066	0	PREDICTED: uncharacterized protein LOC100812322 [Glycine max]
comp30094_c0	7.07228	33.7399	-2.2542	0.00032942	0.0033861	TRUE	2945	356550317	XP_003543534.1	3541	0	PREDICTED: uncharacterized protein LOC100798547 isoform 1 [Glycine max]
comp29981_c0	12.9865	60.2321	-2.2135	2.29e-06	3.84e-05	TRUE	4025	356526607	XP_003531908.1	4226	0	PREDICTED: putative nuclear matrix constituent protein 1-like protein-like isoform 1 [Glycine max]
comp29893_c0	9.18156	42.4873	-2.2102	7.36e-05	0.00090146	TRUE	2967	356503904	XP_003520740.1	2893	0	PREDICTED: U3 small nucleolar RNA-associated protein 14 homolog B-like [Glycine max]
comp20716_c0	22.5817	103.278	-2.1933	8.2e-10	2.25e-08	TRUE	1212	356514469	XP_003525928.1	735	2.17e-92	PREDICTED: zinc finger protein ZAT10-like [Glycine max] >gi|383793870|gb|AFH53181.1| C2H2 zinc-finger protein, partial [Glycine max]
comp24963_c0	34.4102	155.837	-2.1791	6.27e-14	2.58e-12	TRUE	1928	356513375	XP_003525389.1	1894	0	PREDICTED: BTB/POZ domain-containing protein At5g41330-like [Glycine max]
comp10757_c0	11.4976	51.7993	-2.1716	1.61e-05	0.00023058	TRUE	367	--	--	--	--	--
comp17514_c0	8.6439	37.3418	-2.111	0.00035177	0.0035816	TRUE	384	19148	CAA45526.1	672	5.09e-83	amine oxidase (copper-containing) [Lens culinaris]
comp26515_c0	9.01612	38.8847	-2.1086	0.00026914	0.0028238	TRUE	990	--	--	--	--	--
comp20016_c0	18.694	80.3437	-2.1036	1.73e-07	3.47e-06	TRUE	609	217073702	ACJ85211.1	742	3.09e-96	unknown [Medicago truncatula]
comp12698_c0	14.9709	63.8045	-2.0915	3.59e-06	5.8e-05	TRUE	1270	356507744	XP_003522624.1	542	2.07e-64	PREDICTED: uncharacterized RNA-binding protein C17H9.04c-like [Glycine max]
comp31161_c0	9.84329	41.7523	-2.0846	0.00018563	0.0020418	TRUE	6317	356575875	XP_003556062.1	6857	0	PREDICTED: uncharacterized protein LOC100812191 [Glycine max]
comp10052_c0	16.2948	69.0728	-2.0837	1.54e-06	2.66e-05	TRUE	543	388509638	AFK42885.1	404	7.95e-48	unknown [Lotus japonicus]
comp17819_c0	40.8621	173.019	-2.0821	2.94e-14	1.26e-12	TRUE	733	359806142	NP_001241194.1	476	3.3e-57	uncharacterized protein LOC100777903 precursor [Glycine max] >gi|255647364|gb|ACU24148.1| unknown [Glycine max]
comp20869_c0	10.2982	43.2775	-2.0712	0.00015435	0.0017394	TRUE	1332	356549367	XP_003543065.1	1531	0	PREDICTED: splicing factor 3B subunit 2-like [Glycine max]
comp20016_c1	15.5586	65.1725	-2.0666	3.58e-06	5.79e-05	TRUE	738	357510677	XP_003625627.1	587	8.73e-72	Aquaporin PIP2-1 [Medicago truncatula] >gi|87240949|gb|ABD32807.1| Major intrinsic protein [Medicago truncatula] >gi|355500642|gb|AES81845.1| Aquaporin PIP2-1 [Medicago truncatula]
comp17613_c0	28.9968	120.99	-2.0609	2.99e-10	8.7e-09	TRUE	1438	356539207	XP_003538091.1	1576	0	PREDICTED: apoptosis-inducing factor homolog A-like [Glycine max]
comp17514_c1	25.394	105.312	-2.0521	4.78e-09	1.2e-07	TRUE	835	4651202	BAA77206.1	1018	4.49e-131	copper amine oxidase [Pisum sativum] >gi|224770641|dbj|BAH28262.1| diamine oxidase [Pisum sativum]
comp19020_c0	16.5388	68.4355	-2.0489	2.44e-06	4.08e-05	TRUE	721	388498552	AFK37342.1	249	2.89e-24	unknown [Lotus japonicus]
comp12600_c0	10.9012	44.9131	-2.0426	0.00014024	0.0015994	TRUE	1873	357471877	XP_003606223.1	2137	0	Cytochrome P450 94A1 [Medicago truncatula] >gi|84514169|gb|ABC59093.1| cytochrome P450 monooxygenase CYP94C9 [Medicago truncatula] >gi|355507278|gb|AES88420.1| Cytochrome P450 94A1 [Medicago truncatula]
comp20090_c0	208.289	853.222	-2.0343	1.9e-61	4.25e-59	TRUE	7333	357436159	XP_003588355.1	1182	0	Mitochondrial protein, putative [Medicago truncatula] >gi|355477403|gb|AES58606.1| Mitochondrial protein, putative [Medicago truncatula]
comp29518_c0	10.7118	43.59	-2.0248	0.00019766	0.0021512	TRUE	3932	87240431	ABD32289.1	3450	0	tRNA-binding arm; t-snare [Medicago truncatula]
comp18994_c0	10.3065	41.3112	-2.003	0.00033281	0.0034166	TRUE	2531	356520513	XP_003528906.1	3077	0	PREDICTED: protein CASP-like [Glycine max]
comp12712_c0	11.5663	43.0754	-1.8969	0.00049145	0.0048272	TRUE	2734	357483387	XP_003611980.1	3208	0	Swi2/Snf2-related chromatin remodeling ATPase [Medicago truncatula] >gi|355513315|gb|AES94938.1| Swi2/Snf2-related chromatin remodeling ATPase [Medicago truncatula]
comp21716_c0	6131.43	22777.7	-1.8933	0	0	TRUE	1753	9082285	AAF82790.1	1090	4.88e-143	water-selective transport intrinsic membrane protein 1 [Lotus japonicus]
comp10978_c0	36.9553	134.824	-1.8672	1.24e-09	3.31e-08	TRUE	940	357436123	XP_003588337.1	449	2.55e-60	Ribosomal protein S10 [Medicago truncatula] >gi|355477385|gb|AES58588.1| Ribosomal protein S10 [Medicago truncatula]
comp30269_c0	13.1106	47.047	-1.8434	0.0003926	0.0039438	TRUE	3803	356560887	XP_003548718.1	3584	0	PREDICTED: DNA (cytosine-5)-methyltransferase CMT2-like [Glycine max]
comp30007_c0	14.1015	50.5805	-1.8427	0.00023831	0.0025347	TRUE	1567	363807890	NP_001241935.1	1387	0	uncharacterized protein LOC100784654 [Glycine max] >gi|255641927|gb|ACU21232.1| unknown [Glycine max]
comp17309_c0	904.268	3222.88	-1.8335	1.24e-187	1.1e-184	TRUE	767	388518971	AFK47547.1	415	8.97e-48	unknown [Lotus japonicus]
comp21733_c0	397.148	1414.41	-1.8324	2.78e-83	8.61e-81	TRUE	1013	356525439	XP_003531332.1	199	2.98e-16	PREDICTED: 60S acidic ribosomal protein P3-like [Glycine max]
comp26332_c0	23.7844	82.4754	-1.794	4.83e-06	7.6e-05	TRUE	2554	357495237	XP_003617907.1	3634	0	Alkaline alpha galactosidase I [Medicago truncatula] >gi|355519242|gb|AET00866.1| Alkaline alpha galactosidase I [Medicago truncatula]
comp27872_c0	24.4014	82.3284	-1.7544	7.85e-06	0.00011941	TRUE	3321	357447543	XP_003594047.1	3814	0	Pyrimidine-specific ribonucleoside hydrolase rihA [Medicago truncatula] >gi|355483095|gb|AES64298.1| Pyrimidine-specific ribonucleoside hydrolase rihA [Medicago truncatula]
comp29374_c0	16.2125	53.881	-1.7327	0.00035581	0.0036182	TRUE	1857	356531631	XP_003534380.1	1035	8.01e-133	PREDICTED: acyl-CoA--sterol O-acyltransferase 1-like [Glycine max]
comp23026_c0	49.3496	162.298	-1.7175	8.08e-10	2.22e-08	TRUE	1059	357511919	XP_003626248.1	438	3.5e-50	hypothetical protein MTR_7g113080 [Medicago truncatula] >gi|124360011|gb|ABN08027.1| Rapid ALkalinization Factor [Medicago truncatula] >gi|355501263|gb|AES82466.1| hypothetical protein MTR_7g113080 [Medicago truncatula] >gi|388506232|gb|AFK41182.1| unknown [Medicago truncatula]
comp24336_c0	18.4458	60.2762	-1.7083	0.00019648	0.0021412	TRUE	1888	351722468	NP_001237501.1	2173	0	isoflavone conjugate-specific beta-glucosidase [Glycine max] >gi|115529201|dbj|BAF34333.1| isoflavone conjugate-specific beta-glucosidase [Glycine max]
comp20035_c0	1096.86	3572.73	-1.7036	4.25e-180	3.51e-177	TRUE	1543	388501388	AFK38760.1	1344	0	unknown [Lotus japonicus]
comp16614_c0	40.8207	132.913	-1.7031	3.54e-08	7.84e-07	TRUE	1138	217075514	ACJ86117.1	757	3.99e-97	unknown [Medicago truncatula] >gi|388518591|gb|AFK47357.1| unknown [Medicago truncatula]
comp25886_c0	22.8298	73.8015	-1.6927	4.46e-05	0.0005807	TRUE	1010	356502210	XP_003519913.1	676	2.55e-85	PREDICTED: STS14 protein-like [Glycine max]
comp19106_c0	80.4114	252.903	-1.6531	1.63e-13	6.47e-12	TRUE	1922	357517413	XP_003628995.1	1784	0	Notum-like protein [Medicago truncatula] >gi|355523017|gb|AET03471.1| Notum-like protein [Medicago truncatula]
comp23767_c1	393.173	1225.1	-1.6397	2.45e-58	5.11e-56	TRUE	1018	357513381	XP_003626979.1	791	1.66e-101	Aquaporin TIP2-1 [Medicago truncatula] >gi|355521001|gb|AET01455.1| Aquaporin TIP2-1 [Medicago truncatula]
comp23615_c0	31.7392	98.6471	-1.636	5.18e-06	8.12e-05	TRUE	1400	333102363	AEF14416.1	1583	0	flavonol synthase [Onobrychis viciifolia]
comp19591_c0	24.7323	76.4478	-1.6281	6.56e-05	0.00081656	TRUE	1176	357453899	XP_003597230.1	158	3.39e-10	hypothetical protein MTR_2g094170 [Medicago truncatula] >gi|355486278|gb|AES67481.1| hypothetical protein MTR_2g094170 [Medicago truncatula] >gi|388514493|gb|AFK45308.1| unknown [Medicago truncatula]
comp25935_c0	27.6555	85.071	-1.6211	2.77e-05	0.00037634	TRUE	1488	255640129	ACU20355.1	593	2.74e-70	unknown [Glycine max]
comp18736_c0	92.5613	281.387	-1.6041	4.69e-14	1.95e-12	TRUE	4212	372450294	YP_005090476.1	2458	0	ribosomal protein S3 (mitochondrion) [Lotus japonicus] >gi|357197340|gb|AET62936.1| ribosomal protein S3 (mitochondrion) [Lotus japonicus]
comp23767_c0	165.434	500.51	-1.5971	1.36e-23	1.09e-21	TRUE	520	357513381	XP_003626979.1	292	1.58e-29	Aquaporin TIP2-1 [Medicago truncatula] >gi|355521001|gb|AET01455.1| Aquaporin TIP2-1 [Medicago truncatula]
comp23490_c0	570.627	1718.15	-1.5902	3.6e-76	1.04e-73	TRUE	1722	357454347	XP_003597454.1	1529	0	DNA-damage-repair/toleration protein DRT100 [Medicago truncatula] >gi|355486502|gb|AES67705.1| DNA-damage-repair/toleration protein DRT100 [Medicago truncatula]
comp30769_c0	67.7603	202.371	-1.5785	3.25e-10	9.39e-09	TRUE	5207	357443693	XP_003592124.1	3545	0	Eukaryotic translation initiation factor 5B [Medicago truncatula] >gi|355481172|gb|AES62375.1| Eukaryotic translation initiation factor 5B [Medicago truncatula]
comp31298_c0	39.2913	116.385	-1.5666	2.26e-06	3.79e-05	TRUE	4788	356502557	XP_003520085.1	4583	0	PREDICTED: uncharacterized protein LOC100790366 [Glycine max]
comp20339_c0	97.0292	286.013	-1.5596	1.61e-13	6.39e-12	TRUE	1399	356552596	XP_003544651.1	482	9.09e-55	PREDICTED: serine/arginine-rich splicing factor 7-like [Glycine max]
comp23710_c0	48.678	142.311	-1.5477	2.45e-07	4.82e-06	TRUE	2423	356523390	XP_003530323.1	1691	0	PREDICTED: uncharacterized protein LOC100820077 [Glycine max]
comp28085_c0	47.7515	135.014	-1.4995	1.19e-06	2.11e-05	TRUE	1436	351727068	NP_001236636.1	430	5.17e-47	uncharacterized protein LOC100500601 [Glycine max] >gi|255630732|gb|ACU15727.1| unknown [Glycine max] >gi|351630225|gb|AEQ55267.1| ethylene-responsive transcription factor 6 [Glycine max]
comp22974_c0	130.19	366.642	-1.4938	1.58e-15	7.39e-14	TRUE	1164	356557130	XP_003546871.1	892	2.34e-116	PREDICTED: 60S ribosomal protein L6-like [Glycine max]
comp23211_c0	91.5261	253.963	-1.4724	6.68e-11	2.07e-09	TRUE	1960	357521393	XP_003630985.1	1715	0	Aspartate-semialdehyde dehydrogenase [Medicago truncatula] >gi|355525007|gb|AET05461.1| Aspartate-semialdehyde dehydrogenase [Medicago truncatula]
comp32311_c0	31.1428	86.0038	-1.4655	0.00015765	0.0017719	TRUE	873	356504894	XP_003521229.1	584	1.47e-72	PREDICTED: histone H2AX-like [Glycine max]
comp10703_c0	686.998	1865.81	-1.4414	6.19e-67	1.52e-64	TRUE	1688	358249064	NP_001239731.1	1266	1.58e-168	uncharacterized protein LOC100795412 precursor [Glycine max] >gi|255638280|gb|ACU19453.1| unknown [Glycine max]
comp23212_c0	54.5277	147.816	-1.4387	1.22e-06	2.15e-05	TRUE	1636	333102361	AEF14415.1	1850	0	flavanone 3-hydroxylase [Onobrychis viciifolia]
comp23909_c0	243.418	651.939	-1.4213	9.1e-24	7.32e-22	TRUE	919	351726686	NP_001236367.1	474	4.77e-56	uncharacterized protein LOC100500068 [Glycine max] >gi|356496951|ref|XP_003517328.1| PREDICTED: protein H2A.7-like isoform 1 [Glycine max] >gi|255628947|gb|ACU14818.1| unknown [Glycine max]
comp17495_c0	34.1206	91.2956	-1.4199	0.00017242	0.0019119	TRUE	1354	363807064	NP_001242073.1	1369	0	uncharacterized protein LOC100796466 [Glycine max] >gi|255644940|gb|ACU22970.1| unknown [Glycine max]
comp23853_c0	176.888	465.275	-1.3952	9.44e-17	4.85e-15	TRUE	757	356574026	XP_003555154.1	542	2.77e-67	PREDICTED: 60S ribosomal protein L36-3 [Glycine max]
comp25851_c0	52.0243	136.309	-1.3896	7.56e-06	0.00011529	TRUE	1108	145328714	NP_001077892.1	210	7.62e-18	uncharacterized protein [Arabidopsis thaliana] >gi|145328716|ref|NP_001077893.1| uncharacterized protein [Arabidopsis thaliana] >gi|330251263|gb|AEC06357.1| uncharacterized protein [Arabidopsis thaliana] >gi|330251264|gb|AEC06358.1| uncharacterized protein [Arabidopsis thaliana]
comp19717_c0	462.259	1194.24	-1.3693	8.17e-39	1.08e-36	TRUE	1140	351722010	NP_001237229.1	760	1.14e-97	40S ribosomal protein S13 [Glycine max] >gi|356514135|ref|XP_003525762.1| PREDICTED: 40S ribosomal protein S13-like [Glycine max] >gi|356514137|ref|XP_003525763.1| PREDICTED: 40S ribosomal protein S13-like [Glycine max] >gi|356563264|ref|XP_003549884.1| PREDICTED: 40S ribosomal protein S13-like [Glycine max] >gi|54039313|sp|P62302.1|RS13_SOYBN RecName: Full=40S ribosomal protein S13 >gi|44662862|…
comp17004_c0	440.143	1129.33	-1.3594	3.33e-36	4.05e-34	TRUE	866	356504833	XP_003521199.1	627	2.08e-79	PREDICTED: 40S ribosomal protein S20-1-like [Glycine max]
comp12385_c0	650.181	1661.15	-1.3533	6.64e-52	1.19e-49	TRUE	961	356500621	XP_003519130.1	567	1.06e-69	PREDICTED: 40S ribosomal protein S17-4-like [Glycine max]
comp28635_c0	84.4554	214.541	-1.345	6.45e-08	1.38e-06	TRUE	2000	356509418	XP_003523446.1	1694	0	PREDICTED: lysM domain-containing GPI-anchored protein 1-like [Glycine max]
comp12352_c0	1456.58	3684.75	-1.339	3.09e-110	1.34e-107	TRUE	2056	258406674	ACV72060.1	1616	0	RACK1 [Phaseolus vulgaris]
comp19232_c0	86.3558	217.737	-1.3342	6.89e-08	1.47e-06	TRUE	778	356571696	XP_003554010.1	500	1.52e-59	PREDICTED: putative H/ACA ribonucleoprotein complex subunit 1-like protein 1-like [Glycine max]
comp25905_c0	575.334	1443.45	-1.3271	2.41e-43	3.49e-41	TRUE	1087	194466133	ACF74297.1	524	4.33e-63	gibberellin-regulated protein [Arachis hypogaea]
comp27816_c0	37.0575	92.693	-1.3227	0.00049624	0.0048666	TRUE	1079	357490411	XP_003615493.1	336	2.38e-35	hypothetical protein MTR_5g068760 [Medicago truncatula] >gi|355516828|gb|AES98451.1| hypothetical protein MTR_5g068760 [Medicago truncatula] >gi|388491276|gb|AFK33704.1| unknown [Medicago truncatula] >gi|388497980|gb|AFK37056.1| unknown [Medicago truncatula]
comp19600_c0	467.254	1168.16	-1.322	4.32e-35	5.07e-33	TRUE	1033	356568893	XP_003552642.1	569	4.26e-70	PREDICTED: 60S ribosomal protein L30-like [Glycine max]
comp19547_c0	190.083	470.717	-1.3082	9.49e-15	4.24e-13	TRUE	1380	357515187	XP_003627882.1	1174	6.84e-155	Inositol polyphosphate multikinase [Medicago truncatula] >gi|355521904|gb|AET02358.1| Inositol polyphosphate multikinase [Medicago truncatula]
comp23772_c0	1022.32	2501.26	-1.2908	3.65e-69	9.43e-67	TRUE	1191	351734468	NP_001236804.1	881	6.2e-115	uncharacterized protein LOC100306052 [Glycine max] >gi|255627399|gb|ACU14044.1| unknown [Glycine max]
comp26255_c0	341.689	824.855	-1.2715	4.04e-23	3.16e-21	TRUE	802	388513237	AFK44680.1	268	2.33e-26	unknown [Lotus japonicus]
comp24526_c0	328.594	788.065	-1.262	8.77e-22	6.34e-20	TRUE	1336	351724085	NP_001238069.1	751	2.28e-94	uncharacterized protein LOC100306132 [Glycine max] >gi|255627641|gb|ACU14165.1| unknown [Glycine max]
comp12369_c0	218.525	523.776	-1.2612	5.66e-15	2.57e-13	TRUE	1051	357507835	XP_003624206.1	542	1.11e-65	Acyl carrier protein [Medicago truncatula] >gi|217074522|gb|ACJ85621.1| unknown [Medicago truncatula] >gi|355499221|gb|AES80424.1| Acyl carrier protein [Medicago truncatula] >gi|388522041|gb|AFK49082.1| unknown [Medicago truncatula]
comp19037_c0	239.592	571.583	-1.2544	5.25e-16	2.54e-14	TRUE	3288	356495935	XP_003516826.1	4369	0	PREDICTED: alpha-xylosidase-like [Glycine max]
comp21674_c0	217.748	513.851	-1.2387	3.89e-14	1.64e-12	TRUE	845	357476251	XP_003608411.1	145	3.97e-09	hypothetical protein MTR_4g093810 [Medicago truncatula] >gi|355509466|gb|AES90608.1| hypothetical protein MTR_4g093810 [Medicago truncatula]
comp25724_c0	148.405	349.423	-1.2354	5.06e-10	1.43e-08	TRUE	1314	356556264	XP_003546446.1	381	1.51e-40	PREDICTED: putative oligosaccharyltransferase complex subunit CG9662-like [Glycine max]
comp26236_c0	92.2502	217.004	-1.2341	9.95e-07	1.78e-05	TRUE	2255	356524465	XP_003530849.1	1879	0	PREDICTED: probable glucan endo-1,3-beta-glucosidase A6-like [Glycine max]
comp19565_c0	816.665	1916.97	-1.231	1.15e-47	1.84e-45	TRUE	1130	351720770	NP_001238723.1	743	4.21e-95	uncharacterized protein LOC100499710 precursor [Glycine max] >gi|255625995|gb|ACU13342.1| unknown [Glycine max]
comp31831_c0	61.3762	143.849	-1.2288	7.44e-05	0.00090991	TRUE	677	--	--	--	--	--
comp28118_c0	65.9021	153.483	-1.2197	5.04e-05	0.00064686	TRUE	2418	357478937	XP_003609754.1	2602	0	Dihydrolipoyl dehydrogenase [Medicago truncatula] >gi|355510809|gb|AES91951.1| Dihydrolipoyl dehydrogenase [Medicago truncatula]
comp19762_c0	128.462	298.941	-1.2185	1.6e-08	3.72e-07	TRUE	863	357453827	XP_003597194.1	225	2.92e-20	Protein transport protein Sec61 beta subunit [Medicago truncatula] >gi|87241202|gb|ABD33060.1| Sec61beta [Medicago truncatula] >gi|355486242|gb|AES67445.1| Protein transport protein Sec61 beta subunit [Medicago truncatula]
comp24849_c0	752.833	1751.89	-1.2185	1.24e-42	1.78e-40	TRUE	1820	356505332	XP_003521445.1	1792	0	PREDICTED: fructose-bisphosphate aldolase, cytoplasmic isozyme [Glycine max]
comp26632_c0	294.579	685.325	-1.2181	1.2e-17	6.4e-16	TRUE	3039	357521691	XP_003631134.1	2533	0	Atypical receptor-like kinase MARK [Medicago truncatula] >gi|355525156|gb|AET05610.1| Atypical receptor-like kinase MARK [Medicago truncatula]
comp19499_c0	405.097	941.973	-1.2174	1.23e-23	9.84e-22	TRUE	1986	357466961	XP_003603765.1	2180	0	Tubulin beta chain [Medicago truncatula] >gi|355492813|gb|AES74016.1| Tubulin beta chain [Medicago truncatula] >gi|388513289|gb|AFK44706.1| unknown [Medicago truncatula]
comp29249_c0	613.692	1418.3	-1.2086	3.78e-34	4.33e-32	TRUE	1252	242072560	XP_002446216.1	912	4.91e-119	hypothetical protein SORBIDRAFT_06g004770 [Sorghum bicolor] >gi|241937399|gb|EES10544.1| hypothetical protein SORBIDRAFT_06g004770 [Sorghum bicolor]
comp31208_c0	141.311	325.336	-1.2031	6.66e-09	1.63e-07	TRUE	11185	372450251	YP_005090434.1	2480	0	cytochrome c oxidase subunit 1 (mitochondrion) [Millettia pinnata] >gi|357197297|gb|AET62894.1| cytochrome c oxidase subunit 1 (mitochondrion) [Millettia pinnata]
comp29398_c0	409.979	941.792	-1.1999	7.95e-23	6.12e-21	TRUE	1472	357449285	XP_003594919.1	802	3.06e-100	Narbonin [Medicago truncatula] >gi|357449289|ref|XP_003594921.1| Narbonin [Medicago truncatula] >gi|357449295|ref|XP_003594924.1| Narbonin [Medicago truncatula] >gi|358345264|ref|XP_003636701.1| Narbonin [Medicago truncatula] >gi|355483967|gb|AES65170.1| Narbonin [Medicago truncatula] >gi|355483969|gb|AES65172.1| Narbonin [Medicago truncatula] >gi|355483972|gb|AES65175.1| Narbonin [Medicago trunc…
comp24133_c0	81.5984	186.902	-1.1957	1.3e-05	0.0001894	TRUE	1643	75146883	Q84KK6.1	1609	0	RecName: Full=Isoflavone 4'-O-methyltransferase; Short=GeHI4'OMT; AltName: Full=2,7,4'-trihydroxyisoflavanone 4'-O-methyltransferase; AltName: Full=S-adenosyl-L-methionine:2,7,4'-trihydroxyisoflavanone 4'-O-methyltransferase >gi|28804592|dbj|BAC58011.1| S-adenosyl-L-methionine: 2,7,4'-trihydroxyisoflavanone 4'-O-methyltransferase [Glycyrrhiza echinata]
comp28899_c0	59.2798	135.244	-1.19	0.00022757	0.0024383	TRUE	3109	356508931	XP_003523206.1	4153	0	PREDICTED: beta-galactosidase 10-like [Glycine max]
comp19391_c0	172.133	391.428	-1.1852	4.39e-10	1.26e-08	TRUE	988	217071236	ACJ83978.1	382	8.69e-43	unknown [Medicago truncatula]
comp19881_c0	57.7239	131.16	-1.1841	0.00030986	0.0032089	TRUE	698	413952921	AFW85570.1	265	1.91e-26	60S ribosomal protein L39, partial [Zea mays]
comp28490_c0	63.6518	143.915	-1.1769	0.00017789	0.0019637	TRUE	2507	356538952	XP_003537964.1	2907	0	PREDICTED: nucleolar GTP-binding protein 1-like [Glycine max]
comp24597_c0	422.68	955.208	-1.1763	4.8e-22	3.57e-20	TRUE	1028	357463033	XP_003601798.1	919	8.24e-122	60S ribosomal protein L17 [Medicago truncatula] >gi|355490846|gb|AES72049.1| 60S ribosomal protein L17 [Medicago truncatula] >gi|388511060|gb|AFK43596.1| unknown [Medicago truncatula] >gi|388521145|gb|AFK48634.1| unknown [Medicago truncatula]
comp28765_c0	123.746	279.137	-1.1736	1.98e-07	3.95e-06	TRUE	2278	357462137	XP_003601350.1	2927	0	Beta-D-glucosidase [Medicago truncatula] >gi|355490398|gb|AES71601.1| Beta-D-glucosidase [Medicago truncatula]
comp27020_c0	120.412	271.532	-1.1731	2.94e-07	5.71e-06	TRUE	1255	351722783	NP_001236488.1	438	1.6e-48	uncharacterized protein LOC100500078 precursor [Glycine max] >gi|255628989|gb|ACU14839.1| unknown [Glycine max]
comp20257_c0	102.699	230.731	-1.1678	2.63e-06	4.37e-05	TRUE	1413	1181589	BAA11766.1	393	5.31e-42	high mobility group protein [Canavalia gladiata] >gi|1483173|dbj|BAA13133.1| high mobility group protein [Canavalia gladiata]
comp28050_c0	96.1524	214.273	-1.1561	7.92e-06	0.00012026	TRUE	2399	356539234	XP_003538104.1	2564	0	PREDICTED: nicalin-1-like [Glycine max]
comp23985_c0	195.491	435.597	-1.1559	1.91e-10	5.67e-09	TRUE	1537	356524682	XP_003530957.1	1115	6.95e-148	PREDICTED: thaumatin-like protein-like [Glycine max]
comp12408_c0	461.226	1027.2	-1.1552	1.46e-22	1.11e-20	TRUE	1045	351734378	NP_001238728.1	940	4.71e-125	uncharacterized protein LOC100306174 [Glycine max] >gi|255627767|gb|ACU14228.1| unknown [Glycine max]
comp22000_c0	90.6993	201.855	-1.1542	1.52e-05	0.00021742	TRUE	2340	187453153	CAQ34913.1	2788	0	arginyl-tRNA synthetase [Canavalia ensiformis]
comp19598_c0	540.697	1202.82	-1.1535	4.71e-26	4.05e-24	TRUE	995	388510430	AFK43281.1	519	3.34e-62	unknown [Lotus japonicus]
comp12773_c0	123.902	275.065	-1.1506	4.91e-07	9.22e-06	TRUE	2658	357481115	XP_003610843.1	2531	0	4-coumarate CoA ligase [Medicago truncatula] >gi|355512178|gb|AES93801.1| 4-coumarate CoA ligase [Medicago truncatula]
comp27320_c0	67.9828	149.455	-1.1365	0.00026558	0.0027911	TRUE	1400	357479885	XP_003610228.1	446	1.32e-49	RING finger-like protein [Medicago truncatula] >gi|355511283|gb|AES92425.1| RING finger-like protein [Medicago truncatula]
comp27917_c0	70.8047	155.173	-1.132	0.00021902	0.0023578	TRUE	1443	--	--	--	--	--
comp31375_c0	307.264	672.665	-1.1304	1.56e-14	6.83e-13	TRUE	815	225442077	XP_002271801.1	293	1.32e-30	PREDICTED: 40S ribosomal protein S29-like [Vitis vinifera] >gi|225444692|ref|XP_002277856.1| PREDICTED: 40S ribosomal protein S29-like isoform 1 [Vitis vinifera] >gi|255538096|ref|XP_002510113.1| 40S ribosomal protein S29, putative [Ricinus communis] >gi|356497504|ref|XP_003517600.1| PREDICTED: 40S ribosomal protein S29-like [Glycine max] >gi|356536119|ref|XP_003536587.1| PREDICTED: 40S ribosomal…
comp30214_c0	3442.41	7508.1	-1.125	4.2e-144	2.31e-141	TRUE	2133	356525205	XP_003531217.1	2315	0	PREDICTED: adenosylhomocysteinase-like [Glycine max]
comp26086_c0	413.986	902.495	-1.1243	1e-18	5.94e-17	TRUE	1039	351725505	NP_001236071.1	870	2.58e-114	uncharacterized protein LOC100499789 [Glycine max] >gi|255626631|gb|ACU13660.1| unknown [Glycine max]
comp16993_c0	235.497	510.065	-1.115	5.18e-11	1.62e-09	TRUE	735	356534524	XP_003535803.1	580	9.35e-73	PREDICTED: 40S ribosomal protein S17-4-like [Glycine max]
comp28234_c0	92.4318	199.427	-1.1094	4.56e-05	0.00059178	TRUE	1368	351727731	NP_001236659.1	713	1.33e-87	src2 protein [Glycine max] >gi|2055230|dbj|BAA19769.1| SRC2 [Glycine max]
comp12452_c0	184.306	396.24	-1.1043	1.12e-08	2.67e-07	TRUE	1045	357463405	XP_003601984.1	619	9.3e-77	Pollen-specific protein C13 [Medicago truncatula] >gi|355491032|gb|AES72235.1| Pollen-specific protein C13 [Medicago truncatula]
comp23607_c0	73.5013	155.783	-1.0837	0.00048575	0.004777	TRUE	1954	356535268	XP_003536170.1	1657	0	PREDICTED: glucan endo-1,3-beta-glucosidase 11-like [Glycine max]
comp24211_c0	482.433	1018.64	-1.0782	7.97e-19	4.76e-17	TRUE	1007	356556157	XP_003546393.1	501	1.3e-59	PREDICTED: 60S ribosomal protein L27-like [Glycine max]
comp23092_c0	109.892	231.41	-1.0744	2.66e-05	0.00036392	TRUE	861	356574026	XP_003555154.1	500	1.7e-60	PREDICTED: 60S ribosomal protein L36-3 [Glycine max]
comp24328_c0	116.217	244.339	-1.0721	1.68e-05	0.00023918	TRUE	1948	356512155	XP_003524786.1	1500	0	PREDICTED: uncharacterized protein LOC100785300 [Glycine max]
comp17059_c0	371.722	771.581	-1.0536	8.47e-14	3.46e-12	TRUE	887	225437695	XP_002279878.1	340	5.58e-36	PREDICTED: ubiquitin-40S ribosomal protein S27a isoform 1 [Vitis vinifera] >gi|359480213|ref|XP_003632417.1| PREDICTED: ubiquitin-40S ribosomal protein S27a isoform 2 [Vitis vinifera] >gi|147767872|emb|CAN71283.1| hypothetical protein VITISV_027093 [Vitis vinifera] >gi|147834215|emb|CAN70884.1| hypothetical protein VITISV_029192 [Vitis vinifera]
comp28202_c0	210.511	434.686	-1.0461	2.96e-08	6.62e-07	TRUE	2680	357480393	XP_003610482.1	2762	0	Pyrophosphate-fructose 6-phosphate 1-phosphotransferase subunit beta [Medicago truncatula] >gi|355511537|gb|AES92679.1| Pyrophosphate-fructose 6-phosphate 1-phosphotransferase subunit beta [Medicago truncatula]
comp16487_c0	318.344	656.859	-1.045	1.01e-11	3.36e-10	TRUE	1349	351722160	NP_001238002.1	734	7.7e-93	uncharacterized protein LOC100527568 [Glycine max] >gi|255632637|gb|ACU16669.1| unknown [Glycine max]
comp19689_c1	302.267	622.786	-1.0429	3.92e-11	1.24e-09	TRUE	916	255629938	ACU15321.1	658	2.34e-82	unknown [Glycine max]
comp18965_c0	96.8199	198.47	-1.0355	0.00022303	0.0023947	TRUE	864	356537397	XP_003537214.1	550	7.07e-68	PREDICTED: 60S ribosomal protein L35-like [Glycine max] >gi|356550243|ref|XP_003543497.1| PREDICTED: 60S ribosomal protein L35-like [Glycine max]
comp28311_c0	281.916	576.153	-1.0312	4.05e-10	1.16e-08	TRUE	2034	10952510	AAG24944.1	2088	0	putative ammonium transporter AMT1;1 [Lotus japonicus]
comp29811_c0	664.475	1356.31	-1.0294	1.06e-21	7.61e-20	TRUE	1123	388518697	AFK47410.1	761	5.63e-98	unknown [Medicago truncatula]
comp11317_c0	105.272	214.777	-1.0287	0.00014273	0.0016248	TRUE	615	--	--	--	--	--
comp19416_c0	269.423	549.48	-1.0282	1.2e-09	3.22e-08	TRUE	1070	351727497	NP_001235883.1	961	8.07e-128	uncharacterized protein LOC100527680 [Glycine max] >gi|255632936|gb|ACU16822.1| unknown [Glycine max]
comp28628_c1	203.224	414.143	-1.0271	1.37e-07	2.79e-06	TRUE	523	351722010	NP_001237229.1	743	2.27e-98	40S ribosomal protein S13 [Glycine max] >gi|356514135|ref|XP_003525762.1| PREDICTED: 40S ribosomal protein S13-like [Glycine max] >gi|356514137|ref|XP_003525763.1| PREDICTED: 40S ribosomal protein S13-like [Glycine max] >gi|356563264|ref|XP_003549884.1| PREDICTED: 40S ribosomal protein S13-like [Glycine max] >gi|54039313|sp|P62302.1|RS13_SOYBN RecName: Full=40S ribosomal protein S13 >gi|44662862|…
comp24008_c0	1105.75	2252.71	-1.0266	1.02e-34	1.19e-32	TRUE	1661	356576067	XP_003556156.1	1824	0	PREDICTED: 60S ribosomal protein L3-like [Glycine max]
comp21698_c0	128.955	262.576	-1.0259	2.81e-05	0.00038162	TRUE	893	357510053	XP_003625315.1	771	6.3e-100	Disease resistance response protein [Medicago truncatula] >gi|355500330|gb|AES81533.1| Disease resistance response protein [Medicago truncatula] >gi|388496182|gb|AFK36157.1| unknown [Medicago truncatula]
comp29891_c0	206.432	419.135	-1.0217	1.43e-07	2.9e-06	TRUE	1922	356503843	XP_003520712.1	1648	0	PREDICTED: aspartic proteinase nepenthesin-2-like [Glycine max]
comp31435_c0	337.284	679.331	-1.0101	4.49e-11	1.41e-09	TRUE	749	330318558	AEC10951.1	478	2.92e-57	histone H2B.2 [Camellia sinensis]
comp22935_c0	300.357	601.799	-1.0026	8.73e-10	2.38e-08	TRUE	2285	356529147	XP_003533158.1	3104	0	PREDICTED: ATP-citrate synthase beta chain protein 1-like [Glycine max]
