# Supplementary material for: Transcriptomic Analysis of the Primary Roots of Alhagi sparsifolia in Response to Water Stress
Source: PLoS One. 2015 Mar 30;10(3):e0120791. doi: 10.1371/journal.pone.0120791 (PMC4379016; doi:10.1371/journal.pone.0120791)
Supplement: S1 File — Table A in S1 File. Primers used in the RT-qPCR assay. Table B in S1 File. Statistics of unigenes in different expression-level interval. Table C in S1 File. Differentially expressed genes between P-6h and the untreated primary roots P-0h (early water-stress inducible and repressed genes). The significance of gene expression difference between samples was identified by using q-value<0.005 and the absolute value of log2 (foldchange)>1 as the threshold. Table D in S1 File. Differentially expressed genes between P-24h and the untreated primary roots P-0h (late water-stress inducible and repressed genes). The significance of gene expression difference between samples was identified by using q-value<0.005 and the absolute value of log2 (foldchange)>1 as the threshold. Table E in S1 File. Differentially expressed genes between Rh-6h and P-24h (rehydration inducible and repressed genes). The significance of gene expression difference between samples was identified by using q-value<0.005 and the absolute value of log2 (foldchange)>1 as the threshold. Table F in S1 File. Common genes between the early and late water-stress inducible genes. Table G in S1 File. Common genes between the early and late water-stress repressed genes. Table H in S1 File. Genes exclusively expressed as the early inducible genes. Table I in S1 File. Genes exclusively expressed as the late water-stress inducible genes. Table J in S1 File. Genes exclusively expressed as the early water-stress repressed genes. Table K in S1 File. Genes exclusively expressed as the late water-stress repressed genes. Table L in S1 File. Genes showed ‘up-up-down’ expression pattern in the course of 24h of PEG-treatment following 6h of rehydration. Table M in S1 File. Genes showed ‘down-down-up’ expression pattern in the course of 24h of PEG-treatment following 6h of rehydration. Table N in S1 File. The significant KEGG pathways enriched from the early and late water-stress inducible genes (P-6h vs. P-0h) the early and late [file pone.0120791.s001.zip › Table L in S1 File.xls]

## Sheet: Up_Up_Down_copy
Genes showed ‘up-up-down’ expression pattern during 24h of PEG-treatment following 6h of rehydration
Genes	Gene Length	NR Description	KO ID	KO Name	KO Description	Http Link	Swissprot Description	PFAM ID	PFAM description	Gene Ontology Biological Pathway	BP Description	Gene Ontology Molecular Function	MF Description	Gene Ontology Cellular Component	CC Description	KOG ID	KOG Description
comp27653_c0	1867	uncharacterized protein LOC100807968 [Glycine max] >gi|255644524|gb|ACU22765.1| unknown [Glycine max]	K02641	petH	ferredoxin--NADP+ reductase	http://www.genome.jp/dbget-bin/www_bget?ko:K02641	Ferredoxin--NADP reductase, root isozyme, chloroplastic OS=Pisum sativum PE=2 SV=2	PF00667//PF00175	FAD binding domain//Oxidoreductase NAD-binding domain	GO:0055114//GO:0006118	oxidation-reduction process//electron transport	GO:0050660//GO:0050661//GO:0016491//GO:0004324	flavin adenine dinucleotide binding//NADP binding//oxidoreductase activity//ferredoxin-NADP+ reductase activity	GO:0042651	thylakoid membrane	KOG1158	NADP/FAD dependent oxidoreductase
comp19834_c0	272	unknown [Medicago truncatula]	K00799	GST, gst	glutathione S-transferase	http://www.genome.jp/dbget-bin/www_bget?ko:K00799	Probable glutathione S-transferase OS=Nicotiana tabacum PE=2 SV=1	--	--	GO:0006803//GO:0006749//GO:0008152	glutathione conjugation reaction//glutathione metabolic process//metabolic process	GO:0004364	glutathione transferase activity	GO:0005737	cytoplasm	--	--
comp13056_c0	2817	Ferredoxin-nitrite reductase [Medicago truncatula] >gi|355509024|gb|AES90166.1| Ferredoxin-nitrite reductase [Medicago truncatula]	K00366	nirA	ferredoxin-nitrite reductase	http://www.genome.jp/dbget-bin/www_bget?ko:K00366	Ferredoxin--nitrite reductase, chloroplastic OS=Betula pendula GN=NIR1 PE=2 SV=1	PF01077//PF03460	Nitrite and sulphite reductase 4Fe-4S domain//Nitrite/Sulfite reductase ferredoxin-like half domain	GO:0055114	oxidation-reduction process	GO:0051536//GO:0016491//GO:0020037	iron-sulfur cluster binding//oxidoreductase activity//heme binding	--	--	KOG0560	Sulfite reductase (ferredoxin)
comp19533_c0	975	hypothetical protein MTR_3g093400 [Medicago truncatula] >gi|355491490|gb|AES72693.1| hypothetical protein MTR_3g093400 [Medicago truncatula] >gi|388522453|gb|AFK49288.1| unknown [Medicago truncatula]	--	--	--	--	--	PF13949//PF04523//PF10473//PF02737//PF02321//PF01496//PF03938//PF04111//PF01025	ALIX V-shaped domain binding to HIV//Herpes virus tegument protein U30//Leucine-rich repeats of kinetochore protein Cenp-F/LEK1//3-hydroxyacyl-CoA dehydrogenase, NAD binding domain//Outer membrane efflux protein//V-type ATPase 116kDa subunit family//Outer membrane protein (OmpH-like)//Autophagy protein Apg6//GrpE	GO:0006568//GO:0015992//GO:0006631//GO:0015991//GO:0006552//GO:0055114//GO:0006550//GO:0018874//GO:0006810//GO:0019068//GO:0006914//GO:0006574//GO:0006554//GO:0006457//GO:0006633	tryptophan metabolic process//proton transport//fatty acid metabolic process//ATP hydrolysis coupled proton transport//leucine catabolic process//oxidation-reduction process//isoleucine catabolic process//benzoate metabolic process//transport//virion asse	GO:0045502//GO:0051082//GO:0016491//GO:0008134//GO:0051087//GO:0003857//GO:0005215//GO:0000774//GO:0015078//GO:0005515//GO:0042803	dynein binding//unfolded protein binding//oxidoreductase activity//transcription factor binding//chaperone binding//3-hydroxyacyl-CoA dehydrogenase activity//transporter activity//adenyl-nucleotide exchange factor activity//hydrogen ion transmembrane transporter activity//protein binding//protein homodimerization activity	GO:0033179//GO:0030286//GO:0005667	proton-transporting V-type ATPase, V0 domain//dynein complex//transcription factor complex	--	--
comp30601_c0	1876	uroporphiryn-III C-methyltransferase [Medicago truncatula]	--	--	--	--	Siroheme synthase OS=Pseudomonas syringae pv. syringae (strain B728a) GN=cysG PE=3 SV=1	PF00590	Tetrapyrrole (Corrin/Porphyrin) Methylases	GO:0032259//GO:0006779//GO:0055114//GO:0008152	methylation//porphyrin-containing compound biosynthetic process//oxidation-reduction process//metabolic process	GO:0008168//GO:0043115	methyltransferase activity//precorrin-2 dehydrogenase activity	--	--	KOG1527	Uroporphyrin III methyltransferase
comp19387_c0	1238	glutathione S-transferase [Caragana korshinskii]	K00799	GST, gst	glutathione S-transferase	http://www.genome.jp/dbget-bin/www_bget?ko:K00799	Probable glutathione S-transferase OS=Nicotiana tabacum PE=2 SV=1	PF02798//PF13417//PF00283//PF13409	Glutathione S-transferase, N-terminal domain//Glutathione S-transferase, N-terminal domain//Cytochrome b559, alpha (gene psbE) and beta (gene psbF)subunits//Glutathione S-transferase, N-terminal domain	GO:0006749//GO:0015979//GO:0006803	glutathione metabolic process//photosynthesis//glutathione conjugation reaction	GO:0004364//GO:0005515	glutathione transferase activity//protein binding	--	--	KOG0406	Glutathione S-transferase
comp12018_c0	1689	alternative oxidase 3, mitochondrial [Glycine max] >gi|3023305|sp|O03376.1|AOX3_SOYBN RecName: Full=Alternative oxidase 3, mitochondrial; Flags: Precursor >gi|1946338|gb|AAB97286.1| alternative oxidase 2b [Glycine max]	--	--	--	--	Alternative oxidase 3, mitochondrial OS=Glycine max GN=AOX3 PE=1 SV=1	PF02861//PF01786//PF03232	Clp amino terminal domain//Alternative oxidase//Ubiquinone biosynthesis protein COQ7	GO:0055114//GO:0007585//GO:0022900//GO:0019538//GO:0006744//GO:0006118	oxidation-reduction process//respiratory gaseous exchange//electron transport chain//protein metabolic process//ubiquinone biosynthetic process//electron transport	GO:0009916//GO:0046872	alternative oxidase activity//metal ion binding	GO:0070469//GO:0005743//GO:0016021	respiratory chain//mitochondrial inner membrane//integral to membrane	--	--
comp28951_c2	786	PREDICTED: nitrate reductase [NADH] 2-like [Glycine max]	--	--	--	--	Inducible nitrate reductase [NADH] 2 OS=Glycine max GN=INR2 PE=2 SV=1	PF00173	Cytochrome b5-like Heme/Steroid binding domain	GO:0006118//GO:0055114//GO:0042128	electron transport//oxidation-reduction process//nitrate assimilation	GO:0050660//GO:0020037//GO:0009055//GO:0046857//GO:0043546//GO:0030151//GO:0005506	flavin adenine dinucleotide binding//heme binding//electron carrier activity//oxidoreductase activity, acting on other nitrogenous compounds as donors, with NAD or NADP as acceptor//molybdopterin cofactor binding//molybdenum ion binding//iron ion binding	--	--	KOG0537	Cytochrome b5
comp10089_c0	2075	PREDICTED: glucan endo-1,3-beta-glucosidase 7-like [Glycine max]	--	--	--	--	Glucan endo-1,3-beta-glucosidase 7 OS=Arabidopsis thaliana GN=At4g34480 PE=1 SV=2	PF06308//PF08727//PF00490//PF00332//PF02035	23S rRNA methylase leader peptide (ErmC)//Poliovirus 3A protein like//Delta-aminolevulinic acid dehydratase//Glycosyl hydrolases family 17//Coagulin	GO:0015994//GO:0042381//GO:0033014//GO:0006508//GO:0005975//GO:0046677//GO:0006144	chlorophyll metabolic process//hemolymph coagulation//tetrapyrrole biosynthetic process//proteolysis//carbohydrate metabolic process//response to antibiotic//purine nucleobase metabolic process	GO:0004553//GO:0046872//GO:0003968//GO:0017111//GO:0004197//GO:0004655	hydrolase activity, hydrolyzing O-glycosyl compounds//metal ion binding//RNA-directed RNA polymerase activity//nucleoside-triphosphatase activity//cysteine-type endopeptidase activity//porphobilinogen synthase activity	GO:0005576//GO:0031379	extracellular region//RNA-directed RNA polymerase complex	--	--
comp23050_c0	1080	unknown [Medicago truncatula]	--	--	--	--	Non-symbiotic hemoglobin 1 OS=Medicago sativa GN=MHB1 PE=2 SV=1	PF13181//PF00042	Tetratricopeptide repeat//Globin	--	--	GO:0020037//GO:0005506//GO:0005515	heme binding//iron ion binding//protein binding	--	--	--	--
comp28939_c0	3300	Nitrate reductase [Medicago truncatula] >gi|317135446|gb|ADV03139.1| nitrate reductase 2 [Medicago truncatula] >gi|355516155|gb|AES97778.1| Nitrate reductase [Medicago truncatula]	--	--	--	--	Nitrate reductase [NADH] OS=Lotus japonicus GN=NIA PE=3 SV=1	PF08030//PF00174//PF03404//PF00173//PF00175	Ferric reductase NAD binding domain//Oxidoreductase molybdopterin binding domain//Mo-co oxidoreductase dimerisation domain//Cytochrome b5-like Heme/Steroid binding domain//Oxidoreductase NAD-binding domain	GO:0055114//GO:0042128//GO:0006118	oxidation-reduction process//nitrate assimilation//electron transport	GO:0046857//GO:0043546//GO:0030151//GO:0005506//GO:0050660//GO:0020037//GO:0016491//GO:0009055	oxidoreductase activity, acting on other nitrogenous compounds as donors, with NAD or NADP as acceptor//molybdopterin cofactor binding//molybdenum ion binding//iron ion binding//flavin adenine dinucleotide binding//heme binding//oxidoreductase activity//electron carrier activity	--	--	KOG0535	Sulfite oxidase, molybdopterin-binding component
comp20394_c0	1319	RecName: Full=Glutamine synthetase leaf isozyme, chloroplastic; AltName: Full=GS2; AltName: Full=Glutamate--ammonia ligase; Flags: Precursor >gi|4731322|gb|AAD28443.1|AF124244_1 glutamine synthetase precursor [Medicago sativa]	K01915	glnA	glutamine synthetase	http://www.genome.jp/dbget-bin/www_bget?ko:K01915	Glutamine synthetase leaf isozyme, chloroplastic OS=Medicago sativa GN=GS2 PE=2 SV=1	PF00120//PF03951	Glutamine synthetase, catalytic domain//Glutamine synthetase, beta-Grasp domain	GO:0009399//GO:0009252//GO:0006542//GO:0006807	nitrogen fixation//peptidoglycan biosynthetic process//glutamine biosynthetic process//nitrogen compound metabolic process	GO:0005524//GO:0004356	ATP binding//glutamate-ammonia ligase activity	GO:0009507	chloroplast	KOG0683	Glutamine synthetase
comp25476_c0	2325	Glutamate-1-semialdehyde 2,1-aminomutase [Medicago truncatula] >gi|345451028|gb|AEN94094.1| glutamate 1-semialdehyde aminotransferase [Medicago truncatula] >gi|355493107|gb|AES74310.1| Glutamate-1-semialdehyde 2,1-aminomutase [Medicago truncatula]	K01845	hemL	glutamate-1-semialdehyde 2,1-aminomutase	http://www.genome.jp/dbget-bin/www_bget?ko:K01845	Glutamate-1-semialdehyde 2,1-aminomutase, chloroplastic OS=Glycine max GN=GSA1 PE=2 SV=1	PF00202//PF00155	Aminotransferase class-III//Aminotransferase class I and II	GO:0015994//GO:0006779//GO:0009058//GO:0033014	chlorophyll metabolic process//porphyrin-containing compound biosynthetic process//biosynthetic process//tetrapyrrole biosynthetic process	GO:0030170//GO:0008483//GO:0042286	pyridoxal phosphate binding//transaminase activity//glutamate-1-semialdehyde 2,1-aminomutase activity	--	--	KOG1401	Acetylornithine aminotransferase
comp28717_c0	2315	PREDICTED: 6-phosphogluconate dehydrogenase, decarboxylating-like [Glycine max]	K00033	E1.1.1.44, PGD, gnd	6-phosphogluconate dehydrogenase	http://www.genome.jp/dbget-bin/www_bget?ko:K00033	6-phosphogluconate dehydrogenase, decarboxylating 1, chloroplastic OS=Arabidopsis thaliana GN=At1g64190 PE=2 SV=1	PF00393//PF03446	6-phosphogluconate dehydrogenase, C-terminal domain//NAD binding domain of 6-phosphogluconate dehydrogenase	GO:0055114//GO:0006098//GO:0019521	oxidation-reduction process//pentose-phosphate shunt//D-gluconate metabolic process	GO:0050661//GO:0004616	NADP binding//phosphogluconate dehydrogenase (decarboxylating) activity	--	--	KOG2653	6-phosphogluconate dehydrogenase
comp28931_c0	2161	Alternative oxidase [Medicago truncatula] >gi|355513915|gb|AES95538.1| Alternative oxidase [Medicago truncatula]	--	--	--	--	Ubiquinol oxidase 1, mitochondrial OS=Glycine max GN=AOX1 PE=1 SV=1	PF03232//PF01786	Ubiquinone biosynthesis protein COQ7//Alternative oxidase	GO:0006744//GO:0006118//GO:0007585//GO:0055114//GO:0022900	ubiquinone biosynthetic process//electron transport//respiratory gaseous exchange//oxidation-reduction process//electron transport chain	GO:0009916//GO:0046872	alternative oxidase activity//metal ion binding	GO:0016021//GO:0070469	integral to membrane//respiratory chain	--	--
comp17844_c1	328	glyceraldehyde-3-phosphate dehydrogenase, partial [Tradescantia pallida]	--	--	--	--	Glyceraldehyde-3-phosphate dehydrogenase 2, cytosolic OS=Oryza sativa subsp. japonica GN=GAPC2 PE=1 SV=1	PF00044//PF02800	Glyceraldehyde 3-phosphate dehydrogenase, NAD binding domain//Glyceraldehyde 3-phosphate dehydrogenase, C-terminal domain	GO:0055114	oxidation-reduction process	GO:0016620	oxidoreductase activity, acting on the aldehyde or oxo group of donors, NAD or NADP as acceptor	--	--	KOG0657	Glyceraldehyde 3-phosphate dehydrogenase
comp16587_c0	2689	Molybdopterin biosynthesis CNX1 protein [Medicago truncatula] >gi|355518395|gb|AET00019.1| Molybdopterin biosynthesis CNX1 protein [Medicago truncatula]	K15376	GPHN	gephyrin	http://www.genome.jp/dbget-bin/www_bget?ko:K15376	Molybdopterin biosynthesis protein CNX1 OS=Arabidopsis thaliana GN=CNX1 PE=1 SV=2	PF03453//PF03454//PF02814//PF00994//PF13724	MoeA N-terminal region (domain I and II)//MoeA C-terminal region (domain IV)//UreE urease accessory protein, N-terminal domain//Probable molybdopterin binding domain//DNA-binding domain	GO:0019627//GO:0032324//GO:0006777//GO:0006461	urea metabolic process//molybdopterin cofactor biosynthetic process//Mo-molybdopterin cofactor biosynthetic process//protein complex assembly	GO:0003677//GO:0016151	DNA binding//nickel cation binding	--	--	--	--
comp18873_c0	1440	Quinone oxidoreductase-like protein [Medicago truncatula] >gi|355493502|gb|AES74705.1| Quinone oxidoreductase-like protein [Medicago truncatula]	--	--	--	--	Quinone oxidoreductase-like protein At1g23740, chloroplastic OS=Arabidopsis thaliana GN=At1g23740 PE=1 SV=2	PF08240//PF00107	Alcohol dehydrogenase GroES-like domain//Zinc-binding dehydrogenase	GO:0055114	oxidation-reduction process	GO:0008270//GO:0016491//GO:0000166	zinc ion binding//oxidoreductase activity//nucleotide binding	--	--	KOG1198	Zinc-binding oxidoreductase
comp12648_c1	501	unknown [Medicago truncatula]	--	--	--	--	Non-symbiotic hemoglobin 1 OS=Medicago sativa GN=MHB1 PE=2 SV=1	PF00042	Globin	--	--	GO:0005506//GO:0020037	iron ion binding//heme binding	--	--	--	--
comp32248_c0	1545	peroxisomal ascorbate peroxidase [Glycine max] >gi|167961796|dbj|BAG09367.1| peroxisomal ascorbate peroxidase [Glycine max] >gi|255642362|gb|ACU21445.1| unknown [Glycine max]	K00434	E1.11.1.11	L-ascorbate peroxidase	http://www.genome.jp/dbget-bin/www_bget?ko:K00434	L-ascorbate peroxidase 3, peroxisomal OS=Arabidopsis thaliana GN=APX3 PE=1 SV=1	PF00141	Peroxidase	GO:0006804//GO:0055114//GO:0006979	peroxidase reaction//oxidation-reduction process//response to oxidative stress	GO:0020037//GO:0004601	heme binding//peroxidase activity	--	--	--	--
comp20768_c0	2040	PREDICTED: cytochrome P450 82A1-like [Glycine max]	--	--	--	--	Cytochrome P450 82A1 (Fragment) OS=Pisum sativum GN=CYP82A1 PE=2 SV=2	PF00067//PF09596//PF03376//PF01369	Cytochrome P450//MamL-1 domain//Adenovirus E3B protein//Sec7 domain	GO:0045944//GO:0032012//GO:0007219//GO:0055114//GO:0006118//GO:0043087	positive regulation of transcription from RNA polymerase II promoter//regulation of ARF protein signal transduction//Notch signaling pathway//oxidation-reduction process//electron transport//regulation of GTPase activity	GO:0005506//GO:0009055//GO:0016705//GO:0004497//GO:0005086//GO:0003713//GO:0020037	iron ion binding//electron carrier activity//oxidoreductase activity, acting on paired donors, with incorporation or reduction of molecular oxygen//monooxygenase activity//ARF guanyl-nucleotide exchange factor activity//transcription coactivator activity//heme binding	GO:0005667//GO:0016607//GO:0016020	transcription factor complex//nuclear speck//membrane	KOG0156	Cytochrome P450 CYP2 subfamily
comp23097_c0	1670	predicted protein [Populus trichocarpa] >gi|222855686|gb|EEE93233.1| predicted protein [Populus trichocarpa]	--	--	--	--	Putative oxidoreductase C1F5.03c OS=Schizosaccharomyces pombe (strain 972 / ATCC 24843) GN=SPAC1F5.03c PE=2 SV=1	PF07992//PF03721//PF01266//PF02737//PF01593//PF02558//PF13241//PF01134//PF00070//PF02254//PF02882	Pyridine nucleotide-disulphide oxidoreductase//UDP-glucose/GDP-mannose dehydrogenase family, NAD binding domain//FAD dependent oxidoreductase//3-hydroxyacyl-CoA dehydrogenase, NAD binding domain//Flavin containing amine oxidoreductase//Ketopantoate reductase PanE/ApbA//Putative NAD(P)-binding//Glucose inhibited division protein A//Pyridine nucleotide-disulphide oxidoreductase//TrkA-N domain//Tetr…	GO:0018874//GO:0006550//GO:0006813//GO:0006552//GO:0055114//GO:0006568//GO:0006631//GO:0006574//GO:0046487//GO:0008033//GO:0006554//GO:0019354//GO:0006633//GO:0015940//GO:0009396//GO:0006779	benzoate metabolic process//isoleucine catabolic process//potassium ion transport//leucine catabolic process//oxidation-reduction process//tryptophan metabolic process//fatty acid metabolic process//valine catabolic process//glyoxylate metabolic process//	GO:0043115//GO:0016491//GO:0051287//GO:0016616//GO:0003857//GO:0004488//GO:0008677//GO:0003824//GO:0050660	precorrin-2 dehydrogenase activity//oxidoreductase activity//NAD binding//oxidoreductase activity, acting on the CH-OH group of donors, NAD or NADP as acceptor//3-hydroxyacyl-CoA dehydrogenase activity//methylenetetrahydrofolate dehydrogenase (NADP+) activity//2-dehydropantoate 2-reductase activity//catalytic activity//flavin adenine dinucleotide binding	--	--	KOG2852	Possible oxidoreductase
comp19296_c0	449	unknown [Lotus japonicus]	--	--	--	--	--	PF01266//PF00899//PF07992//PF05834//PF01134//PF00070	FAD dependent oxidoreductase//ThiF family//Pyridine nucleotide-disulphide oxidoreductase//Lycopene cyclase protein//Glucose inhibited division protein A//Pyridine nucleotide-disulphide oxidoreductase	GO:0008033//GO:0055114//GO:0016117	tRNA processing//oxidation-reduction process//carotenoid biosynthetic process	GO:0003824//GO:0016491//GO:0050660//GO:0016705	catalytic activity//oxidoreductase activity//flavin adenine dinucleotide binding//oxidoreductase activity, acting on paired donors, with incorporation or reduction of molecular oxygen	--	--	--	--
comp21719_c0	1356	2-nitropropane dioxygenase-like protein [Medicago truncatula] >gi|355489819|gb|AES71022.1| 2-nitropropane dioxygenase-like protein [Medicago truncatula]	--	--	--	--	Probable nitronate monooxygenase OS=Bacillus subtilis (strain 168) GN=yrpB PE=3 SV=1	PF02679//PF00701//PF03009//PF00478//PF03060//PF05690//PF01070//PF00977//PF01207	(2R)-phospho-3-sulfolactate synthase (ComA)//Dihydrodipicolinate synthetase family//Glycerophosphoryl diester phosphodiesterase family//IMP dehydrogenase / GMP reductase domain//Nitronate monooxygenase//Thiazole biosynthesis protein ThiG//FMN-dependent dehydrogenase//Histidine biosynthesis protein//Dihydrouridine synthase (Dus)	GO:0006071//GO:0006807//GO:0000105//GO:0009228//GO:0046486//GO:0055114//GO:0019295//GO:0008152//GO:0009395//GO:0008033	glycerol metabolic process//nitrogen compound metabolic process//histidine biosynthetic process//thiamine biosynthetic process//glycerolipid metabolic process//oxidation-reduction process//coenzyme M biosynthetic process//metabolic process//phospholipid c	GO:0016491//GO:0008889//GO:0003824//GO:0017150//GO:0050660//GO:0016829//GO:0016702//GO:0036355//GO:0018580	oxidoreductase activity//glycerophosphodiester phosphodiesterase activity//catalytic activity//tRNA dihydrouridine synthase activity//flavin adenine dinucleotide binding//lyase activity//oxidoreductase activity, acting on single donors with incorporation of molecular oxygen, incorporation of two atoms of oxygen//2-iminoacetate synthase activity//nitronate monooxygenase activity	--	--	--	--
comp26992_c0	3413	mscS family protein, putative [Medicago truncatula] >gi|355481725|gb|AES62928.1| mscS family protein, putative [Medicago truncatula]	--	--	--	--	Mechanosensitive ion channel protein 6 OS=Arabidopsis thaliana GN=MSL6 PE=1 SV=1	PF10204//PF00924	Dual oxidase maturation factor//Mechanosensitive ion channel	GO:0055114//GO:0046656//GO:0055085//GO:0015031//GO:0006761	oxidation-reduction process//folic acid biosynthetic process//transmembrane transport//protein transport//dihydrofolate biosynthetic process	GO:0004146	dihydrofolate reductase activity	GO:0016020//GO:0005789//GO:0016021	membrane//endoplasmic reticulum membrane//integral to membrane	KOG4629	Predicted mechanosensitive ion channel
comp28545_c0	1585	unknown [Medicago truncatula]	--	--	--	--	Uncharacterized oxidoreductase At4g09670 OS=Arabidopsis thaliana GN=At4g09670 PE=1 SV=1	PF02894//PF01408	Oxidoreductase family, C-terminal alpha/beta domain//Oxidoreductase family, NAD-binding Rossmann fold	GO:0008152//GO:0055114	metabolic process//oxidation-reduction process	GO:0000166//GO:0016491	nucleotide binding//oxidoreductase activity	--	--	KOG2742	Predicted oxidoreductase
comp31866_c0	1628	formate dehydrogenase [Lotus japonicus]	K00122	FDH	formate dehydrogenase	http://www.genome.jp/dbget-bin/www_bget?ko:K00122	Formate dehydrogenase 1, mitochondrial OS=Oryza sativa subsp. japonica GN=Os06g0486800 PE=1 SV=2	PF00389//PF03446//PF02826	D-isomer specific 2-hydroxyacid dehydrogenase, catalytic domain//NAD binding domain of 6-phosphogluconate dehydrogenase//D-isomer specific 2-hydroxyacid dehydrogenase, NAD binding domain	GO:0008152//GO:0055114//GO:0015947//GO:0015942//GO:0006098//GO:0046487//GO:0019521	metabolic process//oxidation-reduction process//methane metabolic process//formate metabolic process//pentose-phosphate shunt//glyoxylate metabolic process//D-gluconate metabolic process	GO:0016616//GO:0048037//GO:0004616//GO:0008863//GO:0051287	oxidoreductase activity, acting on the CH-OH group of donors, NAD or NADP as acceptor//cofactor binding//phosphogluconate dehydrogenase (decarboxylating) activity//formate dehydrogenase (NAD+) activity//NAD binding	GO:0009326	formate dehydrogenase complex	KOG0069	Glyoxylate/hydroxypyruvate reductase (D-isomer-specific 2-hydroxy acid dehydrogenase superfamily)
comp28893_c0	1963	hypothetical protein MTR_1g018610 [Medicago truncatula] >gi|355478160|gb|AES59363.1| hypothetical protein MTR_1g018610 [Medicago truncatula]	--	--	--	--	3-oxo-Delta(4,5)-steroid 5-beta-reductase OS=Arabidopsis thaliana GN=VEP1 PE=1 SV=1	PF01370	NAD dependent epimerase/dehydratase family	GO:0044237	cellular metabolic process	GO:0050662//GO:0003824//GO:0000166	coenzyme binding//catalytic activity//nucleotide binding	--	--	--	--
comp23675_c0	1703	PREDICTED: 6-hydroxynicotinate 3-monooxygenase-like [Glycine max]	--	--	--	--	FAD-dependent urate hydroxylase OS=Klebsiella pneumoniae subsp. pneumoniae (strain ATCC 700721 / MGH 78578) GN=hpxO PE=1 SV=1	PF07992//PF01266//PF08491//PF00070//PF01134//PF05834	Pyridine nucleotide-disulphide oxidoreductase//FAD dependent oxidoreductase//Squalene epoxidase//Pyridine nucleotide-disulphide oxidoreductase//Glucose inhibited division protein A//Lycopene cyclase protein	GO:0008033//GO:0055114//GO:0016114//GO:0006694//GO:0016117	tRNA processing//oxidation-reduction process//terpenoid biosynthetic process//steroid biosynthetic process//carotenoid biosynthetic process	GO:0016491//GO:0016705//GO:0050660//GO:0004506	oxidoreductase activity//oxidoreductase activity, acting on paired donors, with incorporation or reduction of molecular oxygen//flavin adenine dinucleotide binding//squalene monooxygenase activity	GO:0016021	integral to membrane	--	--
comp24723_c0	1629	unknown [Lotus japonicus]	--	--	--	--	Putative methyltransferase DDB_G0268948 OS=Dictyostelium discoideum GN=DDB_G0268948 PE=1 SV=2	PF00107//PF08241	Zinc-binding dehydrogenase//Methyltransferase domain	GO:0055114//GO:0008152	oxidation-reduction process//metabolic process	GO:0008168//GO:0016491//GO:0008270	methyltransferase activity//oxidoreductase activity//zinc ion binding	--	--	KOG3010	Methyltransferase
comp29491_c0	2097	unknown [Lotus japonicus]	--	--	--	--	Uncharacterized protein At1g04910 OS=Arabidopsis thaliana GN=At1g04910 PE=1 SV=1	PF01119	DNA mismatch repair protein, C-terminal domain	GO:0006298	mismatch repair	GO:0005524//GO:0030983	ATP binding//mismatched DNA binding	--	--	--	--
comp29801_c0	7606	RecName: Full=Glutamate synthase [NADH], amyloplastic; AltName: Full=NADH-GOGAT; Flags: Precursor >gi|166412|gb|AAB46617.1| NADH-glutamate synthase [Medicago sativa]	K00264	GLT1	glutamate synthase (NADPH/NADH)	http://www.genome.jp/dbget-bin/www_bget?ko:K00264	Glutamate synthase [NADH], amyloplastic OS=Medicago sativa PE=1 SV=1	PF01210//PF00743//PF01493//PF01266//PF07992//PF04898//PF02826//PF01593//PF01645//PF00310//PF01134//PF00070//PF13241	NAD-dependent glycerol-3-phosphate dehydrogenase N-terminus//Flavin-binding monooxygenase-like//GXGXG motif//FAD dependent oxidoreductase//Pyridine nucleotide-disulphide oxidoreductase//Glutamate synthase central domain//D-isomer specific 2-hydroxyacid dehydrogenase, NAD binding domain//Flavin containing amine oxidoreductase//Conserved region in glutamate synthase//Glutamine amidotransferases cla…	GO:0006779//GO:0019354//GO:0097054//GO:0008033//GO:0046168//GO:0006807//GO:0006118//GO:0055114//GO:0008152//GO:0006537//GO:0006541	porphyrin-containing compound biosynthetic process//siroheme biosynthetic process//L-glutamate biosynthetic process//tRNA processing//glycerol-3-phosphate catabolic process//nitrogen compound metabolic process//electron transport//oxidation-reduction proc	GO:0050660//GO:0016638//GO:0016616//GO:0050661//GO:0051538//GO:0005506//GO:0010181//GO:0051287//GO:0016491//GO:0016040//GO:0043115//GO:0015930//GO:0048037//GO:0004499	flavin adenine dinucleotide binding//oxidoreductase activity, acting on the CH-NH2 group of donors//oxidoreductase activity, acting on the CH-OH group of donors, NAD or NADP as acceptor//NADP binding//3 iron, 4 sulfur cluster binding//iron ion binding//FMN binding//NAD binding//oxidoreductase activity//glutamate synthase (NADH) activity//precorrin-2 dehydrogenase activity//glutamate synthase acti…	GO:0005737//GO:0009501	cytoplasm//amyloplast	KOG0399	Glutamate synthase
comp28951_c1	838	PREDICTED: inducible nitrate reductase [NADH] 1-like [Glycine max]	--	--	--	--	Nitrate reductase [NADH] 1 OS=Phaseolus vulgaris GN=NIA1 PE=3 SV=1	PF00175//PF08030	Oxidoreductase NAD-binding domain//Ferric reductase NAD binding domain	GO:0055114	oxidation-reduction process	GO:0016491	oxidoreductase activity	--	--	KOG0534	NADH-cytochrome b-5 reductase
comp16485_c0	659	Siroheme synthase [Medicago truncatula] >gi|355488073|gb|AES69276.1| Siroheme synthase [Medicago truncatula]	--	--	--	--	--	--	--	GO:0032259//GO:0055114//GO:0006779	methylation//oxidation-reduction process//porphyrin-containing compound biosynthetic process	GO:0008168//GO:0043115	methyltransferase activity//precorrin-2 dehydrogenase activity	--	--	--	--
comp13835_c0	1869	Nucleoredoxin [Medicago truncatula] >gi|355492866|gb|AES74069.1| Nucleoredoxin [Medicago truncatula]	--	--	--	--	Probable nucleoredoxin 2 OS=Oryza sativa subsp. japonica GN=Os01g0794400 PE=2 SV=1	PF00085//PF00628//PF07649//PF08534//PF00130//PF03528//PF00578	Thioredoxin//PHD-finger//C1-like domain//Redoxin//Phorbol esters/diacylglycerol binding domain (C1 domain)//Rabaptin//AhpC/TSA family	GO:0055114//GO:0007165//GO:0040007//GO:0045454//GO:0008283//GO:0035556	oxidation-reduction process//signal transduction//growth//cell redox homeostasis//cell proliferation//intracellular signal transduction	GO:0046872//GO:0005515//GO:0008083//GO:0016209//GO:0016491//GO:0047134//GO:0005096	metal ion binding//protein binding//growth factor activity//antioxidant activity//oxidoreductase activity//protein-disulfide reductase activity//GTPase activator activity	GO:0005622	intracellular	KOG2501	Thioredoxin, nucleoredoxin and related proteins
comp28951_c0	1485	nitrate reductase 1 [Medicago truncatula]	--	--	--	--	Inducible nitrate reductase [NADH] 2 OS=Glycine max GN=INR2 PE=2 SV=1	PF00174//PF03404	Oxidoreductase molybdopterin binding domain//Mo-co oxidoreductase dimerisation domain	GO:0006118//GO:0055114//GO:0042128	electron transport//oxidation-reduction process//nitrate assimilation	GO:0020037//GO:0050660//GO:0009055//GO:0016491//GO:0046857//GO:0043546//GO:0030151//GO:0005506	heme binding//flavin adenine dinucleotide binding//electron carrier activity//oxidoreductase activity//oxidoreductase activity, acting on other nitrogenous compounds as donors, with NAD or NADP as acceptor//molybdopterin cofactor binding//molybdenum ion binding//iron ion binding	--	--	KOG0535	Sulfite oxidase, molybdopterin-binding component
comp20394_c1	605	unknown [Glycine max]	K01915	glnA	glutamine synthetase	http://www.genome.jp/dbget-bin/www_bget?ko:K01915	Glutamine synthetase leaf isozyme, chloroplastic OS=Phaseolus vulgaris PE=2 SV=1	PF03951	Glutamine synthetase, beta-Grasp domain	GO:0009252//GO:0006807//GO:0006542	peptidoglycan biosynthetic process//nitrogen compound metabolic process//glutamine biosynthetic process	GO:0005524//GO:0004356	ATP binding//glutamate-ammonia ligase activity	--	--	KOG0683	Glutamine synthetase
comp26002_c0	1688	spermine synthase [Lotus japonicus]	K00797	E2.5.1.16, SRM, speE	spermidine synthase	http://www.genome.jp/dbget-bin/www_bget?ko:K00797	Spermine synthase OS=Arabidopsis thaliana GN=SPMS PE=1 SV=1	PF05175//PF05430//PF01564	Methyltransferase small domain//S-adenosyl-L-methionine-dependent methyltransferase//Spermine/spermidine synthase	GO:0055114//GO:0008152//GO:0006525//GO:0006560//GO:0019482	oxidation-reduction process//metabolic process//arginine metabolic process//proline metabolic process//beta-alanine metabolic process	GO:0016768//GO:0008168//GO:0016645//GO:0003824	spermine synthase activity//methyltransferase activity//oxidoreductase activity, acting on the CH-NH group of donors//catalytic activity	--	--	KOG1562	Spermidine synthase
comp29403_c0	1177	PREDICTED: momilactone A synthase-like [Glycine max]	--	--	--	--	Short-chain dehydrogenase reductase 3b OS=Arabidopsis thaliana GN=SDR3b PE=2 SV=1	PF00106//PF02719//PF01073	short chain dehydrogenase//Polysaccharide biosynthesis protein//3-beta hydroxysteroid dehydrogenase/isomerase family	GO:0055114//GO:0008207//GO:0008210//GO:0006694//GO:0008209//GO:0008152//GO:0009058	oxidation-reduction process//C21-steroid hormone metabolic process//estrogen metabolic process//steroid biosynthetic process//androgen metabolic process//metabolic process//biosynthetic process	GO:0016616//GO:0003854//GO:0016491	oxidoreductase activity, acting on the CH-OH group of donors, NAD or NADP as acceptor//3-beta-hydroxy-delta5-steroid dehydrogenase activity//oxidoreductase activity	--	--	KOG0725	Reductases with broad range of substrate specificities
comp25843_c0	1601	PREDICTED: transaldolase-like [Glycine max]	--	--	--	--	Transaldolase OS=Renibacterium salmoninarum (strain ATCC 33209 / DSM 20767 / JCM 11484 / NBRC 15589 / NCIMB 2235) GN=tal PE=3 SV=1	PF00923	Transaldolase	GO:0005975//GO:0006098	carbohydrate metabolic process//pentose-phosphate shunt	GO:0004801	sedoheptulose-7-phosphate:D-glyceraldehyde-3-phosphate glyceronetransferase activity	GO:0005737	cytoplasm	--	--
comp28154_c0	2155	PREDICTED: allene oxide synthase, chloroplastic-like [Glycine max]	K01723	AOS	hydroperoxide dehydratase	http://www.genome.jp/dbget-bin/www_bget?ko:K01723	Allene oxide synthase OS=Parthenium argentatum GN=CYP74A2 PE=1 SV=2	PF00067	Cytochrome P450	GO:0055114//GO:0006118	oxidation-reduction process//electron transport	GO:0016705//GO:0020037//GO:0005506//GO:0009055	oxidoreductase activity, acting on paired donors, with incorporation or reduction of molecular oxygen//heme binding//iron ion binding//electron carrier activity	--	--	KOG0156	Cytochrome P450 CYP2 subfamily
comp26948_c0	3447	PREDICTED: 2-hydroxyacyl-CoA lyase-like [Glycine max]	K12261	HACL1	2-hydroxyacyl-CoA lyase 1	http://www.genome.jp/dbget-bin/www_bget?ko:K12261	2-hydroxyacyl-CoA lyase OS=Arabidopsis thaliana GN=HACL PE=2 SV=1	PF02233//PF02775//PF06426//PF02776//PF00205//PF02552	NAD(P) transhydrogenase beta subunit//Thiamine pyrophosphate enzyme, C-terminal TPP binding domain//Serine acetyltransferase, N-terminal//Thiamine pyrophosphate enzyme, N-terminal TPP binding domain//Thiamine pyrophosphate enzyme, central domain//CO dehydrogenase beta subunit/acetyl-CoA synthase epsilon subunit	GO:0008152//GO:0055114//GO:0019385//GO:0006535//GO:0042967//GO:0046497//GO:0006769//GO:0006534	metabolic process//oxidation-reduction process//methanogenesis, from acetate//cysteine biosynthetic process from serine//acyl-carrier-protein biosynthetic process//nicotinate nucleotide metabolic process//nicotinamide metabolic process//cysteine metabolic	GO:0050661//GO:0000287//GO:0009001//GO:0008750//GO:0003824//GO:0030976	NADP binding//magnesium ion binding//serine O-acetyltransferase activity//NAD(P)+ transhydrogenase (AB-specific) activity//catalytic activity//thiamine pyrophosphate binding	GO:0016021//GO:0005737	integral to membrane//cytoplasm	KOG1185	Thiamine pyrophosphate-requiring enzyme
comp12953_c0	1579	Peroxidase [Medicago truncatula] >gi|355511131|gb|AES92273.1| Peroxidase [Medicago truncatula] >gi|388523127|gb|AFK49625.1| unknown [Medicago truncatula]	K00430	E1.11.1.7	peroxidase	http://www.genome.jp/dbget-bin/www_bget?ko:K00430	Peroxidase 16 OS=Arabidopsis thaliana GN=PER16 PE=1 SV=2	PF00141	Peroxidase	GO:0055114//GO:0006804//GO:0006979	oxidation-reduction process//peroxidase reaction//response to oxidative stress	GO:0020037//GO:0004601//GO:0046872	heme binding//peroxidase activity//metal ion binding	--	--	--	--
comp34842_c0	2436	9-cis-epoxycarotenoid dioxygenase [Caragana korshinskii]	K09840	NCED	9-cis-epoxycarotenoid dioxygenase	http://www.genome.jp/dbget-bin/www_bget?ko:K09840	9-cis-epoxycarotenoid dioxygenase NCED1, chloroplastic OS=Phaseolus vulgaris GN=NCED1 PE=2 SV=1	--	--	--	--	GO:0016702	oxidoreductase activity, acting on single donors with incorporation of molecular oxygen, incorporation of two atoms of oxygen	--	--	--	--
comp25525_c0	2338	uncharacterized protein LOC100819919 [Glycine max] >gi|255635874|gb|ACU18284.1| unknown [Glycine max]	--	--	--	--	Monodehydroascorbate reductase, chloroplastic OS=Arabidopsis thaliana GN=At1g63940 PE=2 SV=3	PF01134//PF00070//PF13241//PF01266//PF07992	Glucose inhibited division protein A//Pyridine nucleotide-disulphide oxidoreductase//Putative NAD(P)-binding//FAD dependent oxidoreductase//Pyridine nucleotide-disulphide oxidoreductase	GO:0019354//GO:0008033//GO:0006779//GO:0055114	siroheme biosynthetic process//tRNA processing//porphyrin-containing compound biosynthetic process//oxidation-reduction process	GO:0016491//GO:0043115//GO:0050660	oxidoreductase activity//precorrin-2 dehydrogenase activity//flavin adenine dinucleotide binding	--	--	KOG1336	Monodehydroascorbate/ferredoxin reductase
comp11835_c0	2032	malate dehydrogenase precursor [Medicago sativa]	--	--	--	--	Malate dehydrogenase, chloroplastic OS=Arabidopsis thaliana GN=At3g47520 PE=1 SV=1	PF03435//PF00056//PF01118//PF01073//PF02866//PF01113	Saccharopine dehydrogenase//lactate/malate dehydrogenase, NAD binding domain//Semialdehyde dehydrogenase, NAD binding domain//3-beta hydroxysteroid dehydrogenase/isomerase family//lactate/malate dehydrogenase, alpha/beta C-terminal domain//Dihydrodipicolinate reductase, N-terminus	GO:0055114//GO:0006694//GO:0046487//GO:0006108//GO:0019643//GO:0044262//GO:0009085//GO:0008207//GO:0008210//GO:0008209//GO:0009089//GO:0006090	oxidation-reduction process//steroid biosynthetic process//glyoxylate metabolic process//malate metabolic process//reductive tricarboxylic acid cycle//cellular carbohydrate metabolic process//lysine biosynthetic process//C21-steroid hormone metabolic proc	GO:0008839//GO:0016491//GO:0030060//GO:0051287//GO:0003854//GO:0016620//GO:0016616//GO:0000166	4-hydroxy-tetrahydrodipicolinate reductase//oxidoreductase activity//L-malate dehydrogenase activity//NAD binding//3-beta-hydroxy-delta5-steroid dehydrogenase activity//oxidoreductase activity, acting on the aldehyde or oxo group of donors, NAD or NADP as acceptor//oxidoreductase activity, acting on the CH-OH group of donors, NAD or NADP as acceptor//nucleotide binding	--	--	KOG1494	NAD-dependent malate dehydrogenase
comp26965_c0	2435	glucose-6-phosphate/phosphate-translocator precursor [Pisum sativum] >gi|126506772|gb|ABO14803.1| plastid phosphate translocator [Vicia narbonensis]	K15283	SLC35E1	solute carrier family 35, member E1	http://www.genome.jp/dbget-bin/www_bget?ko:K15283	Glucose-6-phosphate/phosphate translocator 2, chloroplastic OS=Arabidopsis thaliana GN=GPT2 PE=2 SV=2	PF02544//PF00892//PF08449	3-oxo-5-alpha-steroid 4-dehydrogenase//EamA-like transporter family//UAA transporter family	GO:0055085//GO:0006810//GO:0006629	transmembrane transport//transport//lipid metabolic process	GO:0016627//GO:0005215	oxidoreductase activity, acting on the CH-CH group of donors//transporter activity	GO:0016021//GO:0016020//GO:0005737	integral to membrane//membrane//cytoplasm	KOG1441	Glucose-6-phosphate/phosphate and phosphoenolpyruvate/phosphate antiporter
comp17773_c0	994	Flavoprotein wrbA [Medicago truncatula] >gi|355482452|gb|AES63655.1| Flavoprotein wrbA [Medicago truncatula] >gi|388496898|gb|AFK36515.1| unknown [Medicago truncatula] >gi|388500336|gb|AFK38234.1| unknown [Medicago truncatula]	K03809	wrbA	Trp repressor binding protein	http://www.genome.jp/dbget-bin/www_bget?ko:K03809	Flavoprotein WrbA OS=Salmonella typhi GN=wrbA PE=3 SV=3	PF03358//PF00258	NADPH-dependent FMN reductase//Flavodoxin	GO:0045892//GO:0055114	negative regulation of transcription, DNA-dependent//oxidation-reduction process	GO:0016491//GO:0010181	oxidoreductase activity//FMN binding	--	--	KOG3135	1,4-benzoquinone reductase-like; Trp repressor binding protein-like/protoplast-secreted protein
comp20307_c0	2180	Sulfate transporter 3.1 [Medicago truncatula] >gi|355495520|gb|AES76723.1| Sulfate transporter 3.1 [Medicago truncatula]	--	--	--	--	Probable sulfate transporter 3.5 OS=Arabidopsis thaliana GN=SULTR3;5 PE=2 SV=1	PF00916	Sulfate transporter family	GO:0055085//GO:0008272	transmembrane transport//sulfate transport	GO:0015116//GO:0008271	sulfate transmembrane transporter activity//secondary active sulfate transmembrane transporter activity	GO:0016021	integral to membrane	KOG0236	Sulfate/bicarbonate/oxalate exchanger SAT-1 and related transporters (SLC26 family)
comp19903_c0	1000	hypothetical protein MTR_2g103750 [Medicago truncatula] >gi|87162938|gb|ABD28733.1| hypothetical protein MtrDRAFT_AC149206g23v2 [Medicago truncatula] >gi|355486944|gb|AES68147.1| hypothetical protein MTR_2g103750 [Medicago truncatula]	--	--	--	--	--	PF08496	Peptidase family S49 N-terminal	--	--	GO:0004252	serine-type endopeptidase activity	GO:0005886	plasma membrane	--	--
comp28839_c0	2794	Na+/H+ antiporter [Caragana korshinskii]	--	--	--	--	Sodium/hydrogen exchanger 2 OS=Arabidopsis thaliana GN=NHX2 PE=1 SV=2	PF06821//PF00999	Serine hydrolase//Sodium/hydrogen exchanger family	GO:0006814//GO:0006812//GO:0015992//GO:0006885//GO:0055085	sodium ion transport//cation transport//proton transport//regulation of pH//transmembrane transport	GO:0015299//GO:0015385//GO:0016787	solute:hydrogen antiporter activity//sodium:hydrogen antiporter activity//hydrolase activity	GO:0016021	integral to membrane	KOG1965	Sodium/hydrogen exchanger protein
comp19034_c0	1954	PREDICTED: protein phosphatase 2C 37-like [Glycine max]	K14497	PP2C	protein phosphatase 2C	http://www.genome.jp/dbget-bin/www_bget?ko:K14497	Protein phosphatase 2C 3 OS=Arabidopsis thaliana GN=AIP1 PE=1 SV=1	PF00481//PF07228//PF00454	Protein phosphatase 2C//Stage II sporulation protein E (SpoIIE)//Phosphatidylinositol 3- and 4-kinase	--	--	GO:0016773//GO:0003824	phosphotransferase activity, alcohol group as acceptor//catalytic activity	--	--	KOG0698	Serine/threonine protein phosphatase
comp13045_c0	1748	unknown [Medicago truncatula]	K03875	SKP2, FBXL1	F-box and leucine-rich repeat protein 1 (S-phase kinase-associated protein 2)	http://www.genome.jp/dbget-bin/www_bget?ko:K03875	F-box protein SKP2A OS=Arabidopsis thaliana GN=SKP2A PE=1 SV=1	PF13013//PF00646	F-box-like domain//F-box domain	--	--	GO:0005515	protein binding	--	--	KOG1947	Leucine rich repeat proteins, some proteins contain F-box
comp12706_c0	1188	PREDICTED: heat shock 70 kDa protein-like [Glycine max]	K03283	HSPA1_8	heat shock 70kDa protein 1/8	http://www.genome.jp/dbget-bin/www_bget?ko:K03283	Heat shock 70 kDa protein OS=Glycine max GN=HSP70 PE=3 SV=1	PF01569	PAP2 superfamily	--	--	GO:0003824//GO:0005524	catalytic activity//ATP binding	GO:0016020	membrane	KOG0101	Molecular chaperones HSP70/HSC70, HSP70 superfamily
comp12350_c0	990	hypothetical protein RCOM_0530890 [Ricinus communis] >gi|223533690|gb|EEF35425.1| hypothetical protein RCOM_0530890 [Ricinus communis]	--	--	--	--	--	--	--	--	--	--	--	--	--	--	--
comp25299_c0	1223	unknown [Medicago truncatula]	--	--	--	--	High-affinity nitrate transporter 3.2 OS=Arabidopsis thaliana GN=NRT3.2 PE=2 SV=1	--	--	--	--	--	--	--	--	--	--
comp18498_c1	567	--	--	--	--	--	--	--	--	--	--	--	--	--	--	--	--
comp20327_c0	2038	2-succinylbenzoate-CoA ligase [Medicago truncatula] >gi|355510793|gb|AES91935.1| 2-succinylbenzoate-CoA ligase [Medicago truncatula]	--	--	--	--	Acetate/butyrate--CoA ligase AAE7, peroxisomal OS=Arabidopsis thaliana GN=AAE7 PE=1 SV=1	PF00501	AMP-binding enzyme	GO:0008152	metabolic process	GO:0003824//GO:0016874	catalytic activity//ligase activity	--	--	KOG1176	Acyl-CoA synthetase
comp21062_c0	1957	Heterogeneous nuclear ribonucleoprotein A3-like protein [Medicago truncatula] >gi|355509193|gb|AES90335.1| Heterogeneous nuclear ribonucleoprotein A3-like protein [Medicago truncatula]	K12741	HNRNPA1_3	heterogeneous nuclear ribonucleoprotein A1/A3	http://www.genome.jp/dbget-bin/www_bget?ko:K12741	Heterogeneous nuclear ribonucleoprotein A3 OS=Homo sapiens GN=HNRNPA3 PE=1 SV=2	PF00076	RNA recognition motif. (a.k.a. RRM, RBD, or RNP domain)	--	--	GO:0000166//GO:0003676	nucleotide binding//nucleic acid binding	GO:0030529	ribonucleoprotein complex	KOG0118	FOG: RRM domain
comp22823_c2	1474	PREDICTED: plasma membrane ATPase 1-like [Glycine max]	K01535	E3.6.3.6	H+-transporting ATPase	http://www.genome.jp/dbget-bin/www_bget?ko:K01535	Plasma membrane ATPase 2 (Fragment) OS=Solanum lycopersicum GN=LHA2 PE=3 SV=1	PF03026	Influenza C virus M1 protein	--	--	--	--	GO:0019028	viral capsid	KOG0205	Plasma membrane H+-transporting ATPase
comp32744_c0	1427	hypothetical protein MTR_5g091900 [Medicago truncatula] >gi|355518802|gb|AET00426.1| hypothetical protein MTR_5g091900 [Medicago truncatula] >gi|388503112|gb|AFK39622.1| unknown [Medicago truncatula]	--	--	--	--	--	--	--	--	--	--	--	--	--	--	--
comp31674_c0	470	--	--	--	--	--	--	--	--	--	--	--	--	--	--	--	--
comp24460_c0	1432	predicted protein [Populus trichocarpa] >gi|222833800|gb|EEE72277.1| predicted protein [Populus trichocarpa]	--	--	--	--	Bax inhibitor 1 OS=Arabidopsis thaliana GN=BI-1 PE=1 SV=1	--	--	GO:0006983//GO:0043069//GO:0009414//GO:0000038	ER overload response//negative regulation of programmed cell death//response to water deprivation//very long-chain fatty acid metabolic process	--	--	GO:0005783//GO:0005635//GO:0016021	endoplasmic reticulum//nuclear envelope//integral to membrane	KOG1629	Bax-mediated apoptosis inhibitor TEGT/BI-1
comp25349_c1	1615	PREDICTED: probable purple acid phosphatase 20-like [Glycine max]	--	--	--	--	Probable purple acid phosphatase 20 OS=Arabidopsis thaliana GN=PAP20 PE=2 SV=1	PF01510//PF00041//PF00149	N-acetylmuramoyl-L-alanine amidase//Fibronectin type III domain//Calcineurin-like phosphoesterase	GO:0006807//GO:0009253//GO:0009252	nitrogen compound metabolic process//peptidoglycan catabolic process//peptidoglycan biosynthetic process	GO:0005515//GO:0016787//GO:0008745	protein binding//hydrolase activity//N-acetylmuramoyl-L-alanine amidase activity	--	--	KOG1378	Purple acid phosphatase
comp12706_c1	1226	Heat-shock protein [Medicago truncatula] >gi|355511342|gb|AES92484.1| Heat-shock protein [Medicago truncatula]	K03283	HSPA1_8	heat shock 70kDa protein 1/8	http://www.genome.jp/dbget-bin/www_bget?ko:K03283	Heat shock 70 kDa protein OS=Glycine max GN=HSP70 PE=3 SV=1	PF01968//PF06723	Hydantoinase/oxoprolinase//MreB/Mbl protein	GO:0000902	cell morphogenesis	GO:0016787//GO:0005524	hydrolase activity//ATP binding	--	--	KOG0101	Molecular chaperones HSP70/HSC70, HSP70 superfamily
comp26243_c0	1007	unknown [Medicago truncatula]	--	--	--	--	Zinc finger AN1 domain-containing stress-associated protein 12 OS=Arabidopsis thaliana GN=SAP12 PE=2 SV=2	PF01428	AN1-like Zinc finger	--	--	GO:0008270	zinc ion binding	--	--	KOG3183	Predicted Zn-finger protein
comp21150_c0	2065	hypothetical protein MTR_7g005910 [Medicago truncatula] >gi|124365541|gb|ABN09775.1| General substrate transporter [Medicago truncatula] >gi|355496018|gb|AES77221.1| hypothetical protein MTR_7g005910 [Medicago truncatula]	K08150	SLC2A13, ITR	MFS transporter, SP family, solute carrier family 2 (myo-inositol transporter), member 13	http://www.genome.jp/dbget-bin/www_bget?ko:K08150	Inositol transporter 1 OS=Arabidopsis thaliana GN=INT1 PE=1 SV=1	PF07690//PF00083	Major Facilitator Superfamily//Sugar (and other) transporter	GO:0055085	transmembrane transport	GO:0022857//GO:0022891	transmembrane transporter activity//substrate-specific transmembrane transporter activity	GO:0016021	integral to membrane	KOG0254	Predicted transporter (major facilitator superfamily)
comp20081_c0	1156	unknown [Medicago truncatula]	K08912	LHCB1	light-harvesting complex II chlorophyll a/b binding protein 1	http://www.genome.jp/dbget-bin/www_bget?ko:K08912	Chlorophyll a-b binding protein 3C, chloroplastic OS=Solanum lycopersicum GN=CAB3C PE=3 SV=1	--	--	--	--	--	--	--	--	--	--
comp18675_c0	1717	PREDICTED: uncharacterized protein LOC100803116 [Glycine max]	K03152	thiJ	4-methyl-5(b-hydroxyethyl)-thiazole monophosphate biosynthesis	http://www.genome.jp/dbget-bin/www_bget?ko:K03152	Chaperone protein YajL OS=Escherichia coli (strain K12) GN=yajL PE=1 SV=2	--	--	--	--	--	--	--	--	KOG2764	Putative transcriptional regulator DJ-1
comp28356_c0	2101	putative acyltransferase [Clitoria ternatea]	K13065	E2.3.1.133, HCT	shikimate O-hydroxycinnamoyltransferase	http://www.genome.jp/dbget-bin/www_bget?ko:K13065	Shikimate O-hydroxycinnamoyltransferase OS=Nicotiana tabacum GN=HST PE=1 SV=1	PF02458	Transferase family	--	--	GO:0016747	transferase activity, transferring acyl groups other than amino-acyl groups	--	--	--	--
comp26344_c0	1431	PREDICTED: non-specific lipid-transfer protein-like protein At2g13820-like [Glycine max]	--	--	--	--	L-type lectin-domain containing receptor kinase IX.1 OS=Arabidopsis thaliana GN=LECRK91 PE=2 SV=1	PF02362//PF07714//PF00706	B3 DNA binding domain//Protein tyrosine kinase//Anenome neurotoxin	GO:0009966//GO:0006869//GO:0006468	regulation of signal transduction//lipid transport//protein phosphorylation	GO:0004672//GO:0003677	protein kinase activity//DNA binding	GO:0005576	extracellular region	--	--
comp12927_c1	1674	Inorganic phosphate transporter 1-4 [Medicago truncatula] >gi|357469949|ref|XP_003605259.1| Inorganic phosphate transporter 1-4 [Medicago truncatula] >gi|183579809|emb|CAQ42956.1| phosphate transporter [Medicago truncatula] >gi|355490577|gb|AES71780.1| In	--	--	--	--	Probable inorganic phosphate transporter 1-5 OS=Arabidopsis thaliana GN=PHT1-5 PE=2 SV=2	PF00083//PF07690	Sugar (and other) transporter//Major Facilitator Superfamily	GO:0055085//GO:0006817	transmembrane transport//phosphate ion transport	GO:0005315//GO:0022857	inorganic phosphate transmembrane transporter activity//transmembrane transporter activity	GO:0016021	integral to membrane	KOG0252	Inorganic phosphate transporter
comp21898_c0	1064	predicted protein [Populus trichocarpa] >gi|222853053|gb|EEE90600.1| predicted protein [Populus trichocarpa]	--	--	--	--	--	--	--	--	--	--	--	--	--	--	--
comp24600_c0	959	ethylene-responsive transciptional coactivator-like protein [Retama raetam]	K03627	MBF1	putative transcription factor	http://www.genome.jp/dbget-bin/www_bget?ko:K03627	Multiprotein-bridging factor 1c OS=Arabidopsis thaliana GN=MBF1C PE=1 SV=1	PF07544//PF01381//PF13413	RNA polymerase II transcription mediator complex subunit 9//Helix-turn-helix//Helix-turn-helix domain	GO:0006357	regulation of transcription from RNA polymerase II promoter	GO:0043565//GO:0003677//GO:0001104	sequence-specific DNA binding//DNA binding//RNA polymerase II transcription cofactor activity	GO:0016592	mediator complex	KOG3398	Transcription factor MBF1
comp19301_c0	1316	--	--	--	--	--	--	PF00879//PF11857	Defensin propeptide//Domain of unknown function (DUF3377)	GO:0006952	defense response	GO:0004222	metalloendopeptidase activity	--	--	--	--
comp20408_c0	2393	asparagine synthetase [Phaseolus vulgaris]	K01953	asnB, ASNS	asparagine synthase (glutamine-hydrolysing)	http://www.genome.jp/dbget-bin/www_bget?ko:K01953	Asparagine synthetase, root [glutamine-hydrolyzing] OS=Pisum sativum GN=AS2 PE=2 SV=3	PF00733//PF13537//PF00310//PF03054	Asparagine synthase//Glutamine amidotransferase domain//Glutamine amidotransferases class-II//tRNA methyl transferase	GO:0008033//GO:0006522//GO:0008152//GO:0070981//GO:0006531//GO:0006529	tRNA processing//alanine metabolic process//metabolic process//L-asparagine biosynthetic process//aspartate metabolic process//asparagine biosynthetic process	GO:0004066//GO:0016740//GO:0005524	asparagine synthase (glutamine-hydrolyzing) activity//transferase activity//ATP binding	GO:0005737	cytoplasm	KOG0571	Asparagine synthase (glutamine-hydrolyzing)
comp10807_c0	1895	Protein TRANSPARENT TESTA [Medicago truncatula] >gi|355514434|gb|AES96057.1| Protein TRANSPARENT TESTA [Medicago truncatula]	K03327	TC.MATE, SLC47A, norM, mdtK, dinF	multidrug resistance protein, MATE family	http://www.genome.jp/dbget-bin/www_bget?ko:K03327	Protein TRANSPARENT TESTA 12 OS=Arabidopsis thaliana GN=TT12 PE=2 SV=1	PF01554	MatE	GO:0006810//GO:0055085//GO:0006855//GO:0015893	transport//transmembrane transport//drug transmembrane transport//drug transport	GO:0015297//GO:0015238	antiporter activity//drug transmembrane transporter activity	GO:0016020	membrane	KOG1347	Uncharacterized membrane protein, predicted efflux pump
comp17698_c0	949	--	--	--	--	--	--	PF07850	Renin receptor-like protein	GO:0007165	signal transduction	GO:0004872	receptor activity	GO:0016021	integral to membrane	--	--
comp17665_c0	895	--	--	--	--	--	--	--	--	--	--	--	--	--	--	--	--
comp16894_c0	1337	unknown [Lotus japonicus]	--	--	--	--	Putative ribonuclease H protein At1g65750 OS=Arabidopsis thaliana GN=At1g65750 PE=3 SV=1	--	--	--	--	--	--	--	--	--	--
comp21441_c0	698	PREDICTED: uncharacterized protein LOC100804573 [Glycine max]	--	--	--	--	--	PF04523//PF01496//PF04977//PF08395//PF04111	Herpes virus tegument protein U30//V-type ATPase 116kDa subunit family//Septum formation initiator//7tm Chemosensory receptor//Autophagy protein Apg6	GO:0006914//GO:0019068//GO:0015992//GO:0015991//GO:0007049//GO:0050909	autophagy//virion assembly//proton transport//ATP hydrolysis coupled proton transport//cell cycle//sensory perception of taste	GO:0015078	hydrogen ion transmembrane transporter activity	GO:0016021//GO:0033179	integral to membrane//proton-transporting V-type ATPase, V0 domain	--	--
comp23101_c0	1470	PREDICTED: uncharacterized protein LOC100802385 [Glycine max]	--	--	--	--	--	--	--	--	--	--	--	--	--	--	--
comp26783_c0	725	PREDICTED: uncharacterized protein LOC100852785 [Vitis vinifera]	--	--	--	--	--	--	--	--	--	--	--	--	--	--	--
comp17488_c0	2124	3-ketoacyl-CoA synthase [Medicago truncatula] >gi|87240844|gb|ABD32702.1| Chalcone and stilbene synthases, N-terminal; Chalcone and stilbene synthases, C-terminal; Very-long-chain 3-ketoacyl-CoA synthase [Medicago truncatula] >gi|355501616|gb|AES82819.1|	K15397	KCS	3-ketoacyl-CoA synthase	http://www.genome.jp/dbget-bin/www_bget?ko:K15397	3-ketoacyl-CoA synthase 1 OS=Arabidopsis thaliana GN=KCS1 PE=2 SV=1	PF08392//PF08545//PF00195//PF02797//PF08541	FAE1/Type III polyketide synthase-like protein//3-Oxoacyl-[acyl-carrier-protein (ACP)] synthase III//Chalcone and stilbene synthases, N-terminal domain//Chalcone and stilbene synthases, C-terminal domain//3-Oxoacyl-[acyl-carrier-protein (ACP)] synthase III C terminal	GO:0042967//GO:0006633//GO:0008610//GO:0009058	acyl-carrier-protein biosynthetic process//fatty acid biosynthetic process//lipid biosynthetic process//biosynthetic process	GO:0016746//GO:0004315//GO:0016747	transferase activity, transferring acyl groups//3-oxoacyl-[acyl-carrier-protein] synthase activity//transferase activity, transferring acyl groups other than amino-acyl groups	GO:0016020//GO:0005835	membrane//fatty acid synthase complex	--	--
comp23098_c0	2443	Glycine-rich protein [Medicago truncatula] >gi|163889366|gb|ABY48136.1| glycine-rich protein [Medicago truncatula] >gi|355514282|gb|AES95905.1| Glycine-rich protein [Medicago truncatula]	--	--	--	--	--	--	--	--	--	--	--	--	--	--	--
comp16580_c0	478	--	--	--	--	--	--	--	--	--	--	--	--	--	--	--	--
comp19265_c0	1150	Protein ALUMINUM SENSITIVE [Medicago truncatula] >gi|355500545|gb|AES81748.1| Protein ALUMINUM SENSITIVE [Medicago truncatula]	--	--	--	--	Protein ALUMINUM SENSITIVE 3 OS=Arabidopsis thaliana GN=ALS3 PE=1 SV=1	--	--	--	--	--	--	--	--	--	--
comp21146_c1	344	NAC family transcription factor 5 [Cicer arietinum]	--	--	--	--	NAC domain-containing protein 2 OS=Arabidopsis thaliana GN=NAC002 PE=2 SV=2	--	--	GO:0006355	regulation of transcription, DNA-dependent	GO:0003677	DNA binding	--	--	--	--
comp21873_c0	2832	Transcription factor bZIP37 [Medicago truncatula] >gi|124361217|gb|ABN09189.1| cAMP response element binding (CREB) protein [Medicago truncatula] >gi|355499921|gb|AES81124.1| Transcription factor bZIP37 [Medicago truncatula]	--	--	--	--	TGACG-sequence-specific DNA-binding protein TGA-1B (Fragment) OS=Nicotiana tabacum GN=TGA1B PE=2 SV=1	PF07716//PF03131//PF10473//PF00170//PF01166	Basic region leucine zipper//bZIP Maf transcription factor//Leucine-rich repeats of kinetochore protein Cenp-F/LEK1//bZIP transcription factor//TSC-22/dip/bun family	GO:0006355	regulation of transcription, DNA-dependent	GO:0003700//GO:0003677//GO:0045502//GO:0043565//GO:0008134//GO:0042803	sequence-specific DNA binding transcription factor activity//DNA binding//dynein binding//sequence-specific DNA binding//transcription factor binding//protein homodimerization activity	GO:0030286//GO:0005634//GO:0005667	dynein complex//nucleus//transcription factor complex	KOG1414	Transcriptional activator FOSB/c-Fos and related bZIP transcription factors
comp19318_c0	1108	HVA22-like protein e [Medicago truncatula] >gi|355491836|gb|AES73039.1| HVA22-like protein e [Medicago truncatula]	--	--	--	--	HVA22-like protein e OS=Arabidopsis thaliana GN=HVA22E PE=2 SV=1	--	--	--	--	--	--	--	--	KOG1725	Protein involved in membrane traffic (YOP1/TB2/DP1/HVA22 family)
comp21556_c0	1227	Monoglyceride lipase [Medicago truncatula] >gi|355480959|gb|AES62162.1| Monoglyceride lipase [Medicago truncatula]	--	--	--	--	Monoglyceride lipase OS=Homo sapiens GN=MGLL PE=1 SV=2	PF07859//PF02129//PF00326	alpha/beta hydrolase fold//X-Pro dipeptidyl-peptidase (S15 family)//Prolyl oligopeptidase family	GO:0008152//GO:0006508	metabolic process//proteolysis	GO:0016787//GO:0004177//GO:0008236	hydrolase activity//aminopeptidase activity//serine-type peptidase activity	--	--	KOG1455	Lysophospholipase
comp29490_c0	3001	PREDICTED: galactinol--sucrose galactosyltransferase-like [Glycine max] >gi|187610416|gb|ACD13462.1| raffionse synthase 3 [Glycine max]	--	--	--	--	Galactinol--sucrose galactosyltransferase OS=Pisum sativum GN=RFS PE=1 SV=1	PF05373	L-proline 3-hydroxylase, C-terminal	GO:0008152//GO:0055114	metabolic process//oxidation-reduction process	GO:0016706//GO:0003824	oxidoreductase activity, acting on paired donors, with incorporation or reduction of molecular oxygen, 2-oxoglutarate as one donor, and incorporation of one atom each of oxygen into both donors//catalytic activity	--	--	--	--
comp25661_c0	794	--	--	--	--	--	--	--	--	--	--	--	--	--	--	--	--
comp12977_c0	451	uncharacterized protein LOC100305684 [Glycine max] >gi|255626305|gb|ACU13497.1| unknown [Glycine max]	--	--	--	--	--	--	--	--	--	--	--	--	--	--	--
comp24756_c0	2589	PREDICTED: ABC transporter G family member 25-like [Glycine max]	--	--	--	--	ABC transporter G family member 25 OS=Arabidopsis thaliana GN=ABCG25 PE=2 SV=1	PF01637//PF01061//PF04423//PF00005//PF03193//PF00350//PF01695//PF01580//PF01926//PF00957//PF07095	Archaeal ATPase//ABC-2 type transporter//Rad50 zinc hook motif//ABC transporter//Protein of unknown function, DUF258//Dynamin family//IstB-like ATP binding protein//FtsK/SpoIIIE family//50S ribosome-binding GTPase//Synaptobrevin//Intracellular growth attenuator protein IgaA	GO:0051301//GO:0006281//GO:0016192//GO:0007049//GO:0007059	cell division//DNA repair//vesicle-mediated transport//cell cycle//chromosome segregation	GO:0005525//GO:0008270//GO:0016887//GO:0003677//GO:0004518//GO:0005524//GO:0000166//GO:0003924	GTP binding//zinc ion binding//ATPase activity//DNA binding//nuclease activity//ATP binding//nucleotide binding//GTPase activity	GO:0016020//GO:0016021//GO:0009276	membrane//integral to membrane//Gram-negative-bacterium-type cell wall	KOG0061	Transporter, ABC superfamily (Breast cancer resistance protein)
comp19203_c0	1824	PREDICTED: uncharacterized protein LOC100791777 [Glycine max]	--	--	--	--	--	PF12906//PF00014	RING-variant domain//Kunitz/Bovine pancreatic trypsin inhibitor domain	--	--	GO:0004867//GO:0008270	serine-type endopeptidase inhibitor activity//zinc ion binding	--	--	KOG1609	Protein involved in mRNA turnover and stability
comp26089_c0	1380	PREDICTED: LOW QUALITY PROTEIN: protein TRANSPARENT TESTA 12-like [Glycine max]	K03327	TC.MATE, SLC47A, norM, mdtK, dinF	multidrug resistance protein, MATE family	http://www.genome.jp/dbget-bin/www_bget?ko:K03327	Protein TRANSPARENT TESTA 12 OS=Arabidopsis thaliana GN=TT12 PE=2 SV=1	PF01554	MatE	GO:0006810//GO:0055085//GO:0015893//GO:0006855	transport//transmembrane transport//drug transport//drug transmembrane transport	GO:0015238//GO:0015297	drug transmembrane transporter activity//antiporter activity	GO:0016020	membrane	KOG1347	Uncharacterized membrane protein, predicted efflux pump
comp27200_c0	2033	PREDICTED: dnaJ protein homolog [Vitis vinifera] >gi|147804853|emb|CAN64692.1| hypothetical protein VITISV_030671 [Vitis vinifera]	K09503	DNAJA2	DnaJ homolog subfamily A member 2	http://www.genome.jp/dbget-bin/www_bget?ko:K09503	DnaJ protein homolog ANJ1 OS=Atriplex nummularia PE=2 SV=1	PF00684//PF01155	DnaJ central domain//Hydrogenase expression/synthesis hypA family	GO:0009408//GO:0006457//GO:0006260//GO:0006464	response to heat//protein folding//DNA replication//cellular protein modification process	GO:0051082//GO:0005524//GO:0016151//GO:0031072//GO:0046872	unfolded protein binding//ATP binding//nickel cation binding//heat shock protein binding//metal ion binding	GO:0005737	cytoplasm	KOG0712	Molecular chaperone (DnaJ superfamily)
comp18134_c0	2092	Tonoplast malate transporter/sodium dicarboxylate symporter [Medicago truncatula] >gi|355511587|gb|AES92729.1| Tonoplast malate transporter/sodium dicarboxylate symporter [Medicago truncatula]	K14445	SLC13A2_3_5	solute carrier family 13 (sodium-dependent dicarboxylate transporter), member 2/3/5	http://www.genome.jp/dbget-bin/www_bget?ko:K14445	Tonoplast dicarboxylate transporter OS=Arabidopsis thaliana GN=TDT PE=2 SV=2	PF03600//PF01483//PF00939	Citrate transporter//Proprotein convertase P-domain//Sodium:sulfate symporter transmembrane region	GO:0006810//GO:0055085//GO:0006814//GO:0006508	transport//transmembrane transport//sodium ion transport//proteolysis	GO:0004252//GO:0005215	serine-type endopeptidase activity//transporter activity	GO:0016021//GO:0016020	integral to membrane//membrane	KOG1281	Na+/dicarboxylate, Na+/tricarboxylate and phosphate transporters
comp25218_c0	1111	hypothetical protein MTR_3g109290 [Medicago truncatula] >gi|355492625|gb|AES73828.1| hypothetical protein MTR_3g109290 [Medicago truncatula]	--	--	--	--	UPF0369 protein C6orf57 homolog OS=Mus musculus PE=2 SV=2	--	--	--	--	--	--	--	--	KOG3245	Uncharacterized conserved protein
comp12256_c0	727	hypothetical protein MTR_5g020060 [Medicago truncatula] >gi|355513322|gb|AES94945.1| hypothetical protein MTR_5g020060 [Medicago truncatula]	--	--	--	--	--	--	--	--	--	--	--	--	--	--	--
comp21073_c0	1035	uncharacterized protein LOC100305542 [Glycine max] >gi|255625859|gb|ACU13274.1| unknown [Glycine max]	--	--	--	--	--	--	--	--	--	--	--	--	--	--	--
comp10704_c0	1116	In2-1 protein [Glycine max] >gi|11385579|gb|AAG34872.1|AF249913_1 In2-1 protein [Glycine max]	K00799	GST, gst	glutathione S-transferase	http://www.genome.jp/dbget-bin/www_bget?ko:K00799	Glutathione S-transferase L3 OS=Arabidopsis thaliana GN=GSTL3 PE=2 SV=1	PF13409//PF13417	Glutathione S-transferase, N-terminal domain//Glutathione S-transferase, N-terminal domain	--	--	GO:0005515	protein binding	--	--	KOG0406	Glutathione S-transferase
comp28991_c0	3492	Oligopeptide transporter [Medicago truncatula] >gi|355522559|gb|AET03013.1| Oligopeptide transporter [Medicago truncatula]	--	--	--	--	Oligopeptide transporter 7 OS=Arabidopsis thaliana GN=OPT7 PE=2 SV=1	PF03169	OPT oligopeptide transporter protein	GO:0055085	transmembrane transport	--	--	--	--	KOG2262	Sexual differentiation process protein ISP4
comp29965_c0	2200	PREDICTED: probable inositol transporter 2-like isoform 1 [Glycine max]	K08150	SLC2A13, ITR	MFS transporter, SP family, solute carrier family 2 (myo-inositol transporter), member 13	http://www.genome.jp/dbget-bin/www_bget?ko:K08150	Probable inositol transporter 2 OS=Arabidopsis thaliana GN=INT2 PE=1 SV=1	PF07690//PF00083	Major Facilitator Superfamily//Sugar (and other) transporter	GO:0055085	transmembrane transport	GO:0022857	transmembrane transporter activity	GO:0016021	integral to membrane	KOG0254	Predicted transporter (major facilitator superfamily)
comp21323_c0	961	PREDICTED: 17.9 kDa class II heat shock protein-like [Glycine max]	K13993	HSP20	HSP20 family protein	http://www.genome.jp/dbget-bin/www_bget?ko:K13993	17.1 kDa class II heat shock protein OS=Pisum sativum GN=HSP17.7 PE=2 SV=1	--	--	--	--	--	--	--	--	KOG0710	Molecular chaperone (small heat-shock protein Hsp26/Hsp42)
comp28208_c0	1694	PREDICTED: thaumatin-like protein 1-like [Glycine max]	--	--	--	--	Thaumatin-like protein 1 OS=Prunus persica PE=2 SV=1	--	--	--	--	--	--	--	--	--	--
comp17989_c0	1743	Non-receptor serine/threonine protein kinase [Medicago truncatula] >gi|355486501|gb|AES67704.1| Non-receptor serine/threonine protein kinase [Medicago truncatula]	--	--	--	--	Serine/threonine-protein kinase OXI1 OS=Arabidopsis thaliana GN=OXI1 PE=1 SV=1	PF08302//PF07714//PF00069//PF06293	Fungal tRNA ligase phosphodiesterase domain//Protein tyrosine kinase//Protein kinase domain//Lipopolysaccharide kinase (Kdo/WaaP) family	GO:0016310//GO:0006468//GO:0009069//GO:0009103//GO:0006388	phosphorylation//protein phosphorylation//serine family amino acid metabolic process//lipopolysaccharide biosynthetic process//tRNA splicing, via endonucleolytic cleavage and ligation	GO:0004674//GO:0005524//GO:0003972//GO:0004672//GO:0016773	protein serine/threonine kinase activity//ATP binding//RNA ligase (ATP) activity//protein kinase activity//phosphotransferase activity, alcohol group as acceptor	GO:0016020	membrane	KOG0610	Putative serine/threonine protein kinase
comp26956_c0	2265	hypothetical protein MTR_5g045160 [Medicago truncatula] >gi|355515462|gb|AES97085.1| hypothetical protein MTR_5g045160 [Medicago truncatula]	--	--	--	--	Uncharacterized protein L728 OS=Acanthamoeba polyphaga mimivirus GN=MIMI_L728 PE=4 SV=1	--	--	--	--	--	--	--	--	--	--
comp24333_c0	1072	unknown [Medicago truncatula]	--	--	--	--	--	PF02389	Cornifin (SPRR) family	GO:0018149	peptide cross-linking	--	--	GO:0005737	cytoplasm	--	--
comp16870_c0	2307	Nitrate transporter [Medicago truncatula] >gi|355510368|gb|AES91510.1| Nitrate transporter [Medicago truncatula]	--	--	--	--	Nitrate transporter 1.4 OS=Arabidopsis thaliana GN=NRT1.4 PE=1 SV=1	PF00854//PF00481	POT family//Protein phosphatase 2C	GO:0006857//GO:0006810	oligopeptide transport//transport	GO:0003824//GO:0005215	catalytic activity//transporter activity	GO:0016021//GO:0016020	integral to membrane//membrane	KOG1237	H+/oligopeptide symporter
comp26089_c1	670	PREDICTED: protein TRANSPARENT TESTA 12-like [Glycine max]	K03327	TC.MATE, SLC47A, norM, mdtK, dinF	multidrug resistance protein, MATE family	http://www.genome.jp/dbget-bin/www_bget?ko:K03327	Protein TRANSPARENT TESTA 12 OS=Arabidopsis thaliana GN=TT12 PE=2 SV=1	PF01554	MatE	GO:0006810//GO:0055085//GO:0006855//GO:0015893	transport//transmembrane transport//drug transmembrane transport//drug transport	GO:0015297//GO:0015238	antiporter activity//drug transmembrane transporter activity	GO:0016020	membrane	--	--
comp27562_c0	2173	Hydroquinone glucosyltransferase [Medicago truncatula] >gi|355497657|gb|AES78860.1| Hydroquinone glucosyltransferase [Medicago truncatula]	--	--	--	--	Hydroquinone glucosyltransferase OS=Rauvolfia serpentina GN=AS PE=1 SV=1	PF00201//PF04101	UDP-glucoronosyl and UDP-glucosyl transferase//Glycosyltransferase family 28 C-terminal domain	GO:0005975//GO:0008152//GO:0030259	carbohydrate metabolic process//metabolic process//lipid glycosylation	GO:0030246//GO:0016758	carbohydrate binding//transferase activity, transferring hexosyl groups	--	--	KOG1192	UDP-glucuronosyl and UDP-glucosyl transferase
comp12509_c0	1073	unknown [Lotus japonicus]	--	--	--	--	--	PF01477	PLAT/LH2 domain	--	--	GO:0005515	protein binding	--	--	--	--
comp16345_c0	725	PREDICTED: uncharacterized protein LOC100808463 [Glycine max]	--	--	--	--	--	--	--	--	--	--	--	--	--	--	--
comp13004_c0	824	hypothetical protein MTR_4g093940 [Medicago truncatula] >gi|355509479|gb|AES90621.1| hypothetical protein MTR_4g093940 [Medicago truncatula]	--	--	--	--	--	--	--	--	--	--	--	--	--	--	--
comp23969_c0	2341	Sugar transporter [Medicago truncatula] >gi|355495642|gb|AES76845.1| Sugar transporter [Medicago truncatula]	--	--	--	--	Probable plastidic glucose transporter 2 OS=Arabidopsis thaliana GN=At1g67300 PE=2 SV=1	PF00083//PF07690	Sugar (and other) transporter//Major Facilitator Superfamily	GO:0055085//GO:0008643	transmembrane transport//carbohydrate transport	GO:0022891//GO:0022857	substrate-specific transmembrane transporter activity//transmembrane transporter activity	GO:0016021	integral to membrane	KOG0254	Predicted transporter (major facilitator superfamily)
comp28091_c0	1181	unknown [Lotus japonicus]	--	--	--	--	--	PF04995	Heme exporter protein D (CcmD)	GO:0015886//GO:0017004	heme transport//cytochrome complex assembly	--	--	GO:0016021	integral to membrane	--	--
comp27148_c0	2195	2-succinylbenzoate-CoA ligase [Medicago truncatula] >gi|355488603|gb|AES69806.1| 2-succinylbenzoate-CoA ligase [Medicago truncatula]	--	--	--	--	4-coumarate--CoA ligase-like 10 OS=Arabidopsis thaliana GN=4CLL10 PE=2 SV=1	PF00501	AMP-binding enzyme	GO:0008152	metabolic process	GO:0016874//GO:0003824	ligase activity//catalytic activity	--	--	KOG1176	Acyl-CoA synthetase
comp29277_c0	2395	PREDICTED: glucose-6-phosphate 1-dehydrogenase, chloroplastic-like [Glycine max]	K00036	G6PD, zwf	glucose-6-phosphate 1-dehydrogenase	http://www.genome.jp/dbget-bin/www_bget?ko:K00036	Glucose-6-phosphate 1-dehydrogenase 2, chloroplastic OS=Arabidopsis thaliana GN=At5g13110 PE=2 SV=2	PF02781//PF00479	Glucose-6-phosphate dehydrogenase, C-terminal domain//Glucose-6-phosphate dehydrogenase, NAD binding domain	GO:0006098//GO:0006749//GO:0006006//GO:0055114	pentose-phosphate shunt//glutathione metabolic process//glucose metabolic process//oxidation-reduction process	GO:0004345//GO:0050661	glucose-6-phosphate dehydrogenase activity//NADP binding	--	--	KOG0563	Glucose-6-phosphate 1-dehydrogenase
comp16390_c0	1382	mitochondrial heat shock protein [Copaifera officinalis]	K13993	HSP20	HSP20 family protein	http://www.genome.jp/dbget-bin/www_bget?ko:K13993	Heat shock 22 kDa protein, mitochondrial OS=Pisum sativum GN=HSP22 PE=2 SV=1	--	--	GO:0006950	response to stress	--	--	--	--	--	--
comp25375_c0	3099	PREDICTED: uncharacterized protein LOC100776565 [Glycine max]	--	--	--	--	Probable WRKY transcription factor 19 OS=Arabidopsis thaliana GN=WRKY19 PE=2 SV=1	--	--	--	--	--	--	--	--	--	--
comp33021_c0	1107	--	--	--	--	--	--	--	--	--	--	--	--	--	--	--	--
comp28295_c0	1680	Galactinol synthase [Medicago truncatula] >gi|355501020|gb|AES82223.1| Galactinol synthase [Medicago truncatula]	--	--	--	--	Galactinol synthase 1 OS=Arabidopsis thaliana GN=GOLS1 PE=1 SV=1	PF11051//PF01501	Mannosyltransferase putative//Glycosyl transferase family 8	GO:0006486	protein glycosylation	GO:0016757	transferase activity, transferring glycosyl groups	--	--	KOG1950	Glycosyl transferase, family 8 - glycogenin
comp20426_c0	1235	ethylene-responsive factor 2 [Halimodendron halodendron]	K09286	EREBP	EREBP-like factor	http://www.genome.jp/dbget-bin/www_bget?ko:K09286	Ethylene-responsive transcription factor RAP2-3 OS=Arabidopsis thaliana GN=RAP2-3 PE=1 SV=2	PF00847	AP2 domain	GO:0006355	regulation of transcription, DNA-dependent	GO:0003700	sequence-specific DNA binding transcription factor activity	GO:0005667	transcription factor complex	--	--
comp31576_c0	2710	PREDICTED: RNA-binding protein Musashi homolog 2-like [Glycine max]	--	--	--	--	RNA-binding protein Musashi homolog 2 OS=Mus musculus GN=Msi2 PE=1 SV=1	PF00076	RNA recognition motif. (a.k.a. RRM, RBD, or RNP domain)	--	--	GO:0003676//GO:0000166	nucleic acid binding//nucleotide binding	--	--	KOG4205	RNA-binding protein musashi/mRNA cleavage and polyadenylation factor I complex, subunit HRP1
comp13016_c0	1251	glycine-rich protein [Medicago sativa]	--	--	--	--	--	--	--	--	--	--	--	--	--	--	--
comp27515_c0	1483	PREDICTED: uncharacterized protein LOC100807520 [Glycine max]	--	--	--	--	--	--	--	--	--	--	--	--	--	--	--
comp23145_c0	1596	lateral organ boundaries domain protein [Caragana korshinskii]	--	--	--	--	LOB domain-containing protein 39 OS=Arabidopsis thaliana GN=LBD39 PE=2 SV=1	--	--	--	--	--	--	--	--	--	--
comp10744_c0	1179	dehydrin b [Trifolium repens]	--	--	--	--	--	PF00788//PF00257	Ras association (RalGDS/AF-6) domain//Dehydrin	GO:0006950//GO:0007165//GO:0009415	response to stress//signal transduction//response to water stimulus	--	--	--	--	--	--
comp31004_c0	1721	PREDICTED: bifunctional nitrilase/nitrile hydratase NIT4A-like [Glycine max]	K13035	NIT4	beta-cyano-L-alanine hydratase/nitrilase	http://www.genome.jp/dbget-bin/www_bget?ko:K13035	Bifunctional nitrilase/nitrile hydratase NIT4B OS=Nicotiana tabacum GN=NIT4B PE=2 SV=1	PF00795	Carbon-nitrogen hydrolase	GO:0006807	nitrogen compound metabolic process	GO:0016810	hydrolase activity, acting on carbon-nitrogen (but not peptide) bonds	--	--	KOG0805	Carbon-nitrogen hydrolase
comp22537_c0	2443	PREDICTED: sulfate transporter 4.1, chloroplastic-like [Glycine max]	--	--	--	--	Sulfate transporter 4.1, chloroplastic OS=Arabidopsis thaliana GN=SULTR4;1 PE=2 SV=1	PF00916	Sulfate transporter family	GO:0055085//GO:0008272	transmembrane transport//sulfate transport	GO:0015116//GO:0008271	sulfate transmembrane transporter activity//secondary active sulfate transmembrane transporter activity	GO:0016021	integral to membrane	KOG0236	Sulfate/bicarbonate/oxalate exchanger SAT-1 and related transporters (SLC26 family)
comp25139_c0	1664	PREDICTED: NAC domain-containing protein 2 [Glycine max]	--	--	--	--	NAC domain-containing protein 2 OS=Arabidopsis thaliana GN=NAC002 PE=2 SV=2	PF02365//PF00760	No apical meristem (NAM) protein//Cucumovirus coat protein	GO:0006355	regulation of transcription, DNA-dependent	GO:0003677	DNA binding	GO:0019028	viral capsid	--	--
comp21919_c0	1220	Fasciclin-like arabinogalactan protein [Medicago truncatula] >gi|355507461|gb|AES88603.1| Fasciclin-like arabinogalactan protein [Medicago truncatula]	--	--	--	--	Fasciclin-like arabinogalactan protein 12 OS=Arabidopsis thaliana GN=FLA12 PE=2 SV=2	--	--	--	--	--	--	--	--	--	--
comp23835_c0	1039	PREDICTED: 60S ribosomal protein L10-like [Glycine max]	K02866	RP-L10e, RPL10	large subunit ribosomal protein L10e	http://www.genome.jp/dbget-bin/www_bget?ko:K02866	60S ribosomal protein L10 OS=Euphorbia esula GN=RPL10 PE=2 SV=1	PF00252	Ribosomal protein L16p/L10e	GO:0042254//GO:0006412	ribosome biogenesis//translation	GO:0003735	structural constituent of ribosome	GO:0005840	ribosome	KOG0857	60s ribosomal protein L10
comp12648_c0	389	non-symbiotic hemoglobin, putative [Ricinus communis] >gi|223541771|gb|EEF43319.1| non-symbiotic hemoglobin, putative [Ricinus communis]	--	--	--	--	Non-symbiotic hemoglobin 1 OS=Medicago sativa GN=MHB1 PE=2 SV=1	PF00042	Globin	GO:0015671	oxygen transport	GO:0005506//GO:0020037//GO:0019825	iron ion binding//heme binding//oxygen binding	--	--	--	--
comp25249_c0	2011	unknown [Medicago truncatula] >gi|388490774|gb|AFK33453.1| unknown [Medicago truncatula]	K14497	PP2C	protein phosphatase 2C	http://www.genome.jp/dbget-bin/www_bget?ko:K14497	Probable protein phosphatase 2C 8 OS=Oryza sativa subsp. japonica GN=Os01g0656200 PE=2 SV=1	PF00481	Protein phosphatase 2C	GO:0006470	protein dephosphorylation	GO:0046872//GO:0003824//GO:0004722	metal ion binding//catalytic activity//protein serine/threonine phosphatase activity	GO:0008287	protein serine/threonine phosphatase complex	KOG0698	Serine/threonine protein phosphatase
comp19205_c0	2466	PREDICTED: uncharacterized protein LOC100814036 [Glycine max]	--	--	--	--	Protein TolB OS=Burkholderia xenovorans (strain LB400) GN=tolB PE=3 SV=1	PF00930	Dipeptidyl peptidase IV (DPP IV) N-terminal region	GO:0006508	proteolysis	--	--	GO:0016020	membrane	--	--
comp17422_c0	1318	PREDICTED: zinc finger protein STOP1 homolog [Glycine max]	--	--	--	--	Zinc finger protein STOP1 homolog OS=Oryza sativa subsp. japonica GN=Os01g0871200 PE=2 SV=1	PF00096//PF00751	Zinc finger, C2H2 type//DM DNA binding domain	GO:0006355	regulation of transcription, DNA-dependent	GO:0043565//GO:0046872	sequence-specific DNA binding//metal ion binding	--	--	KOG1721	FOG: Zn-finger
comp24019_c0	944	PREDICTED: uncharacterized protein LOC100809305 [Glycine max]	K14488	SAUR	SAUR family protein	http://www.genome.jp/dbget-bin/www_bget?ko:K14488	Auxin-induced protein 6B OS=Glycine max PE=2 SV=1	--	--	--	--	--	--	--	--	--	--
comp24030_c0	1033	Hypersensitive reaction associated Ca2+-binding protein [Medicago truncatula] >gi|355510845|gb|AES91987.1| Hypersensitive reaction associated Ca2+-binding protein [Medicago truncatula]	--	--	--	--	Squidulin OS=Doryteuthis pealeii PE=1 SV=1	PF00036//PF10591//PF13202//PF13405//PF13499	EF hand//Secreted protein acidic and rich in cysteine Ca binding region//EF hand//EF-hand domain//EF-hand domain pair	GO:0007165	signal transduction	GO:0005509	calcium ion binding	GO:0005578	proteinaceous extracellular matrix	KOG0027	Calmodulin and related proteins (EF-Hand superfamily)
comp21615_c0	1282	unknown [Lotus japonicus]	--	--	--	--	--	PF02742	Iron dependent repressor, metal binding and dimerisation domain	GO:0006355	regulation of transcription, DNA-dependent	GO:0046983//GO:0046914	protein dimerization activity//transition metal ion binding	--	--	--	--
comp29208_c0	3595	PREDICTED: uncharacterized protein LOC100816395 [Glycine max]	--	--	--	--	Uncharacterized protein C6orf106 homolog OS=Danio rerio GN=zgc:101577 PE=2 SV=1	PF00564//PF00627//PF00569	PB1 domain//UBA/TS-N domain//Zinc finger, ZZ type	--	--	GO:0008270//GO:0005515	zinc ion binding//protein binding	--	--	KOG4351	Uncharacterized conserved protein
comp9849_c0	1825	Phosphoribosylformylglycinamidine cyclo-ligase [Medicago truncatula] >gi|217072766|gb|ACJ84743.1| unknown [Medicago truncatula] >gi|355524308|gb|AET04762.1| Phosphoribosylformylglycinamidine cyclo-ligase [Medicago truncatula] >gi|388512597|gb|AFK44360.1|	K01933	purM	phosphoribosylformylglycinamidine cyclo-ligase	http://www.genome.jp/dbget-bin/www_bget?ko:K01933	Phosphoribosylformylglycinamidine cyclo-ligase, chloroplastic/mitochondrial OS=Vigna unguiculata GN=PUR5 PE=2 SV=1	PF00586	AIR synthase related protein, N-terminal domain	GO:0006144//GO:0006189	purine nucleobase metabolic process//'de novo' IMP biosynthetic process	GO:0003824//GO:0004641	catalytic activity//phosphoribosylformylglycinamidine cyclo-ligase activity	GO:0005737	cytoplasm	KOG0237	Glycinamide ribonucleotide synthetase (GARS)/Aminoimidazole ribonucleotide synthetase (AIRS)
comp24228_c0	1169	PREDICTED: 3-hydroxypropionyl-coenzyme A dehydratase-like [Glycine max]	--	--	--	--	Carnitinyl-CoA dehydratase OS=Salmonella arizonae (strain ATCC BAA-731 / CDC346-86 / RSK2980) GN=caiD PE=3 SV=1	PF00378	Enoyl-CoA hydratase/isomerase family	GO:0008152	metabolic process	GO:0003824	catalytic activity	--	--	KOG1683	Hydroxyacyl-CoA dehydrogenase/enoyl-CoA hydratase
comp21146_c0	726	NAC family transcription factor 5 [Cicer arietinum]	--	--	--	--	NAC domain-containing protein 2 OS=Arabidopsis thaliana GN=NAC002 PE=2 SV=2	--	--	GO:0006355	regulation of transcription, DNA-dependent	GO:0003677	DNA binding	--	--	--	--
comp16627_c0	1817	RING finger and CHY zinc finger domain-containing protein [Medicago truncatula] >gi|355492538|gb|AES73741.1| RING finger and CHY zinc finger domain-containing protein [Medicago truncatula]	--	--	--	--	RING finger and CHY zinc finger domain-containing protein 1 OS=Mus musculus GN=Rchy1 PE=1 SV=1	PF05495//PF13639	CHY zinc finger//Ring finger domain	--	--	GO:0005515//GO:0008270//GO:0046872	protein binding//zinc ion binding//metal ion binding	--	--	KOG1940	Zn-finger protein
comp12704_c0	2144	PREDICTED: zinc finger CCCH domain-containing protein 40-like [Glycine max]	K12872	RBM22, SLT11	pre-mRNA-splicing factor RBM22/SLT11	http://www.genome.jp/dbget-bin/www_bget?ko:K12872	Zinc finger CCCH domain-containing protein 40 OS=Oryza sativa subsp. japonica GN=Os06g0170500 PE=2 SV=1	PF00642//PF00179//PF00076//PF01363	Zinc finger C-x8-C-x5-C-x3-H type (and similar)//Ubiquitin-conjugating enzyme//RNA recognition motif. (a.k.a. RRM, RBD, or RNP domain)//FYVE zinc finger	--	--	GO:0008270//GO:0046872//GO:0000166//GO:0003676//GO:0016881//GO:0003723	zinc ion binding//metal ion binding//nucleotide binding//nucleic acid binding//acid-amino acid ligase activity//RNA binding	--	--	KOG0153	Predicted RNA-binding protein (RRM superfamily)
comp20637_c0	1499	hypothetical protein MTR_5g056480 [Medicago truncatula] >gi|355515966|gb|AES97589.1| hypothetical protein MTR_5g056480 [Medicago truncatula]	--	--	--	--	--	PF04546	Sigma-70, non-essential region	GO:0006355//GO:0006352	regulation of transcription, DNA-dependent//DNA-dependent transcription, initiation	GO:0003677//GO:0016987//GO:0003700	DNA binding//sigma factor activity//sequence-specific DNA binding transcription factor activity	GO:0005667	transcription factor complex	--	--
comp28225_c0	2678	PREDICTED: DEAD-box ATP-dependent RNA helicase 21-like [Glycine max]	K12858	DDX23, PRP28	ATP-dependent RNA helicase DDX23/PRP28	http://www.genome.jp/dbget-bin/www_bget?ko:K12858	DEAD-box ATP-dependent RNA helicase 21 OS=Arabidopsis thaliana GN=RH21 PE=2 SV=1	PF04851//PF00270//PF00271	Type III restriction enzyme, res subunit//DEAD/DEAH box helicase//Helicase conserved C-terminal domain	--	--	GO:0008026//GO:0003677//GO:0005524//GO:0004386//GO:0003676//GO:0016787	ATP-dependent helicase activity//DNA binding//ATP binding//helicase activity//nucleic acid binding//hydrolase activity	--	--	KOG0333	U5 snRNP-like RNA helicase subunit
comp12831_c0	1443	hypothetical protein MTR_8g067590 [Medicago truncatula] >gi|355522867|gb|AET03321.1| hypothetical protein MTR_8g067590 [Medicago truncatula] >gi|388522521|gb|AFK49322.1| unknown [Medicago truncatula]	--	--	--	--	Uncharacterized protein At5g65660 OS=Arabidopsis thaliana GN=At5g65660 PE=1 SV=1	--	--	--	--	--	--	--	--	--	--
comp28461_c0	2156	O-glucosyltransferase [Medicago truncatula] >gi|355490753|gb|AES71956.1| O-glucosyltransferase [Medicago truncatula]	--	--	--	--	UDP-glycosyltransferase 75D1 OS=Arabidopsis thaliana GN=UGT75D1 PE=2 SV=2	PF04101//PF00201//PF03033	Glycosyltransferase family 28 C-terminal domain//UDP-glucoronosyl and UDP-glucosyl transferase//Glycosyltransferase family 28 N-terminal domain	GO:0030259//GO:0008152//GO:0005975	lipid glycosylation//metabolic process//carbohydrate metabolic process	GO:0016758//GO:0030246	transferase activity, transferring hexosyl groups//carbohydrate binding	--	--	KOG1192	UDP-glucuronosyl and UDP-glucosyl transferase
comp21984_c0	897	PREDICTED: LOB domain-containing protein 38-like [Glycine max]	--	--	--	--	LOB domain-containing protein 39 OS=Arabidopsis thaliana GN=LBD39 PE=2 SV=1	--	--	--	--	--	--	--	--	--	--
comp27334_c0	3092	ABC transporter G family member [Medicago truncatula] >gi|355481806|gb|AES63009.1| ABC transporter G family member [Medicago truncatula]	--	--	--	--	ABC transporter G family member 1 OS=Arabidopsis thaliana GN=ABCG1 PE=2 SV=1	PF02052//PF01926//PF00910//PF04026//PF01061//PF01583//PF03193//PF00005	Gallidermin//50S ribosome-binding GTPase//RNA helicase//SpoVG//ABC-2 type transporter//Adenylylsulphate kinase//Protein of unknown function, DUF258//ABC transporter	GO:0000103//GO:0006144//GO:0050830//GO:0030435//GO:0006200	sulfate assimilation//purine nucleobase metabolic process//defense response to Gram-positive bacterium//sporulation resulting in formation of a cellular spore//ATP catabolic process	GO:0003924//GO:0005524//GO:0003723//GO:0004020//GO:0005525//GO:0003724//GO:0016887	GTPase activity//ATP binding//RNA binding//adenylylsulfate kinase activity//GTP binding//RNA helicase activity//ATPase activity	GO:0016020	membrane	KOG0061	Transporter, ABC superfamily (Breast cancer resistance protein)
comp21146_c2	691	NAC domain protein [Medicago truncatula] >gi|355491086|gb|AES72289.1| NAC domain protein [Medicago truncatula]	--	--	--	--	NAC domain-containing protein 2 OS=Arabidopsis thaliana GN=NAC002 PE=2 SV=2	PF02365	No apical meristem (NAM) protein	GO:0006355	regulation of transcription, DNA-dependent	GO:0003677	DNA binding	--	--	--	--
comp21723_c0	1482	unknown [Medicago truncatula]	K02639	petF	ferredoxin	http://www.genome.jp/dbget-bin/www_bget?ko:K02639	Ferredoxin-3, chloroplastic OS=Zea mays GN=FDX3 PE=2 SV=1	PF00111	2Fe-2S iron-sulfur cluster binding domain	GO:0006118	electron transport	GO:0009055//GO:0051536	electron carrier activity//iron-sulfur cluster binding	--	--	--	--
comp21465_c0	1271	PREDICTED: 50S ribosomal protein L19, chloroplastic-like [Glycine max]	--	--	--	--	50S ribosomal protein L19, chloroplastic OS=Spinacia oleracea GN=RPL19 PE=1 SV=2	PF01245//PF11421	Ribosomal protein L19//ATP synthase F1 beta subunit	GO:0042254//GO:0006412//GO:0006754//GO:0006200	ribosome biogenesis//translation//ATP biosynthetic process//ATP catabolic process	GO:0005524//GO:0003735//GO:0016887	ATP binding//structural constituent of ribosome//ATPase activity	GO:0005840//GO:0000275//GO:0005622	ribosome//mitochondrial proton-transporting ATP synthase complex, catalytic core F(1)//intracellular	KOG1698	Mitochondrial/chloroplast ribosomal protein L19
comp20431_c0	1557	HPP domain containing protein [Lotus japonicus] >gi|388512863|gb|AFK44493.1| unknown [Lotus japonicus]	--	--	--	--	--	--	--	--	--	--	--	--	--	--	--
comp18770_c0	2013	PREDICTED: uncharacterized protein LOC100791310 [Glycine max]	--	--	--	--	--	--	--	--	--	--	--	--	--	--	--
comp25569_c0	2043	Auxin efflux carrier component auxin transport protein [Medicago truncatula] >gi|355498678|gb|AES79881.1| Auxin efflux carrier component auxin transport protein [Medicago truncatula]	--	--	--	--	--	PF03547	Membrane transport protein	GO:0055085	transmembrane transport	--	--	GO:0016021	integral to membrane	KOG2722	Predicted membrane protein
comp10360_c0	667	predicted protein [Populus trichocarpa] >gi|224139236|ref|XP_002326802.1| predicted protein [Populus trichocarpa] >gi|118484752|gb|ABK94245.1| unknown [Populus trichocarpa] >gi|222834124|gb|EEE72601.1| predicted protein [Populus trichocarpa] >gi|222871117	--	--	--	--	--	--	--	--	--	--	--	--	--	--	--
comp24953_c0	1045	hypothetical protein MTR_4g129020 [Medicago truncatula] >gi|355511250|gb|AES92392.1| hypothetical protein MTR_4g129020 [Medicago truncatula]	--	--	--	--	Protein GLUTAMINE DUMPER 3 OS=Arabidopsis thaliana GN=GDU3 PE=2 SV=1	--	--	--	--	--	--	--	--	--	--
comp29804_c0	2000	myo-inositol-1-phosphate synthase [Glycine max]	K01858	E5.5.1.4, INO1	myo-inositol-1-phosphate synthase	http://www.genome.jp/dbget-bin/www_bget?ko:K01858	Inositol-3-phosphate synthase OS=Nicotiana paniculata GN=INPS1 PE=2 SV=1	PF07994	Myo-inositol-1-phosphate synthase	GO:0008654//GO:0006021//GO:0019872	phospholipid biosynthetic process//inositol biosynthetic process//streptomycin biosynthetic process	GO:0004512//GO:0000166	inositol-3-phosphate synthase activity//nucleotide binding	--	--	KOG0693	Myo-inositol-1-phosphate synthase
comp11212_c0	1485	PREDICTED: zinc finger CCCH domain-containing protein 14-like [Glycine max]	--	--	--	--	Zinc finger CCCH domain-containing protein 14 OS=Oryza sativa subsp. japonica GN=Os02g0194200 PE=2 SV=1	PF13184//PF08098//PF00642//PF13014//PF07650//PF00013//PF08352	NusA-like KH domain//Anemonia sulcata toxin III family//Zinc finger C-x8-C-x5-C-x3-H type (and similar)//KH domain//KH domain//KH domain//Oligopeptide/dipeptide transporter, C-terminal region	GO:0006810//GO:0015833//GO:0009405	transport//peptide transport//pathogenesis	GO:0005524//GO:0003723//GO:0008270//GO:0019871//GO:0000166//GO:0046872	ATP binding//RNA binding//zinc ion binding//sodium channel inhibitor activity//nucleotide binding//metal ion binding	GO:0042151	nematocyst	KOG1677	CCCH-type Zn-finger protein
comp31140_c0	4886	Protein tolB [Medicago truncatula] >gi|355524493|gb|AET04947.1| Protein tolB [Medicago truncatula]	--	--	--	--	Cyclin-A1-1 OS=Arabidopsis thaliana GN=CYCA1-1 PE=1 SV=1	PF14583//PF02984//PF06003//PF00930	Oligogalacturonate lyase//Cyclin, C-terminal domain//Survival motor neuron protein (SMN)//Dipeptidyl peptidase IV (DPP IV) N-terminal region	GO:0045490//GO:0006508//GO:0006397	pectin catabolic process//proteolysis//mRNA processing	GO:0047487//GO:0003723	oligogalacturonide lyase activity//RNA binding	GO:0016020//GO:0005737//GO:0005634	membrane//cytoplasm//nucleus	KOG0654	G2/Mitotic-specific cyclin A
comp20288_c0	2097	Galactomannan galactosyltransferase [Medicago truncatula] >gi|355512891|gb|AES94514.1| Galactomannan galactosyltransferase [Medicago truncatula]	--	--	--	--	Galactomannan galactosyltransferase 1 OS=Cyamopsis tetragonoloba GN=GMGT1 PE=1 SV=1	PF05637	galactosyl transferase GMA12/MNN10 family	--	--	GO:0016758	transferase activity, transferring hexosyl groups	GO:0016021	integral to membrane	--	--
comp28845_c0	1302	Elongation of fatty acids protein [Medicago truncatula] >gi|124359716|gb|ABD32385.2| GNS1/SUR4 membrane protein [Medicago truncatula] >gi|355501328|gb|AES82531.1| Elongation of fatty acids protein [Medicago truncatula] >gi|388509788|gb|AFK42960.1| unknown	--	--	--	--	Putative elongation of fatty acids protein DDB_G0272012 OS=Dictyostelium discoideum GN=DDB_G0272012 PE=3 SV=1	PF01151	GNS1/SUR4 family	--	--	--	--	GO:0016021	integral to membrane	KOG3071	Fatty acyl-CoA elongase/Polyunsaturated fatty acid specific elongation enzyme
comp17893_c0	1598	Coiled-coil domain-containing protein [Medicago truncatula] >gi|355523518|gb|AET03972.1| Coiled-coil domain-containing protein [Medicago truncatula]	--	--	--	--	Calcium uniporter protein, mitochondrial OS=Mus musculus GN=Mcu PE=2 SV=2	PF05397	Mediator complex subunit 15	GO:0006357	regulation of transcription from RNA polymerase II promoter	GO:0001104	RNA polymerase II transcription cofactor activity	GO:0016592	mediator complex	KOG2966	Uncharacterized conserved protein
comp28377_c0	1900	Vacuolar cation/proton exchanger [Medicago truncatula] >gi|355498319|gb|AES79522.1| Vacuolar cation/proton exchanger [Medicago truncatula]	K07300	chaA, CAX	Ca2+:H+ antiporter	http://www.genome.jp/dbget-bin/www_bget?ko:K07300	Vacuolar cation/proton exchanger 3 OS=Arabidopsis thaliana GN=CAX3 PE=1 SV=1	PF01699	Sodium/calcium exchanger protein	GO:0006816//GO:0055085//GO:0006885//GO:0006812	calcium ion transport//transmembrane transport//regulation of pH//cation transport	GO:0015369	calcium:hydrogen antiporter activity	GO:0016021	integral to membrane	KOG1397	Ca2+/H+ antiporter VCX1 and related proteins
comp31715_c0	1222	Heme-binding-like protein [Medicago truncatula] >gi|355505876|gb|AES87018.1| Heme-binding-like protein [Medicago truncatula]	--	--	--	--	Heme-binding-like protein At3g10130, chloroplastic OS=Arabidopsis thaliana GN=At3g10130 PE=1 SV=1	--	--	--	--	--	--	--	--	--	--
comp16086_c0	1042	Late embryogenesis abundant protein Lea5 [Medicago truncatula] >gi|355510742|gb|AES91884.1| Late embryogenesis abundant protein Lea5 [Medicago truncatula]	--	--	--	--	Late embryogenesis abundant protein Lea5 OS=Citrus sinensis GN=LEA5 PE=2 SV=1	PF03242	Late embryogenesis abundant protein	GO:0006950	response to stress	--	--	--	--	--	--
comp21913_c0	1178	hypothetical protein MTR_7g118270 [Medicago truncatula] >gi|87240855|gb|ABD32713.1| Harpin-induced 1 [Medicago truncatula] >gi|355501626|gb|AES82829.1| hypothetical protein MTR_7g118270 [Medicago truncatula]	--	--	--	--	--	PF07988//PF01213	LMSTEN motif//Adenylate cyclase associated (CAP) N terminal	GO:0006355//GO:0007010	regulation of transcription, DNA-dependent//cytoskeleton organization	GO:0003779	actin binding	--	--	--	--
										39 unclassified
