# Supplementary material for: Transcriptomic Analysis of the Primary Roots of Alhagi sparsifolia in Response to Water Stress
Source: PLoS One. 2015 Mar 30;10(3):e0120791. doi: 10.1371/journal.pone.0120791 (PMC4379016; doi:10.1371/journal.pone.0120791)
Supplement: S1 File — Table A in S1 File. Primers used in the RT-qPCR assay. Table B in S1 File. Statistics of unigenes in different expression-level interval. Table C in S1 File. Differentially expressed genes between P-6h and the untreated primary roots P-0h (early water-stress inducible and repressed genes). The significance of gene expression difference between samples was identified by using q-value<0.005 and the absolute value of log2 (foldchange)>1 as the threshold. Table D in S1 File. Differentially expressed genes between P-24h and the untreated primary roots P-0h (late water-stress inducible and repressed genes). The significance of gene expression difference between samples was identified by using q-value<0.005 and the absolute value of log2 (foldchange)>1 as the threshold. Table E in S1 File. Differentially expressed genes between Rh-6h and P-24h (rehydration inducible and repressed genes). The significance of gene expression difference between samples was identified by using q-value<0.005 and the absolute value of log2 (foldchange)>1 as the threshold. Table F in S1 File. Common genes between the early and late water-stress inducible genes. Table G in S1 File. Common genes between the early and late water-stress repressed genes. Table H in S1 File. Genes exclusively expressed as the early inducible genes. Table I in S1 File. Genes exclusively expressed as the late water-stress inducible genes. Table J in S1 File. Genes exclusively expressed as the early water-stress repressed genes. Table K in S1 File. Genes exclusively expressed as the late water-stress repressed genes. Table L in S1 File. Genes showed ‘up-up-down’ expression pattern in the course of 24h of PEG-treatment following 6h of rehydration. Table M in S1 File. Genes showed ‘down-down-up’ expression pattern in the course of 24h of PEG-treatment following 6h of rehydration. Table N in S1 File. The significant KEGG pathways enriched from the early and late water-stress inducible genes (P-6h vs. P-0h) the early and late [file pone.0120791.s001.zip › Table M in S1 File.xls]

## Sheet: Down_Down_Up_Copy
Genes showed ‘down-down-up’ expression pattern during 24h of PEG-treatment following 6h of rehydration
Genes	Gene Length	NR Description	KO ID	KO Name	KO Description	Http Link	Swissprot Description	PFAM ID	PFAM description	Gene Ontology Biological Pathway	BP Description	Gene Ontology Molecular Function	MF Description	Gene Ontology Cellular Component	CC Description	KOG ID	KOG Description
comp30534_c0	1178	TIR-NBS-LRR type disease resistance protein [Glycine max] >gi|223452578|gb|ACM89616.1| TIR-NBS-LRR type disease resistance protein [Glycine max]	--	--	--	--	TMV resistance protein N OS=Nicotiana glutinosa GN=N PE=1 SV=1	PF13676//PF01582	TIR domain//TIR domain	GO:0007165	signal transduction	GO:0005515	protein binding	GO:0005622	intracellular	--	--
comp26581_c2	3187	Ankyrin-like protein [Medicago truncatula] >gi|355491685|gb|AES72888.1| Ankyrin-like protein [Medicago truncatula]	--	--	--	--	Probable methyltransferase PMT26 OS=Arabidopsis thaliana GN=At5g64030 PE=1 SV=1	PF01810//PF08241//PF03141	LysE type translocator//Methyltransferase domain//Putative S-adenosyl-L-methionine-dependent methyltransferase	GO:0006865//GO:0032259//GO:0008152	amino acid transport//methylation//metabolic process	GO:0008168	methyltransferase activity	GO:0016020	membrane	--	--
comp24827_c0	1313	Annexin D4 [Medicago truncatula] >gi|355521797|gb|AET02251.1| Annexin D4 [Medicago truncatula]	--	--	--	--	Annexin D4 OS=Arabidopsis thaliana GN=ANN4 PE=2 SV=1	PF00191	Annexin	--	--	GO:0005509//GO:0005544	calcium ion binding//calcium-dependent phospholipid binding	--	--	KOG0819	Annexin
comp22430_c0	1288	PREDICTED: nuclease S1-like [Glycine max]	--	--	--	--	Endonuclease 2 OS=Arabidopsis thaliana GN=ENDO2 PE=2 SV=1	PF02265	S1/P1 Nuclease	GO:0006308	DNA catabolic process	GO:0004519//GO:0003676	endonuclease activity//nucleic acid binding	--	--	--	--
comp11971_c0	1410	PREDICTED: uncharacterized protein LOC100775883 isoform 1 [Glycine max] >gi|356553017|ref|XP_003544855.1| PREDICTED: uncharacterized protein LOC100775883 isoform 2 [Glycine max]	K12900	FUSIP1	FUS-interacting serine-arginine-rich protein 1	http://www.genome.jp/dbget-bin/www_bget?ko:K12900	Serine/arginine-rich splicing factor 33 OS=Arabidopsis thaliana GN=SR33 PE=1 SV=1	PF00076	RNA recognition motif. (a.k.a. RRM, RBD, or RNP domain)	--	--	GO:0000166//GO:0003676	nucleotide binding//nucleic acid binding	--	--	KOG0118	FOG: RRM domain
comp25824_c0	1109	Ankyrin-like protein [Medicago truncatula] >gi|355524310|gb|AET04764.1| Ankyrin-like protein [Medicago truncatula]	--	--	--	--	Probable methyltransferase PMT26 OS=Arabidopsis thaliana GN=At5g64030 PE=1 SV=1	PF03141	Putative S-adenosyl-L-methionine-dependent methyltransferase	GO:0032259	methylation	GO:0008168	methyltransferase activity	--	--	--	--
comp11216_c0	1037	MYB transcription factor MYB124 [Glycine max] >gi|110931710|gb|ABH02854.1| MYB transcription factor MYB124 [Glycine max]	--	--	--	--	Transcription factor MYB44 OS=Arabidopsis thaliana GN=MYB44 PE=2 SV=1	PF00249	Myb-like DNA-binding domain	--	--	GO:0003677//GO:0003682	DNA binding//chromatin binding	GO:0000785	chromatin	KOG0048	Transcription factor, Myb superfamily
comp20704_c0	1760	homocitrate synthase [Lotus japonicus]	--	--	--	--	Probable 2-isopropylmalate synthase OS=Glycine max GN=GMN56 PE=2 SV=1	PF00682	HMGL-like	GO:0009097//GO:0009099//GO:0009098//GO:0006090	isoleucine biosynthetic process//valine biosynthetic process//leucine biosynthetic process//pyruvate metabolic process	GO:0003824//GO:0003852	catalytic activity//2-isopropylmalate synthase activity	--	--	KOG2367	Alpha-isopropylmalate synthase/homocitrate synthase
comp30314_c0	3118	PREDICTED: uncharacterized protein LOC100790707 [Glycine max]	--	--	--	--	--	PF05656	Protein of unknown function (DUF805)	--	--	--	--	GO:0016021	integral to membrane	--	--
comp27043_c0	428	Isoflavone reductase [Medicago truncatula] >gi|355513388|gb|AES95011.1| Isoflavone reductase [Medicago truncatula]	--	--	--	--	Isoflavone reductase OS=Medicago sativa GN=IFR PE=1 SV=1	PF01073//PF01370//PF00106	3-beta hydroxysteroid dehydrogenase/isomerase family//NAD dependent epimerase/dehydratase family//short chain dehydrogenase	GO:0008207//GO:0055114//GO:0008209//GO:0006694//GO:0008152//GO:0008210//GO:0044237	C21-steroid hormone metabolic process//oxidation-reduction process//androgen metabolic process//steroid biosynthetic process//metabolic process//estrogen metabolic process//cellular metabolic process	GO:0050662//GO:0016491//GO:0000166//GO:0003824//GO:0016616//GO:0003854	coenzyme binding//oxidoreductase activity//nucleotide binding//catalytic activity//oxidoreductase activity, acting on the CH-OH group of donors, NAD or NADP as acceptor//3-beta-hydroxy-delta5-steroid dehydrogenase activity	--	--	--	--
comp27553_c0	1921	hypothetical protein [Trifolium pratense] >gi|84453226|dbj|BAE71210.1| hypothetical protein [Trifolium pratense]	--	--	--	--	Protein ASPARTIC PROTEASE IN GUARD CELL 1 OS=Arabidopsis thaliana GN=ASPG1 PE=1 SV=1	PF00026	Eukaryotic aspartyl protease	GO:0006508	proteolysis	GO:0004190	aspartic-type endopeptidase activity	--	--	KOG1339	Aspartyl protease
comp33508_c0	1840	PREDICTED: DUF246 domain-containing protein At1g04910-like [Glycine max]	--	--	--	--	Uncharacterized protein At1g04910 OS=Arabidopsis thaliana GN=At1g04910 PE=1 SV=1	--	--	--	--	--	--	--	--	--	--
comp33497_c0	1369	PREDICTED: probable CCR4-associated factor 1 homolog 11-like [Glycine max]	K12581	CNOT7_8, CAF1, POP2	CCR4-NOT transcription complex subunit 7/8	http://www.genome.jp/dbget-bin/www_bget?ko:K12581	Probable CCR4-associated factor 1 homolog 9 OS=Arabidopsis thaliana GN=CAF1-9 PE=2 SV=1	PF04857	CAF1 family ribonuclease	--	--	GO:0003676	nucleic acid binding	GO:0005634	nucleus	KOG0304	mRNA deadenylase subunit
comp17951_c0	806	uncharacterized protein LOC100500465 [Glycine max] >gi|255630393|gb|ACU15553.1| unknown [Glycine max]	--	--	--	--	Calcium-binding protein PBP1 OS=Arabidopsis thaliana GN=PBP1 PE=1 SV=1	PF00036//PF13499//PF13405	EF hand//EF-hand domain pair//EF-hand domain	--	--	GO:0005509	calcium ion binding	--	--	KOG0028	Ca2+-binding protein (centrin/caltractin), EF-Hand superfamily protein
comp31384_c0	608	Trypsin inhibitor [Medicago truncatula] >gi|355498962|gb|AES80165.1| Trypsin inhibitor [Medicago truncatula] >gi|388499582|gb|AFK37857.1| unknown [Medicago truncatula]	--	--	--	--	Seed trypsin/chymotrypsin inhibitor TI5-72 OS=Pisum sativum GN=TI572 PE=2 SV=1	PF00228	Bowman-Birk serine protease inhibitor family	GO:0010466	negative regulation of peptidase activity	GO:0004867	serine-type endopeptidase inhibitor activity	GO:0005576	extracellular region	--	--
comp30893_c1	2567	Ankyrin repeat protein [Medicago truncatula] >gi|355483707|gb|AES64910.1| Ankyrin repeat protein [Medicago truncatula]	K08770	UBC	ubiquitin C	http://www.genome.jp/dbget-bin/www_bget?ko:K08770	Ubiquitin OS=Lupinus polyphyllus PE=3 SV=2	PF00023//PF05206//PF13606//PF00240	Ankyrin repeat//Methyltransferase TRM13//Ankyrin repeat//Ubiquitin family	GO:0008033	tRNA processing	GO:0005515//GO:0008168	protein binding//methyltransferase activity	--	--	KOG0504	FOG: Ankyrin repeat
comp18829_c0	1026	uncharacterized protein LOC100499895 [Glycine max] >gi|255627491|gb|ACU14090.1| unknown [Glycine max]	--	--	--	--	Plasma membrane-associated cation-binding protein 1 OS=Arabidopsis thaliana GN=PCAP1 PE=1 SV=1	PF05558//PF02535	DREPP plasma membrane polypeptide//ZIP Zinc transporter	GO:0055085//GO:0030001//GO:0051716	transmembrane transport//metal ion transport//cellular response to stimulus	GO:0046873	metal ion transmembrane transporter activity	GO:0016020//GO:0046658	membrane//anchored to plasma membrane	--	--
comp27316_c0	2109	Sugar transporter ERD6-like protein [Medicago truncatula] >gi|355483091|gb|AES64294.1| Sugar transporter ERD6-like protein [Medicago truncatula]	--	--	--	--	Sugar transporter ERD6-like 16 OS=Arabidopsis thaliana GN=At5g18840 PE=2 SV=2	PF01597//PF00083//PF07690	Glycine cleavage H-protein//Sugar (and other) transporter//Major Facilitator Superfamily	GO:0055085//GO:0008643//GO:0006546	transmembrane transport//carbohydrate transport//glycine catabolic process	GO:0022891//GO:0022857	substrate-specific transmembrane transporter activity//transmembrane transporter activity	GO:0005960//GO:0016021	glycine cleavage complex//integral to membrane	KOG0254	Predicted transporter (major facilitator superfamily)
comp27023_c0	1510	unknown [Medicago truncatula]	K00469	MIOX	inositol oxygenase	http://www.genome.jp/dbget-bin/www_bget?ko:K00469	Inositol oxygenase 1 OS=Arabidopsis thaliana GN=MIOX1 PE=2 SV=1	PF01966//PF05153	HD domain//Family of unknown function (DUF706)	GO:0019310//GO:0055114	inositol catabolic process//oxidation-reduction process	GO:0046872//GO:0005506//GO:0050113//GO:0008081	metal ion binding//iron ion binding//inositol oxygenase activity//phosphoric diester hydrolase activity	GO:0005737	cytoplasm	--	--
comp27043_c1	988	RecName: Full=Isoflavone reductase; Short=IFR; AltName: Full=2'-hydroxyisoflavone reductase; AltName: Full=NADPH:isoflavone oxidoreductase >gi|619253|gb|AAB31368.1| isoflavone reductase [Pisum sativum]	--	--	--	--	Isoflavone reductase OS=Pisum sativum GN=IFR PE=2 SV=1	--	--	GO:0055114//GO:0009813	oxidation-reduction process//flavonoid biosynthetic process	GO:0000166//GO:0047526	nucleotide binding//2'-hydroxyisoflavone reductase activity	--	--	--	--
comp29565_c0	2150	Pectinesterase [Medicago truncatula] >gi|357442459|ref|XP_003591507.1| Pectinesterase [Medicago truncatula] >gi|355480530|gb|AES61733.1| Pectinesterase [Medicago truncatula] >gi|355480555|gb|AES61758.1| Pectinesterase [Medicago truncatula]	--	--	--	--	Probable pectinesterase/pectinesterase inhibitor 7 OS=Arabidopsis thaliana GN=PME7 PE=2 SV=1	PF04043//PF01095	Plant invertase/pectin methylesterase inhibitor//Pectinesterase	GO:0005982//GO:0045490//GO:0005985//GO:0043086//GO:0042545	starch metabolic process//pectin catabolic process//sucrose metabolic process//negative regulation of catalytic activity//cell wall modification	GO:0004857//GO:0045330//GO:0030599	enzyme inhibitor activity//aspartyl esterase activity//pectinesterase activity	GO:0005618	cell wall	--	--
comp32946_c0	1247	1-aminocyclopropane-1-carboxylate oxidase [Medicago truncatula] >gi|355495949|gb|AES77152.1| 1-aminocyclopropane-1-carboxylate oxidase [Medicago truncatula]	K05933	E1.14.17.4	aminocyclopropanecarboxylate oxidase	http://www.genome.jp/dbget-bin/www_bget?ko:K05933	1-aminocyclopropane-1-carboxylate oxidase 1 OS=Arabidopsis thaliana GN=ACO1 PE=2 SV=1	PF03171	2OG-Fe(II) oxygenase superfamily	GO:0055114	oxidation-reduction process	GO:0016491//GO:0016706	oxidoreductase activity//oxidoreductase activity, acting on paired donors, with incorporation or reduction of molecular oxygen, 2-oxoglutarate as one donor, and incorporation of one atom each of oxygen into both donors	--	--	--	--
comp30751_c0	937	--	--	--	--	--	--	--	--	--	--	--	--	--	--	--	--
comp23128_c0	2356	PREDICTED: L-ascorbate oxidase-like [Glycine max]	K00423	E1.10.3.3	L-ascorbate oxidase	http://www.genome.jp/dbget-bin/www_bget?ko:K00423	L-ascorbate oxidase OS=Cucumis sativus PE=1 SV=1	PF07731//PF01485//PF00127//PF00394//PF03526//PF07732	Multicopper oxidase//IBR domain//Copper binding proteins, plastocyanin/azurin family//Multicopper oxidase//Colicin E1 (microcin) immunity protein//Multicopper oxidase	GO:0006118//GO:0030153//GO:0055114//GO:0006955	electron transport//bacteriocin immunity//oxidation-reduction process//immune response	GO:0015643//GO:0016491//GO:0008270//GO:0009055//GO:0005507	toxic substance binding//oxidoreductase activity//zinc ion binding//electron carrier activity//copper ion binding	GO:0019814	immunoglobulin complex	KOG1263	Multicopper oxidases
comp29210_c0	1792	proline dehydrogenase [Medicago sativa] >gi|48525718|gb|AAT45085.1| proline dehydrogenase [Medicago sativa]	--	--	--	--	Proline dehydrogenase 2, mitochondrial OS=Arabidopsis thaliana GN=POX2 PE=2 SV=1	PF01619	Proline dehydrogenase	GO:0006561//GO:0055114//GO:0006537//GO:0006525//GO:0006562	proline biosynthetic process//oxidation-reduction process//glutamate biosynthetic process//arginine metabolic process//proline catabolic process	GO:0004657	proline dehydrogenase activity	--	--	KOG0186	Proline oxidase
comp23758_c0	1857	Ornithine decarboxylase [Medicago truncatula] >gi|355492893|gb|AES74096.1| Ornithine decarboxylase [Medicago truncatula]	K01581	E4.1.1.17, ODC1, speC, speF	ornithine decarboxylase	http://www.genome.jp/dbget-bin/www_bget?ko:K01581	Ornithine decarboxylase OS=Datura stramonium PE=2 SV=1	PF02784//PF00278	Pyridoxal-dependent decarboxylase, pyridoxal binding domain//Pyridoxal-dependent decarboxylase, C-terminal sheet domain	GO:0006596	polyamine biosynthetic process	GO:0003824	catalytic activity	--	--	KOG0622	Ornithine decarboxylase
comp31187_c0	3149	PREDICTED: uncharacterized protein LOC100777738 [Glycine max]	--	--	--	--	--	PF02099	Josephin	--	--	GO:0008242	omega peptidase activity	--	--	--	--
comp27978_c0	1447	salicylic acid methyl transferase-like protein [Glycine max] >gi|194136583|gb|ACF33514.1| salicylic acid methyl transferase-like protein [Glycine max]	--	--	--	--	Salicylate O-methyltransferase OS=Clarkia breweri GN=SAMT PE=1 SV=1	PF03492	SAM dependent carboxyl methyltransferase	GO:0032259	methylation	GO:0008168	methyltransferase activity	--	--	--	--
comp24676_c0	1563	DNA-binding protein [Galega orientalis]	K09287	RAV	RAV-like factor	http://www.genome.jp/dbget-bin/www_bget?ko:K09287	AP2/ERF and B3 domain-containing transcription repressor TEM1 OS=Arabidopsis thaliana GN=TEM1 PE=1 SV=1	PF14672//PF02459//PF02362//PF00847	Late cornified envelope//Adenoviral DNA terminal protein//B3 DNA binding domain//AP2 domain	GO:0006260//GO:0008544//GO:0006355	DNA replication//epidermis development//regulation of transcription, DNA-dependent	GO:0003677//GO:0003700	DNA binding//sequence-specific DNA binding transcription factor activity	GO:0005667//GO:0005634	transcription factor complex//nucleus	--	--
comp30585_c0	2158	PREDICTED: serine hydroxymethyltransferase, mitochondrial-like [Glycine max]	K00600	glyA, SHMT	glycine hydroxymethyltransferase	http://www.genome.jp/dbget-bin/www_bget?ko:K00600	Serine hydroxymethyltransferase, mitochondrial OS=Pisum sativum PE=1 SV=1	PF00224//PF00464//PF01212	Pyruvate kinase, barrel domain//Serine hydroxymethyltransferase//Beta-eliminating lyase	GO:0006563//GO:0006520//GO:0015976//GO:0006094//GO:0006096//GO:0006144//GO:0006544	L-serine metabolic process//cellular amino acid metabolic process//carbon utilization//gluconeogenesis//glycolysis//purine nucleobase metabolic process//glycine metabolic process	GO:0016829//GO:0004743//GO:0030955//GO:0000287//GO:0004372	lyase activity//pyruvate kinase activity//potassium ion binding//magnesium ion binding//glycine hydroxymethyltransferase activity	--	--	KOG2467	Glycine/serine hydroxymethyltransferase
comp26797_c0	2087	PREDICTED: probable peptide/nitrate transporter At1g27040-like [Glycine max]	--	--	--	--	Probable peptide/nitrate transporter At1g27040 OS=Arabidopsis thaliana GN=At1g27040 PE=2 SV=1	PF00854	POT family	GO:0006810	transport	GO:0005215	transporter activity	GO:0016020	membrane	KOG1237	H+/oligopeptide symporter
comp24066_c0	650	Gibberellin-regulated protein [Medicago truncatula] >gi|355523348|gb|AET03802.1| Gibberellin-regulated protein [Medicago truncatula]	--	--	--	--	Snakin-2 OS=Solanum tuberosum GN=SN2 PE=1 SV=1	--	--	--	--	--	--	--	--	--	--
comp19114_c0	1341	Peroxidase [Medicago truncatula] >gi|355481817|gb|AES63020.1| Peroxidase [Medicago truncatula]	--	--	--	--	Cationic peroxidase 1 OS=Arachis hypogaea GN=PNC1 PE=1 SV=2	PF00141	Peroxidase	GO:0006979//GO:0055114//GO:0006804	response to oxidative stress//oxidation-reduction process//peroxidase reaction	GO:0004601//GO:0046872//GO:0020037	peroxidase activity//metal ion binding//heme binding	--	--	--	--
comp27190_c1	1380	PREDICTED: probable xyloglucan endotransglucosylase/hydrolase protein 23-like [Glycine max]	K08235	E2.4.1.207	xyloglucan:xyloglucosyl transferase	http://www.genome.jp/dbget-bin/www_bget?ko:K08235	Probable xyloglucan endotransglucosylase/hydrolase protein 23 OS=Arabidopsis thaliana GN=XTH23 PE=2 SV=1	PF06955//PF00722	Xyloglucan endo-transglycosylase (XET) C-terminus//Glycosyl hydrolases family 16	GO:0005975//GO:0006073	carbohydrate metabolic process//cellular glucan metabolic process	GO:0004553//GO:0016762	hydrolase activity, hydrolyzing O-glycosyl compounds//xyloglucan:xyloglucosyl transferase activity	GO:0048046//GO:0005618	apoplast//cell wall	--	--
comp22911_c0	1947	RecName: Full=Beta-amyrin 11-oxidase; AltName: Full=Cytochrome P450 88D6 >gi|197209780|dbj|BAG68929.1| cytochrome P450 88D6 [Glycyrrhiza uralensis]	K04123	KAO	ent-kaurenoic acid hydroxylase	http://www.genome.jp/dbget-bin/www_bget?ko:K04123	Beta-amyrin 11-oxidase OS=Glycyrrhiza uralensis GN=CYP88D6 PE=1 SV=1	PF00067	Cytochrome P450	GO:0055114//GO:0006118	oxidation-reduction process//electron transport	GO:0005506//GO:0004497//GO:0020037//GO:0016705//GO:0009055	iron ion binding//monooxygenase activity//heme binding//oxidoreductase activity, acting on paired donors, with incorporation or reduction of molecular oxygen//electron carrier activity	GO:0016021	integral to membrane	KOG0157	Cytochrome P450 CYP4/CYP19/CYP26 subfamilies
comp29642_c0	2335	protein disulfide isomerase L-3b [Glycine max]	K09580	PDIA1, P4HB	protein disulfide-isomerase A1	http://www.genome.jp/dbget-bin/www_bget?ko:K09580	Protein disulfide isomerase-like 1-6 OS=Arabidopsis thaliana GN=PDIL1-6 PE=1 SV=1	PF05463//PF00578//PF00085	Sclerostin (SOST)//AhpC/TSA family//Thioredoxin	GO:0055114//GO:0045454	oxidation-reduction process//cell redox homeostasis	GO:0016209//GO:0016853//GO:0016491	antioxidant activity//isomerase activity//oxidoreductase activity	GO:0005615	extracellular space	KOG0190	Protein disulfide isomerase (prolyl 4-hydroxylase beta subunit)
comp16038_c0	906	21 kDa protein [Medicago truncatula] >gi|355487280|gb|AES68483.1| 21 kDa protein [Medicago truncatula]	--	--	--	--	21 kDa protein OS=Daucus carota PE=2 SV=1	PF04043	Plant invertase/pectin methylesterase inhibitor	GO:0005985//GO:0005982//GO:0043086	sucrose metabolic process//starch metabolic process//negative regulation of catalytic activity	GO:0004857//GO:0030599	enzyme inhibitor activity//pectinesterase activity	--	--	--	--
comp19397_c0	1066	unknown [Lotus japonicus]	--	--	--	--	Fasciclin-like arabinogalactan protein 13 OS=Arabidopsis thaliana GN=FLA13 PE=1 SV=1	PF03408	Foamy virus envelope protein	--	--	--	--	GO:0019031	viral envelope	--	--
comp19562_c0	1120	PREDICTED: disease resistance protein RFL1-like [Glycine max]	--	--	--	--	Probable disease resistance protein At1g12280 OS=Arabidopsis thaliana GN=At1g12280 PE=2 SV=1	PF00931	NB-ARC domain	--	--	GO:0043531	ADP binding	--	--	--	--
comp28849_c0	2207	hypothetical protein MTR_3g087360 [Medicago truncatula] >gi|355491017|gb|AES72220.1| hypothetical protein MTR_3g087360 [Medicago truncatula]	--	--	--	--	--	--	--	--	--	--	--	--	--	--	--
										8 unclassified
