# Supplementary material for: Transcriptomic Analysis of the Primary Roots of Alhagi sparsifolia in Response to Water Stress
Source: PLoS One. 2015 Mar 30;10(3):e0120791. doi: 10.1371/journal.pone.0120791 (PMC4379016; doi:10.1371/journal.pone.0120791)
Supplement: S1 File — Table A in S1 File. Primers used in the RT-qPCR assay. Table B in S1 File. Statistics of unigenes in different expression-level interval. Table C in S1 File. Differentially expressed genes between P-6h and the untreated primary roots P-0h (early water-stress inducible and repressed genes). The significance of gene expression difference between samples was identified by using q-value<0.005 and the absolute value of log2 (foldchange)>1 as the threshold. Table D in S1 File. Differentially expressed genes between P-24h and the untreated primary roots P-0h (late water-stress inducible and repressed genes). The significance of gene expression difference between samples was identified by using q-value<0.005 and the absolute value of log2 (foldchange)>1 as the threshold. Table E in S1 File. Differentially expressed genes between Rh-6h and P-24h (rehydration inducible and repressed genes). The significance of gene expression difference between samples was identified by using q-value<0.005 and the absolute value of log2 (foldchange)>1 as the threshold. Table F in S1 File. Common genes between the early and late water-stress inducible genes. Table G in S1 File. Common genes between the early and late water-stress repressed genes. Table H in S1 File. Genes exclusively expressed as the early inducible genes. Table I in S1 File. Genes exclusively expressed as the late water-stress inducible genes. Table J in S1 File. Genes exclusively expressed as the early water-stress repressed genes. Table K in S1 File. Genes exclusively expressed as the late water-stress repressed genes. Table L in S1 File. Genes showed ‘up-up-down’ expression pattern in the course of 24h of PEG-treatment following 6h of rehydration. Table M in S1 File. Genes showed ‘down-down-up’ expression pattern in the course of 24h of PEG-treatment following 6h of rehydration. Table N in S1 File. The significant KEGG pathways enriched from the early and late water-stress inducible genes (P-6h vs. P-0h) the early and late [file pone.0120791.s001.zip › Table N in S1 File.xls]

## Sheet: Sheet1
P6 vs P0---UP
Term	Database	Id	Sample number	Background number	P-Value	Corrected P-Value	Genes	Hyperlink
Glutathione metabolism	KEGG PATHWAY	ko00480	14	71	5.64959e-05	0.00977379	comp21189_c0|comp29277_c0|comp28717_c0|comp12349_c0|comp19834_c0|comp10737_c0|comp19387_c0|comp32248_c0|comp28604_c0|comp17139_c0|comp26002_c0|comp20450_c0|comp10704_c0|comp14990_c0	http://www.genome.jp/kegg-bin/show_pathway?ko00480
Alanine, aspartate and glutamate metabolism	KEGG PATHWAY	ko00250	9	48	0.00173213	0.125582	comp25203_c0|comp29801_c0|comp20394_c1|comp10946_c0|comp20394_c0|comp27680_c0|comp20408_c0|comp25110_c0|comp45164_c0	http://www.genome.jp/kegg-bin/show_pathway?ko00250
Cysteine and methionine metabolism	KEGG PATHWAY	ko00270	11	72	0.0031205	0.125582	comp27680_c0|comp22915_c0|comp26596_c0|comp19620_c0|comp25043_c1|comp29616_c1|comp28188_c0|comp31373_c0|comp10790_c0|comp26002_c0|comp31366_c0	http://www.genome.jp/kegg-bin/show_pathway?ko00270
Phenylpropanoid biosynthesis	KEGG PATHWAY	ko00940	15	117	0.00361325	0.125582	comp24432_c0|comp12953_c0|comp25506_c0|comp23220_c0|comp24432_c1|comp28703_c1|comp20254_c0|comp28477_c0|comp19176_c0|comp27676_c0|comp22783_c0|comp25404_c0|comp20259_c0|comp16646_c0|comp28356_c0	http://www.genome.jp/kegg-bin/show_pathway?ko00940
Flavonoid biosynthesis	KEGG PATHWAY	ko00941	6	27	0.00420942	0.125582	comp25506_c0|comp28703_c1|comp20254_c0|comp21801_c0|comp21801_c1|comp28356_c0	http://www.genome.jp/kegg-bin/show_pathway?ko00941
Stilbenoid, diarylheptanoid and gingerol biosynthesis	KEGG PATHWAY	ko00945	4	13	0.00560407	0.125582	comp28703_c1|comp20254_c0|comp25506_c0|comp28356_c0	http://www.genome.jp/kegg-bin/show_pathway?ko00945
Metabolism of xenobiotics by cytochrome P450	KEGG PATHWAY	ko00980	7	38	0.00613852	0.125582	comp28637_c0|comp21189_c0|comp19834_c0|comp19387_c0|comp30524_c0|comp10704_c0|comp14990_c0	http://www.genome.jp/kegg-bin/show_pathway?ko00980
Drug metabolism - cytochrome P450	KEGG PATHWAY	ko00982	7	38	0.00613852	0.125582	comp28637_c0|comp21189_c0|comp19834_c0|comp19387_c0|comp30524_c0|comp10704_c0|comp14990_c0	http://www.genome.jp/kegg-bin/show_pathway?ko00982
Pentose phosphate pathway	KEGG PATHWAY	ko00030	8	48	0.00653319	0.125582	comp27722_c0|comp27614_c0|comp21367_c0|comp19140_c0|comp28717_c0|comp21983_c0|comp29277_c0|comp20450_c0	http://www.genome.jp/kegg-bin/show_pathway?ko00030
Microbial metabolism in diverse environments	KEGG PATHWAY	ko01120	27	290	0.0125196	0.21659	comp21549_c0|comp27614_c0|comp21367_c0|comp28637_c0|comp20394_c1|comp20394_c0|comp17336_c0|comp28717_c0|comp21983_c0|comp30524_c0|comp20450_c0|comp31866_c0|comp19140_c0|comp11048_c0|comp29616_c1|comp31097_c0|comp19974_c0|comp19620_c0|comp29277_c0|comp17844_c0|comp20547_c0|comp27722_c0|comp13056_c0|comp29801_c0|comp25043_c1|comp25528_c1|comp16012_c0	http://www.genome.jp/kegg-bin/show_pathway?ko01120
Biosynthesis of secondary metabolites	KEGG PATHWAY	ko01110	61	795	0.0194889	0.306507	comp32793_c0|comp22915_c0|comp21549_c0|comp27614_c0|comp21367_c0|comp28057_c0|comp34842_c0|comp20254_c0|comp10946_c0|comp18271_c0|comp19176_c0|comp27680_c0|comp17772_c0|comp28717_c0|comp21983_c0|comp10790_c0|comp20259_c0|comp30524_c0|comp20450_c0|comp28637_c0|comp22377_c0|comp24432_c1|comp20823_c0|comp9849_c0|comp25506_c0|comp28663_c0|comp19140_c0|comp27292_c0|comp25110_c0|comp21349_c0|comp25404_…	http://www.genome.jp/kegg-bin/show_pathway?ko01110
Degradation of aromatic compounds	KEGG PATHWAY	ko01220	3	12	0.0301911	0.426689	comp28703_c1|comp28637_c0|comp30524_c0	http://www.genome.jp/kegg-bin/show_pathway?ko01220
Glyoxylate and dicarboxylate metabolism	KEGG PATHWAY	ko00630	7	52	0.0320634	0.426689	comp20823_c0|comp31866_c0|comp20394_c1|comp20394_c0|comp18271_c0|comp20547_c0|comp31097_c0	http://www.genome.jp/kegg-bin/show_pathway?ko00630
Phenylalanine metabolism	KEGG PATHWAY	ko00360	10	90	0.0389256	0.481009	comp24432_c0|comp12953_c0|comp23220_c0|comp24432_c1|comp28703_c1|comp20254_c0|comp19176_c0|comp27680_c0|comp22783_c0|comp25404_c0	http://www.genome.jp/kegg-bin/show_pathway?ko00360
Chloroalkane and chloroalkene degradation	KEGG PATHWAY	ko00625	3	14	0.0457717	0.5279	comp28637_c0|comp30524_c0|comp21549_c0	http://www.genome.jp/kegg-bin/show_pathway?ko00625
Nitrogen metabolism	KEGG PATHWAY	ko00910	4	24	0.0498762	0.539286	comp20394_c1|comp13056_c0|comp20394_c0|comp29801_c0	http://www.genome.jp/kegg-bin/show_pathway?ko00910
Retinol metabolism	KEGG PATHWAY	ko00830	3	15	0.0547804	0.545058	comp28637_c0|comp30524_c0|comp25613_c0	http://www.genome.jp/kegg-bin/show_pathway?ko00830
Sulfur metabolism	KEGG PATHWAY	ko00920	4	25	0.0567113	0.545058	comp25043_c1|comp25528_c1|comp29616_c1|comp11048_c0	http://www.genome.jp/kegg-bin/show_pathway?ko00920
beta-Alanine metabolism	KEGG PATHWAY	ko00410	4	26	0.0640218	0.572969	comp26002_c0|comp45164_c0|comp21549_c0|comp10946_c0	http://www.genome.jp/kegg-bin/show_pathway?ko00410
Carbon metabolism	KEGG PATHWAY	ko01200	18	208	0.0662392	0.572969	comp31866_c0|comp19974_c0|comp27722_c0|comp27614_c0|comp21367_c0|comp28637_c0|comp19140_c0|comp27292_c0|comp17336_c0|comp25043_c1|comp31097_c0|comp28717_c0|comp21983_c0|comp29616_c1|comp29277_c0|comp17844_c0|comp20450_c0|comp20547_c0	http://www.genome.jp/kegg-bin/show_pathway?ko01200
Ascorbate and aldarate metabolism	KEGG PATHWAY	ko00053	4	27	0.0717999	0.591494	comp21549_c0|comp32248_c0|comp17139_c0|comp28057_c0	http://www.genome.jp/kegg-bin/show_pathway?ko00053
Biosynthesis of amino acids	KEGG PATHWAY	ko01230	19	229	0.0837213	0.658354	comp27680_c0|comp31097_c0|comp27722_c0|comp27614_c0|comp21367_c0|comp29801_c0|comp19140_c0|comp20394_c1|comp20394_c0|comp25043_c1|comp29616_c1|comp21349_c0|comp31373_c0|comp21983_c0|comp10790_c0|comp17844_c0|comp16012_c0|comp31366_c0|comp20547_c0	http://www.genome.jp/kegg-bin/show_pathway?ko01230
Selenocompound metabolism	KEGG PATHWAY	ko00450	3	19	0.0981945	0.738593	comp10790_c0|comp26596_c0|comp11048_c0	http://www.genome.jp/kegg-bin/show_pathway?ko00450
Methane metabolism	KEGG PATHWAY	ko00680	7	69	0.111391	0.786874	comp19974_c0|comp21367_c0|comp28637_c0|comp19140_c0|comp17336_c0|comp31866_c0|comp20547_c0	http://www.genome.jp/kegg-bin/show_pathway?ko00680
Naphthalene degradation	KEGG PATHWAY	ko00626	2	10	0.114367	0.786874	comp28637_c0|comp30524_c0	http://www.genome.jp/kegg-bin/show_pathway?ko00626
Lysosome	KEGG PATHWAY	ko04142	6	57	0.118259	0.786874	comp24596_c0|comp19018_c0|comp25324_c0|comp28663_c0|comp20361_c0|comp28796_c0	http://www.genome.jp/kegg-bin/show_pathway?ko04142
Arginine and proline metabolism	KEGG PATHWAY	ko00330	7	71	0.124526	0.79789	comp21549_c0|comp20394_c1|comp20394_c0|comp27680_c0|comp30229_c0|comp28188_c0|comp26002_c0	http://www.genome.jp/kegg-bin/show_pathway?ko00330
Flavone and flavonol biosynthesis	KEGG PATHWAY	ko00944	2	12	0.155391	0.960092	comp26392_c0|comp19270_c2	http://www.genome.jp/kegg-bin/show_pathway?ko00944
Taurine and hypotaurine metabolism	KEGG PATHWAY	ko00430	2	13	0.176813	1	comp45164_c0|comp10946_c0	http://www.genome.jp/kegg-bin/show_pathway?ko00430
Arachidonic acid metabolism	KEGG PATHWAY	ko00590	2	14	0.198653	1	comp12349_c0|comp10737_c0	http://www.genome.jp/kegg-bin/show_pathway?ko00590
Fatty acid elongation	KEGG PATHWAY	ko00062	2	16	0.243105	1	comp32793_c0|comp17488_c0	http://www.genome.jp/kegg-bin/show_pathway?ko00062
Glycolysis / Gluconeogenesis	KEGG PATHWAY	ko00010	8	104	0.271081	1	comp28637_c0|comp30524_c0|comp21549_c0|comp19620_c0|comp21367_c0|comp19140_c0|comp18175_c0|comp17844_c0	http://www.genome.jp/kegg-bin/show_pathway?ko00010
TGF-beta signaling pathway	KEGG PATHWAY	ko04350	3	32	0.292304	1	comp30445_c0|comp24569_c0|comp19960_c0	http://www.genome.jp/kegg-bin/show_pathway?ko04350
Tyrosine metabolism	KEGG PATHWAY	ko00350	3	32	0.292304	1	comp27680_c0|comp28637_c0|comp30524_c0	http://www.genome.jp/kegg-bin/show_pathway?ko00350
Two-component system	KEGG PATHWAY	ko02020	2	19	0.310227	1	comp20394_c1|comp20394_c0	http://www.genome.jp/kegg-bin/show_pathway?ko02020
Ubiquitin mediated proteolysis	KEGG PATHWAY	ko04120	9	126	0.32673	1	comp13045_c0|comp31786_c0|comp31309_c1|comp24569_c0|comp19960_c0|comp12341_c0|comp21577_c0|comp31227_c0|comp26285_c0	http://www.genome.jp/kegg-bin/show_pathway?ko04120
Spliceosome	KEGG PATHWAY	ko03040	11	158	0.330293	1	comp12706_c1|comp12706_c0|comp27758_c0|comp28225_c0|comp12704_c0|comp21062_c0|comp25999_c0|comp17780_c0|comp19192_c0|comp23156_c0|comp10782_c0	http://www.genome.jp/kegg-bin/show_pathway?ko03040
Glycosphingolipid biosynthesis - ganglio series	KEGG PATHWAY	ko00604	1	7	0.346957	1	comp28663_c0	http://www.genome.jp/kegg-bin/show_pathway?ko00604
Protein processing in endoplasmic reticulum	KEGG PATHWAY	ko04141	13	193	0.352301	1	comp12706_c1|comp11053_c0|comp11883_c0|comp16508_c0|comp31786_c0|comp27200_c0|comp16390_c0|comp24569_c0|comp19960_c0|comp21323_c0|comp12706_c0|comp21778_c0|comp26519_c0	http://www.genome.jp/kegg-bin/show_pathway?ko04141
Nicotinate and nicotinamide metabolism	KEGG PATHWAY	ko00760	2	21	0.354358	1	comp26471_c0|comp28484_c0	http://www.genome.jp/kegg-bin/show_pathway?ko00760
Glycerolipid metabolism	KEGG PATHWAY	ko00561	4	51	0.355224	1	comp19974_c0|comp21549_c0|comp21262_c0|comp24836_c1	http://www.genome.jp/kegg-bin/show_pathway?ko00561
Tryptophan metabolism	KEGG PATHWAY	ko00380	2	22	0.376057	1	comp20823_c0|comp21549_c0	http://www.genome.jp/kegg-bin/show_pathway?ko00380
Propanoate metabolism	KEGG PATHWAY	ko00640	2	23	0.397449	1	comp21549_c0|comp19620_c0	http://www.genome.jp/kegg-bin/show_pathway?ko00640
Hippo signaling pathway - fly	KEGG PATHWAY	ko04391	2	23	0.397449	1	comp30445_c0|comp10819_c0	http://www.genome.jp/kegg-bin/show_pathway?ko04391
Carbon fixation in photosynthetic organisms	KEGG PATHWAY	ko00710	5	71	0.409776	1	comp27680_c0|comp19140_c0|comp17844_c0|comp27614_c0|comp27722_c0	http://www.genome.jp/kegg-bin/show_pathway?ko00710
Limonene and pinene degradation	KEGG PATHWAY	ko00903	1	9	0.421845	1	comp21549_c0	http://www.genome.jp/kegg-bin/show_pathway?ko00903
Streptomycin biosynthesis	KEGG PATHWAY	ko00521	1	9	0.421845	1	comp29804_c0	http://www.genome.jp/kegg-bin/show_pathway?ko00521
Glycerophospholipid metabolism	KEGG PATHWAY	ko00564	5	74	0.445216	1	comp24836_c1|comp26696_c0|comp26974_c0|comp21262_c0|comp29155_c0	http://www.genome.jp/kegg-bin/show_pathway?ko00564
Glycosphingolipid biosynthesis - globo series	KEGG PATHWAY	ko00603	1	10	0.456009	1	comp28663_c0	http://www.genome.jp/kegg-bin/show_pathway?ko00603
Oocyte meiosis	KEGG PATHWAY	ko04114	5	77	0.480108	1	comp23803_c2|comp23803_c0|comp19960_c0|comp24569_c0|comp30445_c0	http://www.genome.jp/kegg-bin/show_pathway?ko04114
Notch signaling pathway	KEGG PATHWAY	ko04330	1	11	0.488158	1	comp24192_c0	http://www.genome.jp/kegg-bin/show_pathway?ko04330
Butanoate metabolism	KEGG PATHWAY	ko00650	2	28	0.498612	1	comp45164_c0|comp10946_c0	http://www.genome.jp/kegg-bin/show_pathway?ko00650
Fatty acid degradation	KEGG PATHWAY	ko00071	3	45	0.501021	1	comp28637_c0|comp30524_c0|comp21549_c0	http://www.genome.jp/kegg-bin/show_pathway?ko00071
Cutin, suberine and wax biosynthesis	KEGG PATHWAY	ko00073	1	12	0.518409	1	comp29436_c1	http://www.genome.jp/kegg-bin/show_pathway?ko00073
Calcium signaling pathway	KEGG PATHWAY	ko04020	2	30	0.535939	1	comp23803_c2|comp23803_c0	http://www.genome.jp/kegg-bin/show_pathway?ko04020
Biotin metabolism	KEGG PATHWAY	ko00780	1	13	0.546876	1	comp21701_c0	http://www.genome.jp/kegg-bin/show_pathway?ko00780
Photosynthesis - antenna proteins	KEGG PATHWAY	ko00196	1	13	0.546876	1	comp20081_c0	http://www.genome.jp/kegg-bin/show_pathway?ko00196
Cyanoamino acid metabolism	KEGG PATHWAY	ko00460	2	31	0.553873	1	comp31004_c0|comp20547_c0	http://www.genome.jp/kegg-bin/show_pathway?ko00460
Cell cycle - yeast	KEGG PATHWAY	ko04111	5	84	0.558201	1	comp30445_c0|comp24569_c0|comp19960_c0|comp19307_c0|comp10819_c0	http://www.genome.jp/kegg-bin/show_pathway?ko04111
Proteasome	KEGG PATHWAY	ko03050	3	49	0.559195	1	comp31189_c0|comp26150_c0|comp30717_c0	http://www.genome.jp/kegg-bin/show_pathway?ko03050
Isoquinoline alkaloid biosynthesis	KEGG PATHWAY	ko00950	1	15	0.598867	1	comp27680_c0	http://www.genome.jp/kegg-bin/show_pathway?ko00950
Glycosaminoglycan degradation	KEGG PATHWAY	ko00531	1	15	0.598867	1	comp28663_c0	http://www.genome.jp/kegg-bin/show_pathway?ko00531
Histidine metabolism	KEGG PATHWAY	ko00340	1	15	0.598867	1	comp21549_c0	http://www.genome.jp/kegg-bin/show_pathway?ko00340
Biosynthesis of unsaturated fatty acids	KEGG PATHWAY	ko01040	2	34	0.604685	1	comp32793_c0|comp21701_c0	http://www.genome.jp/kegg-bin/show_pathway?ko01040
Sphingolipid metabolism	KEGG PATHWAY	ko00600	1	16	0.622585	1	comp27191_c0	http://www.genome.jp/kegg-bin/show_pathway?ko00600
Metabolic pathways	KEGG PATHWAY	ko01100	90	1567	0.633249	1	comp27614_c0|comp34842_c0|comp20254_c0|comp18271_c0|comp19176_c0|comp27680_c0|comp21983_c0|comp31866_c0|comp20450_c0|comp22377_c0|comp9849_c0|comp28663_c0|comp24836_c1|comp20547_c0|comp10946_c0|comp29616_c1|comp27676_c0|comp20081_c0|comp17844_c0|comp18003_c0|comp28484_c0|comp28057_c0|comp25043_c1|comp20408_c0|comp28188_c0|comp28604_c0|comp31373_c0|comp28477_c0|comp29436_c1|comp16012_c0|comp22915_…	http://www.genome.jp/kegg-bin/show_pathway?ko01100
Ras signaling pathway	KEGG PATHWAY	ko04014	2	36	0.636054	1	comp23803_c2|comp23803_c0	http://www.genome.jp/kegg-bin/show_pathway?ko04014
MAPK signaling pathway	KEGG PATHWAY	ko04010	2	36	0.636054	1	comp12706_c1|comp12706_c0	http://www.genome.jp/kegg-bin/show_pathway?ko04010
Wnt signaling pathway	KEGG PATHWAY	ko04310	3	55	0.638318	1	comp24192_c0|comp24569_c0|comp19960_c0	http://www.genome.jp/kegg-bin/show_pathway?ko04310
Glycine, serine and threonine metabolism	KEGG PATHWAY	ko00260	3	55	0.638318	1	comp25203_c0|comp18271_c0|comp20547_c0	http://www.genome.jp/kegg-bin/show_pathway?ko00260
Lysine biosynthesis	KEGG PATHWAY	ko00300	1	17	0.644902	1	comp16012_c0	http://www.genome.jp/kegg-bin/show_pathway?ko00300
Other glycan degradation	KEGG PATHWAY	ko00511	1	17	0.644902	1	comp28663_c0	http://www.genome.jp/kegg-bin/show_pathway?ko00511
RNA degradation	KEGG PATHWAY	ko03018	5	93	0.649183	1	comp27706_c1|comp19192_c0|comp24798_c0|comp20765_c0|comp24419_c0	http://www.genome.jp/kegg-bin/show_pathway?ko03018
Ubiquinone and other terpenoid-quinone biosynthesis	KEGG PATHWAY	ko00130	2	37	0.650992	1	comp23220_c0|comp19176_c0	http://www.genome.jp/kegg-bin/show_pathway?ko00130
Hippo signaling pathway	KEGG PATHWAY	ko04390	2	37	0.650992	1	comp30445_c0|comp10819_c0	http://www.genome.jp/kegg-bin/show_pathway?ko04390
Oxidative phosphorylation	KEGG PATHWAY	ko00190	8	148	0.652649	1	comp24596_c0|comp27292_c0|comp32096_c0|comp19928_c0|comp20361_c0|comp10684_c0|comp22823_c2|comp10522_c0	http://www.genome.jp/kegg-bin/show_pathway?ko00190
Photosynthesis	KEGG PATHWAY	ko00195	3	57	0.662374	1	comp27653_c0|comp21723_c0|comp20601_c0	http://www.genome.jp/kegg-bin/show_pathway?ko00195
Phenylalanine, tyrosine and tryptophan biosynthesis	KEGG PATHWAY	ko00400	2	38	0.665438	1	comp27680_c0|comp21349_c0	http://www.genome.jp/kegg-bin/show_pathway?ko00400
Regulation of actin cytoskeleton	KEGG PATHWAY	ko04810	4	77	0.674194	1	comp23254_c0|comp21631_c0|comp12564_c0|comp19154_c0	http://www.genome.jp/kegg-bin/show_pathway?ko04810
Peroxisome	KEGG PATHWAY	ko04146	4	78	0.684065	1	comp26948_c0|comp20823_c0|comp26305_c0|comp25613_c0	http://www.genome.jp/kegg-bin/show_pathway?ko04146
alpha-Linolenic acid metabolism	KEGG PATHWAY	ko00592	2	40	0.69288	1	comp28154_c0|comp25688_c0	http://www.genome.jp/kegg-bin/show_pathway?ko00592
Ether lipid metabolism	KEGG PATHWAY	ko00565	1	20	0.704254	1	comp29155_c0	http://www.genome.jp/kegg-bin/show_pathway?ko00565
One carbon pool by folate	KEGG PATHWAY	ko00670	1	21	0.721749	1	comp20547_c0	http://www.genome.jp/kegg-bin/show_pathway?ko00670
Regulation of autophagy	KEGG PATHWAY	ko04140	1	21	0.721749	1	comp21842_c0	http://www.genome.jp/kegg-bin/show_pathway?ko04140
Tropane, piperidine and pyridine alkaloid biosynthesis	KEGG PATHWAY	ko00960	1	21	0.721749	1	comp27680_c0	http://www.genome.jp/kegg-bin/show_pathway?ko00960
Fatty acid biosynthesis	KEGG PATHWAY	ko00061	1	23	0.7537	1	comp21701_c0	http://www.genome.jp/kegg-bin/show_pathway?ko00061
Porphyrin and chlorophyll metabolism	KEGG PATHWAY	ko00860	2	48	0.784554	1	comp25476_c0|comp20356_c0	http://www.genome.jp/kegg-bin/show_pathway?ko00860
2-Oxocarboxylic acid metabolism	KEGG PATHWAY	ko01210	2	48	0.784554	1	comp27680_c0|comp31097_c0	http://www.genome.jp/kegg-bin/show_pathway?ko01210
Galactose metabolism	KEGG PATHWAY	ko00052	2	49	0.794144	1	comp28445_c0|comp21367_c0	http://www.genome.jp/kegg-bin/show_pathway?ko00052
Carotenoid biosynthesis	KEGG PATHWAY	ko00906	1	26	0.79489	1	comp34842_c0	http://www.genome.jp/kegg-bin/show_pathway?ko00906
Plant hormone signal transduction	KEGG PATHWAY	ko04075	10	209	0.796823	1	comp25249_c0|comp21659_c0|comp20746_c0|comp30914_c0|comp19901_c0|comp19034_c0|comp24019_c0|comp34405_c0|comp25965_c0|comp17562_c0	http://www.genome.jp/kegg-bin/show_pathway?ko04075
Tight junction	KEGG PATHWAY	ko04530	1	28	0.818453	1	comp30445_c0	http://www.genome.jp/kegg-bin/show_pathway?ko04530
HIF-1 signaling pathway	KEGG PATHWAY	ko04066	2	53	0.828825	1	comp17844_c0|comp19960_c0	http://www.genome.jp/kegg-bin/show_pathway?ko04066
Fructose and mannose metabolism	KEGG PATHWAY	ko00051	2	54	0.836632	1	comp19140_c0|comp21367_c0	http://www.genome.jp/kegg-bin/show_pathway?ko00051
Endocytosis	KEGG PATHWAY	ko04144	5	119	0.839135	1	comp12706_c1|comp12706_c0|comp21217_c0|comp10380_c0|comp21650_c0	http://www.genome.jp/kegg-bin/show_pathway?ko04144
Lysine degradation	KEGG PATHWAY	ko00310	1	30	0.839313	1	comp21549_c0	http://www.genome.jp/kegg-bin/show_pathway?ko00310
Phosphatidylinositol signaling system	KEGG PATHWAY	ko04070	2	55	0.844115	1	comp23803_c2|comp23803_c0	http://www.genome.jp/kegg-bin/show_pathway?ko04070
Phagosome	KEGG PATHWAY	ko04145	3	78	0.847237	1	comp24596_c0|comp20361_c0|comp32096_c0	http://www.genome.jp/kegg-bin/show_pathway?ko04145
Citrate cycle (TCA cycle)	KEGG PATHWAY	ko00020	2	56	0.851286	1	comp27292_c0|comp31097_c0	http://www.genome.jp/kegg-bin/show_pathway?ko00020
Pentose and glucuronate interconversions	KEGG PATHWAY	ko00040	2	58	0.864734	1	comp28327_c0|comp21549_c0	http://www.genome.jp/kegg-bin/show_pathway?ko00040
mRNA surveillance pathway	KEGG PATHWAY	ko03015	4	104	0.869999	1	comp18329_c0|comp24861_c0|comp30445_c0|comp10782_c0	http://www.genome.jp/kegg-bin/show_pathway?ko03015
SNARE interactions in vesicular transport	KEGG PATHWAY	ko04130	1	37	0.895199	1	comp11990_c0	http://www.genome.jp/kegg-bin/show_pathway?ko04130
Valine, leucine and isoleucine degradation	KEGG PATHWAY	ko00280	1	38	0.901409	1	comp21549_c0	http://www.genome.jp/kegg-bin/show_pathway?ko00280
Amino sugar and nucleotide sugar metabolism	KEGG PATHWAY	ko00520	4	112	0.903876	1	comp28663_c0|comp28057_c0|comp17772_c0|comp21594_c1	http://www.genome.jp/kegg-bin/show_pathway?ko00520
Carbon fixation pathways in prokaryotes	KEGG PATHWAY	ko00720	1	39	0.907251	1	comp31097_c0	http://www.genome.jp/kegg-bin/show_pathway?ko00720
Fatty acid metabolism	KEGG PATHWAY	ko01212	2	72	0.931657	1	comp32793_c0|comp21701_c0	http://www.genome.jp/kegg-bin/show_pathway?ko01212
RNA transport	KEGG PATHWAY	ko03013	5	148	0.942253	1	comp31073_c0|comp27010_c0|comp18595_c0|comp21778_c0|comp10782_c0	http://www.genome.jp/kegg-bin/show_pathway?ko03013
Pyruvate metabolism	KEGG PATHWAY	ko00620	2	76	0.944064	1	comp21549_c0|comp19620_c0	http://www.genome.jp/kegg-bin/show_pathway?ko00620
Terpenoid backbone biosynthesis	KEGG PATHWAY	ko00900	1	48	0.946492	1	comp22377_c0	http://www.genome.jp/kegg-bin/show_pathway?ko00900
Ribosome biogenesis in eukaryotes	KEGG PATHWAY	ko03008	2	79	0.951931	1	comp12958_c0|comp18595_c0	http://www.genome.jp/kegg-bin/show_pathway?ko03008
Cell cycle	KEGG PATHWAY	ko04110	3	105	0.951971	1	comp19960_c0|comp24569_c0|comp13045_c0	http://www.genome.jp/kegg-bin/show_pathway?ko04110
Nucleotide excision repair	KEGG PATHWAY	ko03420	1	53	0.960589	1	comp19960_c0	http://www.genome.jp/kegg-bin/show_pathway?ko03420
Purine metabolism	KEGG PATHWAY	ko00230	4	135	0.961912	1	comp25110_c0|comp9849_c0|comp11048_c0|comp21983_c0	http://www.genome.jp/kegg-bin/show_pathway?ko00230
Inositol phosphate metabolism	KEGG PATHWAY	ko00562	1	55	0.965128	1	comp29804_c0	http://www.genome.jp/kegg-bin/show_pathway?ko00562
Meiosis - yeast	KEGG PATHWAY	ko04113	1	57	0.969146	1	comp30445_c0	http://www.genome.jp/kegg-bin/show_pathway?ko04113
Starch and sucrose metabolism	KEGG PATHWAY	ko00500	4	163	0.988738	1	comp21849_c1|comp21849_c0|comp25769_c2|comp28327_c0	http://www.genome.jp/kegg-bin/show_pathway?ko00500
PI3K-Akt signaling pathway	KEGG PATHWAY	ko04151	1	85	0.994453	1	comp30445_c0	http://www.genome.jp/kegg-bin/show_pathway?ko04151
Ribosome	KEGG PATHWAY	ko03010	7	269	0.996761	1	comp10147_c0|comp26405_c0|comp23835_c0|comp26588_c0|comp10913_c0|comp32525_c0|comp28960_c3	http://www.genome.jp/kegg-bin/show_pathway?ko03010
P6 vs. P0-down
Term	Database	Id	Sample number	Background number	P-Value	Corrected P-Value	Genes	Hyperlink
DNA replication	KEGG PATHWAY	ko03030	8	41	4.67904e-07	8.09474e-05	comp23269_c0|comp31098_c0|comp30069_c0|comp30589_c0|comp17602_c0|comp30116_c0|comp24840_c0|comp11587_c0	http://www.genome.jp/kegg-bin/show_pathway?ko03030
Sesquiterpenoid and triterpenoid biosynthesis	KEGG PATHWAY	ko00909	3	7	0.000179503	0.015527	comp23140_c0|comp23347_c0|comp24364_c0	http://www.genome.jp/kegg-bin/show_pathway?ko00909
Ribosome biogenesis in eukaryotes	KEGG PATHWAY	ko03008	7	79	0.000471482	0.0271888	comp12725_c0|comp28683_c0|comp27918_c0|comp26700_c0|comp29610_c0|comp20702_c0|comp22848_c0	http://www.genome.jp/kegg-bin/show_pathway?ko03008
Protein processing in endoplasmic reticulum	KEGG PATHWAY	ko04141	10	193	0.00220387	0.0953175	comp27080_c0|comp20865_c0|comp25190_c0|comp29642_c0|comp31186_c0|comp31186_c1|comp21720_c0|comp27952_c0|comp23049_c0|comp31091_c0	http://www.genome.jp/kegg-bin/show_pathway?ko04141
Cell cycle	KEGG PATHWAY	ko04110	6	105	0.0105926	0.366505	comp23269_c0|comp30589_c0|comp17602_c0|comp18981_c0|comp30116_c0|comp24840_c0	http://www.genome.jp/kegg-bin/show_pathway?ko04110
Cell cycle - yeast	KEGG PATHWAY	ko04111	5	84	0.0162819	0.410575	comp30116_c0|comp25172_c0|comp24840_c0|comp30589_c0|comp17602_c0	http://www.genome.jp/kegg-bin/show_pathway?ko04111
Meiosis - yeast	KEGG PATHWAY	ko04113	4	57	0.0179169	0.410575	comp30116_c0|comp24840_c0|comp30589_c0|comp17602_c0	http://www.genome.jp/kegg-bin/show_pathway?ko04113
Pentose and glucuronate interconversions	KEGG PATHWAY	ko00040	4	58	0.0189861	0.410575	comp26429_c0|comp10001_c0|comp32042_c0|comp30413_c0	http://www.genome.jp/kegg-bin/show_pathway?ko00040
Mismatch repair	KEGG PATHWAY	ko03430	3	38	0.0290089	0.557615	comp30069_c0|comp23269_c0|comp11587_c0	http://www.genome.jp/kegg-bin/show_pathway?ko03430
Terpenoid backbone biosynthesis	KEGG PATHWAY	ko00900	3	48	0.0524047	0.906602	comp21307_c0|comp28035_c0|comp25377_c0	http://www.genome.jp/kegg-bin/show_pathway?ko00900
Nucleotide excision repair	KEGG PATHWAY	ko03420	3	53	0.0666556	1	comp30069_c0|comp23269_c0|comp11587_c0	http://www.genome.jp/kegg-bin/show_pathway?ko03420
Ascorbate and aldarate metabolism	KEGG PATHWAY	ko00053	2	27	0.0815224	1	comp23128_c0|comp27023_c0	http://www.genome.jp/kegg-bin/show_pathway?ko00053
RNA degradation	KEGG PATHWAY	ko03018	4	93	0.0819343	1	comp12733_c0|comp22289_c0|comp30699_c0|comp33497_c0	http://www.genome.jp/kegg-bin/show_pathway?ko03018
Tetracycline biosynthesis	KEGG PATHWAY	ko00253	1	5	0.0851782	1	comp30995_c0	http://www.genome.jp/kegg-bin/show_pathway?ko00253
Ribosome	KEGG PATHWAY	ko03010	8	269	0.103569	1	comp21726_c0|comp25277_c0|comp21175_c1|comp21673_c0|comp19792_c0|comp18199_c0|comp10591_c0|comp19507_c0	http://www.genome.jp/kegg-bin/show_pathway?ko03010
Cysteine and methionine metabolism	KEGG PATHWAY	ko00270	3	72	0.134042	1	comp17012_c0|comp32946_c0|comp12868_c0	http://www.genome.jp/kegg-bin/show_pathway?ko00270
Valine, leucine and isoleucine degradation	KEGG PATHWAY	ko00280	2	38	0.144366	1	comp25377_c0|comp24295_c0	http://www.genome.jp/kegg-bin/show_pathway?ko00280
Aminoacyl-tRNA biosynthesis	KEGG PATHWAY	ko00970	2	40	0.15667	1	comp25568_c0|comp28204_c0	http://www.genome.jp/kegg-bin/show_pathway?ko00970
Protein export	KEGG PATHWAY	ko03060	2	43	0.175472	1	comp31186_c0|comp31186_c1	http://www.genome.jp/kegg-bin/show_pathway?ko03060
Proteasome	KEGG PATHWAY	ko03050	2	49	0.213994	1	comp10000_c0|comp12201_c0	http://www.genome.jp/kegg-bin/show_pathway?ko03050
Synthesis and degradation of ketone bodies	KEGG PATHWAY	ko00072	1	14	0.220718	1	comp25377_c0	http://www.genome.jp/kegg-bin/show_pathway?ko00072
Diterpenoid biosynthesis	KEGG PATHWAY	ko00904	1	15	0.234487	1	comp22911_c0	http://www.genome.jp/kegg-bin/show_pathway?ko00904
Valine, leucine and isoleucine biosynthesis	KEGG PATHWAY	ko00290	1	17	0.261302	1	comp24295_c0	http://www.genome.jp/kegg-bin/show_pathway?ko00290
Selenocompound metabolism	KEGG PATHWAY	ko00450	1	19	0.287183	1	comp28204_c0	http://www.genome.jp/kegg-bin/show_pathway?ko00450
One carbon pool by folate	KEGG PATHWAY	ko00670	1	21	0.312162	1	comp30585_c0	http://www.genome.jp/kegg-bin/show_pathway?ko00670
Pyrimidine metabolism	KEGG PATHWAY	ko00240	3	113	0.321583	1	comp24780_c0|comp31098_c0|comp27309_c0	http://www.genome.jp/kegg-bin/show_pathway?ko00240
Starch and sucrose metabolism	KEGG PATHWAY	ko00500	4	163	0.324499	1	comp21691_c0|comp30656_c0|comp10001_c0|comp30299_c0	http://www.genome.jp/kegg-bin/show_pathway?ko00500
Propanoate metabolism	KEGG PATHWAY	ko00640	1	23	0.336271	1	comp30995_c0	http://www.genome.jp/kegg-bin/show_pathway?ko00640
Fatty acid biosynthesis	KEGG PATHWAY	ko00061	1	23	0.336271	1	comp30995_c0	http://www.genome.jp/kegg-bin/show_pathway?ko00061
Glutathione metabolism	KEGG PATHWAY	ko00480	2	71	0.357439	1	comp23758_c0|comp27309_c0	http://www.genome.jp/kegg-bin/show_pathway?ko00480
Pantothenate and CoA biosynthesis	KEGG PATHWAY	ko00770	1	25	0.359538	1	comp24295_c0	http://www.genome.jp/kegg-bin/show_pathway?ko00770
Linoleic acid metabolism	KEGG PATHWAY	ko00591	1	26	0.370866	1	comp29681_c0	http://www.genome.jp/kegg-bin/show_pathway?ko00591
Carotenoid biosynthesis	KEGG PATHWAY	ko00906	1	26	0.370866	1	comp30109_c0	http://www.genome.jp/kegg-bin/show_pathway?ko00906
Butanoate metabolism	KEGG PATHWAY	ko00650	1	28	0.392928	1	comp25377_c0	http://www.genome.jp/kegg-bin/show_pathway?ko00650
Phagosome	KEGG PATHWAY	ko04145	2	78	0.401579	1	comp21720_c0|comp27080_c0	http://www.genome.jp/kegg-bin/show_pathway?ko04145
Cyanoamino acid metabolism	KEGG PATHWAY	ko00460	1	31	0.424586	1	comp30585_c0	http://www.genome.jp/kegg-bin/show_pathway?ko00460
Biosynthesis of secondary metabolites	KEGG PATHWAY	ko01110	15	795	0.43245	1	comp30109_c0|comp30995_c0|comp21426_c0|comp23140_c0|comp25377_c0|comp23347_c0|comp21307_c0|comp17115_c0|comp30585_c0|comp12868_c0|comp24295_c0|comp22911_c0|comp32946_c0|comp28035_c0|comp23758_c0	http://www.genome.jp/kegg-bin/show_pathway?ko01110
Phenylalanine metabolism	KEGG PATHWAY	ko00360	2	90	0.473694	1	comp21426_c0|comp17115_c0	http://www.genome.jp/kegg-bin/show_pathway?ko00360
p53 signaling pathway	KEGG PATHWAY	ko04115	1	36	0.473741	1	comp18981_c0	http://www.genome.jp/kegg-bin/show_pathway?ko04115
RNA transport	KEGG PATHWAY	ko03013	3	148	0.486861	1	comp18536_c0|comp15966_c0|comp30836_c0	http://www.genome.jp/kegg-bin/show_pathway?ko03013
Carbon fixation pathways in prokaryotes	KEGG PATHWAY	ko00720	1	39	0.501205	1	comp30995_c0	http://www.genome.jp/kegg-bin/show_pathway?ko00720
Base excision repair	KEGG PATHWAY	ko03410	1	41	0.518718	1	comp23269_c0	http://www.genome.jp/kegg-bin/show_pathway?ko03410
Spliceosome	KEGG PATHWAY	ko03040	3	158	0.530743	1	comp11971_c0|comp24893_c0|comp28303_c0	http://www.genome.jp/kegg-bin/show_pathway?ko03040
Homologous recombination	KEGG PATHWAY	ko03440	1	47	0.567671	1	comp30069_c0	http://www.genome.jp/kegg-bin/show_pathway?ko03440
2-Oxocarboxylic acid metabolism	KEGG PATHWAY	ko01210	1	48	0.575334	1	comp24295_c0	http://www.genome.jp/kegg-bin/show_pathway?ko01210
Galactose metabolism	KEGG PATHWAY	ko00052	1	49	0.582862	1	comp30656_c0	http://www.genome.jp/kegg-bin/show_pathway?ko00052
Amino sugar and nucleotide sugar metabolism	KEGG PATHWAY	ko00520	2	112	0.591326	1	comp21691_c0|comp30299_c0	http://www.genome.jp/kegg-bin/show_pathway?ko00520
Glyoxylate and dicarboxylate metabolism	KEGG PATHWAY	ko00630	1	52	0.604659	1	comp30585_c0	http://www.genome.jp/kegg-bin/show_pathway?ko00630
Phenylpropanoid biosynthesis	KEGG PATHWAY	ko00940	2	117	0.615196	1	comp21426_c0|comp17115_c0	http://www.genome.jp/kegg-bin/show_pathway?ko00940
Inositol phosphate metabolism	KEGG PATHWAY	ko00562	1	55	0.625323	1	comp27023_c0	http://www.genome.jp/kegg-bin/show_pathway?ko00562
Glycine, serine and threonine metabolism	KEGG PATHWAY	ko00260	1	55	0.625323	1	comp30585_c0	http://www.genome.jp/kegg-bin/show_pathway?ko00260
Fanconi anemia pathway	KEGG PATHWAY	ko03460	1	55	0.625323	1	comp30069_c0	http://www.genome.jp/kegg-bin/show_pathway?ko03460
Purine metabolism	KEGG PATHWAY	ko00230	2	135	0.692306	1	comp31098_c0|comp27309_c0	http://www.genome.jp/kegg-bin/show_pathway?ko00230
Methane metabolism	KEGG PATHWAY	ko00680	1	69	0.708415	1	comp30585_c0	http://www.genome.jp/kegg-bin/show_pathway?ko00680
Arginine and proline metabolism	KEGG PATHWAY	ko00330	1	71	0.718682	1	comp23758_c0	http://www.genome.jp/kegg-bin/show_pathway?ko00330
Fatty acid metabolism	KEGG PATHWAY	ko01212	1	72	0.72368	1	comp30995_c0	http://www.genome.jp/kegg-bin/show_pathway?ko01212
Pyruvate metabolism	KEGG PATHWAY	ko00620	1	76	0.742804	1	comp30995_c0	http://www.genome.jp/kegg-bin/show_pathway?ko00620
PI3K-Akt signaling pathway	KEGG PATHWAY	ko04151	1	85	0.781156	1	comp20865_c0	http://www.genome.jp/kegg-bin/show_pathway?ko04151
Metabolic pathways	KEGG PATHWAY	ko01100	24	1567	0.804742	1	comp21691_c0|comp28081_c0|comp21426_c0|comp23140_c0|comp31098_c0|comp24295_c0|comp10001_c0|comp30109_c0|comp17012_c0|comp30656_c0|comp23758_c0|comp27309_c0|comp32946_c0|comp30585_c0|comp23128_c0|comp22911_c0|comp30299_c0|comp25377_c0|comp21307_c0|comp17115_c0|comp30995_c0|comp12868_c0|comp24780_c0|comp28035_c0	http://www.genome.jp/kegg-bin/show_pathway?ko01100
Carbon metabolism	KEGG PATHWAY	ko01200	2	208	0.885739	1	comp30585_c0|comp30995_c0	http://www.genome.jp/kegg-bin/show_pathway?ko01200
Ubiquitin mediated proteolysis	KEGG PATHWAY	ko04120	1	126	0.89532	1	comp10438_c0	http://www.genome.jp/kegg-bin/show_pathway?ko04120
Biosynthesis of amino acids	KEGG PATHWAY	ko01230	2	229	0.915634	1	comp30585_c0|comp24295_c0	http://www.genome.jp/kegg-bin/show_pathway?ko01230
Oxidative phosphorylation	KEGG PATHWAY	ko00190	1	148	0.929615	1	comp28081_c0	http://www.genome.jp/kegg-bin/show_pathway?ko00190
Microbial metabolism in diverse environments	KEGG PATHWAY	ko01120	2	290	0.966176	1	comp30585_c0|comp30995_c0	http://www.genome.jp/kegg-bin/show_pathway?ko01120
Plant hormone signal transduction	KEGG PATHWAY	ko04075	1	209	0.976691	1	comp17009_c0	http://www.genome.jp/kegg-bin/show_pathway?ko04075

## Sheet: Sheet2
the early water-stress inducible genes
Term	Database	Id	Sample number	Background number	P-Value	Corrected P-Value	Genes	Hyperlink
Glutathione metabolism	KEGG PATHWAY	ko00480	14	71	5.64959e-05	0.00977379	comp21189_c0|comp29277_c0|comp28717_c0|comp12349_c0|comp19834_c0|comp10737_c0|comp19387_c0|comp32248_c0|comp28604_c0|comp17139_c0|comp26002_c0|comp20450_c0|comp10704_c0|comp14990_c0	http://www.genome.jp/kegg-bin/show_pathway?ko00480
the early water-stress repressed genes
Term	Database	Id	Sample number	Background number	P-Value	Corrected P-Value	Genes	Hyperlink
DNA replication	KEGG PATHWAY	ko03030	8	41	4.67904e-07	8.09474e-05	comp23269_c0|comp31098_c0|comp30069_c0|comp30589_c0|comp17602_c0|comp30116_c0|comp24840_c0|comp11587_c0	http://www.genome.jp/kegg-bin/show_pathway?ko03030
Sesquiterpenoid and triterpenoid biosynthesis	KEGG PATHWAY	ko00909	3	7	0.000179503	0.015527	comp23140_c0|comp23347_c0|comp24364_c0	http://www.genome.jp/kegg-bin/show_pathway?ko00909
Ribosome biogenesis in eukaryotes	KEGG PATHWAY	ko03008	7	79	0.000471482	0.0271888	comp12725_c0|comp28683_c0|comp27918_c0|comp26700_c0|comp29610_c0|comp20702_c0|comp22848_c0	http://www.genome.jp/kegg-bin/show_pathway?ko03008
the late water-stress inducible genes
Term	Database	Id	Sample number	Background number	P-Value	Corrected P-Value	Genes	Hyperlink
Glutathione metabolism	KEGG PATHWAY	ko00480	16	71	4.15569e-05	0.00718934	comp32248_c0|comp29277_c0|comp28717_c0|comp12349_c0|comp19834_c0|comp10737_c0|comp27368_c0|comp19387_c0|comp30150_c0|comp23826_c0|comp18607_c0|comp20186_c0|comp26002_c0|comp20450_c0|comp10704_c0|comp14990_c0	http://www.genome.jp/kegg-bin/show_pathway?ko00480
Metabolism of xenobiotics by cytochrome P450	KEGG PATHWAY	ko00980	10	38	0.00030176	0.0174015	comp28637_c0|comp30150_c0|comp14132_c0|comp10704_c0|comp19387_c0|comp18607_c0|comp20186_c0|comp30524_c0|comp19834_c0|comp14990_c0	http://www.genome.jp/kegg-bin/show_pathway?ko00980
Drug metabolism - cytochrome P450	KEGG PATHWAY	ko00982	10	38	0.00030176	0.0174015	comp28637_c0|comp30150_c0|comp14132_c0|comp10704_c0|comp19387_c0|comp18607_c0|comp20186_c0|comp30524_c0|comp19834_c0|comp14990_c0	http://www.genome.jp/kegg-bin/show_pathway?ko00982
Alanine, aspartate and glutamate metabolism	KEGG PATHWAY	ko00250	11	48	0.000559583	0.024202	comp25203_c0|comp29801_c0|comp23401_c1|comp20394_c1|comp20394_c0|comp12952_c0|comp10946_c0|comp27680_c0|comp20408_c0|comp10698_c0|comp20872_c0	http://www.genome.jp/kegg-bin/show_pathway?ko00250
Microbial metabolism in diverse environments	KEGG PATHWAY	ko01120	36	290	0.00123455	0.0427153	comp14500_c0|comp21367_c0|comp28637_c0|comp28823_c0|comp20394_c1|comp20394_c0|comp17336_c0|comp18441_c1|comp27353_c0|comp28717_c0|comp21983_c0|comp30524_c0|comp20450_c0|comp26061_c0|comp31866_c0|comp14132_c0|comp10698_c0|comp30573_c0|comp29616_c1|comp20872_c0|comp19032_c0|comp35717_c0|comp19974_c0|comp29973_c0|comp29864_c0|comp10719_c0|comp29277_c0|comp24982_c0|comp20547_c0|comp33076_c0|comp27722…	http://www.genome.jp/kegg-bin/show_pathway?ko01120
the late water-stress repressed genes
Term	Database	Id	Sample number	Background number	P-Value	Corrected P-Value	Genes	Hyperlink
Ribosome	KEGG PATHWAY	ko03010	31	269	3.33067e-16	5.76206e-14	comp29249_c0|comp17059_c0|comp21175_c1|comp21673_c0|comp23772_c0|comp21733_c0|comp10591_c0|comp19689_c1|comp19507_c0|comp31375_c0|comp25277_c0|comp16993_c0|comp18965_c0|comp19598_c0|comp23092_c0|comp24597_c0|comp22974_c0|comp19717_c0|comp17004_c0|comp19391_c0|comp26086_c0|comp19881_c0|comp19600_c0|comp21726_c0|comp12385_c0|comp26255_c0|comp18199_c0|comp23853_c0|comp24008_c0|comp29811_c0|comp19416…	http://www.genome.jp/kegg-bin/show_pathway?ko03010
Ribosome biogenesis in eukaryotes	KEGG PATHWAY	ko03008	11	79	2.44879e-07	2.1182e-05	comp28683_c0|comp12725_c0|comp27918_c0|comp26700_c0|comp29610_c0|comp29893_c0|comp31340_c0|comp28490_c0|comp19232_c0|comp20702_c0|comp22848_c0	http://www.genome.jp/kegg-bin/show_pathway?ko03008
the rehydration inducible genes
Term	Database	Id	Sample number	Background number	P-Value	Corrected P-Value	Genes	Hyperlink
Phenylalanine metabolism	KEGG PATHWAY	ko00360	16	90	1.1014e-10	1.90542e-08	comp12842_c0|comp11291_c0|comp28611_c0|comp9208_c0|comp29268_c0|comp24900_c0|comp16150_c0|comp22188_c0|comp23863_c1|comp12773_c0|comp26871_c0|comp25404_c0|comp17428_c0|comp23863_c0|comp29860_c0|comp15138_c0	http://www.genome.jp/kegg-bin/show_pathway?ko00360
Phenylpropanoid biosynthesis	KEGG PATHWAY	ko00940	17	117	7.63485e-10	6.60415e-08	comp12842_c0|comp11291_c0|comp24336_c0|comp18170_c0|comp9208_c0|comp29268_c0|comp16150_c0|comp28611_c0|comp22188_c0|comp23863_c1|comp12773_c0|comp26871_c0|comp25404_c0|comp17428_c0|comp23863_c0|comp29860_c0|comp15138_c0	http://www.genome.jp/kegg-bin/show_pathway?ko00940
Biosynthesis of secondary metabolites	KEGG PATHWAY	ko01110	42	795	1.06958e-07	6.16791e-06	comp22915_c0|comp21707_c0|comp28611_c0|comp23140_c0|comp23347_c0|comp12773_c0|comp26871_c0|comp10790_c0|comp30524_c0|comp23863_c0|comp25431_c0|comp22188_c0|comp30585_c0|comp23350_c0|comp17577_c0|comp29268_c0|comp20634_c0|comp15138_c0|comp25404_c0|comp17428_c0|comp23758_c0|comp29860_c0|comp22651_c0|comp24336_c0|comp9208_c0|comp18170_c0|comp32946_c0|comp24900_c0|comp16150_c0|comp17765_c0|comp22911_…	http://www.genome.jp/kegg-bin/show_pathway?ko01110
Flavonoid biosynthesis	KEGG PATHWAY	ko00941	5	27	0.000285259	0.0123375	comp12842_c0|comp11291_c0|comp21707_c0|comp23615_c0|comp28611_c0	http://www.genome.jp/kegg-bin/show_pathway?ko00941
Sesquiterpenoid and triterpenoid biosynthesis	KEGG PATHWAY	ko00909	3	7	0.000358435	0.0124019	comp23140_c0|comp23347_c0|comp23350_c0	http://www.genome.jp/kegg-bin/show_pathway?ko00909
the rehydration repressed genes
Term	Database	Id	Sample number	Background number	P-Value	Corrected P-Value	Genes	Hyperlink
Glutathione metabolism	KEGG PATHWAY	ko00480	8	71	0.000100901	0.0174558	comp28717_c0|comp19834_c0|comp19387_c0|comp32248_c0|comp17139_c0|comp26002_c0|comp29277_c0|comp10704_c0	http://www.genome.jp/kegg-bin/show_pathway?ko00480

## Sheet: Sheet3
Rh6-P24-UP
Term	Database	Id	Sample number	Background number	P-Value	Corrected P-Value	Genes	Hyperlink
Phenylalanine metabolism	KEGG PATHWAY	ko00360	16	90	1.1014e-10	1.90542e-08	comp12842_c0|comp11291_c0|comp28611_c0|comp9208_c0|comp29268_c0|comp24900_c0|comp16150_c0|comp22188_c0|comp23863_c1|comp12773_c0|comp26871_c0|comp25404_c0|comp17428_c0|comp23863_c0|comp29860_c0|comp15138_c0	http://www.genome.jp/kegg-bin/show_pathway?ko00360
Phenylpropanoid biosynthesis	KEGG PATHWAY	ko00940	17	117	7.63485e-10	6.60415e-08	comp12842_c0|comp11291_c0|comp24336_c0|comp18170_c0|comp9208_c0|comp29268_c0|comp16150_c0|comp28611_c0|comp22188_c0|comp23863_c1|comp12773_c0|comp26871_c0|comp25404_c0|comp17428_c0|comp23863_c0|comp29860_c0|comp15138_c0	http://www.genome.jp/kegg-bin/show_pathway?ko00940
Biosynthesis of secondary metabolites	KEGG PATHWAY	ko01110	42	795	1.06958e-07	6.16791e-06	comp22915_c0|comp21707_c0|comp28611_c0|comp23140_c0|comp23347_c0|comp12773_c0|comp26871_c0|comp10790_c0|comp30524_c0|comp23863_c0|comp25431_c0|comp22188_c0|comp30585_c0|comp23350_c0|comp17577_c0|comp29268_c0|comp20634_c0|comp15138_c0|comp25404_c0|comp17428_c0|comp23758_c0|comp29860_c0|comp22651_c0|comp24336_c0|comp9208_c0|comp18170_c0|comp32946_c0|comp24900_c0|comp16150_c0|comp17765_c0|comp22911_…	http://www.genome.jp/kegg-bin/show_pathway?ko01110
Flavonoid biosynthesis	KEGG PATHWAY	ko00941	5	27	0.000285259	0.0123375	comp12842_c0|comp11291_c0|comp21707_c0|comp23615_c0|comp28611_c0	http://www.genome.jp/kegg-bin/show_pathway?ko00941
Sesquiterpenoid and triterpenoid biosynthesis	KEGG PATHWAY	ko00909	3	7	0.000358435	0.0124019	comp23140_c0|comp23347_c0|comp23350_c0	http://www.genome.jp/kegg-bin/show_pathway?ko00909
Degradation of aromatic compounds	KEGG PATHWAY	ko01220	3	12	0.00207418	0.0598054	comp28611_c0|comp30524_c0|comp22651_c0	http://www.genome.jp/kegg-bin/show_pathway?ko01220
Stilbenoid, diarylheptanoid and gingerol biosynthesis	KEGG PATHWAY	ko00945	3	13	0.00265234	0.0655506	comp12842_c0|comp11291_c0|comp28611_c0	http://www.genome.jp/kegg-bin/show_pathway?ko00945
Amino sugar and nucleotide sugar metabolism	KEGG PATHWAY	ko00520	7	112	0.0125395	0.271167	comp12835_c0|comp24406_c0|comp20634_c0|comp16905_c0|comp30414_c2|comp29856_c0|comp30299_c0	http://www.genome.jp/kegg-bin/show_pathway?ko00520
Naphthalene degradation	KEGG PATHWAY	ko00626	2	10	0.0197979	0.380561	comp30524_c0|comp22651_c0	http://www.genome.jp/kegg-bin/show_pathway?ko00626
Starch and sucrose metabolism	KEGG PATHWAY	ko00500	8	163	0.0294925	0.486518	comp24336_c0|comp29856_c0|comp18170_c0|comp29346_c0|comp20335_c0|comp30414_c2|comp10001_c0|comp30299_c0	http://www.genome.jp/kegg-bin/show_pathway?ko00500
Cyanoamino acid metabolism	KEGG PATHWAY	ko00460	3	31	0.0310804	0.486518	comp18170_c0|comp24336_c0|comp30585_c0	http://www.genome.jp/kegg-bin/show_pathway?ko00460
Tyrosine metabolism	KEGG PATHWAY	ko00350	3	32	0.0337469	0.486518	comp30524_c0|comp24900_c0|comp22651_c0	http://www.genome.jp/kegg-bin/show_pathway?ko00350
Chloroalkane and chloroalkene degradation	KEGG PATHWAY	ko00625	2	14	0.0377663	0.502583	comp30524_c0|comp22651_c0	http://www.genome.jp/kegg-bin/show_pathway?ko00625
Retinol metabolism	KEGG PATHWAY	ko00830	2	15	0.0429484	0.53072	comp30524_c0|comp22651_c0	http://www.genome.jp/kegg-bin/show_pathway?ko00830
Drug metabolism - cytochrome P450	KEGG PATHWAY	ko00982	3	38	0.0521243	0.563594	comp30524_c0|comp20578_c0|comp22651_c0	http://www.genome.jp/kegg-bin/show_pathway?ko00982
Metabolism of xenobiotics by cytochrome P450	KEGG PATHWAY	ko00980	3	38	0.0521243	0.563594	comp30524_c0|comp20578_c0|comp22651_c0	http://www.genome.jp/kegg-bin/show_pathway?ko00980
Cysteine and methionine metabolism	KEGG PATHWAY	ko00270	4	72	0.0766948	0.780482	comp10790_c0|comp25431_c0|comp22915_c0|comp32946_c0	http://www.genome.jp/kegg-bin/show_pathway?ko00270
Galactose metabolism	KEGG PATHWAY	ko00052	3	49	0.0955844	0.918673	comp20335_c0|comp20634_c0|comp26332_c0	http://www.genome.jp/kegg-bin/show_pathway?ko00052
Metabolic pathways	KEGG PATHWAY	ko01100	42	1567	0.1131	1	comp22915_c0|comp28611_c0|comp20335_c0|comp23140_c0|comp12773_c0|comp26871_c0|comp10790_c0|comp10001_c0|comp23863_c0|comp25431_c0|comp22188_c0|comp30585_c0|comp30524_c0|comp23350_c0|comp17577_c0|comp29268_c0|comp20634_c0|comp15138_c0|comp25404_c0|comp17428_c0|comp23758_c0|comp29860_c0|comp22651_c0|comp24336_c0|comp9208_c0|comp18170_c0|comp32946_c0|comp24900_c0|comp16150_c0|comp17765_c0|comp22911_…	http://www.genome.jp/kegg-bin/show_pathway?ko01100
Ascorbate and aldarate metabolism	KEGG PATHWAY	ko00053	2	27	0.120879	1	comp23128_c0|comp27023_c0	http://www.genome.jp/kegg-bin/show_pathway?ko00053
Pentose and glucuronate interconversions	KEGG PATHWAY	ko00040	3	58	0.139014	1	comp26429_c0|comp10001_c0|comp29346_c0	http://www.genome.jp/kegg-bin/show_pathway?ko00040
Fatty acid degradation	KEGG PATHWAY	ko00071	2	45	0.265472	1	comp30524_c0|comp22651_c0	http://www.genome.jp/kegg-bin/show_pathway?ko00071
Synthesis and degradation of ketone bodies	KEGG PATHWAY	ko00072	1	14	0.270868	1	comp25377_c0	http://www.genome.jp/kegg-bin/show_pathway?ko00072
Thiamine metabolism	KEGG PATHWAY	ko00730	1	14	0.270868	1	comp17765_c0	http://www.genome.jp/kegg-bin/show_pathway?ko00730
Diterpenoid biosynthesis	KEGG PATHWAY	ko00904	1	15	0.287148	1	comp22911_c0	http://www.genome.jp/kegg-bin/show_pathway?ko00904
Isoquinoline alkaloid biosynthesis	KEGG PATHWAY	ko00950	1	15	0.287148	1	comp24900_c0	http://www.genome.jp/kegg-bin/show_pathway?ko00950
Terpenoid backbone biosynthesis	KEGG PATHWAY	ko00900	2	48	0.290396	1	comp17765_c0|comp25377_c0	http://www.genome.jp/kegg-bin/show_pathway?ko00900
Plant hormone signal transduction	KEGG PATHWAY	ko04075	6	209	0.323319	1	comp18227_c1|comp18227_c0|comp17009_c0|comp41112_c0|comp13100_c0|comp12906_c1	http://www.genome.jp/kegg-bin/show_pathway?ko04075
Inositol phosphate metabolism	KEGG PATHWAY	ko00562	2	55	0.347991	1	comp27023_c0|comp16048_c0	http://www.genome.jp/kegg-bin/show_pathway?ko00562
Glycine, serine and threonine metabolism	KEGG PATHWAY	ko00260	2	55	0.347991	1	comp30585_c0|comp24900_c0	http://www.genome.jp/kegg-bin/show_pathway?ko00260
Zeatin biosynthesis	KEGG PATHWAY	ko00908	1	19	0.348728	1	comp17577_c0	http://www.genome.jp/kegg-bin/show_pathway?ko00908
Selenocompound metabolism	KEGG PATHWAY	ko00450	1	19	0.348728	1	comp10790_c0	http://www.genome.jp/kegg-bin/show_pathway?ko00450
Tropane, piperidine and pyridine alkaloid biosynthesis	KEGG PATHWAY	ko00960	1	21	0.377502	1	comp24900_c0	http://www.genome.jp/kegg-bin/show_pathway?ko00960
One carbon pool by folate	KEGG PATHWAY	ko00670	1	21	0.377502	1	comp30585_c0	http://www.genome.jp/kegg-bin/show_pathway?ko00670
Fatty acid biosynthesis	KEGG PATHWAY	ko00061	1	23	0.405009	1	comp26283_c0	http://www.genome.jp/kegg-bin/show_pathway?ko00061
ABC transporters	KEGG PATHWAY	ko02010	1	24	0.418306	1	comp30187_c0	http://www.genome.jp/kegg-bin/show_pathway?ko02010
Nitrogen metabolism	KEGG PATHWAY	ko00910	1	24	0.418306	1	comp24541_c0	http://www.genome.jp/kegg-bin/show_pathway?ko00910
Linoleic acid metabolism	KEGG PATHWAY	ko00591	1	26	0.444018	1	comp29681_c0	http://www.genome.jp/kegg-bin/show_pathway?ko00591
Carotenoid biosynthesis	KEGG PATHWAY	ko00906	1	26	0.444018	1	comp28177_c1	http://www.genome.jp/kegg-bin/show_pathway?ko00906
beta-Alanine metabolism	KEGG PATHWAY	ko00410	1	26	0.444018	1	comp24900_c0	http://www.genome.jp/kegg-bin/show_pathway?ko00410
Butanoate metabolism	KEGG PATHWAY	ko00650	1	28	0.468598	1	comp25377_c0	http://www.genome.jp/kegg-bin/show_pathway?ko00650
Arginine and proline metabolism	KEGG PATHWAY	ko00330	2	71	0.472377	1	comp23758_c0|comp28427_c0	http://www.genome.jp/kegg-bin/show_pathway?ko00330
Glutathione metabolism	KEGG PATHWAY	ko00480	2	71	0.472377	1	comp23758_c0|comp20578_c0	http://www.genome.jp/kegg-bin/show_pathway?ko00480
Biosynthesis of unsaturated fatty acids	KEGG PATHWAY	ko01040	1	34	0.536033	1	comp26283_c0	http://www.genome.jp/kegg-bin/show_pathway?ko01040
Ubiquinone and other terpenoid-quinone biosynthesis	KEGG PATHWAY	ko00130	1	37	0.566483	1	comp12773_c0	http://www.genome.jp/kegg-bin/show_pathway?ko00130
Valine, leucine and isoleucine degradation	KEGG PATHWAY	ko00280	1	38	0.576185	1	comp25377_c0	http://www.genome.jp/kegg-bin/show_pathway?ko00280
alpha-Linolenic acid metabolism	KEGG PATHWAY	ko00592	1	40	0.594943	1	comp20856_c0	http://www.genome.jp/kegg-bin/show_pathway?ko00592
Glycolysis / Gluconeogenesis	KEGG PATHWAY	ko00010	2	104	0.678394	1	comp30524_c0|comp22651_c0	http://www.genome.jp/kegg-bin/show_pathway?ko00010
Glyoxylate and dicarboxylate metabolism	KEGG PATHWAY	ko00630	1	52	0.691348	1	comp30585_c0	http://www.genome.jp/kegg-bin/show_pathway?ko00630
Phosphatidylinositol signaling system	KEGG PATHWAY	ko04070	1	55	0.711639	1	comp16048_c0	http://www.genome.jp/kegg-bin/show_pathway?ko04070
Methane metabolism	KEGG PATHWAY	ko00680	1	69	0.790107	1	comp30585_c0	http://www.genome.jp/kegg-bin/show_pathway?ko00680
Fatty acid metabolism	KEGG PATHWAY	ko01212	1	72	0.803929	1	comp26283_c0	http://www.genome.jp/kegg-bin/show_pathway?ko01212
Regulation of actin cytoskeleton	KEGG PATHWAY	ko04810	1	77	0.824979	1	comp16048_c0	http://www.genome.jp/kegg-bin/show_pathway?ko04810
RNA degradation	KEGG PATHWAY	ko03018	1	93	0.878357	1	comp33497_c0	http://www.genome.jp/kegg-bin/show_pathway?ko03018
Endocytosis	KEGG PATHWAY	ko04144	1	119	0.932733	1	comp16048_c0	http://www.genome.jp/kegg-bin/show_pathway?ko04144
Microbial metabolism in diverse environments	KEGG PATHWAY	ko01120	3	290	0.95949	1	comp30585_c0|comp30524_c0|comp22651_c0	http://www.genome.jp/kegg-bin/show_pathway?ko01120
Biosynthesis of amino acids	KEGG PATHWAY	ko01230	2	229	0.965786	1	comp10790_c0|comp30585_c0	http://www.genome.jp/kegg-bin/show_pathway?ko01230
Spliceosome	KEGG PATHWAY	ko03040	1	158	0.972418	1	comp11971_c0	http://www.genome.jp/kegg-bin/show_pathway?ko03040
Protein processing in endoplasmic reticulum	KEGG PATHWAY	ko04141	1	193	0.987644	1	comp29642_c0	http://www.genome.jp/kegg-bin/show_pathway?ko04141
Carbon metabolism	KEGG PATHWAY	ko01200	1	208	0.99125	1	comp30585_c0	http://www.genome.jp/kegg-bin/show_pathway?ko01200
Rh6-P-P24-Down
Term	Database	Id	Sample number	Background number	P-Value	Corrected P-Value	Genes	Hyperlink
Glutathione metabolism	KEGG PATHWAY	ko00480	8	71	0.000100901	0.0174558	comp28717_c0|comp19834_c0|comp19387_c0|comp32248_c0|comp17139_c0|comp26002_c0|comp29277_c0|comp10704_c0	http://www.genome.jp/kegg-bin/show_pathway?ko00480
Nitrogen metabolism	KEGG PATHWAY	ko00910	4	24	0.00135771	0.117442	comp20394_c1|comp13056_c0|comp20394_c0|comp29801_c0	http://www.genome.jp/kegg-bin/show_pathway?ko00910
Microbial metabolism in diverse environments	KEGG PATHWAY	ko01120	14	290	0.00275846	0.159071	comp31866_c0|comp10719_c0|comp13056_c0|comp29801_c0|comp28558_c0|comp20394_c1|comp20394_c0|comp19252_c0|comp28717_c0|comp11048_c0|comp25528_c1|comp29277_c0|comp17844_c0|comp31097_c0	http://www.genome.jp/kegg-bin/show_pathway?ko01120
Fatty acid elongation	KEGG PATHWAY	ko00062	3	16	0.00398582	0.172387	comp11241_c0|comp23342_c0|comp17488_c0	http://www.genome.jp/kegg-bin/show_pathway?ko00062
Spliceosome	KEGG PATHWAY	ko03040	8	158	0.0166672	0.418408	comp12706_c1|comp12706_c0|comp33795_c0|comp28225_c0|comp12704_c0|comp21062_c0|comp28980_c0|comp27758_c0	http://www.genome.jp/kegg-bin/show_pathway?ko03040
Pentose phosphate pathway	KEGG PATHWAY	ko00030	4	48	0.0169298	0.418408	comp19252_c0|comp29277_c0|comp28558_c0|comp28717_c0	http://www.genome.jp/kegg-bin/show_pathway?ko00030
Alanine, aspartate and glutamate metabolism	KEGG PATHWAY	ko00250	4	48	0.0169298	0.418408	comp20408_c0|comp20394_c1|comp20394_c0|comp29801_c0	http://www.genome.jp/kegg-bin/show_pathway?ko00250
Glyoxylate and dicarboxylate metabolism	KEGG PATHWAY	ko00630	4	52	0.0221081	0.478089	comp31866_c0|comp20394_c1|comp20394_c0|comp31097_c0	http://www.genome.jp/kegg-bin/show_pathway?ko00630
Biosynthesis of secondary metabolites	KEGG PATHWAY	ko01110	24	795	0.038304	0.678519	comp30527_c0|comp34842_c0|comp28558_c0|comp28717_c0|comp22377_c0|comp9849_c0|comp11241_c0|comp27292_c0|comp19252_c0|comp29804_c0|comp23342_c0|comp25476_c0|comp30695_c0|comp17488_c0|comp29277_c0|comp17844_c0|comp20759_c0|comp31097_c0|comp12953_c0|comp10719_c0|comp29801_c0|comp9381_c0|comp20408_c0|comp28356_c0	http://www.genome.jp/kegg-bin/show_pathway?ko01110
Drug metabolism - cytochrome P450	KEGG PATHWAY	ko00982	3	38	0.0431428	0.678519	comp19834_c0|comp10704_c0|comp19387_c0	http://www.genome.jp/kegg-bin/show_pathway?ko00982
Metabolism of xenobiotics by cytochrome P450	KEGG PATHWAY	ko00980	3	38	0.0431428	0.678519	comp19834_c0|comp10704_c0|comp19387_c0	http://www.genome.jp/kegg-bin/show_pathway?ko00980
Two-component system	KEGG PATHWAY	ko02020	2	19	0.0576493	0.783502	comp20394_c1|comp20394_c0	http://www.genome.jp/kegg-bin/show_pathway?ko02020
Arginine and proline metabolism	KEGG PATHWAY	ko00330	4	71	0.0588759	0.783502	comp26002_c0|comp20394_c1|comp20394_c0|comp30229_c0	http://www.genome.jp/kegg-bin/show_pathway?ko00330
Carbon metabolism	KEGG PATHWAY	ko01200	8	208	0.066622	0.823257	comp31866_c0|comp27292_c0|comp28558_c0|comp19252_c0|comp28717_c0|comp29277_c0|comp17844_c0|comp31097_c0	http://www.genome.jp/kegg-bin/show_pathway?ko01200
Porphyrin and chlorophyll metabolism	KEGG PATHWAY	ko00860	3	48	0.0763171	0.880191	comp30695_c0|comp25476_c0|comp20759_c0	http://www.genome.jp/kegg-bin/show_pathway?ko00860
Sulfur metabolism	KEGG PATHWAY	ko00920	2	25	0.0933963	0.979333	comp25528_c1|comp11048_c0	http://www.genome.jp/kegg-bin/show_pathway?ko00920
Carotenoid biosynthesis	KEGG PATHWAY	ko00906	2	26	0.0998536	0.979333	comp34842_c0|comp25813_c0	http://www.genome.jp/kegg-bin/show_pathway?ko00906
Ascorbate and aldarate metabolism	KEGG PATHWAY	ko00053	2	27	0.106431	0.979333	comp32248_c0|comp17139_c0	http://www.genome.jp/kegg-bin/show_pathway?ko00053
Citrate cycle (TCA cycle)	KEGG PATHWAY	ko00020	3	56	0.108828	0.979333	comp10719_c0|comp27292_c0|comp31097_c0	http://www.genome.jp/kegg-bin/show_pathway?ko00020
Photosynthesis	KEGG PATHWAY	ko00195	3	57	0.113218	0.979333	comp27653_c0|comp21723_c0|comp20601_c0	http://www.genome.jp/kegg-bin/show_pathway?ko00195
MAPK signaling pathway	KEGG PATHWAY	ko04010	2	36	0.169875	1	comp12706_c1|comp12706_c0	http://www.genome.jp/kegg-bin/show_pathway?ko04010
Streptomycin biosynthesis	KEGG PATHWAY	ko00521	1	9	0.171274	1	comp29804_c0	http://www.genome.jp/kegg-bin/show_pathway?ko00521
Carbon fixation in photosynthetic organisms	KEGG PATHWAY	ko00710	3	71	0.180817	1	comp17844_c0|comp10719_c0|comp28558_c0	http://www.genome.jp/kegg-bin/show_pathway?ko00710
Oxidative phosphorylation	KEGG PATHWAY	ko00190	5	148	0.191351	1	comp22823_c0|comp10684_c0|comp27292_c0|comp22823_c2|comp31208_c0	http://www.genome.jp/kegg-bin/show_pathway?ko00190
Photosynthesis - antenna proteins	KEGG PATHWAY	ko00196	1	13	0.237699	1	comp20081_c0	http://www.genome.jp/kegg-bin/show_pathway?ko00196
Stilbenoid, diarylheptanoid and gingerol biosynthesis	KEGG PATHWAY	ko00945	1	13	0.237699	1	comp28356_c0	http://www.genome.jp/kegg-bin/show_pathway?ko00945
Thiamine metabolism	KEGG PATHWAY	ko00730	1	14	0.25346	1	comp30527_c0	http://www.genome.jp/kegg-bin/show_pathway?ko00730
Terpenoid backbone biosynthesis	KEGG PATHWAY	ko00900	2	48	0.260922	1	comp22377_c0|comp30527_c0	http://www.genome.jp/kegg-bin/show_pathway?ko00900
Plant hormone signal transduction	KEGG PATHWAY	ko04075	6	209	0.263533	1	comp18484_c0|comp25249_c0|comp19034_c0|comp24019_c0|comp22881_c0|comp22881_c1	http://www.genome.jp/kegg-bin/show_pathway?ko04075
Selenocompound metabolism	KEGG PATHWAY	ko00450	1	19	0.327531	1	comp11048_c0	http://www.genome.jp/kegg-bin/show_pathway?ko00450
Biosynthesis of amino acids	KEGG PATHWAY	ko01230	6	229	0.335474	1	comp29801_c0|comp28558_c0|comp20394_c1|comp20394_c0|comp17844_c0|comp31097_c0	http://www.genome.jp/kegg-bin/show_pathway?ko01230
Glycolysis / Gluconeogenesis	KEGG PATHWAY	ko00010	3	104	0.363773	1	comp17844_c0|comp10719_c0|comp28558_c0	http://www.genome.jp/kegg-bin/show_pathway?ko00010
Protein processing in endoplasmic reticulum	KEGG PATHWAY	ko04141	5	193	0.368194	1	comp12706_c1|comp12706_c0|comp16390_c0|comp27200_c0|comp21323_c0	http://www.genome.jp/kegg-bin/show_pathway?ko04141
Metabolic pathways	KEGG PATHWAY	ko01100	34	1567	0.404913	1	comp30527_c0|comp34842_c0|comp28558_c0|comp20394_c1|comp20394_c0|comp28717_c0|comp31866_c0|comp20081_c0|comp22377_c0|comp9849_c0|comp27292_c0|comp29475_c0|comp19252_c0|comp28154_c0|comp11048_c0|comp29804_c0|comp26002_c0|comp25476_c0|comp31208_c0|comp27653_c0|comp30695_c0|comp30229_c0|comp29277_c0|comp23342_c0|comp10684_c0|comp17844_c0|comp20759_c0|comp31097_c0|comp12953_c0|comp10719_c0|comp29801_…	http://www.genome.jp/kegg-bin/show_pathway?ko01100
Methane metabolism	KEGG PATHWAY	ko00680	2	69	0.418692	1	comp31866_c0|comp28558_c0	http://www.genome.jp/kegg-bin/show_pathway?ko00680
beta-Alanine metabolism	KEGG PATHWAY	ko00410	1	26	0.419099	1	comp26002_c0	http://www.genome.jp/kegg-bin/show_pathway?ko00410
Flavonoid biosynthesis	KEGG PATHWAY	ko00941	1	27	0.431124	1	comp28356_c0	http://www.genome.jp/kegg-bin/show_pathway?ko00941
Cyanoamino acid metabolism	KEGG PATHWAY	ko00460	1	31	0.476799	1	comp31004_c0	http://www.genome.jp/kegg-bin/show_pathway?ko00460
Ribosome	KEGG PATHWAY	ko03010	6	269	0.482638	1	comp10147_c0|comp23835_c0|comp26957_c0|comp17059_c0|comp12385_c0|comp21708_c0	http://www.genome.jp/kegg-bin/show_pathway?ko03010
Biosynthesis of unsaturated fatty acids	KEGG PATHWAY	ko01040	1	34	0.508643	1	comp23342_c0	http://www.genome.jp/kegg-bin/show_pathway?ko01040
Carbon fixation pathways in prokaryotes	KEGG PATHWAY	ko00720	1	39	0.557485	1	comp31097_c0	http://www.genome.jp/kegg-bin/show_pathway?ko00720
alpha-Linolenic acid metabolism	KEGG PATHWAY	ko00592	1	40	0.566658	1	comp28154_c0	http://www.genome.jp/kegg-bin/show_pathway?ko00592
2-Oxocarboxylic acid metabolism	KEGG PATHWAY	ko01210	1	48	0.633541	1	comp31097_c0	http://www.genome.jp/kegg-bin/show_pathway?ko01210
HIF-1 signaling pathway	KEGG PATHWAY	ko04066	1	53	0.670016	1	comp17844_c0	http://www.genome.jp/kegg-bin/show_pathway?ko04066
Fructose and mannose metabolism	KEGG PATHWAY	ko00051	1	54	0.676865	1	comp28558_c0	http://www.genome.jp/kegg-bin/show_pathway?ko00051
Inositol phosphate metabolism	KEGG PATHWAY	ko00562	1	55	0.683572	1	comp29804_c0	http://www.genome.jp/kegg-bin/show_pathway?ko00562
Phenylpropanoid biosynthesis	KEGG PATHWAY	ko00940	2	117	0.699937	1	comp12953_c0|comp28356_c0	http://www.genome.jp/kegg-bin/show_pathway?ko00940
Endocytosis	KEGG PATHWAY	ko04144	2	119	0.708789	1	comp12706_c1|comp12706_c0	http://www.genome.jp/kegg-bin/show_pathway?ko04144
Purine metabolism	KEGG PATHWAY	ko00230	2	135	0.772014	1	comp9849_c0|comp11048_c0	http://www.genome.jp/kegg-bin/show_pathway?ko00230
Fatty acid metabolism	KEGG PATHWAY	ko01212	1	72	0.778555	1	comp23342_c0	http://www.genome.jp/kegg-bin/show_pathway?ko01212
Cysteine and methionine metabolism	KEGG PATHWAY	ko00270	1	72	0.778555	1	comp26002_c0	http://www.genome.jp/kegg-bin/show_pathway?ko00270
Pyruvate metabolism	KEGG PATHWAY	ko00620	1	76	0.79641	1	comp10719_c0	http://www.genome.jp/kegg-bin/show_pathway?ko00620
Peroxisome	KEGG PATHWAY	ko04146	1	78	0.804793	1	comp26948_c0	http://www.genome.jp/kegg-bin/show_pathway?ko04146
Phenylalanine metabolism	KEGG PATHWAY	ko00360	1	90	0.848345	1	comp12953_c0	http://www.genome.jp/kegg-bin/show_pathway?ko00360
Starch and sucrose metabolism	KEGG PATHWAY	ko00500	2	163	0.854256	1	comp25499_c0|comp29475_c0	http://www.genome.jp/kegg-bin/show_pathway?ko00500
Cell cycle	KEGG PATHWAY	ko04110	1	105	0.889434	1	comp13045_c0	http://www.genome.jp/kegg-bin/show_pathway?ko04110
Amino sugar and nucleotide sugar metabolism	KEGG PATHWAY	ko00520	1	112	0.904608	1	comp9381_c0	http://www.genome.jp/kegg-bin/show_pathway?ko00520
Ubiquitin mediated proteolysis	KEGG PATHWAY	ko04120	1	126	0.929017	1	comp13045_c0	http://www.genome.jp/kegg-bin/show_pathway?ko04120
