# Supplementary material for: Transcriptomic Analysis of the Primary Roots of Alhagi sparsifolia in Response to Water Stress
Source: PLoS One. 2015 Mar 30;10(3):e0120791. doi: 10.1371/journal.pone.0120791 (PMC4379016; doi:10.1371/journal.pone.0120791)
Supplement: S1 File — Table A in S1 File. Primers used in the RT-qPCR assay. Table B in S1 File. Statistics of unigenes in different expression-level interval. Table C in S1 File. Differentially expressed genes between P-6h and the untreated primary roots P-0h (early water-stress inducible and repressed genes). The significance of gene expression difference between samples was identified by using q-value<0.005 and the absolute value of log2 (foldchange)>1 as the threshold. Table D in S1 File. Differentially expressed genes between P-24h and the untreated primary roots P-0h (late water-stress inducible and repressed genes). The significance of gene expression difference between samples was identified by using q-value<0.005 and the absolute value of log2 (foldchange)>1 as the threshold. Table E in S1 File. Differentially expressed genes between Rh-6h and P-24h (rehydration inducible and repressed genes). The significance of gene expression difference between samples was identified by using q-value<0.005 and the absolute value of log2 (foldchange)>1 as the threshold. Table F in S1 File. Common genes between the early and late water-stress inducible genes. Table G in S1 File. Common genes between the early and late water-stress repressed genes. Table H in S1 File. Genes exclusively expressed as the early inducible genes. Table I in S1 File. Genes exclusively expressed as the late water-stress inducible genes. Table J in S1 File. Genes exclusively expressed as the early water-stress repressed genes. Table K in S1 File. Genes exclusively expressed as the late water-stress repressed genes. Table L in S1 File. Genes showed ‘up-up-down’ expression pattern in the course of 24h of PEG-treatment following 6h of rehydration. Table M in S1 File. Genes showed ‘down-down-up’ expression pattern in the course of 24h of PEG-treatment following 6h of rehydration. Table N in S1 File. The significant KEGG pathways enriched from the early and late water-stress inducible genes (P-6h vs. P-0h) the early and late [file pone.0120791.s001.zip › Table C in S1 File.xls]

## Sheet: P6_RootvsP0_Root.DEGannot
The Early Water-Stress Inducible Genes (6h)
Gene_id	P6_Root_readcount	P0_Root_readcount	log2.Fold_change.	q.value.Storey.et.al..2003.	Gene Length	NR ID	NR Description	KO ID	KO Name	KO Description	Gene Ontology Biological Pathway	BP Description	Gene Ontology Molecular Function	MF Description	Gene Ontology Cellular Component	CC Description	KOG ID	KOG Description
comp13004_c0	113.568	0.131727	9.7518	2.09e-19	824	XP_003608424.1	hypothetical protein MTR_4g093940 [Medicago truncatula] >gi|355509479|gb|AES90621.1| hypothetical protein MTR_4g093940 [Medicago truncatula]	--	--	--	--	--	--	--	--	--	--	--
comp18873_c0	242.131	0.59277	8.6741	1.34e-47	1440	XP_003618487.1	Quinone oxidoreductase-like protein [Medicago truncatula] >gi|355493502|gb|AES74705.1| Quinone oxidoreductase-like protein [Medicago truncatula]	--	--	--	GO:0055114	oxidation-reduction process	GO:0008270//GO:0016491//GO:0000166	zinc ion binding//oxidoreductase activity//nucleotide binding	--	--	KOG1198	Zinc-binding oxidoreductase
comp20307_c0	25.9759	0.0658633	8.6235	2.42e-05	2180	XP_003620505.1	Sulfate transporter 3.1 [Medicago truncatula] >gi|355495520|gb|AES76723.1| Sulfate transporter 3.1 [Medicago truncatula]	--	--	--	GO:0055085//GO:0008272	transmembrane transport//sulfate transport	GO:0015116//GO:0008271	sulfate transmembrane transporter activity//secondary active sulfate transmembrane transporter activity	GO:0016021	integral to membrane	KOG0236	Sulfate/bicarbonate/oxalate exchanger SAT-1 and related transporters (SLC26 family)
comp25661_c0	87.1703	0.263453	8.3701	9.04e-18	794	--	--	--	--	--	--	--	--	--	--	--	--	--
comp29669_c0	18.9382	0.0658633	8.1676	0.00034698	1473	XP_003529158.1	PREDICTED: leucoanthocyanidin dioxygenase-like [Glycine max]	--	--	--	GO:0042967//GO:0055114	acyl-carrier-protein biosynthetic process//oxidation-reduction process	GO:0016706//GO:0016491//GO:0047961	oxidoreductase activity, acting on paired donors, with incorporation or reduction of molecular oxygen, 2-oxoglutarate as one donor, and incorporation of one atom each of oxygen into both donors//oxidoreductase activity//glycine N-acyltransferase activity	GO:0005739	mitochondrion	KOG0143	Iron/ascorbate family oxidoreductases
comp26344_c0	66.8704	0.526907	6.9877	2.06e-15	1431	XP_003535646.1	PREDICTED: non-specific lipid-transfer protein-like protein At2g13820-like [Glycine max]	--	--	--	GO:0009966//GO:0006869//GO:0006468	regulation of signal transduction//lipid transport//protein phosphorylation	GO:0004672//GO:0003677	protein kinase activity//DNA binding	GO:0005576	extracellular region	--	--
comp29253_c0	15.7466	0.131727	6.9013	0.00067264	536	AFK48731.1	unknown [Medicago truncatula]	--	--	--	--	--	--	--	--	--	--	--
comp19609_c0	47.2601	0.461043	6.6796	3.76e-11	766	NP_001237935.1	seed maturation protein PM22 [Glycine max] >gi|4585271|gb|AAD25354.1|AF115314_1 seed maturation protein PM22 [Glycine max]	--	--	--	GO:0000226//GO:0009269	microtubule cytoskeleton organization//response to desiccation	--	--	GO:0005815//GO:0000922	microtubule organizing center//spindle pole	--	--
comp19871_c0	61.6857	0.658633	6.5493	1.42e-14	691	--	--	--	--	--	--	--	--	--	--	--	--	--
comp24333_c0	46.7684	0	6.5475	4.17e-11	1072	AFK34236.1	unknown [Medicago truncatula]	--	--	--	GO:0018149	peptide cross-linking	--	--	GO:0005737	cytoplasm	--	--
comp19903_c0	11.7641	0.131727	6.4807	0.0044353	1000	XP_003597896.1	hypothetical protein MTR_2g103750 [Medicago truncatula] >gi|87162938|gb|ABD28733.1| hypothetical protein MtrDRAFT_AC149206g23v2 [Medicago truncatula] >gi|355486944|gb|AES68147.1| hypothetical protein MTR_2g103750 [Medicago truncatula]	--	--	--	--	--	GO:0004252	serine-type endopeptidase activity	GO:0005886	plasma membrane	--	--
comp21615_c0	152.461	1.71245	6.4762	5.13e-36	1282	AFK39828.1	unknown [Lotus japonicus]	--	--	--	GO:0006355	regulation of transcription, DNA-dependent	GO:0046983//GO:0046914	protein dimerization activity//transition metal ion binding	--	--	--	--
comp12360_c0	32.8769	0.39518	6.3784	6.07e-08	837	--	--	--	--	--	--	--	--	--	--	--	--	--
comp17488_c0	59.2146	0.724497	6.3528	4.12e-14	2124	XP_003626601.1	3-ketoacyl-CoA synthase [Medicago truncatula] >gi|87240844|gb|ABD32702.1| Chalcone and stilbene synthases, N-terminal; Chalcone and stilbene synthases, C-terminal; Very-long-chain 3-ketoacyl-CoA synthase [Medicago truncatula] >gi|355501616|gb|AES82819.1| 3-ketoacyl-CoA synthase [Medicago truncatula]	K15397	KCS	3-ketoacyl-CoA synthase	GO:0042967//GO:0006633//GO:0008610//GO:0009058	acyl-carrier-protein biosynthetic process//fatty acid biosynthetic process//lipid biosynthetic process//biosynthetic process	GO:0016746//GO:0004315//GO:0016747	transferase activity, transferring acyl groups//3-oxoacyl-[acyl-carrier-protein] synthase activity//transferase activity, transferring acyl groups other than amino-acyl groups	GO:0016020//GO:0005835	membrane//fatty acid synthase complex	--	--
comp17422_c0	174.134	2.23935	6.281	1.94e-41	1318	XP_003532820.1	PREDICTED: zinc finger protein STOP1 homolog [Glycine max]	--	--	--	GO:0006355	regulation of transcription, DNA-dependent	GO:0043565//GO:0046872	sequence-specific DNA binding//metal ion binding	--	--	KOG1721	FOG: Zn-finger
comp18116_c0	31.0865	0.461043	6.0752	1.36e-07	1110	AFK41420.1	unknown [Medicago truncatula]	--	--	--	--	--	--	--	--	--	--	--
comp26034_c0	59.5444	0.98795	5.9134	2.43e-14	768	NP_001238089.1	uncharacterized protein LOC100527317 [Glycine max] >gi|255632073|gb|ACU16389.1| unknown [Glycine max]	--	--	--	--	--	--	--	--	--	--	--
comp21423_c1	15.5718	0.263453	5.8852	0.00054079	582	XP_003611299.1	Proteasome subunit beta type [Medicago truncatula] >gi|217071348|gb|ACJ84034.1| unknown [Medicago truncatula] >gi|355512634|gb|AES94257.1| Proteasome subunit beta type [Medicago truncatula] >gi|388503658|gb|AFK39895.1| unknown [Medicago truncatula] >gi|388515713|gb|AFK45918.1| unknown [Medicago truncatula]	--	--	--	GO:0051603	proteolysis involved in cellular protein catabolic process	GO:0004298	threonine-type endopeptidase activity	GO:0005839	proteasome core complex	KOG0177	20S proteasome, regulatory subunit beta type PSMB2/PRE1
comp12977_c0	27.3362	0	5.7727	9.72e-07	451	NP_001235258.1	uncharacterized protein LOC100305684 [Glycine max] >gi|255626305|gb|ACU13497.1| unknown [Glycine max]	--	--	--	--	--	--	--	--	--	--	--
comp26089_c1	14.3481	0.263453	5.7672	0.0010273	670	XP_003526327.1	PREDICTED: protein TRANSPARENT TESTA 12-like [Glycine max]	K03327	TC.MATE, SLC47A, norM, mdtK, dinF	multidrug resistance protein, MATE family	GO:0006810//GO:0055085//GO:0006855//GO:0015893	transport//transmembrane transport//drug transmembrane transport//drug transport	GO:0015297//GO:0015238	antiporter activity//drug transmembrane transporter activity	GO:0016020	membrane	--	--
comp26089_c0	55.6799	1.05381	5.7235	1.91e-13	1380	XP_003540839.1	PREDICTED: LOW QUALITY PROTEIN: protein TRANSPARENT TESTA 12-like [Glycine max]	K03327	TC.MATE, SLC47A, norM, mdtK, dinF	multidrug resistance protein, MATE family	GO:0006810//GO:0055085//GO:0015893//GO:0006855	transport//transmembrane transport//drug transport//drug transmembrane transport	GO:0015238//GO:0015297	drug transmembrane transporter activity//antiporter activity	GO:0016020	membrane	KOG1347	Uncharacterized membrane protein, predicted efflux pump
comp29253_c1	59.2571	1.18554	5.6434	2.7e-14	1394	XP_003592075.1	Ethylene-responsive transcription factor ERF110 [Medicago truncatula] >gi|355481123|gb|AES62326.1| Ethylene-responsive transcription factor ERF110 [Medicago truncatula]	--	--	--	GO:0006355	regulation of transcription, DNA-dependent	GO:0003700	sequence-specific DNA binding transcription factor activity	GO:0005667	transcription factor complex	--	--
comp29403_c0	51.6804	1.05381	5.6159	1.7e-12	1177	XP_003520764.1	PREDICTED: momilactone A synthase-like [Glycine max]	--	--	--	GO:0055114//GO:0008207//GO:0008210//GO:0006694//GO:0008209//GO:0008152//GO:0009058	oxidation-reduction process//C21-steroid hormone metabolic process//estrogen metabolic process//steroid biosynthetic process//androgen metabolic process//metabolic process//biosynthetic process	GO:0016616//GO:0003854//GO:0016491	oxidoreductase activity, acting on the CH-OH group of donors, NAD or NADP as acceptor//3-beta-hydroxy-delta5-steroid dehydrogenase activity//oxidoreductase activity	--	--	KOG0725	Reductases with broad range of substrate specificities
comp17657_c0	138.926	3.02971	5.519	2.34e-33	1347	XP_003551179.1	PREDICTED: cationic peroxidase 1-like [Glycine max]	--	--	--	GO:0055114//GO:0006804//GO:0006979	oxidation-reduction process//peroxidase reaction//response to oxidative stress	GO:0020037//GO:0004601	heme binding//peroxidase activity	--	--	--	--
comp11770_c0	11.9001	0.263453	5.4973	0.0037693	411	--	--	--	--	--	--	--	--	--	--	--	--	--
comp29746_c0	11.455	0.263453	5.4423	0.0047437	2349	XP_003536965.1	PREDICTED: exocyst complex component 7-like [Glycine max]	--	--	--	GO:0006887//GO:0000723	exocytosis//telomere maintenance	GO:0005543	phospholipid binding	GO:0000145	exocyst	--	--
comp20327_c0	520.932	12.7775	5.3494	5.38e-125	2038	XP_003609738.1	2-succinylbenzoate-CoA ligase [Medicago truncatula] >gi|355510793|gb|AES91935.1| 2-succinylbenzoate-CoA ligase [Medicago truncatula]	--	--	--	GO:0008152	metabolic process	GO:0003824//GO:0016874	catalytic activity//ligase activity	--	--	KOG1176	Acyl-CoA synthetase
comp19909_c0	18.5002	0.461043	5.3265	0.00011743	834	XP_003590109.1	hypothetical protein MTR_1g044470 [Medicago truncatula] >gi|355479157|gb|AES60360.1| hypothetical protein MTR_1g044470 [Medicago truncatula]	--	--	--	--	--	--	--	--	--	--	--
comp11518_c0	15.6813	0.39518	5.3104	0.00052562	590	--	--	--	--	--	--	--	--	--	--	--	--	--
comp28951_c1	45.6162	1.18554	5.2659	5.36e-11	838	XP_003527925.1	PREDICTED: inducible nitrate reductase [NADH] 1-like [Glycine max]	--	--	--	GO:0055114	oxidation-reduction process	GO:0016491	oxidoreductase activity	--	--	KOG0534	NADH-cytochrome b-5 reductase
comp23881_c0	11.9681	0.329317	5.1836	0.0037961	1004	XP_003619938.1	Nodulin-related integral membrane protein DUF125 [Medicago truncatula] >gi|355494953|gb|AES76156.1| Nodulin-related integral membrane protein DUF125 [Medicago truncatula]	--	--	--	--	--	--	--	GO:0016021	integral to membrane	--	--
comp28461_c0	597.186	17.5855	5.0857	3.73e-142	2156	XP_003601705.1	O-glucosyltransferase [Medicago truncatula] >gi|355490753|gb|AES71956.1| O-glucosyltransferase [Medicago truncatula]	--	--	--	GO:0030259//GO:0008152//GO:0005975	lipid glycosylation//metabolic process//carbohydrate metabolic process	GO:0016758//GO:0030246	transferase activity, transferring hexosyl groups//carbohydrate binding	--	--	KOG1192	UDP-glucuronosyl and UDP-glucosyl transferase
comp22783_c0	19.9	0.59277	5.0692	6.11e-05	1273	AFK39314.1	unknown [Lotus japonicus]	K00430	E1.11.1.7	peroxidase	GO:0006979//GO:0055114//GO:0006804	response to oxidative stress//oxidation-reduction process//peroxidase reaction	GO:0004601//GO:0020037	peroxidase activity//heme binding	--	--	--	--
comp27540_c0	24.1409	0.724497	5.0584	6.42e-06	1300	XP_003614006.1	hypothetical protein MTR_5g043660 [Medicago truncatula] >gi|355515341|gb|AES96964.1| hypothetical protein MTR_5g043660 [Medicago truncatula]	--	--	--	--	--	--	--	--	--	--	--
comp12256_c0	13.1316	0.39518	5.0544	0.002134	727	XP_003611987.1	hypothetical protein MTR_5g020060 [Medicago truncatula] >gi|355513322|gb|AES94945.1| hypothetical protein MTR_5g020060 [Medicago truncatula]	--	--	--	--	--	--	--	--	--	--	--
comp24823_c2	19.1734	0.59277	5.0155	9.16e-05	436	--	--	--	--	--	--	--	--	--	--	--	--	--
comp28951_c0	82.247	2.56867	5.0009	1.77e-19	1485	ADV03138.1	nitrate reductase 1 [Medicago truncatula]	--	--	--	GO:0006118//GO:0055114//GO:0042128	electron transport//oxidation-reduction process//nitrate assimilation	GO:0020037//GO:0050660//GO:0009055//GO:0016491//GO:0046857//GO:0043546//GO:0030151//GO:0005506	heme binding//flavin adenine dinucleotide binding//electron carrier activity//oxidoreductase activity//oxidoreductase activity, acting on other nitrogenous compounds as donors, with NAD or NADP as acceptor//molybdopterin cofactor binding//molybdenum ion binding//iron ion binding	--	--	KOG0535	Sulfite oxidase, molybdopterin-binding component
comp22328_c0	15.6741	0	4.9703	0.00058361	1802	XP_003602857.1	Ripening regulated protein DDTFR18 [Medicago truncatula] >gi|355491905|gb|AES73108.1| Ripening regulated protein DDTFR18 [Medicago truncatula]	--	--	--	GO:0015893//GO:0006855//GO:0055085//GO:0006810	drug transport//drug transmembrane transport//transmembrane transport//transport	GO:0015238//GO:0015297	drug transmembrane transporter activity//antiporter activity	GO:0016020	membrane	KOG1347	Uncharacterized membrane protein, predicted efflux pump
comp12992_c0	15.4701	0	4.9514	0.0006553	765	XP_003629993.1	Basic blue protein [Medicago truncatula] >gi|355524015|gb|AET04469.1| Basic blue protein [Medicago truncatula]	--	--	--	GO:0006118	electron transport	GO:0009055//GO:0005507	electron carrier activity//copper ion binding	--	--	--	--
comp28951_c2	40.9704	1.38313	4.8886	9.41e-10	786	XP_003542726.1	PREDICTED: nitrate reductase [NADH] 2-like [Glycine max]	--	--	--	GO:0006118//GO:0055114//GO:0042128	electron transport//oxidation-reduction process//nitrate assimilation	GO:0050660//GO:0020037//GO:0009055//GO:0046857//GO:0043546//GO:0030151//GO:0005506	flavin adenine dinucleotide binding//heme binding//electron carrier activity//oxidoreductase activity, acting on other nitrogenous compounds as donors, with NAD or NADP as acceptor//molybdopterin cofactor binding//molybdenum ion binding//iron ion binding	--	--	KOG0537	Cytochrome b5
comp22823_c2	20.049	0.724497	4.7904	6.6e-05	1474	XP_003543845.1	PREDICTED: plasma membrane ATPase 1-like [Glycine max]	K01535	E3.6.3.6	H+-transporting ATPase	--	--	--	--	GO:0019028	viral capsid	KOG0205	Plasma membrane H+-transporting ATPase
comp10360_c0	46.8541	1.71245	4.774	4.81e-11	667	XP_002329880.1	predicted protein [Populus trichocarpa] >gi|224139236|ref|XP_002326802.1| predicted protein [Populus trichocarpa] >gi|118484752|gb|ABK94245.1| unknown [Populus trichocarpa] >gi|222834124|gb|EEE72601.1| predicted protein [Populus trichocarpa] >gi|222871117|gb|EEF08248.1| predicted protein [Populus trichocarpa]	--	--	--	--	--	--	--	--	--	--	--
comp25290_c0	12.1381	0.461043	4.7185	0.0040134	1799	XP_003601427.1	Cytochrome P450 94A1 [Medicago truncatula] >gi|355490475|gb|AES71678.1| Cytochrome P450 94A1 [Medicago truncatula]	--	--	--	GO:0006118//GO:0055114	electron transport//oxidation-reduction process	GO:0004497//GO:0009055//GO:0005506//GO:0016705//GO:0020037	monooxygenase activity//electron carrier activity//iron ion binding//oxidoreductase activity, acting on paired donors, with incorporation or reduction of molecular oxygen//heme binding	--	--	KOG0157	Cytochrome P450 CYP4/CYP19/CYP26 subfamilies
comp26783_c0	17.2041	0.658633	4.7071	0.00030174	725	XP_003631217.1	PREDICTED: uncharacterized protein LOC100852785 [Vitis vinifera]	--	--	--	--	--	--	--	--	--	--	--
comp12706_c0	27.2682	1.05381	4.6935	1.65e-06	1188	XP_003549537.1	PREDICTED: heat shock 70 kDa protein-like [Glycine max]	K03283	HSPA1_8	heat shock 70kDa protein 1/8	--	--	GO:0003824//GO:0005524	catalytic activity//ATP binding	GO:0016020	membrane	KOG0101	Molecular chaperones HSP70/HSC70, HSP70 superfamily
comp8847_c0	13.3621	0.526907	4.6645	0.0022075	501	XP_003553526.1	PREDICTED: uncharacterized protein LOC100776522 [Glycine max]	--	--	--	--	--	--	--	--	--	--	--
comp18134_c0	221.135	8.75982	4.6579	2.96e-51	2092	XP_003610532.1	Tonoplast malate transporter/sodium dicarboxylate symporter [Medicago truncatula] >gi|355511587|gb|AES92729.1| Tonoplast malate transporter/sodium dicarboxylate symporter [Medicago truncatula]	K14445	SLC13A2_3_5	solute carrier family 13 (sodium-dependent dicarboxylate transporter), member 2/3/5	GO:0006810//GO:0055085//GO:0006814//GO:0006508	transport//transmembrane transport//sodium ion transport//proteolysis	GO:0004252//GO:0005215	serine-type endopeptidase activity//transporter activity	GO:0016021//GO:0016020	integral to membrane//membrane	KOG1281	Na+/dicarboxylate, Na+/tricarboxylate and phosphate transporters
comp17607_c0	34.7483	1.38313	4.6509	3.42e-08	1391	XP_003544912.1	PREDICTED: 8-hydroxyquercetin 8-O-methyltransferase-like isoform 1 [Glycine max]	--	--	--	GO:0008152//GO:0032259	metabolic process//methylation	GO:0046983//GO:0008168//GO:0008171	protein dimerization activity//methyltransferase activity//O-methyltransferase activity	--	--	--	--
comp25736_c1	257.729	10.8675	4.5678	2.65e-59	1384	XP_003529608.1	PREDICTED: uncharacterized protein LOC100803168 [Glycine max]	--	--	--	--	--	--	--	--	--	--	--
comp13835_c0	35.6663	1.51486	4.5573	2.42e-08	1869	XP_003603818.1	Nucleoredoxin [Medicago truncatula] >gi|355492866|gb|AES74069.1| Nucleoredoxin [Medicago truncatula]	--	--	--	GO:0055114//GO:0007165//GO:0040007//GO:0045454//GO:0008283//GO:0035556	oxidation-reduction process//signal transduction//growth//cell redox homeostasis//cell proliferation//intracellular signal transduction	GO:0046872//GO:0005515//GO:0008083//GO:0016209//GO:0016491//GO:0047134//GO:0005096	metal ion binding//protein binding//growth factor activity//antioxidant activity//oxidoreductase activity//protein-disulfide reductase activity//GTPase activator activity	GO:0005622	intracellular	KOG2501	Thioredoxin, nucleoredoxin and related proteins
comp12927_c1	89.3919	3.82007	4.5485	1.51e-20	1674	XP_003601529.1	Inorganic phosphate transporter 1-4 [Medicago truncatula] >gi|357469949|ref|XP_003605259.1| Inorganic phosphate transporter 1-4 [Medicago truncatula] >gi|183579809|emb|CAQ42956.1| phosphate transporter [Medicago truncatula] >gi|355490577|gb|AES71780.1| Inorganic phosphate transporter 1-4 [Medicago truncatula] >gi|355506314|gb|AES87456.1| Inorganic phosphate transporter 1-4 [Medicago truncatula]	--	--	--	GO:0055085//GO:0006817	transmembrane transport//phosphate ion transport	GO:0005315//GO:0022857	inorganic phosphate transmembrane transporter activity//transmembrane transporter activity	GO:0016021	integral to membrane	KOG0252	Inorganic phosphate transporter
comp29758_c0	62.9165	2.76626	4.5074	1.89e-14	1775	CAB43505.1	cytochrome P450 [Cicer arietinum]	--	--	--	GO:0055114//GO:0019089//GO:0009405//GO:0006118	oxidation-reduction process//transmission of virus//pathogenesis//electron transport	GO:0070330//GO:0005506//GO:0016705//GO:0020037//GO:0009055	aromatase activity//iron ion binding//oxidoreductase activity, acting on paired donors, with incorporation or reduction of molecular oxygen//heme binding//electron carrier activity	--	--	KOG0156	Cytochrome P450 CYP2 subfamily
comp12512_c0	22.6619	1.05381	4.4266	2.36e-05	1260	AFK46581.1	unknown [Lotus japonicus]	--	--	--	GO:0018149	peptide cross-linking	--	--	GO:0005737	cytoplasm	--	--
comp21323_c0	73.886	3.68835	4.3243	1.2e-16	961	XP_003522277.1	PREDICTED: 17.9 kDa class II heat shock protein-like [Glycine max]	K13993	HSP20	HSP20 family protein	--	--	--	--	--	--	KOG0710	Molecular chaperone (small heat-shock protein Hsp26/Hsp42)
comp25177_c0	14.4736	0.724497	4.3203	0.0015683	1523	XP_003597438.1	ADP,ATP carrier protein [Medicago truncatula] >gi|355486486|gb|AES67689.1| ADP,ATP carrier protein [Medicago truncatula]	--	--	--	GO:0006810//GO:0055085//GO:0019835//GO:0009405	transport//transmembrane transport//cytolysis//pathogenesis	GO:0005215	transporter activity	GO:0005743//GO:0016021//GO:0019867	mitochondrial inner membrane//integral to membrane//outer membrane	KOG0749	Mitochondrial ADP/ATP carrier proteins
comp23835_c0	1282.19	67.78	4.2416	1.24e-286	1039	XP_003553186.1	PREDICTED: 60S ribosomal protein L10-like [Glycine max]	K02866	RP-L10e, RPL10	large subunit ribosomal protein L10e	GO:0042254//GO:0006412	ribosome biogenesis//translation	GO:0003735	structural constituent of ribosome	GO:0005840	ribosome	KOG0857	60s ribosomal protein L10
comp22669_c0	14.6878	0.79036	4.216	0.0015363	786	XP_002512859.1	mitochondrial phosphate carrier protein, putative [Ricinus communis] >gi|223547870|gb|EEF49362.1| mitochondrial phosphate carrier protein, putative [Ricinus communis]	K15102	SLC25A3, PHC, PIC	solute carrier family 25 (mitochondrial phosphate transporter), member 3	GO:0006810	transport	--	--	GO:0016021	integral to membrane	KOG0767	Mitochondrial phosphate carrier protein
comp16646_c0	15.4021	0.856223	4.169	0.0011351	1356	XP_003533426.1	PREDICTED: probable mannitol dehydrogenase-like [Glycine max]	K00083	E1.1.1.195	cinnamyl-alcohol dehydrogenase	GO:0006554//GO:0006633//GO:0018874//GO:0006550//GO:0006568//GO:0006631//GO:0055114//GO:0006552//GO:0006574	lysine catabolic process//fatty acid biosynthetic process//benzoate metabolic process//isoleucine catabolic process//tryptophan metabolic process//fatty acid metabolic process//oxidation-reduction process//leucine catabolic process//valine catabolic process	GO:0046872//GO:0005515//GO:0003857//GO:0016616//GO:0000166//GO:0048037//GO:0008270//GO:0016491	metal ion binding//protein binding//3-hydroxyacyl-CoA dehydrogenase activity//oxidoreductase activity, acting on the CH-OH group of donors, NAD or NADP as acceptor//nucleotide binding//cofactor binding//zinc ion binding//oxidoreductase activity	--	--	KOG0023	Alcohol dehydrogenase, class V
comp12593_c0	13.0221	0.724497	4.1678	0.0036134	1773	AFK40295.1	unknown [Medicago truncatula]	--	--	--	--	--	GO:0005515//GO:0042802	protein binding//identical protein binding	--	--	--	--
comp12706_c1	22.4742	1.2514	4.1667	3.61e-05	1226	XP_003610287.1	Heat-shock protein [Medicago truncatula] >gi|355511342|gb|AES92484.1| Heat-shock protein [Medicago truncatula]	K03283	HSPA1_8	heat shock 70kDa protein 1/8	GO:0000902	cell morphogenesis	GO:0016787//GO:0005524	hydrolase activity//ATP binding	--	--	KOG0101	Molecular chaperones HSP70/HSC70, HSP70 superfamily
comp11069_c0	300.757	17.1903	4.1289	4.08e-66	1500	AFK45612.1	unknown [Lotus japonicus]	--	--	--	GO:0008152//GO:0006508//GO:0015994//GO:0046486//GO:0016042//GO:0015996	metabolic process//proteolysis//chlorophyll metabolic process//glycerolipid metabolic process//lipid catabolic process//chlorophyll catabolic process	GO:0008236//GO:0003847//GO:0047746//GO:0016787	serine-type peptidase activity//1-alkyl-2-acetylglycerophosphocholine esterase activity//chlorophyllase activity//hydrolase activity	GO:0008247	1-alkyl-2-acetylglycerophosphocholine esterase complex	KOG1515	Arylacetamide deacetylase
comp16485_c0	98.8902	5.73011	4.1092	1.11e-21	659	XP_003599025.1	Siroheme synthase [Medicago truncatula] >gi|355488073|gb|AES69276.1| Siroheme synthase [Medicago truncatula]	--	--	--	GO:0032259//GO:0055114//GO:0006779	methylation//oxidation-reduction process//porphyrin-containing compound biosynthetic process	GO:0008168//GO:0043115	methyltransferase activity//precorrin-2 dehydrogenase activity	--	--	--	--
comp17945_c0	20.9782	1.2514	4.0673	8.53e-05	1003	XP_003611549.1	hypothetical protein MTR_5g015190 [Medicago truncatula] >gi|355512884|gb|AES94507.1| hypothetical protein MTR_5g015190 [Medicago truncatula]	--	--	--	--	--	--	--	--	--	--	--
comp24019_c0	17.6778	1.05447	4.0673	0.0004205	944	XP_003522468.1	PREDICTED: uncharacterized protein LOC100809305 [Glycine max]	K14488	SAUR	SAUR family protein	--	--	--	--	--	--	--	--
comp13016_c0	50.0144	3.02971	4.0451	5.78e-11	1251	AFA45120.1	glycine-rich protein [Medicago sativa]	--	--	--	--	--	--	--	--	--	--	--
comp19368_c0	27.8122	1.71245	4.0216	3.33e-06	384	XP_003594125.1	hypothetical protein MTR_2g021690 [Medicago truncatula] >gi|124365521|gb|ABN09755.1| Proteinase inhibitor I4, serpin [Medicago truncatula] >gi|355483173|gb|AES64376.1| hypothetical protein MTR_2g021690 [Medicago truncatula]	--	--	--	--	--	--	--	--	--	--	--
comp41529_c0	17.6591	1.11968	3.9793	0.00046997	707	XP_003523994.1	PREDICTED: cytochrome b5-like [Glycine max]	--	--	--	--	--	GO:0020037	heme binding	--	--	KOG0537	Cytochrome b5
comp24836_c1	14.46	0.922087	3.971	0.0021606	964	XP_003627569.1	ER glycerol-phosphate acyltransferase [Medicago truncatula] >gi|355521591|gb|AET02045.1| ER glycerol-phosphate acyltransferase [Medicago truncatula]	K13508	GPAT	glycerol-3-phosphate acyltransferase	GO:0008152	metabolic process	GO:0016746	transferase activity, transferring acyl groups	--	--	--	--
comp24076_c0	520.394	33.3914	3.9621	6.02e-112	1447	XP_003523276.1	PREDICTED: expansin-A8-like [Glycine max]	--	--	--	GO:0009664	plant-type cell wall organization	--	--	GO:0005576//GO:0016020	extracellular region//membrane	--	--
comp44687_c0	27.7102	1.77831	3.9618	3.9e-06	1507	XP_003611315.1	Matrix metalloproteinase-28 [Medicago truncatula] >gi|355512650|gb|AES94273.1| Matrix metalloproteinase-28 [Medicago truncatula]	--	--	--	GO:0006508	proteolysis	GO:0008270//GO:0004222//GO:0046872	zinc ion binding//metalloendopeptidase activity//metal ion binding	GO:0031012	extracellular matrix	KOG1565	Gelatinase A and related matrix metalloproteases
comp12898_c0	21.9982	1.44899	3.9243	6.49e-05	626	--	--	--	--	--	--	--	--	--	--	--	--	--
comp19608_c0	21.9305	1.44899	3.9198	6.75e-05	1544	XP_003613351.1	N-hydroxythioamide S-beta-glucosyltransferase [Medicago truncatula] >gi|355514686|gb|AES96309.1| N-hydroxythioamide S-beta-glucosyltransferase [Medicago truncatula]	--	--	--	GO:0002532//GO:0007165//GO:0005975//GO:0030259//GO:0008152	production of molecular mediator involved in inflammatory response//signal transduction//carbohydrate metabolic process//lipid glycosylation//metabolic process	GO:0004896//GO:0016758	cytokine receptor activity//transferase activity, transferring hexosyl groups	GO:0016021	integral to membrane	KOG1192	UDP-glucuronosyl and UDP-glucosyl transferase
comp12496_c0	12.8521	0.856223	3.9079	0.0048558	593	XP_003625181.1	hypothetical protein MTR_7g092340 [Medicago truncatula] >gi|355500196|gb|AES81399.1| hypothetical protein MTR_7g092340 [Medicago truncatula]	--	--	--	--	--	--	--	--	--	--	--
comp22915_c0	85.0568	5.73011	3.8918	4.32e-18	1220	XP_003601593.1	1-aminocyclopropane-1-carboxylate oxidase [Medicago truncatula] >gi|355490641|gb|AES71844.1| 1-aminocyclopropane-1-carboxylate oxidase [Medicago truncatula]	K05933	E1.14.17.4	aminocyclopropanecarboxylate oxidase	GO:0055114	oxidation-reduction process	GO:0016706//GO:0016491	oxidoreductase activity, acting on paired donors, with incorporation or reduction of molecular oxygen, 2-oxoglutarate as one donor, and incorporation of one atom each of oxygen into both donors//oxidoreductase activity	--	--	--	--
comp16627_c0	28.821	1.9759	3.8665	2.82e-06	1817	XP_003603490.1	RING finger and CHY zinc finger domain-containing protein [Medicago truncatula] >gi|355492538|gb|AES73741.1| RING finger and CHY zinc finger domain-containing protein [Medicago truncatula]	--	--	--	--	--	GO:0005515//GO:0008270//GO:0046872	protein binding//zinc ion binding//metal ion binding	--	--	KOG1940	Zn-finger protein
comp21206_c0	102.026	7.25748	3.8133	2.07e-21	803	XP_003625065.1	hypothetical protein MTR_7g090560 [Medicago truncatula] >gi|87241440|gb|ABD33298.1| hypothetical protein MtrDRAFT_AC158502g7v2 [Medicago truncatula] >gi|355500080|gb|AES81283.1| hypothetical protein MTR_7g090560 [Medicago truncatula] >gi|388501880|gb|AFK39006.1| unknown [Medicago truncatula]	--	--	--	--	--	--	--	--	--	--	--
comp26687_c1	97.0368	6.98151	3.7969	2.61e-20	1645	XP_003602852.1	RING-H2 finger protein ATL1N [Medicago truncatula] >gi|355491900|gb|AES73103.1| RING-H2 finger protein ATL1N [Medicago truncatula] >gi|388520889|gb|AFK48506.1| unknown [Medicago truncatula]	--	--	--	GO:0016567	protein ubiquitination	GO:0004842//GO:0008270//GO:0005515//GO:0046872//GO:0043169	ubiquitin-protein ligase activity//zinc ion binding//protein binding//metal ion binding//cation binding	GO:0005680	anaphase-promoting complex	KOG0800	FOG: Predicted E3 ubiquitin ligase
comp20768_c0	20.0942	1.44899	3.7937	0.00019494	2040	XP_003527704.1	PREDICTED: cytochrome P450 82A1-like [Glycine max]	--	--	--	GO:0045944//GO:0032012//GO:0007219//GO:0055114//GO:0006118//GO:0043087	positive regulation of transcription from RNA polymerase II promoter//regulation of ARF protein signal transduction//Notch signaling pathway//oxidation-reduction process//electron transport//regulation of GTPase activity	GO:0005506//GO:0009055//GO:0016705//GO:0004497//GO:0005086//GO:0003713//GO:0020037	iron ion binding//electron carrier activity//oxidoreductase activity, acting on paired donors, with incorporation or reduction of molecular oxygen//monooxygenase activity//ARF guanyl-nucleotide exchange factor activity//transcription coactivator activity//heme binding	GO:0005667//GO:0016607//GO:0016020	transcription factor complex//nuclear speck//membrane	KOG0156	Cytochrome P450 CYP2 subfamily
comp20287_c0	175.822	13.3044	3.7241	2.6e-36	1098	XP_003552714.1	PREDICTED: uncharacterized protein LOC100800055 [Glycine max]	--	--	--	GO:0007059//GO:0007131	chromosome segregation//reciprocal meiotic recombination	--	--	--	--	--	--
comp21908_c2	19.8562	1.51486	3.7123	0.00024717	357	AFK45765.1	unknown [Lotus japonicus]	--	--	--	--	--	--	--	--	--	--	--
comp16067_c0	13.8041	1.05381	3.7114	0.003853	1241	XP_003602514.1	Ethylene-responsive transcription factor ERF110 [Medicago truncatula] >gi|355491562|gb|AES72765.1| Ethylene-responsive transcription factor ERF110 [Medicago truncatula]	--	--	--	GO:0006355	regulation of transcription, DNA-dependent	GO:0003700	sequence-specific DNA binding transcription factor activity	GO:0005667	transcription factor complex	--	--
comp19368_c1	59.0588	4.54457	3.6999	3.18e-12	624	XP_003594125.1	hypothetical protein MTR_2g021690 [Medicago truncatula] >gi|124365521|gb|ABN09755.1| Proteinase inhibitor I4, serpin [Medicago truncatula] >gi|355483173|gb|AES64376.1| hypothetical protein MTR_2g021690 [Medicago truncatula]	--	--	--	GO:0015986//GO:0015992	ATP synthesis coupled proton transport//proton transport	GO:0015078	hydrogen ion transmembrane transporter activity	GO:0000276	mitochondrial proton-transporting ATP synthase complex, coupling factor F(o)	--	--
comp19679_c0	126.935	9.8795	3.6835	5.33e-26	727	XP_003623166.1	Protease inhibitor/seed storage/LTP family protein [Medicago truncatula] >gi|355498181|gb|AES79384.1| Protease inhibitor/seed storage/LTP family protein [Medicago truncatula] >gi|388494356|gb|AFK35244.1| unknown [Medicago truncatula]	--	--	--	GO:0006869//GO:0006508	lipid transport//proteolysis	GO:0008233	peptidase activity	--	--	--	--
comp19318_c0	120.602	9.48432	3.6686	1.22e-24	1108	XP_003602788.1	HVA22-like protein e [Medicago truncatula] >gi|355491836|gb|AES73039.1| HVA22-like protein e [Medicago truncatula]	--	--	--	--	--	--	--	--	--	KOG1725	Protein involved in membrane traffic (YOP1/TB2/DP1/HVA22 family)
comp23690_c0	14.0095	1.11968	3.6452	0.0038043	1013	NP_001238368.1	uncharacterized protein LOC100306151 precursor [Glycine max] >gi|255627693|gb|ACU14191.1| unknown [Glycine max]	--	--	--	GO:0006869	lipid transport	GO:0008289	lipid binding	--	--	--	--
comp25725_c0	78.7107	6.38874	3.623	5.47e-16	1708	AFK38506.1	unknown [Lotus japonicus]	--	--	--	--	--	GO:0005515	protein binding	--	--	KOG0444	Cytoskeletal regulator Flightless-I (contains leucine-rich and gelsolin repeats)
comp12937_c0	28.7302	2.37108	3.599	5.5e-06	1197	XP_003630980.1	Vacuolar iron transporter [Medicago truncatula] >gi|355525002|gb|AET05456.1| Vacuolar iron transporter [Medicago truncatula]	--	--	--	GO:0006810//GO:0015979	transport//photosynthesis	GO:0005215	transporter activity	GO:0016020//GO:0009539//GO:0009523	membrane//photosystem II reaction center//photosystem II	KOG4473	Uncharacterized membrane protein
comp19368_c2	35.3943	2.96385	3.578	2.86e-07	598	--	--	--	--	--	--	--	--	--	--	--	--	--
comp23675_c0	362.354	31.0888	3.5429	2.71e-72	1703	XP_003536718.1	PREDICTED: 6-hydroxynicotinate 3-monooxygenase-like [Glycine max]	--	--	--	GO:0008033//GO:0055114//GO:0016114//GO:0006694//GO:0016117	tRNA processing//oxidation-reduction process//terpenoid biosynthetic process//steroid biosynthetic process//carotenoid biosynthetic process	GO:0016491//GO:0016705//GO:0050660//GO:0004506	oxidoreductase activity//oxidoreductase activity, acting on paired donors, with incorporation or reduction of molecular oxygen//flavin adenine dinucleotide binding//squalene monooxygenase activity	GO:0016021	integral to membrane	--	--
comp30093_c1	36.7601	3.16144	3.5395	1.74e-07	1980	NP_001254802.1	probable inorganic phosphate transporter 1-7-like [Glycine max] >gi|389828590|gb|AFL02621.1| soybean phosphate transporter protein 11 [Glycine max]	K08176	PHO84	MFS transporter, PHS family, inorganic phosphate transporter	GO:0055085//GO:0006817	transmembrane transport//phosphate ion transport	GO:0005315//GO:0022857	inorganic phosphate transmembrane transporter activity//transmembrane transporter activity	GO:0016021	integral to membrane	KOG0252	Inorganic phosphate transporter
comp19205_c0	1146.6	99.262	3.53	6.29e-229	2466	XP_003529216.1	PREDICTED: uncharacterized protein LOC100814036 [Glycine max]	--	--	--	GO:0006508	proteolysis	--	--	GO:0016020	membrane	--	--
comp22592_c0	18.5642	1.64658	3.495	0.00063346	2005	XP_003523763.1	PREDICTED: multidrug and toxin extrusion protein 1-like [Glycine max]	K03327	TC.MATE, SLC47A, norM, mdtK, dinF	multidrug resistance protein, MATE family	GO:0055085//GO:0006810//GO:0015893//GO:0000160//GO:0006855//GO:0016310	transmembrane transport//transport//drug transport//phosphorelay signal transduction system//drug transmembrane transport//phosphorylation	GO:0015297//GO:0000155//GO:0015238	antiporter activity//phosphorelay sensor kinase activity//drug transmembrane transporter activity	GO:0016021//GO:0009365//GO:0016020	integral to membrane//protein histidine kinase complex//membrane	KOG1347	Uncharacterized membrane protein, predicted efflux pump
comp18333_c0	32.556	2.89799	3.4898	1.36e-06	1357	XP_002270752.1	PREDICTED: uncharacterized protein LOC100259819 [Vitis vinifera]	--	--	--	--	--	--	--	--	--	--	--
comp25043_c1	18.3673	1.64658	3.4796	0.00070796	683	XP_003617787.1	Serine acetyltransferase [Medicago truncatula] >gi|355519122|gb|AET00746.1| Serine acetyltransferase [Medicago truncatula]	K00640	E2.3.1.30, cysE	serine O-acetyltransferase	GO:0042967//GO:0006535//GO:0006534	acyl-carrier-protein biosynthetic process//cysteine biosynthetic process from serine//cysteine metabolic process	GO:0016740//GO:0009001	transferase activity//serine O-acetyltransferase activity	GO:0005737	cytoplasm	--	--
comp30542_c0	23.4962	2.10763	3.4787	7.58e-05	2246	XP_003523200.1	PREDICTED: aspartic proteinase nepenthesin-1-like [Glycine max]	--	--	--	GO:0006508	proteolysis	GO:0004190	aspartic-type endopeptidase activity	--	--	KOG1339	Aspartyl protease
comp21723_c0	471.061	42.6189	3.4663	1.4e-92	1482	AFK42562.1	unknown [Medicago truncatula]	K02639	petF	ferredoxin	GO:0006118	electron transport	GO:0009055//GO:0051536	electron carrier activity//iron-sulfur cluster binding	--	--	--	--
comp24911_c0	59.2343	5.46666	3.4377	1.23e-11	1057	XP_003607774.1	hypothetical protein MTR_4g082600 [Medicago truncatula] >gi|355508829|gb|AES89971.1| hypothetical protein MTR_4g082600 [Medicago truncatula]	--	--	--	--	--	--	--	--	--	--	--
comp28356_c0	859.344	79.3594	3.4368	5.19e-168	2101	BAF49306.1	putative acyltransferase [Clitoria ternatea]	K13065	E2.3.1.133, HCT	shikimate O-hydroxycinnamoyltransferase	--	--	GO:0016747	transferase activity, transferring acyl groups other than amino-acyl groups	--	--	--	--
comp10704_c0	1344.38	125.668	3.4193	3.99e-262	1116	NP_001235146.1	In2-1 protein [Glycine max] >gi|11385579|gb|AAG34872.1|AF249913_1 In2-1 protein [Glycine max]	K00799	GST, gst	glutathione S-transferase	--	--	GO:0005515	protein binding	--	--	KOG0406	Glutathione S-transferase
comp12135_c0	17.4761	1.64658	3.4078	0.0011742	777	NP_001240002.1	uncharacterized protein LOC100820292 [Glycine max] >gi|255640544|gb|ACU20557.1| unknown [Glycine max]	--	--	--	GO:0005985//GO:0005975//GO:0005982	sucrose metabolic process//carbohydrate metabolic process//starch metabolic process	GO:0004650	polygalacturonase activity	--	--	--	--
comp12018_c0	303.895	28.7823	3.4003	8.68e-59	1689	NP_001238460.1	alternative oxidase 3, mitochondrial [Glycine max] >gi|3023305|sp|O03376.1|AOX3_SOYBN RecName: Full=Alternative oxidase 3, mitochondrial; Flags: Precursor >gi|1946338|gb|AAB97286.1| alternative oxidase 2b [Glycine max]	--	--	--	GO:0055114//GO:0007585//GO:0022900//GO:0019538//GO:0006744//GO:0006118	oxidation-reduction process//respiratory gaseous exchange//electron transport chain//protein metabolic process//ubiquinone biosynthetic process//electron transport	GO:0009916//GO:0046872	alternative oxidase activity//metal ion binding	GO:0070469//GO:0005743//GO:0016021	respiratory chain//mitochondrial inner membrane//integral to membrane	--	--
comp21262_c0	27.0642	2.56867	3.3973	1.95e-05	1989	XP_003616443.1	ER glycerol-phosphate acyltransferase [Medicago truncatula] >gi|355517778|gb|AES99401.1| ER glycerol-phosphate acyltransferase [Medicago truncatula]	K13508	GPAT	glycerol-3-phosphate acyltransferase	GO:0008152	metabolic process	GO:0016746	transferase activity, transferring acyl groups	--	--	--	--
comp10437_c0	17.2721	1.64658	3.3909	0.0013218	781	XP_003625181.1	hypothetical protein MTR_7g092340 [Medicago truncatula] >gi|355500196|gb|AES81399.1| hypothetical protein MTR_7g092340 [Medicago truncatula]	--	--	--	--	--	--	--	--	--	--	--
comp29477_c1	503.929	48.2778	3.3838	3e-97	1938	XP_003615138.1	Cytokinin-O-glucosyltransferase [Medicago truncatula] >gi|355516473|gb|AES98096.1| Cytokinin-O-glucosyltransferase [Medicago truncatula]	--	--	--	GO:0008152	metabolic process	GO:0016758	transferase activity, transferring hexosyl groups	--	--	KOG1192	UDP-glucuronosyl and UDP-glucosyl transferase
comp30999_c0	20.4002	1.9759	3.368	0.00036503	3500	XP_003603644.1	Receptor-like protein kinase [Medicago truncatula] >gi|355492692|gb|AES73895.1| Receptor-like protein kinase [Medicago truncatula]	--	--	--	GO:0009069//GO:0016310//GO:0006468	serine family amino acid metabolic process//phosphorylation//protein phosphorylation	GO:0005524//GO:0004672//GO:0004674//GO:0005515	ATP binding//protein kinase activity//protein serine/threonine kinase activity//protein binding	GO:0016021	integral to membrane	--	--
comp27334_c0	161.108	15.6096	3.3675	6.52e-31	3092	XP_003592758.1	ABC transporter G family member [Medicago truncatula] >gi|355481806|gb|AES63009.1| ABC transporter G family member [Medicago truncatula]	--	--	--	GO:0000103//GO:0006144//GO:0050830//GO:0030435//GO:0006200	sulfate assimilation//purine nucleobase metabolic process//defense response to Gram-positive bacterium//sporulation resulting in formation of a cellular spore//ATP catabolic process	GO:0003924//GO:0005524//GO:0003723//GO:0004020//GO:0005525//GO:0003724//GO:0016887	GTPase activity//ATP binding//RNA binding//adenylylsulfate kinase activity//GTP binding//RNA helicase activity//ATPase activity	GO:0016020	membrane	KOG0061	Transporter, ABC superfamily (Breast cancer resistance protein)
comp17320_c0	38.694	3.75421	3.3655	1.4e-07	940	--	--	--	--	--	--	--	--	--	--	--	--	--
comp26644_c0	26.1802	2.56867	3.3494	3.28e-05	1759	XP_003553819.1	PREDICTED: F-box/LRR-repeat protein 3-like [Glycine max]	K10268	FBXL2_20	F-box and leucine-rich repeat protein 2/20	--	--	GO:0005515	protein binding	--	--	KOG1947	Leucine rich repeat proteins, some proteins contain F-box
comp28295_c0	88.4623	8.95741	3.3039	9.19e-17	1680	XP_003626005.1	Galactinol synthase [Medicago truncatula] >gi|355501020|gb|AES82223.1| Galactinol synthase [Medicago truncatula]	--	--	--	GO:0006486	protein glycosylation	GO:0016757	transferase activity, transferring glycosyl groups	--	--	KOG1950	Glycosyl transferase, family 8 - glycogenin
comp22581_c0	97.2589	9.94536	3.2897	2.41e-18	2153	XP_003519418.1	PREDICTED: laccase-5-like [Glycine max]	--	--	--	GO:0055114//GO:0046274	oxidation-reduction process//lignin catabolic process	GO:0005507//GO:0016491//GO:0052716	copper ion binding//oxidoreductase activity//hydroquinone:oxygen oxidoreductase activity	GO:0048046	apoplast	KOG1263	Multicopper oxidases
comp11538_c0	22.4062	2.30522	3.2809	0.00018972	905	AFK36525.1	unknown [Medicago truncatula]	--	--	--	--	--	--	--	--	--	--	--
comp31140_c0	823.487	86.6156	3.249	5.94e-154	4886	XP_003630471.1	Protein tolB [Medicago truncatula] >gi|355524493|gb|AET04947.1| Protein tolB [Medicago truncatula]	--	--	--	GO:0045490//GO:0006508//GO:0006397	pectin catabolic process//proteolysis//mRNA processing	GO:0047487//GO:0003723	oligogalacturonide lyase activity//RNA binding	GO:0016020//GO:0005737//GO:0005634	membrane//cytoplasm//nucleus	KOG0654	G2/Mitotic-specific cyclin A
comp19620_c0	74.8639	7.9036	3.2437	5.29e-14	1666	XP_003611291.1	L-lactate dehydrogenase [Medicago truncatula] >gi|355512626|gb|AES94249.1| L-lactate dehydrogenase [Medicago truncatula]	K00016	LDH, ldh	L-lactate dehydrogenase	GO:0055114//GO:0044262//GO:0046168//GO:0006094//GO:0006096//GO:0006534	oxidation-reduction process//cellular carbohydrate metabolic process//glycerol-3-phosphate catabolic process//gluconeogenesis//glycolysis//cysteine metabolic process	GO:0016616//GO:0051287//GO:0004459//GO:0005200//GO:0016491//GO:0000166	oxidoreductase activity, acting on the CH-OH group of donors, NAD or NADP as acceptor//NAD binding//L-lactate dehydrogenase activity//structural constituent of cytoskeleton//oxidoreductase activity//nucleotide binding	GO:0005882//GO:0005737//GO:0005856	intermediate filament//cytoplasm//cytoskeleton	KOG1495	Lactate dehydrogenase
comp9873_c0	95.5779	10.143	3.2362	8.54e-18	2123	XP_003588450.1	Amino acid transporter [Medicago truncatula] >gi|355477498|gb|AES58701.1| Amino acid transporter [Medicago truncatula]	--	--	--	--	--	--	--	GO:0016021	integral to membrane	KOG1304	Amino acid transporters
comp24600_c0	104.783	11.1974	3.2262	1.89e-19	959	AAL32037.2	ethylene-responsive transciptional coactivator-like protein [Retama raetam]	K03627	MBF1	putative transcription factor	GO:0006357	regulation of transcription from RNA polymerase II promoter	GO:0043565//GO:0003677//GO:0001104	sequence-specific DNA binding//DNA binding//RNA polymerase II transcription cofactor activity	GO:0016592	mediator complex	KOG3398	Transcription factor MBF1
comp21602_c0	71.743	7.816	3.1983	2.82e-13	995	XP_003601905.1	hypothetical protein MTR_3g086650 [Medicago truncatula] >gi|217075456|gb|ACJ86088.1| unknown [Medicago truncatula] >gi|355490953|gb|AES72156.1| hypothetical protein MTR_3g086650 [Medicago truncatula] >gi|388503402|gb|AFK39767.1| unknown [Medicago truncatula]	--	--	--	--	--	GO:0046872//GO:0000166	metal ion binding//nucleotide binding	--	--	--	--
comp20723_c0	27.5263	3.02906	3.1839	2.97e-05	819	--	--	--	--	--	--	--	--	--	--	--	--	--
comp25389_c0	32.6743	3.62248	3.1731	3.69e-06	1178	XP_003621860.1	Carnitinyl-CoA dehydratase [Medicago truncatula] >gi|355496875|gb|AES78078.1| Carnitinyl-CoA dehydratase [Medicago truncatula] >gi|388518089|gb|AFK47106.1| unknown [Medicago truncatula]	--	--	--	GO:0008152	metabolic process	GO:0003824	catalytic activity	--	--	--	--
comp29549_c0	26.0446	2.89799	3.1679	5.7e-05	1855	XP_003518324.1	PREDICTED: UDP-glycosyltransferase 87A1-like [Glycine max]	--	--	--	GO:0055114//GO:0008152	oxidation-reduction process//metabolic process	GO:0016758//GO:0016616//GO:0048037	transferase activity, transferring hexosyl groups//oxidoreductase activity, acting on the CH-OH group of donors, NAD or NADP as acceptor//cofactor binding	--	--	KOG1192	UDP-glucuronosyl and UDP-glucosyl transferase
comp19067_c1	17.6995	1.9759	3.1631	0.0016618	598	--	--	--	--	--	--	--	--	--	--	--	--	--
comp29436_c1	21.6616	2.43694	3.152	0.00034719	2627	XP_003627566.1	Cytochrome P450 fatty acid omega-hydroxylase [Medicago truncatula] >gi|355521588|gb|AET02042.1| Cytochrome P450 fatty acid omega-hydroxylase [Medicago truncatula]	K15398	CYP86A4S	cytochrome P450, family 86, subfamily A, polypeptide 2/4/7/8 (fatty acid omega-hydroxylase)	GO:0006118//GO:0055114	electron transport//oxidation-reduction process	GO:0004497//GO:0005506//GO:0009055//GO:0016705//GO:0020037	monooxygenase activity//iron ion binding//electron carrier activity//oxidoreductase activity, acting on paired donors, with incorporation or reduction of molecular oxygen//heme binding	--	--	KOG0157	Cytochrome P450 CYP4/CYP19/CYP26 subfamilies
comp11103_c1	65.9266	7.44256	3.147	4.71e-12	657	ACJ86101.1	unknown [Medicago truncatula] >gi|388500490|gb|AFK38311.1| unknown [Medicago truncatula]	--	--	--	GO:0006811	ion transport	GO:0008381	mechanically-gated ion channel activity	GO:0016021	integral to membrane	--	--
comp19834_c0	29.7503	3.35903	3.1468	1.34e-05	272	ACJ86045.1	unknown [Medicago truncatula]	K00799	GST, gst	glutathione S-transferase	GO:0006803//GO:0006749//GO:0008152	glutathione conjugation reaction//glutathione metabolic process//metabolic process	GO:0004364	glutathione transferase activity	GO:0005737	cytoplasm	--	--
comp41105_c0	16.8301	1.91004	3.1394	0.0024643	836	XP_003638395.1	Alpha-amylase/subtilisin inhibitor [Medicago truncatula] >gi|355504330|gb|AES85533.1| Alpha-amylase/subtilisin inhibitor [Medicago truncatula]	--	--	--	GO:0010951	negative regulation of endopeptidase activity	GO:0004866	endopeptidase inhibitor activity	--	--	--	--
comp28857_c0	52.0235	5.9277	3.1336	1.57e-09	2611	XP_003591854.1	ABC transporter G family member [Medicago truncatula] >gi|355480902|gb|AES62105.1| ABC transporter G family member [Medicago truncatula]	--	--	--	GO:0006200	ATP catabolic process	GO:0005524//GO:0016887//GO:0005525//GO:0003924	ATP binding//ATPase activity//GTP binding//GTPase activity	GO:0016020	membrane	KOG0061	Transporter, ABC superfamily (Breast cancer resistance protein)
comp28887_c0	16.7026	1.91004	3.1284	0.0026342	1974	XP_003525259.1	PREDICTED: cytochrome P450 93A1-like [Glycine max]	--	--	--	GO:0006118//GO:0055114	electron transport//oxidation-reduction process	GO:0004497//GO:0009055//GO:0005506//GO:0016705//GO:0020037	monooxygenase activity//electron carrier activity//iron ion binding//oxidoreductase activity, acting on paired donors, with incorporation or reduction of molecular oxygen//heme binding	--	--	KOG0156	Cytochrome P450 CYP2 subfamily
comp26243_c0	100.161	11.5261	3.1193	4.51e-18	1007	AFK39556.1	unknown [Medicago truncatula]	--	--	--	--	--	GO:0008270	zinc ion binding	--	--	KOG3183	Predicted Zn-finger protein
comp26946_c0	33.6997	3.88594	3.1164	3.01e-06	1414	XP_003538103.1	PREDICTED: F-box protein At2g27310-like [Glycine max]	--	--	--	--	--	GO:0005515	protein binding	--	--	--	--
comp27515_c0	77.0474	8.95083	3.1057	6.84e-14	1483	XP_003520714.1	PREDICTED: uncharacterized protein LOC100807520 [Glycine max]	--	--	--	--	--	--	--	--	--	--	--
comp16580_c0	307.662	36.0272	3.0942	4.71e-55	478	--	--	--	--	--	--	--	--	--	--	--	--	--
comp24988_c0	21.2862	2.49951	3.0902	0.00046674	1199	XP_003623159.1	hypothetical protein MTR_7g065150 [Medicago truncatula] >gi|355498174|gb|AES79377.1| hypothetical protein MTR_7g065150 [Medicago truncatula] >gi|388492720|gb|AFK34426.1| unknown [Medicago truncatula]	--	--	--	--	--	--	--	--	--	--	--
comp31182_c1	52.9079	6.25702	3.0799	1.51e-09	1814	BAA74465.1	cytochrome P450 [Glycyrrhiza echinata]	--	--	--	GO:0006118//GO:0000184//GO:0055114	electron transport//nuclear-transcribed mRNA catabolic process, nonsense-mediated decay//oxidation-reduction process	GO:0009055//GO:0008270//GO:0020037//GO:0005524//GO:0016705//GO:0005506//GO:0003677//GO:0004497//GO:0004386	electron carrier activity//zinc ion binding//heme binding//ATP binding//oxidoreductase activity, acting on paired donors, with incorporation or reduction of molecular oxygen//iron ion binding//DNA binding//monooxygenase activity//helicase activity	GO:0005737	cytoplasm	KOG0156	Cytochrome P450 CYP2 subfamily
comp28893_c0	277.607	33.3269	3.0583	3.65e-49	1963	XP_003589112.1	hypothetical protein MTR_1g018610 [Medicago truncatula] >gi|355478160|gb|AES59363.1| hypothetical protein MTR_1g018610 [Medicago truncatula]	--	--	--	GO:0044237	cellular metabolic process	GO:0050662//GO:0003824//GO:0000166	coenzyme binding//catalytic activity//nucleotide binding	--	--	--	--
comp11103_c0	28.3899	3.42489	3.0512	3.18e-05	603	XP_003535809.1	PREDICTED: uncharacterized protein LOC100788592 [Glycine max]	--	--	--	--	--	--	--	--	--	--	--
comp18498_c1	235.695	28.5188	3.0469	1.32e-41	567	--	--	--	--	--	--	--	--	--	--	--	--	--
comp12350_c0	305.163	37.0152	3.0434	8.12e-54	990	XP_002526938.1	hypothetical protein RCOM_0530890 [Ricinus communis] >gi|223533690|gb|EEF35425.1| hypothetical protein RCOM_0530890 [Ricinus communis]	--	--	--	--	--	--	--	--	--	--	--
comp25956_c0	32.0966	3.9518	3.0218	8.12e-06	1409	AFK48013.1	unknown [Lotus japonicus]	--	--	--	--	--	--	--	--	--	KOG0171	Mitochondrial inner membrane protease, subunit IMP1
comp16390_c0	388.283	48.3364	3.0059	9.71e-68	1382	AEX97054.1	mitochondrial heat shock protein [Copaifera officinalis]	K13993	HSP20	HSP20 family protein	GO:0006950	response to stress	--	--	--	--	--	--
comp25249_c0	97.8685	12.1847	3.0058	4.28e-17	2011	ACJ85501.1	unknown [Medicago truncatula] >gi|388490774|gb|AFK33453.1| unknown [Medicago truncatula]	K14497	PP2C	protein phosphatase 2C	GO:0006470	protein dephosphorylation	GO:0046872//GO:0003824//GO:0004722	metal ion binding//catalytic activity//protein serine/threonine phosphatase activity	GO:0008287	protein serine/threonine phosphatase complex	KOG0698	Serine/threonine protein phosphatase
comp10807_c0	196.557	24.5064	3.0037	2.97e-34	1895	XP_003613099.1	Protein TRANSPARENT TESTA [Medicago truncatula] >gi|355514434|gb|AES96057.1| Protein TRANSPARENT TESTA [Medicago truncatula]	K03327	TC.MATE, SLC47A, norM, mdtK, dinF	multidrug resistance protein, MATE family	GO:0006810//GO:0055085//GO:0006855//GO:0015893	transport//transmembrane transport//drug transmembrane transport//drug transport	GO:0015297//GO:0015238	antiporter activity//drug transmembrane transporter activity	GO:0016020	membrane	KOG1347	Uncharacterized membrane protein, predicted efflux pump
comp18071_c0	832.849	104.789	2.9906	6.64e-145	880	ADM86706.1	metallothionein-like protein [Cicer microphyllum]	--	--	--	--	--	GO:0046872	metal ion binding	--	--	--	--
comp28545_c0	135.843	17.6514	2.9441	3.11e-23	1585	ACJ84957.1	unknown [Medicago truncatula]	--	--	--	GO:0008152//GO:0055114	metabolic process//oxidation-reduction process	GO:0000166//GO:0016491	nucleotide binding//oxidoreductase activity	--	--	KOG2742	Predicted oxidoreductase
comp33021_c0	27.4763	3.62248	2.9231	6.9e-05	1107	--	--	--	--	--	--	--	--	--	--	--	--	--
comp12648_c1	68.3943	9.02723	2.9215	1.06e-11	501	AFK42304.1	unknown [Medicago truncatula]	--	--	--	--	--	GO:0005506//GO:0020037	iron ion binding//heme binding	--	--	--	--
comp24953_c0	26.8772	3.55728	2.9175	8.76e-05	1045	XP_003610195.1	hypothetical protein MTR_4g129020 [Medicago truncatula] >gi|355511250|gb|AES92392.1| hypothetical protein MTR_4g129020 [Medicago truncatula]	--	--	--	--	--	--	--	--	--	--	--
comp16086_c0	36.0151	4.76851	2.917	2.75e-06	1042	XP_003609687.1	Late embryogenesis abundant protein Lea5 [Medicago truncatula] >gi|355510742|gb|AES91884.1| Late embryogenesis abundant protein Lea5 [Medicago truncatula]	--	--	--	GO:0006950	response to stress	--	--	--	--	--	--
comp21073_c0	26.7035	3.55596	2.9087	9.63e-05	1035	NP_001236830.1	uncharacterized protein LOC100305542 [Glycine max] >gi|255625859|gb|ACU13274.1| unknown [Glycine max]	--	--	--	--	--	--	--	--	--	--	--
comp21342_c0	112.587	15.2144	2.8875	6.2e-19	1452	XP_003611239.1	hypothetical protein MTR_5g011800 [Medicago truncatula] >gi|355512574|gb|AES94197.1| hypothetical protein MTR_5g011800 [Medicago truncatula] >gi|388518837|gb|AFK47480.1| unknown [Medicago truncatula]	--	--	--	GO:0045444	fat cell differentiation	--	--	--	--	--	--
comp25375_c0	227.62	30.824	2.8845	3.34e-38	3099	XP_003525359.1	PREDICTED: uncharacterized protein LOC100776565 [Glycine max]	--	--	--	--	--	--	--	--	--	--	--
comp29768_c0	35.8037	4.87389	2.877	3.54e-06	3488	CAD42335.1	hypernodulation aberrant root formation protein [Lotus japonicus] >gi|24940158|emb|CAD42336.1| hypernodulation aberrant root formation protein [Lotus japonicus] >gi|25956273|dbj|BAC41327.1| LRR receptor-like kinase [Lotus japonicus] >gi|25956278|dbj|BAC41331.1| LRR receptor-like kinase [Lotus japonicus] >gi|33945883|emb|CAE45593.1| hypernodulation aberrant root protein [Lotus japonicus] >gi|16460…	K00924	E2.7.1.-	--	GO:0009069//GO:0006468//GO:0016310	serine family amino acid metabolic process//protein phosphorylation//phosphorylation	GO:0004672//GO:0005524//GO:0005515//GO:0004674	protein kinase activity//ATP binding//protein binding//protein serine/threonine kinase activity	GO:0016021//GO:0016020	integral to membrane//membrane	--	--
comp20601_c0	76.7254	10.604	2.8551	7.81e-13	916	P09911.2	RecName: Full=Ferredoxin-1, chloroplastic; AltName: Full=Ferredoxin I; Flags: Precursor >gi|169087|gb|AAA33665.1| ferredoxin I precursor [Pisum sativum]	K02639	petF	ferredoxin	GO:0006118//GO:0022900	electron transport//electron transport chain	GO:0009055//GO:0051537//GO:0051536//GO:0005515//GO:0046872	electron carrier activity//2 iron, 2 sulfur cluster binding//iron-sulfur cluster binding//protein binding//metal ion binding	GO:0009507	chloroplast	--	--
comp28484_c0	38.4611	5.37906	2.838	1.57e-06	1804	XP_003601900.1	Cysteine desulfuration protein sufE [Medicago truncatula] >gi|355490948|gb|AES72151.1| Cysteine desulfuration protein sufE [Medicago truncatula] >gi|388508696|gb|AFK42414.1| unknown [Medicago truncatula]	K03517	nadA	quinolinate synthase	--	--	--	--	--	--	--	--
comp13056_c0	758.45	107.384	2.8203	6.96e-125	2817	XP_003607969.1	Ferredoxin-nitrite reductase [Medicago truncatula] >gi|355509024|gb|AES90166.1| Ferredoxin-nitrite reductase [Medicago truncatula]	K00366	nirA	ferredoxin-nitrite reductase	GO:0055114	oxidation-reduction process	GO:0051536//GO:0016491//GO:0020037	iron-sulfur cluster binding//oxidoreductase activity//heme binding	--	--	KOG0560	Sulfite reductase (ferredoxin)
comp27339_c0	20.9102	2.96385	2.8187	0.0010614	1361	ACJ85436.1	unknown [Medicago truncatula]	K08070	E1.3.1.74	2-alkenal reductase	GO:0055114	oxidation-reduction process	GO:0000166//GO:0016491//GO:0008270	nucleotide binding//oxidoreductase activity//zinc ion binding	--	--	KOG1196	Predicted NAD-dependent oxidoreductase
comp21849_c1	83.1474	11.916	2.8028	1.22e-13	1308	BAM75184.1	sucrose synthase [Ricinus communis]	K00695	E2.4.1.13	sucrose synthase	GO:0009058//GO:0005985	biosynthetic process//sucrose metabolic process	--	--	--	--	KOG0853	Glycosyltransferase
comp28477_c0	25.6702	3.68835	2.799	0.00020137	1608	XP_003612993.1	Cinnamyl alcohol dehydrogenase-like protein [Medicago truncatula] >gi|355514328|gb|AES95951.1| Cinnamyl alcohol dehydrogenase-like protein [Medicago truncatula]	K00083	E1.1.1.195	cinnamyl-alcohol dehydrogenase	GO:0006574//GO:0055114//GO:0006552//GO:0006631//GO:0006568//GO:0006550//GO:0018874//GO:0006633//GO:0006554	valine catabolic process//oxidation-reduction process//leucine catabolic process//fatty acid metabolic process//tryptophan metabolic process//isoleucine catabolic process//benzoate metabolic process//fatty acid biosynthetic process//lysine catabolic process	GO:0016491//GO:0008270//GO:0048037//GO:0000166//GO:0046872//GO:0016616//GO:0003857	oxidoreductase activity//zinc ion binding//cofactor binding//nucleotide binding//metal ion binding//oxidoreductase activity, acting on the CH-OH group of donors, NAD or NADP as acceptor//3-hydroxyacyl-CoA dehydrogenase activity	--	--	KOG0023	Alcohol dehydrogenase, class V
comp21719_c0	923.516	133.787	2.7872	2.34e-150	1356	XP_003600771.1	2-nitropropane dioxygenase-like protein [Medicago truncatula] >gi|355489819|gb|AES71022.1| 2-nitropropane dioxygenase-like protein [Medicago truncatula]	--	--	--	GO:0006071//GO:0006807//GO:0000105//GO:0009228//GO:0046486//GO:0055114//GO:0019295//GO:0008152//GO:0009395//GO:0008033	glycerol metabolic process//nitrogen compound metabolic process//histidine biosynthetic process//thiamine biosynthetic process//glycerolipid metabolic process//oxidation-reduction process//coenzyme M biosynthetic process//metabolic process//phospholipid catabolic process//tRNA processing	GO:0016491//GO:0008889//GO:0003824//GO:0017150//GO:0050660//GO:0016829//GO:0016702//GO:0036355//GO:0018580	oxidoreductase activity//glycerophosphodiester phosphodiesterase activity//catalytic activity//tRNA dihydrouridine synthase activity//flavin adenine dinucleotide binding//lyase activity//oxidoreductase activity, acting on single donors with incorporation of molecular oxygen, incorporation of two atoms of oxygen//2-iminoacetate synthase activity//nitronate monooxygenase activity	--	--	--	--
comp27562_c0	1058.17	154.652	2.7745	1.54e-171	2173	XP_003622642.1	Hydroquinone glucosyltransferase [Medicago truncatula] >gi|355497657|gb|AES78860.1| Hydroquinone glucosyltransferase [Medicago truncatula]	--	--	--	GO:0005975//GO:0008152//GO:0030259	carbohydrate metabolic process//metabolic process//lipid glycosylation	GO:0030246//GO:0016758	carbohydrate binding//transferase activity, transferring hexosyl groups	--	--	KOG1192	UDP-glucuronosyl and UDP-glucosyl transferase
comp21872_c0	89.9168	13.2385	2.7638	1.57e-14	1873	XP_003525502.1	PREDICTED: probable inactive poly [ADP-ribose] polymerase SRO5-like [Glycine max]	--	--	--	--	--	--	--	--	--	--	--
comp28056_c0	43.333	6.38874	2.7619	3.87e-07	1608	XP_003537365.1	PREDICTED: pathogenesis-related genes transcriptional activator PTI6-like [Glycine max]	--	--	--	GO:0006355	regulation of transcription, DNA-dependent	GO:0003700	sequence-specific DNA binding transcription factor activity	GO:0005667	transcription factor complex	--	--
comp12831_c0	268.262	39.5839	2.7607	3.66e-43	1443	XP_003628845.1	hypothetical protein MTR_8g067590 [Medicago truncatula] >gi|355522867|gb|AET03321.1| hypothetical protein MTR_8g067590 [Medicago truncatula] >gi|388522521|gb|AFK49322.1| unknown [Medicago truncatula]	--	--	--	--	--	--	--	--	--	--	--
comp25632_c0	24.9501	3.68835	2.758	0.0002958	982	XP_003595177.1	hypothetical protein MTR_2g039320 [Medicago truncatula] >gi|124360773|gb|ABN08745.1| hypothetical protein MtrDRAFT_AC160012g4v2 [Medicago truncatula] >gi|355484225|gb|AES65428.1| hypothetical protein MTR_2g039320 [Medicago truncatula]	--	--	--	--	--	--	--	--	--	--	--
comp21690_c0	297.659	44.1831	2.7521	9.7e-48	738	NP_001236984.1	uncharacterized protein LOC100500113 [Glycine max] >gi|255629301|gb|ACU14995.1| unknown [Glycine max]	--	--	--	--	--	--	--	--	--	--	--
comp23333_c0	182.503	27.1357	2.7497	3.14e-29	2020	XP_003612372.1	Proton-coupled amino acid transporter [Medicago truncatula] >gi|355513707|gb|AES95330.1| Proton-coupled amino acid transporter [Medicago truncatula]	K14209	SLC36A, PAT	solute carrier family 36 (proton-coupled amino acid transporter)	--	--	--	--	GO:0016021	integral to membrane	KOG1304	Amino acid transporters
comp21984_c0	51.0487	7.71194	2.7267	2.96e-08	897	XP_003539286.1	PREDICTED: LOB domain-containing protein 38-like [Glycine max]	--	--	--	--	--	--	--	--	--	--	--
comp12456_c0	333.687	50.4461	2.7257	5.08e-53	1193	ABR15095.1	dormancy-associated protein/auxin-repressed protein [Glycyrrhiza uralensis]	--	--	--	--	--	--	--	--	--	--	--
comp34596_c0	40.0523	6.05943	2.7246	1.56e-06	1313	CAA88593.1	chitinase homologue [Sesbania rostrata]	--	--	--	GO:0005975	carbohydrate metabolic process	GO:0043169//GO:0004553	cation binding//hydrolase activity, hydrolyzing O-glycosyl compounds	--	--	KOG4701	Chitinase
comp35382_c0	21.5256	3.29317	2.7085	0.0011424	864	XP_003588448.1	Enod93 protein [Medicago truncatula] >gi|355477496|gb|AES58699.1| Enod93 protein [Medicago truncatula] >gi|388508604|gb|AFK42368.1| unknown [Medicago truncatula]	--	--	--	--	--	--	--	--	--	--	--
comp29108_c0	729.51	111.803	2.706	2.65e-115	1894	XP_003518926.1	PREDICTED: basic 7S globulin-like [Glycine max]	--	--	--	--	--	--	--	--	--	--	--
comp30862_c0	19.2782	2.96385	2.7014	0.00254	1930	XP_003601150.1	Cytochrome P450 [Medicago truncatula] >gi|355490198|gb|AES71401.1| Cytochrome P450 [Medicago truncatula]	--	--	--	GO:0055114	oxidation-reduction process	GO:0005506//GO:0046872//GO:0016491//GO:0016836//GO:0020037//GO:0016705	iron ion binding//metal ion binding//oxidoreductase activity//hydro-lyase activity//heme binding//oxidoreductase activity, acting on paired donors, with incorporation or reduction of molecular oxygen	--	--	KOG0156	Cytochrome P450 CYP2 subfamily
comp24220_c0	25.9762	4.01766	2.6928	0.0002558	1907	XP_003603186.1	CCP-like protein [Medicago truncatula] >gi|355492234|gb|AES73437.1| CCP-like protein [Medicago truncatula]	--	--	--	GO:0055085	transmembrane transport	--	--	GO:0016021	integral to membrane	KOG0768	Mitochondrial carrier protein PET8
comp21849_c0	125.835	19.5614	2.6855	1.03e-19	1729	O24301.1	RecName: Full=Sucrose synthase 2; AltName: Full=Sucrose-UDP glucosyltransferase 2 >gi|2570067|emb|CAA04512.1| second sucrose synthase [Pisum sativum]	K00695	E2.4.1.13	sucrose synthase	GO:0005985//GO:0005982//GO:0009058	sucrose metabolic process//starch metabolic process//biosynthetic process	GO:0016157	sucrose synthase activity	--	--	--	--
comp19265_c0	20.6378	3.2273	2.6769	0.0016924	1150	XP_003625530.1	Protein ALUMINUM SENSITIVE [Medicago truncatula] >gi|355500545|gb|AES81748.1| Protein ALUMINUM SENSITIVE [Medicago truncatula]	--	--	--	--	--	--	--	--	--	--	--
comp17285_c0	56.7985	8.89155	2.6753	5.47e-09	1155	XP_003593690.1	Ethylene-responsive transcription factor [Medicago truncatula] >gi|355482738|gb|AES63941.1| Ethylene-responsive transcription factor [Medicago truncatula]	--	--	--	GO:0006313//GO:0006355	transposition, DNA-mediated//regulation of transcription, DNA-dependent	GO:0004803//GO:0003700//GO:0003677	transposase activity//sequence-specific DNA binding transcription factor activity//DNA binding	GO:0005634//GO:0005667	nucleus//transcription factor complex	--	--
comp34842_c0	124.954	19.7155	2.664	2.03e-19	2436	ACU86971.1	9-cis-epoxycarotenoid dioxygenase [Caragana korshinskii]	K09840	NCED	9-cis-epoxycarotenoid dioxygenase	--	--	GO:0016702	oxidoreductase activity, acting on single donors with incorporation of molecular oxygen, incorporation of two atoms of oxygen	--	--	--	--
comp30117_c0	22.9162	3.62248	2.6613	0.00080944	2930	XP_003527996.1	PREDICTED: metal-nicotianamine transporter YSL3-like [Glycine max]	--	--	--	GO:0055085	transmembrane transport	--	--	--	--	--	--
comp23969_c0	108.376	17.2562	2.6509	8.95e-17	2341	XP_003620627.1	Sugar transporter [Medicago truncatula] >gi|355495642|gb|AES76845.1| Sugar transporter [Medicago truncatula]	--	--	--	GO:0055085//GO:0008643	transmembrane transport//carbohydrate transport	GO:0022891//GO:0022857	substrate-specific transmembrane transporter activity//transmembrane transporter activity	GO:0016021	integral to membrane	KOG0254	Predicted transporter (major facilitator superfamily)
comp21490_c0	43.6363	7.00127	2.6398	7.04e-07	1350	XP_003607801.1	Glucan endo-1,3-beta-glucosidase-like protein [Medicago truncatula] >gi|355508856|gb|AES89998.1| Glucan endo-1,3-beta-glucosidase-like protein [Medicago truncatula] >gi|388519303|gb|AFK47713.1| unknown [Medicago truncatula]	--	--	--	--	--	--	--	--	--	--	--
comp25451_c0	57.4265	9.28673	2.6285	6.29e-09	1543	AFK33810.1	unknown [Medicago truncatula]	--	--	--	GO:0055114//GO:0009089//GO:0009085	oxidation-reduction process//lysine biosynthetic process via diaminopimelate//lysine biosynthetic process	GO:0016491//GO:0008270//GO:0008839	oxidoreductase activity//zinc ion binding//4-hydroxy-tetrahydrodipicolinate reductase	--	--	KOG1198	Zinc-binding oxidoreductase
comp26596_c0	51.6716	8.36464	2.627	4.72e-08	1878	XP_003536171.1	PREDICTED: methionine gamma-lyase-like [Glycine max]	K01761	E4.4.1.11	methionine-gamma-lyase	GO:0006566//GO:0055114//GO:0008152//GO:0006544//GO:0051252//GO:0006546//GO:0006520//GO:0006563//GO:0009058//GO:0006260	threonine metabolic process//oxidation-reduction process//metabolic process//glycine metabolic process//regulation of RNA metabolic process//glycine catabolic process//cellular amino acid metabolic process//L-serine metabolic process//biosynthetic process//DNA replication	GO:0030170//GO:0004523//GO:0016829//GO:0004375//GO:0003887	pyridoxal phosphate binding//ribonuclease H activity//lyase activity//glycine dehydrogenase (decarboxylating) activity//DNA-directed DNA polymerase activity	GO:0042575	DNA polymerase complex	KOG0053	Cystathionine beta-lyases/cystathionine gamma-synthases
comp27749_c0	299.011	48.9154	2.6118	1.74e-45	1750	XP_003628627.1	Matrix metalloproteinase-9 [Medicago truncatula] >gi|355522649|gb|AET03103.1| Matrix metalloproteinase-9 [Medicago truncatula]	--	--	--	GO:0006508	proteolysis	GO:0005524//GO:0019955//GO:0004222//GO:0008270//GO:0046872	ATP binding//cytokine binding//metalloendopeptidase activity//zinc ion binding//metal ion binding	GO:0031012	extracellular matrix	KOG1565	Gelatinase A and related matrix metalloproteases
comp26948_c0	2235.69	369.556	2.5969	0	3447	XP_003544949.1	PREDICTED: 2-hydroxyacyl-CoA lyase-like [Glycine max]	K12261	HACL1	2-hydroxyacyl-CoA lyase 1	GO:0008152//GO:0055114//GO:0019385//GO:0006535//GO:0042967//GO:0046497//GO:0006769//GO:0006534	metabolic process//oxidation-reduction process//methanogenesis, from acetate//cysteine biosynthetic process from serine//acyl-carrier-protein biosynthetic process//nicotinate nucleotide metabolic process//nicotinamide metabolic process//cysteine metabolic process	GO:0050661//GO:0000287//GO:0009001//GO:0008750//GO:0003824//GO:0030976	NADP binding//magnesium ion binding//serine O-acetyltransferase activity//NAD(P)+ transhydrogenase (AB-specific) activity//catalytic activity//thiamine pyrophosphate binding	GO:0016021//GO:0005737	integral to membrane//cytoplasm	KOG1185	Thiamine pyrophosphate-requiring enzyme
comp28928_c0	50.5581	8.36464	2.5956	8.66e-08	2024	XP_003532192.1	PREDICTED: hydroquinone glucosyltransferase-like [Glycine max]	--	--	--	GO:0008152	metabolic process	GO:0016758	transferase activity, transferring hexosyl groups	--	--	KOG1192	UDP-glucuronosyl and UDP-glucosyl transferase
comp20788_c0	25.8725	4.28112	2.5954	0.00037027	1468	--	--	--	--	--	--	--	--	--	--	--	--	--
comp18293_c0	36.9583	6.12529	2.593	8.93e-06	1207	XP_003626098.1	Alpha-expansin [Medicago truncatula] >gi|355501113|gb|AES82316.1| Alpha-expansin [Medicago truncatula]	--	--	--	GO:0009664	plant-type cell wall organization	--	--	GO:0005576//GO:0016020	extracellular region//membrane	--	--
comp31674_c0	89.1828	14.8851	2.5829	1.78e-13	470	--	--	--	--	--	--	--	--	--	--	--	--	--
comp19033_c0	139.25	23.3815	2.5742	7.04e-21	1476	XP_003516952.1	PREDICTED: probable xyloglucan endotransglucosylase/hydrolase protein 30-like [Glycine max]	K08235	E2.4.1.207	xyloglucan:xyloglucosyl transferase	GO:0006073//GO:0005975	cellular glucan metabolic process//carbohydrate metabolic process	GO:0016762//GO:0004553	xyloglucan:xyloglucosyl transferase activity//hydrolase activity, hydrolyzing O-glycosyl compounds	GO:0048046//GO:0005618	apoplast//cell wall	--	--
comp29201_c0	20.7834	3.49076	2.5738	0.0021366	2017	XP_003600328.1	Cytochrome P450 [Medicago truncatula] >gi|355489376|gb|AES70579.1| Cytochrome P450 [Medicago truncatula]	--	--	--	GO:0006118//GO:0055114	electron transport//oxidation-reduction process	GO:0004497//GO:0009055//GO:0005506//GO:0016705//GO:0020037	monooxygenase activity//electron carrier activity//iron ion binding//oxidoreductase activity, acting on paired donors, with incorporation or reduction of molecular oxygen//heme binding	--	--	KOG0156	Cytochrome P450 CYP2 subfamily
comp21218_c0	82.7224	13.8972	2.5735	1.8e-12	2884	XP_003529230.1	PREDICTED: G-type lectin S-receptor-like serine/threonine-protein kinase At1g34300-like [Glycine max]	--	--	--	GO:0009069//GO:0048544//GO:0006468//GO:0016310	serine family amino acid metabolic process//recognition of pollen//protein phosphorylation//phosphorylation	GO:0005524//GO:0004672//GO:0004674//GO:0046872	ATP binding//protein kinase activity//protein serine/threonine kinase activity//metal ion binding	--	--	--	--
comp21441_c0	43.6006	7.37669	2.5633	1.12e-06	698	XP_003544272.1	PREDICTED: uncharacterized protein LOC100804573 [Glycine max]	--	--	--	GO:0006914//GO:0019068//GO:0015992//GO:0015991//GO:0007049//GO:0050909	autophagy//virion assembly//proton transport//ATP hydrolysis coupled proton transport//cell cycle//sensory perception of taste	GO:0015078	hydrogen ion transmembrane transporter activity	GO:0016021//GO:0033179	integral to membrane//proton-transporting V-type ATPase, V0 domain	--	--
comp12648_c0	66.7426	11.3285	2.5587	4.78e-10	389	XP_002519108.1	non-symbiotic hemoglobin, putative [Ricinus communis] >gi|223541771|gb|EEF43319.1| non-symbiotic hemoglobin, putative [Ricinus communis]	--	--	--	GO:0015671	oxygen transport	GO:0005506//GO:0020037//GO:0019825	iron ion binding//heme binding//oxygen binding	--	--	--	--
comp25717_c0	677.699	115.323	2.555	6.39e-101	1504	ACR77749.1	12-oxophytodienoic acid 10,10-reductase [Astragalus sinicus]	--	--	--	GO:0055114	oxidation-reduction process	GO:0010181//GO:0016491	FMN binding//oxidoreductase activity	--	--	KOG0134	NADH:flavin oxidoreductase/12-oxophytodienoate reductase
comp10114_c0	128.285	21.9325	2.5482	4.88e-19	2036	XP_003623193.1	F-box/kelch-repeat protein [Medicago truncatula] >gi|355498208|gb|AES79411.1| F-box/kelch-repeat protein [Medicago truncatula]	--	--	--	--	--	GO:0005515	protein binding	--	--	--	--
comp19036_c0	39.6447	6.78392	2.5469	4.61e-06	854	XP_003549126.1	PREDICTED: uncharacterized protein LOC100789966 [Glycine max]	--	--	--	GO:0016998	cell wall macromolecule catabolic process	--	--	--	--	--	--
comp27128_c0	28.8686	4.94041	2.5468	0.00016408	1693	XP_003591542.1	Universal stress protein [Medicago truncatula] >gi|355480590|gb|AES61793.1| Universal stress protein [Medicago truncatula] >gi|388501996|gb|AFK39064.1| unknown [Medicago truncatula]	--	--	--	GO:0006950	response to stress	--	--	--	--	--	--
comp31866_c0	126.178	21.6058	2.546	1.04e-18	1628	CAR98204.1	formate dehydrogenase [Lotus japonicus]	K00122	FDH	formate dehydrogenase	GO:0008152//GO:0055114//GO:0015947//GO:0015942//GO:0006098//GO:0046487//GO:0019521	metabolic process//oxidation-reduction process//methane metabolic process//formate metabolic process//pentose-phosphate shunt//glyoxylate metabolic process//D-gluconate metabolic process	GO:0016616//GO:0048037//GO:0004616//GO:0008863//GO:0051287	oxidoreductase activity, acting on the CH-OH group of donors, NAD or NADP as acceptor//cofactor binding//phosphogluconate dehydrogenase (decarboxylating) activity//formate dehydrogenase (NAD+) activity//NAD binding	GO:0009326	formate dehydrogenase complex	KOG0069	Glyoxylate/hydroxypyruvate reductase (D-isomer-specific 2-hydroxy acid dehydrogenase superfamily)
comp27928_c0	23.7431	4.08353	2.5396	0.00089766	911	XP_003524616.1	PREDICTED: uncharacterized protein LOC100777605 [Glycine max]	--	--	--	GO:0042254//GO:0006412	ribosome biogenesis//translation	GO:0003735	structural constituent of ribosome	GO:0005622//GO:0005840	intracellular//ribosome	--	--
comp21631_c0	48.5191	8.36464	2.5362	2.58e-07	1087	NP_001239657.1	uncharacterized protein LOC100819975 [Glycine max] >gi|255638235|gb|ACU19431.1| unknown [Glycine max]	K05765	CFL	cofilin	--	--	GO:0003779	actin binding	GO:0005622	intracellular	KOG1735	Actin depolymerizing factor
comp26939_c0	34.1645	5.9277	2.527	3.16e-05	1785	XP_003592589.1	Protein TRANSPARENT TESTA [Medicago truncatula] >gi|355481637|gb|AES62840.1| Protein TRANSPARENT TESTA [Medicago truncatula] >gi|388490870|gb|AFK33501.1| unknown [Medicago truncatula]	K03327	TC.MATE, SLC47A, norM, mdtK, dinF	multidrug resistance protein, MATE family	GO:0015893//GO:0006855//GO:0055085//GO:0006810	drug transport//drug transmembrane transport//transmembrane transport//transport	GO:0046872//GO:0005515//GO:0015238//GO:0008270//GO:0015297	metal ion binding//protein binding//drug transmembrane transporter activity//zinc ion binding//antiporter activity	GO:0016020	membrane	KOG1347	Uncharacterized membrane protein, predicted efflux pump
comp20162_c0	831.377	144.372	2.5257	2.14e-122	772	BAA96444.1	metallothionein-like protein [Pyrus pyrifolia]	--	--	--	--	--	GO:0008270//GO:0046872	zinc ion binding//metal ion binding	--	--	--	--
comp29208_c0	588.604	102.238	2.5254	1.62e-86	3595	XP_003550713.1	PREDICTED: uncharacterized protein LOC100816395 [Glycine max]	--	--	--	--	--	GO:0008270//GO:0005515	zinc ion binding//protein binding	--	--	KOG4351	Uncharacterized conserved protein
comp17513_c1	25.9086	4.54457	2.5112	0.00049032	1496	XP_002326594.1	predicted protein [Populus trichocarpa] >gi|222833916|gb|EEE72393.1| predicted protein [Populus trichocarpa]	--	--	--	--	--	GO:0005515	protein binding	--	--	--	--
comp19980_c0	456.446	80.0905	2.5107	1.19e-66	960	--	--	--	--	--	--	--	--	--	GO:0019028	viral capsid	--	--
comp45164_c0	32.9619	5.79597	2.5077	5.12e-05	1872	NP_001241161.1	uncharacterized protein LOC100812201 [Glycine max] >gi|255640247|gb|ACU20414.1| unknown [Glycine max]	K01580	E4.1.1.15, gadB, gadA, GAD	glutamate decarboxylase	GO:0006522//GO:0006536//GO:0019752//GO:0019530//GO:0019482//GO:0006531	alanine metabolic process//glutamate metabolic process//carboxylic acid metabolic process//taurine metabolic process//beta-alanine metabolic process//aspartate metabolic process	GO:0030170//GO:0004351//GO:0016831	pyridoxal phosphate binding//glutamate decarboxylase activity//carboxy-lyase activity	--	--	--	--
comp27148_c0	820.286	144.554	2.5045	1.12e-119	2195	XP_003599555.1	2-succinylbenzoate-CoA ligase [Medicago truncatula] >gi|355488603|gb|AES69806.1| 2-succinylbenzoate-CoA ligase [Medicago truncatula]	--	--	--	GO:0008152	metabolic process	GO:0016874//GO:0003824	ligase activity//catalytic activity	--	--	KOG1176	Acyl-CoA synthetase
comp25474_c0	29.7809	5.26907	2.4988	0.00014752	1368	AFK45177.1	unknown [Lotus japonicus]	K12181	COPS8, CSN8	COP9 signalosome complex subunit 8	GO:0045454	cell redox homeostasis	GO:0005515	protein binding	--	--	--	--
comp20746_c0	395.626	70.4086	2.4903	3.01e-57	2335	XP_003521230.1	PREDICTED: gibberellin receptor GID1B-like [Glycine max]	K14493	GID1	gibberellin receptor GID1	GO:0015996//GO:0008152//GO:0015994	chlorophyll catabolic process//metabolic process//chlorophyll metabolic process	GO:0047746//GO:0016787	chlorophyllase activity//hydrolase activity	--	--	KOG1515	Arylacetamide deacetylase
comp11858_c0	42.7849	7.64015	2.4854	2.36e-06	993	AFK39061.1	unknown [Lotus japonicus]	--	--	--	GO:0006118//GO:0006260	electron transport//DNA replication	GO:0005507//GO:0003677//GO:0009055	copper ion binding//DNA binding//electron carrier activity	GO:0005664	nuclear origin of replication recognition complex	--	--
comp17426_c0	24.6152	4.41284	2.4798	0.00082387	1181	--	--	--	--	--	GO:0006950	response to stress	--	--	--	--	--	--
comp25658_c0	52.8025	9.48432	2.477	9.57e-08	2781	XP_003519252.1	PREDICTED: zinc finger CCCH domain-containing protein 66-like isoform 1 [Glycine max] >gi|356500870|ref|XP_003519253.1| PREDICTED: zinc finger CCCH domain-containing protein 66-like isoform 2 [Glycine max]	--	--	--	--	--	GO:0046872//GO:0008270//GO:0005515//GO:0003676	metal ion binding//zinc ion binding//protein binding//nucleic acid binding	--	--	KOG1595	CCCH-type Zn-finger protein
comp19667_c0	734.748	132.03	2.4764	7.55e-106	1009	CAB61739.1	putative ABA-responsive protein [Cicer arietinum]	--	--	--	GO:0009607//GO:0006952	response to biotic stimulus//defense response	--	--	--	--	--	--
comp24143_c0	76.4786	13.7694	2.4736	4.44e-11	1224	BAA36416.1	lectin-related polypeptide [Robinia pseudoacacia]	--	--	--	--	--	GO:0030246	carbohydrate binding	--	--	--	--
comp18512_c0	25.558	4.61043	2.4708	0.00063346	1106	XP_003543204.1	PREDICTED: pathogen-related protein-like [Glycine max]	--	--	--	--	--	--	--	--	--	--	--
comp12784_c0	19.6518	3.55662	2.4661	0.0041113	1154	XP_003545560.1	PREDICTED: uncharacterized protein LOC100782670 [Glycine max]	--	--	--	--	--	--	--	--	--	--	--
comp17772_c0	296.51	53.6786	2.4657	1.9e-42	1254	AAB41324.1	class I chitinase [Medicago sativa] >gi|1800143|gb|AAB41325.1| class I chitinase [Medicago sativa] >gi|162424770|gb|ABX90065.1| class I chitinase [Medicago sativa]	K01183	E3.2.1.14	chitinase	GO:0006032//GO:0005975//GO:0016998	chitin catabolic process//carbohydrate metabolic process//cell wall macromolecule catabolic process	GO:0004568//GO:0008061	chitinase activity//chitin binding	--	--	KOG4742	Predicted chitinase
comp18206_c0	28.2202	5.13734	2.4576	0.00028654	567	XP_003528248.1	PREDICTED: UDP-glycosyltransferase 89B1-like [Glycine max]	--	--	--	GO:0008152	metabolic process	GO:0016758	transferase activity, transferring hexosyl groups	--	--	--	--
comp19473_c0	32.5012	5.9277	2.4549	7.48e-05	2537	XP_003539981.1	PREDICTED: putative glycerol-3-phosphate transporter 1-like [Glycine max]	--	--	--	GO:0055085//GO:0006810	transmembrane transport//transport	GO:0022857//GO:0005215	transmembrane transporter activity//transporter activity	GO:0016021//GO:0016020	integral to membrane//membrane	KOG2533	Permease of the major facilitator superfamily
comp23145_c0	400.405	73.1742	2.4521	5.56e-57	1596	ABG90382.1	lateral organ boundaries domain protein [Caragana korshinskii]	--	--	--	--	--	--	--	--	--	--	--
comp18206_c1	62.3565	11.4602	2.4439	5.65e-09	1182	XP_003595693.1	Anthocyanidin 3-O-glucosyltransferase [Medicago truncatula] >gi|355484741|gb|AES65944.1| Anthocyanidin 3-O-glucosyltransferase [Medicago truncatula]	--	--	--	GO:0008152	metabolic process	GO:0016758	transferase activity, transferring hexosyl groups	--	--	--	--
comp16008_c0	20.2302	3.75421	2.4299	0.0038153	871	XP_003600944.1	Zinc/RING finger protein [Medicago truncatula] >gi|355489992|gb|AES71195.1| Zinc/RING finger protein [Medicago truncatula]	--	--	--	GO:0016567	protein ubiquitination	GO:0005515//GO:0046872//GO:0004842//GO:0008270	protein binding//metal ion binding//ubiquitin-protein ligase activity//zinc ion binding	GO:0005680	anaphase-promoting complex	KOG0800	FOG: Predicted E3 ubiquitin ligase
comp31715_c0	234.079	43.6681	2.4223	7.28e-33	1222	XP_003604821.1	Heme-binding-like protein [Medicago truncatula] >gi|355505876|gb|AES87018.1| Heme-binding-like protein [Medicago truncatula]	--	--	--	--	--	--	--	--	--	--	--
comp31697_c0	60.5885	11.3285	2.4191	1.23e-08	1408	ABD32327.1	Glycoside hydrolase, family 17 [Medicago truncatula] >gi|217072248|gb|ACJ84484.1| unknown [Medicago truncatula] >gi|388503626|gb|AFK39879.1| unknown [Medicago truncatula]	--	--	--	GO:0005975	carbohydrate metabolic process	GO:0043169//GO:0004553	cation binding//hydrolase activity, hydrolyzing O-glycosyl compounds	--	--	--	--
comp11851_c0	28.4606	5.33493	2.4154	0.00031456	1143	AFK37921.1	unknown [Medicago truncatula]	--	--	--	--	--	--	--	--	--	--	--
comp17665_c0	69.111	12.958	2.4151	8.76e-10	895	--	--	--	--	--	--	--	--	--	--	--	--	--
comp17002_c0	500.806	94.0529	2.4127	4.85e-70	1091	ACU14858.1	unknown [Glycine max]	--	--	--	GO:0042742//GO:0050832	defense response to bacterium//defense response to fungus	GO:0008061	chitin binding	--	--	--	--
comp25738_c1	349.713	65.6756	2.4127	6.82e-49	299	--	--	--	--	--	GO:0042546	cell wall biogenesis	GO:0005199	structural constituent of cell wall	GO:0005618	cell wall	--	--
comp25843_c0	2478.82	466.312	2.4103	0	1601	XP_003532330.1	PREDICTED: transaldolase-like [Glycine max]	--	--	--	GO:0005975//GO:0006098	carbohydrate metabolic process//pentose-phosphate shunt	GO:0004801	sedoheptulose-7-phosphate:D-glyceraldehyde-3-phosphate glyceronetransferase activity	GO:0005737	cytoplasm	--	--
comp24206_c0	73.7463	13.963	2.401	2.32e-10	1070	NP_001240035.1	uncharacterized protein LOC100806219 [Glycine max] >gi|255633216|gb|ACU16964.1| unknown [Glycine max] >gi|255645106|gb|ACU23052.1| unknown [Glycine max]	--	--	--	--	--	--	--	--	--	--	--
comp21801_c1	21.7602	4.14939	2.3907	0.0026635	334	ACJ83297.1	unknown [Medicago truncatula]	K00660	CHS	chalcone synthase	GO:0009058	biosynthetic process	GO:0016746	transferase activity, transferring acyl groups	--	--	--	--
comp26942_c0	30.2946	5.79597	2.3859	0.00020268	1534	XP_003548081.1	PREDICTED: flavonol synthase/flavanone 3-hydroxylase-like [Glycine max]	--	--	--	GO:0055114	oxidation-reduction process	GO:0016491//GO:0016706//GO:0005506	oxidoreductase activity//oxidoreductase activity, acting on paired donors, with incorporation or reduction of molecular oxygen, 2-oxoglutarate as one donor, and incorporation of one atom each of oxygen into both donors//iron ion binding	--	--	KOG0143	Iron/ascorbate family oxidoreductases
comp26613_c0	287.343	54.9959	2.3854	1.13e-39	1902	XP_003611658.1	Isoflavone 2'-hydroxylase [Medicago truncatula] >gi|355512993|gb|AES94616.1| Isoflavone 2'-hydroxylase [Medicago truncatula]	--	--	--	GO:0006118//GO:0055114	electron transport//oxidation-reduction process	GO:0005506//GO:0009055//GO:0004497//GO:0020037//GO:0016705	iron ion binding//electron carrier activity//monooxygenase activity//heme binding//oxidoreductase activity, acting on paired donors, with incorporation or reduction of molecular oxygen	--	--	KOG0156	Cytochrome P450 CYP2 subfamily
comp31801_c0	69.7686	13.3703	2.3836	9.76e-10	626	XP_003529129.1	PREDICTED: uncharacterized protein LOC100305688 [Glycine max] >gi|255626317|gb|ACU13503.1| unknown [Glycine max]	--	--	--	--	--	--	--	--	--	--	--
comp20934_c0	63.9868	12.3823	2.3695	6.64e-09	1354	NP_001239979.1	uncharacterized protein LOC100792638 [Glycine max] >gi|255639959|gb|ACU20272.1| unknown [Glycine max]	K07304	msrA	peptide-methionine (S)-S-oxide reductase	GO:0006464//GO:0055114	cellular protein modification process//oxidation-reduction process	GO:0008113	peptide-methionine (S)-S-oxide reductase activity	--	--	KOG1635	Peptide methionine sulfoxide reductase
comp20360_c0	215.605	41.7574	2.3683	1.65e-29	762	XP_003543337.1	PREDICTED: uncharacterized protein LOC100500586 [Glycine max] >gi|255630702|gb|ACU15712.1| unknown [Glycine max]	--	--	--	GO:0019069	viral capsid assembly	--	--	GO:0042025	host cell nucleus	--	--
comp28717_c0	4415.77	864.596	2.3526	0	2315	XP_003533072.1	PREDICTED: 6-phosphogluconate dehydrogenase, decarboxylating-like [Glycine max]	K00033	E1.1.1.44, PGD, gnd	6-phosphogluconate dehydrogenase	GO:0055114//GO:0006098//GO:0019521	oxidation-reduction process//pentose-phosphate shunt//D-gluconate metabolic process	GO:0050661//GO:0004616	NADP binding//phosphogluconate dehydrogenase (decarboxylating) activity	--	--	KOG2653	6-phosphogluconate dehydrogenase
comp16364_c0	97.4768	19.1234	2.3497	2.68e-13	1266	BAA85654.1	hsr203J homolog [Pisum sativum]	--	--	--	GO:0015996//GO:0008152//GO:0006508//GO:0015994	chlorophyll catabolic process//metabolic process//proteolysis//chlorophyll metabolic process	GO:0008236//GO:0047746//GO:0016787	serine-type peptidase activity//chlorophyllase activity//hydrolase activity	--	--	KOG1515	Arylacetamide deacetylase
comp13192_c0	27.8632	5.46666	2.3496	0.00049032	860	AFK48738.1	unknown [Lotus japonicus]	--	--	--	--	--	GO:0031072//GO:0051082	heat shock protein binding//unfolded protein binding	--	--	--	--
comp26767_c0	23.8243	4.6763	2.349	0.0016423	1130	--	--	--	--	--	--	--	--	--	--	--	--	--
comp21375_c0	24.4802	4.80802	2.3481	0.0013603	2151	XP_003540719.1	PREDICTED: laccase-2-like [Glycine max]	--	--	--	GO:0055114	oxidation-reduction process	GO:0005507//GO:0016491	copper ion binding//oxidoreductase activity	--	--	KOG1263	Multicopper oxidases
comp21822_c2	47.1805	9.30649	2.3419	1.49e-06	912	NP_001241446.1	uncharacterized protein LOC100780763 [Glycine max] >gi|255644969|gb|ACU22984.1| unknown [Glycine max]	--	--	--	GO:0006355	regulation of transcription, DNA-dependent	GO:0003700	sequence-specific DNA binding transcription factor activity	GO:0005667	transcription factor complex	--	--
comp21067_c0	27.6436	5.46666	2.3382	0.00054811	1281	NP_001241396.1	uncharacterized protein LOC100801492 precursor [Glycine max] >gi|255637364|gb|ACU19011.1| unknown [Glycine max]	--	--	--	GO:0006869	lipid transport	GO:0008289	lipid binding	--	--	--	--
comp24723_c0	540.732	107.094	2.336	6.13e-73	1629	AFK45765.1	unknown [Lotus japonicus]	--	--	--	GO:0055114//GO:0008152	oxidation-reduction process//metabolic process	GO:0008168//GO:0016491//GO:0008270	methyltransferase activity//oxidoreductase activity//zinc ion binding	--	--	KOG3010	Methyltransferase
comp25506_c0	575.585	114.075	2.335	1.3e-77	2051	ABC59086.1	cytochrome P450 monooxygenase CYP98A37 [Medicago truncatula]	K09754	CYP98A3, C3'H	coumaroylquinate(coumaroylshikimate) 3'-monooxygenase	GO:0006118//GO:0007186//GO:0055114	electron transport//G-protein coupled receptor signaling pathway//oxidation-reduction process	GO:0004930//GO:0009055//GO:0016705//GO:0020037//GO:0004497//GO:0005506	G-protein coupled receptor activity//electron carrier activity//oxidoreductase activity, acting on paired donors, with incorporation or reduction of molecular oxygen//heme binding//monooxygenase activity//iron ion binding	GO:0016021	integral to membrane	KOG0156	Cytochrome P450 CYP2 subfamily
comp8887_c0	30.1923	5.99356	2.3327	0.00026195	2333	XP_003629479.1	GRAS family transcription factor [Medicago truncatula] >gi|355523501|gb|AET03955.1| GRAS family transcription factor [Medicago truncatula]	--	--	--	GO:0006355	regulation of transcription, DNA-dependent	--	--	--	--	--	--
comp25299_c0	585.49	117.105	2.3218	1.93e-78	1223	AFK44790.1	unknown [Medicago truncatula]	--	--	--	--	--	--	--	--	--	--	--
comp17893_c0	63.0369	12.6458	2.3175	1.43e-08	1598	XP_003629496.1	Coiled-coil domain-containing protein [Medicago truncatula] >gi|355523518|gb|AET03972.1| Coiled-coil domain-containing protein [Medicago truncatula]	--	--	--	GO:0006357	regulation of transcription from RNA polymerase II promoter	GO:0001104	RNA polymerase II transcription cofactor activity	GO:0016592	mediator complex	KOG2966	Uncharacterized conserved protein
comp18069_c0	35.7003	7.1791	2.3141	5.6e-05	940	ACJ85874.1	unknown [Medicago truncatula]	--	--	--	--	--	--	--	--	--	--	--
comp26503_c0	25.7042	5.2032	2.3045	0.0011043	1634	XP_003617368.1	Acetyltransferase, putative [Medicago truncatula] >gi|355518703|gb|AET00327.1| Acetyltransferase, putative [Medicago truncatula]	--	--	--	GO:0008152//GO:0044406	metabolic process//adhesion to host	GO:0016746//GO:0016747	transferase activity, transferring acyl groups//transferase activity, transferring acyl groups other than amino-acyl groups	GO:0016020//GO:0009289	membrane//pilus	--	--
comp27805_c0	46.4277	9.41846	2.3014	2.47e-06	1861	AFK36772.1	unknown [Medicago truncatula]	--	--	--	--	--	--	--	--	--	--	--
comp20025_c0	70.6873	14.3582	2.2996	1.74e-09	645	XP_003529062.1	PREDICTED: uncharacterized protein LOC100820064 [Glycine max]	--	--	--	--	--	--	--	--	--	--	--
comp10737_c0	283.27	57.7049	2.2954	1.88e-37	1164	XP_003532707.1	PREDICTED: probable phospholipid hydroperoxide glutathione peroxidase [Glycine max]	K00432	E1.11.1.9	glutathione peroxidase	GO:0006979//GO:0055114//GO:0006749//GO:0006804//GO:0006396	response to oxidative stress//oxidation-reduction process//glutathione metabolic process//peroxidase reaction//RNA processing	GO:0003723//GO:0016491//GO:0016209//GO:0004602	RNA binding//oxidoreductase activity//antioxidant activity//glutathione peroxidase activity	--	--	KOG1651	Glutathione peroxidase
comp29802_c0	72.5906	14.951	2.2795	1.22e-09	1806	XP_003556942.1	PREDICTED: hydroquinone glucosyltransferase-like isoform 1 [Glycine max] >gi|356577662|ref|XP_003556943.1| PREDICTED: hydroquinone glucosyltransferase-like isoform 2 [Glycine max]	K08237	E2.4.1.218	hydroquinone glucosyltransferase	GO:0032801//GO:0008152//GO:0006812//GO:0019076	receptor catabolic process//metabolic process//cation transport//viral release from host cell	GO:0005261//GO:0016758	cation channel activity//transferase activity, transferring hexosyl groups	GO:0033644	host cell membrane	KOG1192	UDP-glucuronosyl and UDP-glucosyl transferase
comp17160_c0	23.2562	4.80802	2.2741	0.0024982	2051	XP_003549879.1	PREDICTED: flavonoid 3'-monooxygenase-like [Glycine max]	--	--	--	GO:0055114	oxidation-reduction process	GO:0005506//GO:0016705//GO:0020037	iron ion binding//oxidoreductase activity, acting on paired donors, with incorporation or reduction of molecular oxygen//heme binding	--	--	KOG0156	Cytochrome P450 CYP2 subfamily
comp28931_c0	503.876	104.379	2.2712	7.13e-66	2161	XP_003612580.1	Alternative oxidase [Medicago truncatula] >gi|355513915|gb|AES95538.1| Alternative oxidase [Medicago truncatula]	--	--	--	GO:0006744//GO:0006118//GO:0007585//GO:0055114//GO:0022900	ubiquinone biosynthetic process//electron transport//respiratory gaseous exchange//oxidation-reduction process//electron transport chain	GO:0009916//GO:0046872	alternative oxidase activity//metal ion binding	GO:0016021//GO:0070469	integral to membrane//respiratory chain	--	--
comp24756_c0	72.4828	15.0168	2.2711	1.38e-09	2589	XP_003555426.1	PREDICTED: ABC transporter G family member 25-like [Glycine max]	--	--	--	GO:0051301//GO:0006281//GO:0016192//GO:0007049//GO:0007059	cell division//DNA repair//vesicle-mediated transport//cell cycle//chromosome segregation	GO:0005525//GO:0008270//GO:0016887//GO:0003677//GO:0004518//GO:0005524//GO:0000166//GO:0003924	GTP binding//zinc ion binding//ATPase activity//DNA binding//nuclease activity//ATP binding//nucleotide binding//GTPase activity	GO:0016020//GO:0016021//GO:0009276	membrane//integral to membrane//Gram-negative-bacterium-type cell wall	KOG0061	Transporter, ABC superfamily (Breast cancer resistance protein)
comp19344_c0	143.068	29.7044	2.268	1.11e-18	978	AFK46793.1	unknown [Lotus japonicus]	--	--	--	--	--	--	--	--	--	--	--
comp21146_c2	55.5663	11.6552	2.2532	2.38e-07	691	XP_003602038.1	NAC domain protein [Medicago truncatula] >gi|355491086|gb|AES72289.1| NAC domain protein [Medicago truncatula]	--	--	--	GO:0006355	regulation of transcription, DNA-dependent	GO:0003677	DNA binding	--	--	--	--
comp18181_c0	31.7563	6.71806	2.2409	0.00025104	1715	XP_003556509.1	PREDICTED: F-box protein At1g55000-like [Glycine max]	--	--	--	GO:0016998	cell wall macromolecule catabolic process	GO:0005515	protein binding	--	--	--	--
comp11400_c0	27.6426	5.86184	2.2375	0.00081653	925	AFK46253.1	unknown [Lotus japonicus]	--	--	--	--	--	GO:0005515	protein binding	--	--	--	--
comp17054_c0	100.37	21.3397	2.2337	6.1e-13	1177	XP_003530773.1	PREDICTED: 21 kDa protein-like [Glycine max]	--	--	--	GO:0005985//GO:0005982//GO:0043086	sucrose metabolic process//starch metabolic process//negative regulation of catalytic activity	GO:0004857//GO:0030599	enzyme inhibitor activity//pectinesterase activity	--	--	--	--
comp12391_c0	108.245	23.2906	2.2165	8.22e-14	312	--	--	--	--	--	GO:0042546	cell wall biogenesis	GO:0016758//GO:0005199	transferase activity, transferring hexosyl groups//structural constituent of cell wall	GO:0005783//GO:0016021//GO:0005618	endoplasmic reticulum//integral to membrane//cell wall	--	--
comp25404_c0	104.515	22.5911	2.2099	2.69e-13	1639	XP_003523269.1	PREDICTED: peroxidase 52-like isoform 1 [Glycine max]	K00430	E1.11.1.7	peroxidase	GO:0006979//GO:0055114//GO:0006804	response to oxidative stress//oxidation-reduction process//peroxidase reaction	GO:0004601//GO:0046872//GO:0020037	peroxidase activity//metal ion binding//heme binding	--	--	--	--
comp22966_c0	27.7106	5.99356	2.209	0.00090101	2236	NP_001235886.1	circadian clock-associated FKF1 [Glycine max] >gi|87138101|gb|ABD28287.1| circadian clock-associated FKF1 [Glycine max]	K12116	FKF1	flavin-binding kelch repeat F-box protein 1	GO:0007165//GO:0006355	signal transduction//regulation of transcription, DNA-dependent	GO:0005515//GO:0004871	protein binding//signal transducer activity	--	--	KOG0379	Kelch repeat-containing proteins
comp21913_c0	51.1103	11.065	2.2076	1.24e-06	1178	XP_003626611.1	hypothetical protein MTR_7g118270 [Medicago truncatula] >gi|87240855|gb|ABD32713.1| Harpin-induced 1 [Medicago truncatula] >gi|355501626|gb|AES82829.1| hypothetical protein MTR_7g118270 [Medicago truncatula]	--	--	--	GO:0006355//GO:0007010	regulation of transcription, DNA-dependent//cytoskeleton organization	GO:0003779	actin binding	--	--	--	--
comp10679_c0	572.612	124.538	2.201	3.64e-72	1161	AFK40174.1	unknown [Lotus japonicus]	--	--	--	--	--	--	--	--	--	--	--
comp22019_c0	64.0579	13.963	2.1978	3.36e-08	1054	AFK47476.1	unknown [Lotus japonicus]	--	--	--	--	--	--	--	--	--	--	--
comp28922_c0	26.3502	5.79597	2.1847	0.0014493	1817	XP_003552661.1	PREDICTED: uncharacterized protein LOC100816426 [Glycine max]	--	--	--	GO:0008152	metabolic process	GO:0016597	amino acid binding	--	--	--	--
comp12584_c0	178.454	39.2928	2.1832	2.84e-22	1103	XP_003552827.1	PREDICTED: wound-induced protein 1-like [Glycine max]	--	--	--	GO:0006886//GO:0016192	intracellular protein transport//vesicle-mediated transport	GO:0005198	structural molecule activity	GO:0030126	COPI vesicle coat	--	--
comp26373_c0	204.407	45.0499	2.1819	1.82e-25	2135	ACO54858.1	zinc finger protein ZF3 [Cicer arietinum]	--	--	--	--	--	GO:0003676//GO:0008270//GO:0046872	nucleic acid binding//zinc ion binding//metal ion binding	--	--	KOG1595	CCCH-type Zn-finger protein
comp11835_c0	830.479	183.078	2.1815	9.73e-104	2032	AAB99757.1	malate dehydrogenase precursor [Medicago sativa]	--	--	--	GO:0055114//GO:0006694//GO:0046487//GO:0006108//GO:0019643//GO:0044262//GO:0009085//GO:0008207//GO:0008210//GO:0008209//GO:0009089//GO:0006090	oxidation-reduction process//steroid biosynthetic process//glyoxylate metabolic process//malate metabolic process//reductive tricarboxylic acid cycle//cellular carbohydrate metabolic process//lysine biosynthetic process//C21-steroid hormone metabolic process//estrogen metabolic process//androgen metabolic process//lysine biosynthetic process via diaminopimelate//pyruvate metabolic process	GO:0008839//GO:0016491//GO:0030060//GO:0051287//GO:0003854//GO:0016620//GO:0016616//GO:0000166	4-hydroxy-tetrahydrodipicolinate reductase//oxidoreductase activity//L-malate dehydrogenase activity//NAD binding//3-beta-hydroxy-delta5-steroid dehydrogenase activity//oxidoreductase activity, acting on the aldehyde or oxo group of donors, NAD or NADP as acceptor//oxidoreductase activity, acting on the CH-OH group of donors, NAD or NADP as acceptor//nucleotide binding	--	--	KOG1494	NAD-dependent malate dehydrogenase
comp22355_c0	27.4753	6.05943	2.1809	0.0010824	1381	XP_003600478.1	hypothetical protein MTR_3g061630 [Medicago truncatula] >gi|355489526|gb|AES70729.1| hypothetical protein MTR_3g061630 [Medicago truncatula]	--	--	--	--	--	--	--	--	--	--	--
comp29449_c0	47.155	10.4044	2.1802	4.61e-06	1941	XP_003608416.1	hypothetical protein MTR_4g093860 [Medicago truncatula] >gi|355509471|gb|AES90613.1| hypothetical protein MTR_4g093860 [Medicago truncatula]	--	--	--	--	--	--	--	GO:0016021	integral to membrane	--	--
comp20710_c0	39.0405	8.6281	2.1779	4.53e-05	1137	XP_003596360.1	GEM-like protein [Medicago truncatula] >gi|355485408|gb|AES66611.1| GEM-like protein [Medicago truncatula] >gi|388521459|gb|AFK48791.1| unknown [Medicago truncatula]	--	--	--	--	--	--	--	--	--	--	--
comp21146_c1	36.6183	8.10119	2.1764	8.9e-05	344	ACS94038.1	NAC family transcription factor 5 [Cicer arietinum]	--	--	--	GO:0006355	regulation of transcription, DNA-dependent	GO:0003677	DNA binding	--	--	--	--
comp20093_c0	25.8708	5.73011	2.1747	0.0017135	1063	CAA09229.1	thaumatin-like protein PR-5a [Cicer arietinum]	--	--	--	GO:0006508//GO:0016032	proteolysis//viral process	GO:0008233	peptidase activity	--	--	--	--
comp21062_c0	285.37	63.2288	2.1742	1.92e-35	1957	XP_003608138.1	Heterogeneous nuclear ribonucleoprotein A3-like protein [Medicago truncatula] >gi|355509193|gb|AES90335.1| Heterogeneous nuclear ribonucleoprotein A3-like protein [Medicago truncatula]	K12741	HNRNPA1_3	heterogeneous nuclear ribonucleoprotein A1/A3	--	--	GO:0000166//GO:0003676	nucleotide binding//nucleic acid binding	GO:0030529	ribonucleoprotein complex	KOG0118	FOG: RRM domain
comp28357_c0	111.916	24.8931	2.1686	6.48e-14	2501	XP_003597377.1	GRAS family transcription factor [Medicago truncatula] >gi|355486425|gb|AES67628.1| GRAS family transcription factor [Medicago truncatula]	--	--	--	GO:0045893//GO:0006355	positive regulation of transcription, DNA-dependent//regulation of transcription, DNA-dependent	--	--	GO:0042025	host cell nucleus	--	--
comp22392_c0	24.7189	5.53252	2.1596	0.0024858	1120	ACJ83881.1	unknown [Medicago truncatula]	--	--	--	GO:0009244	lipopolysaccharide core region biosynthetic process	GO:0016746	transferase activity, transferring acyl groups	GO:0016021	integral to membrane	--	--
comp19533_c0	293.702	66.2486	2.1484	5.69e-36	975	XP_003602442.1	hypothetical protein MTR_3g093400 [Medicago truncatula] >gi|355491490|gb|AES72693.1| hypothetical protein MTR_3g093400 [Medicago truncatula] >gi|388522453|gb|AFK49288.1| unknown [Medicago truncatula]	--	--	--	GO:0006568//GO:0015992//GO:0006631//GO:0015991//GO:0006552//GO:0055114//GO:0006550//GO:0018874//GO:0006810//GO:0019068//GO:0006914//GO:0006574//GO:0006554//GO:0006457//GO:0006633	tryptophan metabolic process//proton transport//fatty acid metabolic process//ATP hydrolysis coupled proton transport//leucine catabolic process//oxidation-reduction process//isoleucine catabolic process//benzoate metabolic process//transport//virion assembly//autophagy//valine catabolic process//lysine catabolic process//protein folding//fatty acid biosynthetic process	GO:0045502//GO:0051082//GO:0016491//GO:0008134//GO:0051087//GO:0003857//GO:0005215//GO:0000774//GO:0015078//GO:0005515//GO:0042803	dynein binding//unfolded protein binding//oxidoreductase activity//transcription factor binding//chaperone binding//3-hydroxyacyl-CoA dehydrogenase activity//transporter activity//adenyl-nucleotide exchange factor activity//hydrogen ion transmembrane transporter activity//protein binding//protein homodimerization activity	GO:0033179//GO:0030286//GO:0005667	proton-transporting V-type ATPase, V0 domain//dynein complex//transcription factor complex	--	--
comp30055_c0	201.068	45.3759	2.1477	1.33e-24	1390	XP_003604913.1	Aldose reductase [Medicago truncatula] >gi|355505968|gb|AES87110.1| Aldose reductase [Medicago truncatula] >gi|388500290|gb|AFK38211.1| unknown [Medicago truncatula]	--	--	--	GO:0055114	oxidation-reduction process	GO:0016491	oxidoreductase activity	--	--	KOG1577	Aldo/keto reductase family proteins
comp25198_c0	334.528	75.5578	2.1465	6.25e-41	1628	NP_001241423.1	uncharacterized protein LOC100819416 [Glycine max] >gi|299891468|gb|ADJ57587.1| ERF protein [Glycine max]	--	--	--	GO:0006355//GO:0006351	regulation of transcription, DNA-dependent//transcription, DNA-dependent	GO:0003700	sequence-specific DNA binding transcription factor activity	GO:0005667	transcription factor complex	--	--
comp10089_c0	99.1448	22.4594	2.1422	3.52e-12	2075	XP_003544417.1	PREDICTED: glucan endo-1,3-beta-glucosidase 7-like [Glycine max]	--	--	--	GO:0015994//GO:0042381//GO:0033014//GO:0006508//GO:0005975//GO:0046677//GO:0006144	chlorophyll metabolic process//hemolymph coagulation//tetrapyrrole biosynthetic process//proteolysis//carbohydrate metabolic process//response to antibiotic//purine nucleobase metabolic process	GO:0004553//GO:0046872//GO:0003968//GO:0017111//GO:0004197//GO:0004655	hydrolase activity, hydrolyzing O-glycosyl compounds//metal ion binding//RNA-directed RNA polymerase activity//nucleoside-triphosphatase activity//cysteine-type endopeptidase activity//porphobilinogen synthase activity	GO:0005576//GO:0031379	extracellular region//RNA-directed RNA polymerase complex	--	--
comp17698_c0	200.801	45.5656	2.1397	1.82e-24	949	--	--	--	--	--	GO:0007165	signal transduction	GO:0004872	receptor activity	GO:0016021	integral to membrane	--	--
comp19296_c0	31.9259	7.26934	2.1348	0.0003958	449	AFK34459.1	unknown [Lotus japonicus]	--	--	--	GO:0008033//GO:0055114//GO:0016117	tRNA processing//oxidation-reduction process//carotenoid biosynthetic process	GO:0003824//GO:0016491//GO:0050660//GO:0016705	catalytic activity//oxidoreductase activity//flavin adenine dinucleotide binding//oxidoreductase activity, acting on paired donors, with incorporation or reduction of molecular oxygen	--	--	--	--
comp20431_c0	228.838	52.2955	2.1296	1.02e-27	1557	BAI63586.1	HPP domain containing protein [Lotus japonicus] >gi|388512863|gb|AFK44493.1| unknown [Lotus japonicus]	--	--	--	--	--	--	--	--	--	--	--
comp24030_c0	314.608	72.0538	2.1264	4.63e-38	1033	XP_003609790.1	Hypersensitive reaction associated Ca2+-binding protein [Medicago truncatula] >gi|355510845|gb|AES91987.1| Hypersensitive reaction associated Ca2+-binding protein [Medicago truncatula]	--	--	--	GO:0007165	signal transduction	GO:0005509	calcium ion binding	GO:0005578	proteinaceous extracellular matrix	KOG0027	Calmodulin and related proteins (EF-Hand superfamily)
comp27961_c2	67.2199	15.412	2.1248	2.88e-08	1640	XP_003625866.1	CONSTANS-like zinc finger protein [Medicago truncatula] >gi|355500881|gb|AES82084.1| CONSTANS-like zinc finger protein [Medicago truncatula]	--	--	--	--	--	GO:0005515//GO:0008270	protein binding//zinc ion binding	GO:0005622	intracellular	--	--
comp21150_c0	192.442	44.332	2.118	3.64e-23	2065	XP_003621003.1	hypothetical protein MTR_7g005910 [Medicago truncatula] >gi|124365541|gb|ABN09775.1| General substrate transporter [Medicago truncatula] >gi|355496018|gb|AES77221.1| hypothetical protein MTR_7g005910 [Medicago truncatula]	K08150	SLC2A13, ITR	MFS transporter, SP family, solute carrier family 2 (myo-inositol transporter), member 13	GO:0055085	transmembrane transport	GO:0022857//GO:0022891	transmembrane transporter activity//substrate-specific transmembrane transporter activity	GO:0016021	integral to membrane	KOG0254	Predicted transporter (major facilitator superfamily)
comp12105_c0	23.3922	5.40079	2.1148	0.0041206	676	XP_003606522.1	hypothetical protein MTR_4g061300 [Medicago truncatula] >gi|355507577|gb|AES88719.1| hypothetical protein MTR_4g061300 [Medicago truncatula]	--	--	--	--	--	--	--	--	--	--	--
comp11967_c0	35.0308	8.10119	2.1124	0.00019324	1326	XP_003526666.1	PREDICTED: uncharacterized protein LOC100798371 [Glycine max]	--	--	--	--	--	--	--	--	--	--	--
comp21701_c0	1099.5	254.306	2.1122	2.69e-132	1054	AFK42687.1	unknown [Medicago truncatula]	K00059	fabG	3-oxoacyl-	GO:0044237//GO:0008152	cellular metabolic process//metabolic process	GO:0003824//GO:0016491//GO:0050662	catalytic activity//oxidoreductase activity//coenzyme binding	--	--	KOG0725	Reductases with broad range of substrate specificities
comp27212_c0	37.7403	8.75982	2.1071	9.64e-05	1498	XP_003613416.1	Matrix metalloproteinase-9 [Medicago truncatula] >gi|355514751|gb|AES96374.1| Matrix metalloproteinase-9 [Medicago truncatula]	--	--	--	GO:0006508	proteolysis	GO:0008270//GO:0046872//GO:0004222	zinc ion binding//metal ion binding//metalloendopeptidase activity	GO:0031012	extracellular matrix	KOG1565	Gelatinase A and related matrix metalloproteases
comp16587_c0	176.564	41.0329	2.1053	4.04e-21	2689	XP_003617060.1	Molybdopterin biosynthesis CNX1 protein [Medicago truncatula] >gi|355518395|gb|AET00019.1| Molybdopterin biosynthesis CNX1 protein [Medicago truncatula]	K15376	GPHN	gephyrin	GO:0019627//GO:0032324//GO:0006777//GO:0006461	urea metabolic process//molybdopterin cofactor biosynthetic process//Mo-molybdopterin cofactor biosynthetic process//protein complex assembly	GO:0003677//GO:0016151	DNA binding//nickel cation binding	--	--	--	--
comp16283_c0	30.5323	7.11324	2.1018	0.0006694	968	XP_003615940.1	hypothetical protein MTR_5g074290 [Medicago truncatula] >gi|355517275|gb|AES98898.1| hypothetical protein MTR_5g074290 [Medicago truncatula]	--	--	--	--	--	--	--	--	--	--	--
comp17902_c0	51.1024	11.9213	2.0999	2.86e-06	813	ACU16885.1	unknown [Glycine max]	--	--	--	GO:0006457	protein folding	GO:0051082//GO:0031072	unfolded protein binding//heat shock protein binding	--	--	KOG0714	Molecular chaperone (DnaJ superfamily)
comp25143_c0	27.0302	6.32288	2.0959	0.0017134	1855	XP_003609292.1	hypothetical protein MTR_4g114100 [Medicago truncatula] >gi|355510347|gb|AES91489.1| hypothetical protein MTR_4g114100 [Medicago truncatula]	--	--	--	GO:0006357	regulation of transcription from RNA polymerase II promoter	GO:0001104	RNA polymerase II transcription cofactor activity	GO:0016592	mediator complex	--	--
comp19671_c0	51.7563	12.1847	2.0867	2.67e-06	1760	XP_003536316.1	PREDICTED: 7-ethoxycoumarin O-deethylase-like [Glycine max]	--	--	--	GO:0055114	oxidation-reduction process	GO:0016705//GO:0020037//GO:0005506	oxidoreductase activity, acting on paired donors, with incorporation or reduction of molecular oxygen//heme binding//iron ion binding	--	--	KOG0156	Cytochrome P450 CYP2 subfamily
comp18951_c0	111.588	26.348	2.0824	3.09e-13	1895	XP_003612576.1	F-box/kelch-repeat protein SKIP25 [Medicago truncatula] >gi|355513911|gb|AES95534.1| F-box/kelch-repeat protein SKIP25 [Medicago truncatula]	--	--	--	GO:0006355	regulation of transcription, DNA-dependent	GO:0005515	protein binding	GO:0005634	nucleus	--	--
comp30156_c0	92.8429	21.9325	2.0817	4.79e-11	3109	XP_003627561.1	S-locus-specific glycoprotein [Medicago truncatula] >gi|355521583|gb|AET02037.1| S-locus-specific glycoprotein [Medicago truncatula]	--	--	--	GO:0009069//GO:0048544//GO:0016310//GO:0006468	serine family amino acid metabolic process//recognition of pollen//phosphorylation//protein phosphorylation	GO:0004674//GO:0005524//GO:0004672	protein serine/threonine kinase activity//ATP binding//protein kinase activity	--	--	--	--
comp28154_c0	423.217	100.233	2.078	8.16e-50	2155	XP_003537908.1	PREDICTED: allene oxide synthase, chloroplastic-like [Glycine max]	K01723	AOS	hydroperoxide dehydratase	GO:0055114//GO:0006118	oxidation-reduction process//electron transport	GO:0016705//GO:0020037//GO:0005506//GO:0009055	oxidoreductase activity, acting on paired donors, with incorporation or reduction of molecular oxygen//heme binding//iron ion binding//electron carrier activity	--	--	KOG0156	Cytochrome P450 CYP2 subfamily
comp20596_c0	37.7573	8.97651	2.0725	0.000117	2132	XP_003533667.1	PREDICTED: allantoate deiminase, chloroplastic-like [Glycine max]	--	--	--	GO:0006807//GO:0006508//GO:0008152	nitrogen compound metabolic process//proteolysis//metabolic process	GO:0008233//GO:0008237//GO:0016813//GO:0016787	peptidase activity//metallopeptidase activity//hydrolase activity, acting on carbon-nitrogen (but not peptide) bonds, in linear amidines//hydrolase activity	--	--	--	--
comp28377_c0	56.5751	13.4598	2.0715	8.41e-07	1900	XP_003623304.1	Vacuolar cation/proton exchanger [Medicago truncatula] >gi|355498319|gb|AES79522.1| Vacuolar cation/proton exchanger [Medicago truncatula]	K07300	chaA, CAX	Ca2+:H+ antiporter	GO:0006816//GO:0055085//GO:0006885//GO:0006812	calcium ion transport//transmembrane transport//regulation of pH//cation transport	GO:0015369	calcium:hydrogen antiporter activity	GO:0016021	integral to membrane	KOG1397	Ca2+/H+ antiporter VCX1 and related proteins
comp18770_c0	121.687	29.0042	2.0688	2.67e-14	2013	XP_003556716.1	PREDICTED: uncharacterized protein LOC100791310 [Glycine max]	--	--	--	--	--	--	--	--	--	--	--
comp21146_c0	61.6058	14.8193	2.0556	2.58e-07	726	ACS94038.1	NAC family transcription factor 5 [Cicer arietinum]	--	--	--	GO:0006355	regulation of transcription, DNA-dependent	GO:0003677	DNA binding	--	--	--	--
comp30524_c0	144.351	34.8417	2.0507	9.31e-17	1797	XP_003602129.1	Alcohol dehydrogenase [Medicago truncatula] >gi|355491177|gb|AES72380.1| Alcohol dehydrogenase [Medicago truncatula]	K00001	E1.1.1.1, adh	alcohol dehydrogenase	GO:0055114//GO:0009097//GO:0009099//GO:0009098//GO:0015940//GO:0008652	oxidation-reduction process//isoleucine biosynthetic process//valine biosynthetic process//leucine biosynthetic process//pantothenate biosynthetic process//cellular amino acid biosynthetic process	GO:0004455//GO:0016616//GO:0048037//GO:0046872//GO:0008270//GO:0016491//GO:0000166	ketol-acid reductoisomerase activity//oxidoreductase activity, acting on the CH-OH group of donors, NAD or NADP as acceptor//cofactor binding//metal ion binding//zinc ion binding//oxidoreductase activity//nucleotide binding	--	--	KOG0022	Alcohol dehydrogenase, class III
comp25848_c0	34.3043	8.29878	2.0474	0.00032739	1691	XP_003547121.1	PREDICTED: U-box domain-containing protein 8-like [Glycine max]	--	--	--	GO:0042254//GO:0016567//GO:0006412	ribosome biogenesis//protein ubiquitination//translation	GO:0003735//GO:0008270//GO:0004842//GO:0044183//GO:0005515	structural constituent of ribosome//zinc ion binding//ubiquitin-protein ligase activity//protein binding involved in protein folding//protein binding	GO:0005840//GO:0005622//GO:0000151	ribosome//intracellular//ubiquitin ligase complex	KOG4642	Chaperone-dependent E3 ubiquitin protein ligase (contains TPR repeats)
comp29597_c0	95.4052	23.118	2.045	4.17e-11	1675	P93324.1	RecName: Full=Isoliquiritigenin 2'-O-methyltransferase; Short=MsCHMT; AltName: Full=Chalcone O-methyltransferase; Short=ChOMT; AltName: Full=Licodione 2'-O-methyltransferase; Short=MsLMT >gi|13399462|pdb|1FP1|D Chain D, Crystal Structure Analysis Of Chalcone O-Methyltransferase >gi|1843462|gb|AAB48059.1| isoliquiritigenin 2'-O-methyltransferase [Medicago sativa]	--	--	--	GO:0008152//GO:0032259	metabolic process//methylation	GO:0046983//GO:0030751//GO:0008168//GO:0008171//GO:0033802	protein dimerization activity//licodione 2'-O-methyltransferase activity//methyltransferase activity//O-methyltransferase activity//isoliquiritigenin 2'-O-methyltransferase activity	--	--	--	--
comp22160_c0	28.7982	6.98151	2.0444	0.0013534	1436	XP_003550048.1	PREDICTED: uncharacterized protein LOC100790865 [Glycine max]	--	--	--	--	--	--	--	--	--	--	--
comp21600_c0	145.603	35.3028	2.0442	7.85e-17	1302	AFK43974.1	unknown [Lotus japonicus]	--	--	--	--	--	GO:0003677//GO:0008270	DNA binding//zinc ion binding	--	--	KOG3173	Predicted Zn-finger protein
comp27676_c0	521.895	126.856	2.0406	4.23e-60	1889	AFK48939.1	unknown [Lotus japonicus]	K00083	E1.1.1.195	cinnamyl-alcohol dehydrogenase	GO:0055114//GO:0006412//GO:0006098//GO:0042254//GO:0050920//GO:0019521	oxidation-reduction process//translation//pentose-phosphate shunt//ribosome biogenesis//regulation of chemotaxis//D-gluconate metabolic process	GO:0048037//GO:0004616//GO:0008270//GO:0016491//GO:0003735//GO:0016616//GO:0003824	cofactor binding//phosphogluconate dehydrogenase (decarboxylating) activity//zinc ion binding//oxidoreductase activity//structural constituent of ribosome//oxidoreductase activity, acting on the CH-OH group of donors, NAD or NADP as acceptor//catalytic activity	GO:0005622//GO:0005840//GO:0009288	intracellular//ribosome//bacterial-type flagellum	KOG0023	Alcohol dehydrogenase, class V
comp21367_c0	25.6349	6.25702	2.0346	0.0031256	1841	XP_003637592.1	6-phosphofructokinase [Medicago truncatula] >gi|355503527|gb|AES84730.1| 6-phosphofructokinase [Medicago truncatula]	K00850	pfkA, PFK	6-phosphofructokinase 1	GO:0006000//GO:0006769//GO:0006012//GO:0046497//GO:0016310//GO:0006013//GO:0007205//GO:0006094//GO:0006098//GO:0006741//GO:0006096//GO:0009395//GO:0008152//GO:0046486//GO:0006002	fructose metabolic process//nicotinamide metabolic process//galactose metabolic process//nicotinate nucleotide metabolic process//phosphorylation//mannose metabolic process//protein kinase C-activating G-protein coupled receptor signaling pathway//gluconeogenesis//pentose-phosphate shunt//NADP biosynthetic process//glycolysis//phospholipid catabolic process//metabolic process//glycerolipid metabo…	GO:0005524//GO:0004143//GO:0003872//GO:0003951	ATP binding//diacylglycerol kinase activity//6-phosphofructokinase activity//NAD+ kinase activity	GO:0005945	6-phosphofructokinase complex	KOG2440	Pyrophosphate-dependent phosphofructo-1-kinase
comp20426_c0	201.782	49.2658	2.0341	3.87e-23	1235	ACM79120.1	ethylene-responsive factor 2 [Halimodendron halodendron]	K09286	EREBP	EREBP-like factor	GO:0006355	regulation of transcription, DNA-dependent	GO:0003700	sequence-specific DNA binding transcription factor activity	GO:0005667	transcription factor complex	--	--
comp27550_c0	102.214	24.9596	2.0339	8.34e-12	2009	XP_003610788.1	Membrane related protein-like protein [Medicago truncatula] >gi|355512123|gb|AES93746.1| Membrane related protein-like protein [Medicago truncatula]	--	--	--	--	--	GO:0003824//GO:0008289	catalytic activity//lipid binding	--	--	KOG2761	START domain-containing proteins involved in steroidogenesis/phosphatidylcholine transfer
comp21094_c0	54.2995	13.3044	2.029	2.19e-06	771	XP_003617840.1	RPM1-interacting protein [Medicago truncatula] >gi|355519175|gb|AET00799.1| RPM1-interacting protein [Medicago truncatula]	--	--	--	--	--	--	--	--	--	--	--
comp9838_c0	33.5919	8.23292	2.0286	0.00043221	760	--	--	--	--	--	--	--	--	--	--	--	--	--
comp28939_c0	1189.32	292.16	2.0253	4.91e-136	3300	XP_003614820.1	Nitrate reductase [Medicago truncatula] >gi|317135446|gb|ADV03139.1| nitrate reductase 2 [Medicago truncatula] >gi|355516155|gb|AES97778.1| Nitrate reductase [Medicago truncatula]	--	--	--	GO:0055114//GO:0042128//GO:0006118	oxidation-reduction process//nitrate assimilation//electron transport	GO:0046857//GO:0043546//GO:0030151//GO:0005506//GO:0050660//GO:0020037//GO:0016491//GO:0009055	oxidoreductase activity, acting on other nitrogenous compounds as donors, with NAD or NADP as acceptor//molybdopterin cofactor binding//molybdenum ion binding//iron ion binding//flavin adenine dinucleotide binding//heme binding//oxidoreductase activity//electron carrier activity	--	--	KOG0535	Sulfite oxidase, molybdopterin-binding component
comp25072_c0	31.3143	7.70601	2.0228	0.0007868	1013	AFK37956.1	unknown [Medicago truncatula]	--	--	--	GO:0006508	proteolysis	GO:0016817//GO:0016787//GO:0008236	hydrolase activity, acting on acid anhydrides//hydrolase activity//serine-type peptidase activity	--	--	KOG3043	Predicted hydrolase related to dienelactone hydrolase
comp12745_c0	36.3803	8.95741	2.022	0.00022258	2861	XP_003606363.1	Inter-alpha-trypsin inhibitor heavy chain H3 [Medicago truncatula] >gi|355507418|gb|AES88560.1| Inter-alpha-trypsin inhibitor heavy chain H3 [Medicago truncatula]	--	--	--	GO:0016567	protein ubiquitination	GO:0005515//GO:0004842//GO:0008270//GO:0046872	protein binding//ubiquitin-protein ligase activity//zinc ion binding//metal ion binding	GO:0005680	anaphase-promoting complex	--	--
comp26925_c0	65.7256	16.2024	2.0202	1.25e-07	2306	XP_003546072.1	PREDICTED: pentatricopeptide repeat-containing protein At3g25210, mitochondrial-like [Glycine max]	--	--	--	--	--	--	--	--	--	--	--
comp26892_c0	126.021	31.0875	2.0193	2.24e-14	2006	XP_003533944.1	PREDICTED: uncharacterized protein LOC100793489 [Glycine max]	--	--	--	GO:0042432//GO:0009058//GO:0016114	indole biosynthetic process//biosynthetic process//terpenoid biosynthetic process	GO:0016844//GO:0005515	strictosidine synthase activity//protein binding	--	--	--	--
comp32601_c0	31.504	7.77187	2.0192	0.00076511	1310	ACU21420.1	unknown [Glycine max]	--	--	--	GO:0008152	metabolic process	--	--	--	--	--	--
comp12967_c0	59.2394	14.621	2.0185	6.75e-07	980	XP_003526550.1	PREDICTED: uncharacterized protein LOC100781025 [Glycine max]	--	--	--	--	--	--	--	--	--	--	--
comp23994_c0	364.458	89.9693	2.0182	2.06e-41	1017	XP_003551950.1	PREDICTED: uncharacterized protein LOC100786117 [Glycine max]	--	--	--	GO:0006525//GO:0006814//GO:0071436//GO:0006560//GO:0006090	arginine metabolic process//sodium ion transport//sodium ion export//proline metabolic process//pyruvate metabolic process	GO:0015081//GO:0008948	sodium ion transmembrane transporter activity//oxaloacetate decarboxylase activity	GO:0016020	membrane	--	--
comp29490_c0	89.9015	22.1959	2.018	2.55e-10	3001	XP_003524558.1	PREDICTED: galactinol--sucrose galactosyltransferase-like [Glycine max] >gi|187610416|gb|ACD13462.1| raffionse synthase 3 [Glycine max]	--	--	--	GO:0008152//GO:0055114	metabolic process//oxidation-reduction process	GO:0016706//GO:0003824	oxidoreductase activity, acting on paired donors, with incorporation or reduction of molecular oxygen, 2-oxoglutarate as one donor, and incorporation of one atom each of oxygen into both donors//catalytic activity	--	--	--	--
comp21842_c0	26.3135	6.50401	2.0164	0.0028241	1104	NP_001235145.1	uncharacterized protein LOC100527884 [Glycine max] >gi|356531900|ref|XP_003534514.1| PREDICTED: autophagy-related protein 8C-like [Glycine max] >gi|255633456|gb|ACU17086.1| unknown [Glycine max]	K08341	GABARAP, ATG8, LC3	GABA(A) receptor-associated protein (autophagy-related protein 8)	GO:0006687//GO:0005975//GO:0000045//GO:0006665//GO:0006807	glycosphingolipid metabolic process//carbohydrate metabolic process//autophagic vacuole assembly//sphingolipid metabolic process//nitrogen compound metabolic process	GO:0004348	glucosylceramidase activity	GO:0005737//GO:0016021	cytoplasm//integral to membrane	KOG1654	Microtubule-associated anchor protein involved in autophagy and membrane trafficking
comp21801_c0	68.19	16.9269	2.0102	7.43e-08	1261	AFK42929.1	unknown [Medicago truncatula]	K00660	CHS	chalcone synthase	GO:0042967//GO:0009058//GO:0008610//GO:0006633	acyl-carrier-protein biosynthetic process//biosynthetic process//lipid biosynthetic process//fatty acid biosynthetic process	GO:0016746//GO:0016747//GO:0004315	transferase activity, transferring acyl groups//transferase activity, transferring acyl groups other than amino-acyl groups//3-oxoacyl-[acyl-carrier-protein] synthase activity	GO:0016020//GO:0005835	membrane//fatty acid synthase complex	--	--
comp17872_c0	42.0584	10.4723	2.0058	5.85e-05	759	XP_003626377.1	N-acetyltransferase, putative [Medicago truncatula] >gi|355501392|gb|AES82595.1| N-acetyltransferase, putative [Medicago truncatula]	--	--	--	GO:0042967	acyl-carrier-protein biosynthetic process	GO:0008080	N-acetyltransferase activity	--	--	--	--
comp23872_c0	154.004	38.6552	1.9942	2.84e-17	1598	XP_003556090.1	PREDICTED: inactive rhomboid protein 1-like isoform 1 [Glycine max]	--	--	--	GO:0006508	proteolysis	GO:0004252	serine-type endopeptidase activity	GO:0016021	integral to membrane	KOG2289	Rhomboid family proteins
comp31271_c2	45.5454	11.4602	1.9907	2.71e-05	4430	XP_003603447.1	ABC transporter B family member [Medicago truncatula] >gi|355492495|gb|AES73698.1| ABC transporter B family member [Medicago truncatula]	--	--	--	GO:0008152//GO:0006200//GO:0055085//GO:0006810//GO:0000103//GO:0006144//GO:0007264//GO:0007165//GO:0007186	metabolic process//ATP catabolic process//transmembrane transport//transport//sulfate assimilation//purine nucleobase metabolic process//small GTPase mediated signal transduction//signal transduction//G-protein coupled receptor signaling pathway	GO:0005525//GO:0004020//GO:0004871//GO:0042626//GO:0003723//GO:0031683//GO:0016301//GO:0016887//GO:0003724//GO:0005524//GO:0003924//GO:0019001	GTP binding//adenylylsulfate kinase activity//signal transducer activity//ATPase activity, coupled to transmembrane movement of substances//RNA binding//G-protein beta/gamma-subunit complex binding//kinase activity//ATPase activity//RNA helicase activity//ATP binding//GTPase activity//guanyl nucleotide binding	GO:0016021//GO:0005622	integral to membrane//intracellular	KOG0055	Multidrug/pheromone exporter, ABC superfamily
comp24460_c0	196.498	49.4759	1.9897	6e-22	1432	XP_002326478.1	predicted protein [Populus trichocarpa] >gi|222833800|gb|EEE72277.1| predicted protein [Populus trichocarpa]	--	--	--	GO:0006983//GO:0043069//GO:0009414//GO:0000038	ER overload response//negative regulation of programmed cell death//response to water deprivation//very long-chain fatty acid metabolic process	--	--	GO:0005783//GO:0005635//GO:0016021	endoplasmic reticulum//nuclear envelope//integral to membrane	KOG1629	Bax-mediated apoptosis inhibitor TEGT/BI-1
comp19901_c0	240.98	61.1212	1.9792	1.06e-26	3088	XP_003542675.1	PREDICTED: EIN3-binding F-box protein 1-like [Glycine max]	K14515	EBF1_2	EIN3-binding F-box protein	--	--	GO:0005515	protein binding	--	--	KOG1947	Leucine rich repeat proteins, some proteins contain F-box
comp28009_c0	102.93	26.1477	1.9769	1.74e-11	1894	XP_003523896.1	PREDICTED: serpin-ZX-like [Glycine max]	K13963	SERPINB	serpin B	--	--	GO:0004867	serine-type endopeptidase inhibitor activity	--	--	KOG2392	Serpin
comp20069_c0	81.6721	20.8155	1.9722	3.82e-09	990	AFK41567.1	unknown [Lotus japonicus]	--	--	--	--	--	--	--	--	--	--	--
comp32744_c0	94.107	24.0395	1.9689	1.78e-10	1427	XP_003617467.1	hypothetical protein MTR_5g091900 [Medicago truncatula] >gi|355518802|gb|AET00426.1| hypothetical protein MTR_5g091900 [Medicago truncatula] >gi|388503112|gb|AFK39622.1| unknown [Medicago truncatula]	--	--	--	--	--	--	--	--	--	--	--
comp18380_c0	50.5945	12.9751	1.9632	9.46e-06	2147	XP_003551041.1	PREDICTED: uncharacterized protein LOC100780209 [Glycine max]	--	--	--	GO:0006886	intracellular protein transport	GO:0046872//GO:0017137//GO:0008270	metal ion binding//Rab GTPase binding//zinc ion binding	--	--	KOG1843	Uncharacterized conserved protein
comp19250_c0	123.511	31.6803	1.963	1.26e-13	866	XP_003551877.1	PREDICTED: uncharacterized protein LOC100500344 [Glycine max]	--	--	--	--	--	--	--	--	--	--	--
comp25525_c0	644.408	165.448	1.9616	1.03e-70	2338	NP_001241372.1	uncharacterized protein LOC100819919 [Glycine max] >gi|255635874|gb|ACU18284.1| unknown [Glycine max]	--	--	--	GO:0019354//GO:0008033//GO:0006779//GO:0055114	siroheme biosynthetic process//tRNA processing//porphyrin-containing compound biosynthetic process//oxidation-reduction process	GO:0016491//GO:0043115//GO:0050660	oxidoreductase activity//precorrin-2 dehydrogenase activity//flavin adenine dinucleotide binding	--	--	KOG1336	Monodehydroascorbate/ferredoxin reductase
comp26584_c0	89.1722	22.9211	1.9599	7.01e-10	1724	ACJ72158.1	UGT1 [Pueraria montana var. lobata]	--	--	--	GO:0005975//GO:0008152//GO:0030259	carbohydrate metabolic process//metabolic process//lipid glycosylation	GO:0016758	transferase activity, transferring hexosyl groups	--	--	KOG1192	UDP-glucuronosyl and UDP-glucosyl transferase
comp26173_c0	55.1821	14.2265	1.9556	3.28e-06	1349	XP_003625999.1	NifU-like protein [Medicago truncatula] >gi|355501014|gb|AES82217.1| NifU-like protein [Medicago truncatula] >gi|388517667|gb|AFK46895.1| unknown [Medicago truncatula]	--	--	--	GO:0016226	iron-sulfur cluster assembly	GO:0005506//GO:0051536	iron ion binding//iron-sulfur cluster binding	--	--	KOG2358	NifU-like domain-containing proteins
comp24952_c0	41.0384	10.604	1.9524	0.00010549	2286	AFK40307.1	unknown [Lotus japonicus]	--	--	--	--	--	--	--	--	--	--	--
comp16894_c0	63.1739	16.3341	1.9514	4.75e-07	1337	AFK41923.1	unknown [Lotus japonicus]	--	--	--	--	--	--	--	--	--	--	--
comp26730_c0	83.419	21.6032	1.9491	3.36e-09	2302	XP_003592431.1	Receptor-like protein kinase [Medicago truncatula] >gi|355481479|gb|AES62682.1| Receptor-like protein kinase [Medicago truncatula]	--	--	--	GO:0016310	phosphorylation	GO:0005515//GO:0016301	protein binding//kinase activity	--	--	--	--
comp24346_c0	111.113	28.7823	1.9488	3.6e-12	1792	XP_003543612.1	PREDICTED: IAA-amino acid hydrolase ILR1-like 4-like [Glycine max]	K14664	ILR1	IAA-amino acid hydrolase	GO:0008152	metabolic process	GO:0016787	hydrolase activity	--	--	--	--
comp37174_c0	41.4389	10.7357	1.9486	9.84e-05	1248	XP_003596828.1	Calpain-B [Medicago truncatula] >gi|355485876|gb|AES67079.1| Calpain-B [Medicago truncatula]	K13448	CML	calcium-binding protein CML	--	--	GO:0005509	calcium ion binding	--	--	KOG0037	Ca2+-binding protein, EF-Hand protein superfamily
comp29662_c0	77.6669	20.1515	1.9464	1.4e-08	2191	CAC51424.1	amino acid permease AAP3 [Vicia faba var. minor]	--	--	--	--	--	--	--	GO:0016021	integral to membrane	KOG1304	Amino acid transporters
comp18369_c0	45.6284	11.9213	1.9364	3.92e-05	1590	AFK39629.1	unknown [Medicago truncatula]	--	--	--	--	--	GO:0005515	protein binding	--	--	KOG4441	Proteins containing BTB/POZ and Kelch domains, involved in regulatory/signal transduction processes
comp14344_c0	68.3317	17.9148	1.9314	1.65e-07	1751	XP_003517371.1	PREDICTED: uncharacterized protein LOC100787147 isoform 2 [Glycine max]	--	--	--	GO:0055085	transmembrane transport	GO:0022857	transmembrane transporter activity	GO:0016020//GO:0016021	membrane//integral to membrane	--	--
comp25139_c0	328.747	86.2026	1.9312	2.28e-35	1664	XP_003525136.1	PREDICTED: NAC domain-containing protein 2 [Glycine max]	--	--	--	GO:0006355	regulation of transcription, DNA-dependent	GO:0003677	DNA binding	GO:0019028	viral capsid	--	--
comp26500_c0	45.1034	11.8554	1.9277	4.71e-05	2381	XP_003613135.1	hypothetical protein MTR_5g033190 [Medicago truncatula] >gi|355514470|gb|AES96093.1| hypothetical protein MTR_5g033190 [Medicago truncatula]	--	--	--	GO:0016192//GO:0006886	vesicle-mediated transport//intracellular protein transport	GO:0005515	protein binding	GO:0030117	membrane coat	--	--
comp20878_c0	31.0766	8.16969	1.9275	0.0013186	1111	AFK44156.1	unknown [Lotus japonicus]	--	--	--	GO:0035556	intracellular signal transduction	--	--	GO:0016020	membrane	KOG2729	ER vesicle integral membrane protein involved in establishing cell polarity, signaling and protein degradation
comp29965_c0	37.9453	10.0112	1.9223	0.00026627	2200	XP_003533841.1	PREDICTED: probable inositol transporter 2-like isoform 1 [Glycine max]	K08150	SLC2A13, ITR	MFS transporter, SP family, solute carrier family 2 (myo-inositol transporter), member 13	GO:0055085	transmembrane transport	GO:0022857	transmembrane transporter activity	GO:0016021	integral to membrane	KOG0254	Predicted transporter (major facilitator superfamily)
comp12415_c0	686.36	182.273	1.9129	5.71e-73	1010	NP_001242705.1	uncharacterized protein LOC100815307 precursor [Glycine max] >gi|255635034|gb|ACU17875.1| unknown [Glycine max]	--	--	--	--	--	GO:0051536	iron-sulfur cluster binding	--	--	--	--
comp25349_c1	50.5924	13.4361	1.9128	1.41e-05	1615	XP_003520692.1	PREDICTED: probable purple acid phosphatase 20-like [Glycine max]	--	--	--	GO:0006807//GO:0009253//GO:0009252	nitrogen compound metabolic process//peptidoglycan catabolic process//peptidoglycan biosynthetic process	GO:0005515//GO:0016787//GO:0008745	protein binding//hydrolase activity//N-acetylmuramoyl-L-alanine amidase activity	--	--	KOG1378	Purple acid phosphatase
comp20197_c0	301.367	80.485	1.9047	7.42e-32	1177	AFK46216.1	unknown [Medicago truncatula]	--	--	--	--	--	GO:0016491	oxidoreductase activity	--	--	KOG4530	Predicted flavoprotein
comp20796_c0	38.9643	10.4064	1.9047	0.0002337	2024	AFK34034.1	unknown [Medicago truncatula]	--	--	--	--	--	GO:0008375//GO:0008270	acetylglucosaminyltransferase activity//zinc ion binding	GO:0016020	membrane	KOG0799	Branching enzyme
comp14990_c0	62.9713	16.8222	1.9043	7.98e-07	1163	ACJ83863.1	unknown [Medicago truncatula] >gi|388515129|gb|AFK45626.1| unknown [Medicago truncatula]	K00799	GST, gst	glutathione S-transferase	--	--	GO:0005515	protein binding	--	--	KOG0406	Glutathione S-transferase
comp12934_c1	43.2984	11.5696	1.904	8.46e-05	1571	NP_001242849.1	uncharacterized protein LOC100778227 [Glycine max] >gi|255644752|gb|ACU22878.1| unknown [Glycine max]	--	--	--	--	--	--	--	GO:0016021	integral to membrane	KOG0748	Predicted membrane proteins, contain hemolysin III domain
comp16622_c0	1836.89	491.354	1.9024	1.24e-194	2191	AEQ39026.1	isoflavone synthase [Caragana arborescens]	K13257	CYP93C	cytochrome P450, family 93, subfamily C (2-hydroxyisoflavanone synthase)	GO:0006118//GO:0055114	electron transport//oxidation-reduction process	GO:0020037//GO:0016705//GO:0016787//GO:0009055//GO:0008270//GO:0005506//GO:0046872//GO:0004497	heme binding//oxidoreductase activity, acting on paired donors, with incorporation or reduction of molecular oxygen//hydrolase activity//electron carrier activity//zinc ion binding//iron ion binding//metal ion binding//monooxygenase activity	GO:0019031	viral envelope	KOG0156	Cytochrome P450 CYP2 subfamily
comp20259_c0	192.261	51.4393	1.9021	2.62e-20	1411	NP_001240058.1	uncharacterized protein LOC100789070 [Glycine max] >gi|255639531|gb|ACU20060.1| unknown [Glycine max]	K09753	CCR	cinnamoyl-CoA reductase	GO:0009058//GO:0055114//GO:0008207//GO:0008209//GO:0008152//GO:0006694//GO:0008210//GO:0044237	biosynthetic process//oxidation-reduction process//C21-steroid hormone metabolic process//androgen metabolic process//metabolic process//steroid biosynthetic process//estrogen metabolic process//cellular metabolic process	GO:0050662//GO:0000166//GO:0016491//GO:0003824//GO:0016616//GO:0003854	coenzyme binding//nucleotide binding//oxidoreductase activity//catalytic activity//oxidoreductase activity, acting on the CH-OH group of donors, NAD or NADP as acceptor//3-beta-hydroxy-delta5-steroid dehydrogenase activity	--	--	KOG1502	Flavonol reductase/cinnamoyl-CoA reductase
comp21189_c0	31.1099	8.36464	1.895	0.0015184	925	AFK35601.1	unknown [Medicago truncatula]	K00799	GST, gst	glutathione S-transferase	--	--	GO:0005515	protein binding	--	--	KOG0406	Glutathione S-transferase
comp27758_c0	137.312	37.0462	1.8901	1.99e-14	1124	XP_003531854.1	PREDICTED: uncharacterized protein LOC100818300 [Glycine max]	K12741	HNRNPA1_3	heterogeneous nuclear ribonucleoprotein A1/A3	--	--	GO:0000166//GO:0003676	nucleotide binding//nucleic acid binding	--	--	KOG0118	FOG: RRM domain
comp24419_c0	87.7898	23.7767	1.8845	2.8e-09	1423	XP_002529459.1	Cell differentiation protein rcd1, putative [Ricinus communis] >gi|223531075|gb|EEF32925.1| Cell differentiation protein rcd1, putative [Ricinus communis]	K12606	RCD1, CNOT9, CAF40	CCR4-NOT transcription complex subunit 9	GO:0016192//GO:0006886//GO:0006952	vesicle-mediated transport//intracellular protein transport//defense response	--	--	GO:0030131	clathrin adaptor complex	KOG3036	Protein involved in cell differentiation/sexual development
comp25324_c0	664.769	180.069	1.8843	2.21e-69	1760	CAA08906.1	cysteine proteinase [Cicer arietinum]	K01373	CTSF	cathepsin F	GO:0006260//GO:0015940//GO:0006118//GO:0006281//GO:0015937//GO:0006508//GO:0055114	DNA replication//pantothenate biosynthetic process//electron transport//DNA repair//coenzyme A biosynthetic process//proteolysis//oxidation-reduction process	GO:0005524//GO:0009496//GO:0003911//GO:0051537//GO:0004197//GO:0004140//GO:0008234	ATP binding//plastoquinol--plastocyanin reductase activity//DNA ligase (NAD+) activity//2 iron, 2 sulfur cluster binding//cysteine-type endopeptidase activity//dephospho-CoA kinase activity//cysteine-type peptidase activity	GO:0009512//GO:0042651	cytochrome b6f complex//thylakoid membrane	KOG1543	Cysteine proteinase Cathepsin L
comp21549_c0	262.202	71.388	1.8769	3.41e-27	1988	XP_003602042.1	Aldehyde dehydrogenase family 3 member H1 [Medicago truncatula] >gi|355491090|gb|AES72293.1| Aldehyde dehydrogenase family 3 member H1 [Medicago truncatula]	K00128	E1.2.1.3	aldehyde dehydrogenase (NAD+)	GO:0006558//GO:0006094//GO:0006096//GO:0006081//GO:0006547//GO:0008152//GO:0006570//GO:0055114	L-phenylalanine metabolic process//gluconeogenesis//glycolysis//cellular aldehyde metabolic process//histidine metabolic process//metabolic process//tyrosine metabolic process//oxidation-reduction process	GO:0016491//GO:0004030	oxidoreductase activity//aldehyde dehydrogenase [NAD(P)+] activity	--	--	KOG2456	Aldehyde dehydrogenase
comp29277_c0	202.488	55.1428	1.8766	5.05e-21	2395	XP_003518668.1	PREDICTED: glucose-6-phosphate 1-dehydrogenase, chloroplastic-like [Glycine max]	K00036	G6PD, zwf	glucose-6-phosphate 1-dehydrogenase	GO:0006098//GO:0006749//GO:0006006//GO:0055114	pentose-phosphate shunt//glutathione metabolic process//glucose metabolic process//oxidation-reduction process	GO:0004345//GO:0050661	glucose-6-phosphate dehydrogenase activity//NADP binding	--	--	KOG0563	Glucose-6-phosphate 1-dehydrogenase
comp17934_c1	36.8567	10.0771	1.8708	0.00046229	700	XP_003529574.1	PREDICTED: uncharacterized protein LOC100784458 [Glycine max]	--	--	--	--	--	GO:0005515	protein binding	--	--	--	--
comp19301_c0	119.756	32.9975	1.8597	2.3e-12	1316	--	--	--	--	--	GO:0006952	defense response	GO:0004222	metalloendopeptidase activity	--	--	--	--
comp21809_c1	87.6296	24.2799	1.8517	4.54e-09	1405	XP_003630852.1	hypothetical protein MTR_8g104210 [Medicago truncatula] >gi|355524874|gb|AET05328.1| hypothetical protein MTR_8g104210 [Medicago truncatula]	--	--	--	GO:0006281//GO:0006310	DNA repair//DNA recombination	GO:0003677//GO:0009378	DNA binding//four-way junction helicase activity	GO:0005657//GO:0009379	replication fork//Holliday junction helicase complex	--	--
comp25218_c0	112.469	31.2061	1.8496	1.53e-11	1111	XP_003603577.1	hypothetical protein MTR_3g109290 [Medicago truncatula] >gi|355492625|gb|AES73828.1| hypothetical protein MTR_3g109290 [Medicago truncatula]	--	--	--	--	--	--	--	--	--	KOG3245	Uncharacterized conserved protein
comp26392_c0	413.15	115.393	1.8401	8.05e-42	1714	XP_003626617.1	Caffeic acid 3-O-methyltransferase [Medicago truncatula] >gi|87240860|gb|ABD32718.1| O-methyltransferase, family 2; Dimerisation [Medicago truncatula] >gi|355501632|gb|AES82835.1| Caffeic acid 3-O-methyltransferase [Medicago truncatula]	K05279	E2.1.1.76	flavonol 3-O-methyltransferase	GO:0032259	methylation	GO:0008171//GO:0003677//GO:0046983	O-methyltransferase activity//DNA binding//protein dimerization activity	GO:0005634	nucleus	--	--
comp24373_c0	28.7387	8.03533	1.8386	0.0033749	1262	XP_003589614.1	Pentatricopeptide repeat-containing protein [Medicago truncatula] >gi|355478662|gb|AES59865.1| Pentatricopeptide repeat-containing protein [Medicago truncatula]	--	--	--	--	--	--	--	--	--	--	--
comp17684_c0	86.7708	24.3036	1.836	6.8e-09	1755	--	--	--	--	--	GO:0005975	carbohydrate metabolic process	GO:0004560	alpha-L-fucosidase activity	--	--	--	--
comp24090_c0	56.3735	15.8138	1.8338	7.14e-06	1900	AFK46566.1	unknown [Medicago truncatula]	--	--	--	--	--	GO:0005515	protein binding	--	--	--	--
comp12475_c0	89.4378	25.0959	1.8334	3.88e-09	1328	XP_003624460.1	GEM-like protein [Medicago truncatula] >gi|355499475|gb|AES80678.1| GEM-like protein [Medicago truncatula]	--	--	--	--	--	--	--	--	--	--	--
comp16055_c0	42.9417	12.053	1.833	0.00014752	757	--	--	--	--	--	--	--	--	--	--	--	--	--
comp19270_c2	186.495	52.4931	1.8289	9.56e-19	1495	NP_001240003.1	uncharacterized protein LOC100780100 [Glycine max] >gi|255644467|gb|ACU22737.1| unknown [Glycine max]	K05279	E2.1.1.76	flavonol 3-O-methyltransferase	GO:0032259	methylation	GO:0008171//GO:0008168//GO:0046983	O-methyltransferase activity//methyltransferase activity//protein dimerization activity	--	--	--	--
comp26716_c0	299.305	84.3051	1.8279	5.07e-30	1058	XP_003604505.1	Disease resistance response protein [Medicago truncatula] >gi|355505560|gb|AES86702.1| Disease resistance response protein [Medicago truncatula]	--	--	--	--	--	--	--	--	--	--	--
comp23098_c0	54.6381	15.412	1.8259	1.14e-05	2443	XP_003612947.1	Glycine-rich protein [Medicago truncatula] >gi|163889366|gb|ABY48136.1| glycine-rich protein [Medicago truncatula] >gi|355514282|gb|AES95905.1| Glycine-rich protein [Medicago truncatula]	--	--	--	--	--	--	--	--	--	--	--
comp30802_c0	2455.67	695.727	1.8195	4.28e-246	1796	ADZ45294.1	chalcone synthase 3 [Glycyrrhiza uralensis]	--	--	--	GO:0042967//GO:0009813//GO:0006633//GO:0008610//GO:0009058	acyl-carrier-protein biosynthetic process//flavonoid biosynthetic process//fatty acid biosynthetic process//lipid biosynthetic process//biosynthetic process	GO:0016746//GO:0004315//GO:0016747//GO:0016210	transferase activity, transferring acyl groups//3-oxoacyl-[acyl-carrier-protein] synthase activity//transferase activity, transferring acyl groups other than amino-acyl groups//naringenin-chalcone synthase activity	GO:0016020//GO:0005835	membrane//fatty acid synthase complex	--	--
comp12970_c0	30.3599	8.6281	1.8151	0.0026243	1395	ACU19626.1	unknown [Glycine max]	--	--	--	--	--	--	--	--	--	KOG3140	Predicted membrane protein
comp24624_c0	508.481	144.551	1.8146	1.46e-50	1947	AFK39504.1	unknown [Medicago truncatula]	--	--	--	GO:0008152	metabolic process	GO:0016787	hydrolase activity	--	--	KOG1515	Arylacetamide deacetylase
comp24166_c0	29.2403	8.36464	1.8056	0.0035071	2102	XP_003625723.1	Glucosyltransferase-14 [Medicago truncatula] >gi|355500738|gb|AES81941.1| Glucosyltransferase-14 [Medicago truncatula]	--	--	--	GO:0008152	metabolic process	GO:0016758	transferase activity, transferring hexosyl groups	--	--	KOG1192	UDP-glucuronosyl and UDP-glucosyl transferase
comp16870_c0	76.8441	22.1301	1.7959	1.09e-07	2307	XP_003609313.1	Nitrate transporter [Medicago truncatula] >gi|355510368|gb|AES91510.1| Nitrate transporter [Medicago truncatula]	--	--	--	GO:0006857//GO:0006810	oligopeptide transport//transport	GO:0003824//GO:0005215	catalytic activity//transporter activity	GO:0016021//GO:0016020	integral to membrane//membrane	KOG1237	H+/oligopeptide symporter
comp29786_c0	287.633	83.1854	1.7898	4.47e-28	1718	NP_001240194.1	uncharacterized protein LOC100787304 [Glycine max] >gi|255640648|gb|ACU20609.1| unknown [Glycine max]	K15109	SLC25A20_29, CACT, CACL, CRC1	solute carrier family 25 (mitochondrial carnitine/acylcarnitine transporter), member 20/29	GO:0006810	transport	--	--	GO:0016021	integral to membrane	KOG0758	Mitochondrial carnitine-acylcarnitine carrier protein
comp27653_c0	439.934	127.244	1.7897	5.68e-43	1867	NP_001239798.1	uncharacterized protein LOC100807968 [Glycine max] >gi|255644524|gb|ACU22765.1| unknown [Glycine max]	K02641	petH	ferredoxin--NADP+ reductase	GO:0055114//GO:0006118	oxidation-reduction process//electron transport	GO:0050660//GO:0050661//GO:0016491//GO:0004324	flavin adenine dinucleotide binding//NADP binding//oxidoreductase activity//ferredoxin-NADP+ reductase activity	GO:0042651	thylakoid membrane	KOG1158	NADP/FAD dependent oxidoreductase
comp21349_c0	33.8565	9.81364	1.7866	0.0014245	1634	AFK40187.1	unknown [Medicago truncatula]	K01850	E5.4.99.5	chorismate mutase	GO:0046417	chorismate metabolic process	--	--	--	--	KOG0795	Chorismate mutase
comp24177_c0	353.468	102.499	1.786	1.97e-34	1561	XP_003542674.1	PREDICTED: monoglyceride lipase-like [Glycine max]	--	--	--	GO:0055114//GO:0006508//GO:0006118	oxidation-reduction process//proteolysis//electron transport	GO:0016787//GO:0003995//GO:0004177//GO:0008236	hydrolase activity//acyl-CoA dehydrogenase activity//aminopeptidase activity//serine-type peptidase activity	--	--	KOG1455	Lysophospholipase
comp14903_c0	52.6824	15.279	1.7858	2.46e-05	866	--	--	--	--	--	--	--	--	--	--	--	--	--
comp20394_c1	30.7859	8.95741	1.7811	0.0028131	605	ACU24520.1	unknown [Glycine max]	K01915	glnA	glutamine synthetase	GO:0009252//GO:0006807//GO:0006542	peptidoglycan biosynthetic process//nitrogen compound metabolic process//glutamine biosynthetic process	GO:0005524//GO:0004356	ATP binding//glutamate-ammonia ligase activity	--	--	KOG0683	Glutamine synthetase
comp26965_c0	485.039	141.343	1.7789	5.32e-47	2435	AAC08525.1	glucose-6-phosphate/phosphate-translocator precursor [Pisum sativum] >gi|126506772|gb|ABO14803.1| plastid phosphate translocator [Vicia narbonensis]	K15283	SLC35E1	solute carrier family 35, member E1	GO:0055085//GO:0006810//GO:0006629	transmembrane transport//transport//lipid metabolic process	GO:0016627//GO:0005215	oxidoreductase activity, acting on the CH-CH group of donors//transporter activity	GO:0016021//GO:0016020//GO:0005737	integral to membrane//membrane//cytoplasm	KOG1441	Glucose-6-phosphate/phosphate and phosphoenolpyruvate/phosphate antiporter
comp16345_c0	110.977	32.4034	1.776	7.88e-11	725	XP_003542379.1	PREDICTED: uncharacterized protein LOC100808463 [Glycine max]	--	--	--	--	--	--	--	--	--	--	--
comp20081_c0	97.1409	28.5188	1.7682	1.85e-09	1156	AFK40061.1	unknown [Medicago truncatula]	K08912	LHCB1	light-harvesting complex II chlorophyll a/b binding protein 1	--	--	--	--	--	--	--	--
comp33555_c0	71.3251	20.9472	1.7677	5.09e-07	2526	XP_003552306.1	PREDICTED: CBL-interacting protein kinase 2-like [Glycine max]	--	--	--	GO:0009103//GO:0007165//GO:0009069//GO:0016310//GO:0006468//GO:0009236//GO:0015994	lipopolysaccharide biosynthetic process//signal transduction//serine family amino acid metabolic process//phosphorylation//protein phosphorylation//cobalamin biosynthetic process//chlorophyll metabolic process	GO:0004672//GO:0016773//GO:0005524//GO:0004674//GO:0008817	protein kinase activity//phosphotransferase activity, alcohol group as acceptor//ATP binding//protein serine/threonine kinase activity//cob(I)yrinic acid a,c-diamide adenosyltransferase activity	GO:0016020	membrane	KOG0583	Serine/threonine protein kinase
comp12762_c0	47.6252	14.0289	1.7633	8.72e-05	1224	AFK43210.1	unknown [Medicago truncatula]	--	--	--	--	--	--	--	--	--	--	--
comp24192_c0	76.6387	22.5905	1.7624	1.71e-07	1895	XP_002328639.1	predicted protein [Populus trichocarpa] >gi|222838815|gb|EEE77166.1| predicted protein [Populus trichocarpa]	K04505	PSEN1, PS1	presenilin 1	--	--	GO:0004190	aspartic-type endopeptidase activity	GO:0016020//GO:0016021	membrane//integral to membrane	--	--
comp27679_c0	814.235	240.384	1.7601	7.59e-78	1907	XP_003529385.1	PREDICTED: uncharacterized RNA-binding protein C23E6.01c-like [Glycine max]	--	--	--	GO:0006825//GO:0006915//GO:0035434//GO:0006919	copper ion transport//apoptotic process//copper ion transmembrane transport//activation of cysteine-type endopeptidase activity involved in apoptotic process	GO:0003676//GO:0005375//GO:0000166	nucleic acid binding//copper ion transmembrane transporter activity//nucleotide binding	GO:0005739//GO:0016021	mitochondrion//integral to membrane	KOG0118	FOG: RRM domain
comp26956_c0	167.971	49.713	1.7565	4.81e-16	2265	XP_003614127.1	hypothetical protein MTR_5g045160 [Medicago truncatula] >gi|355515462|gb|AES97085.1| hypothetical protein MTR_5g045160 [Medicago truncatula]	--	--	--	--	--	--	--	--	--	--	--
comp23101_c0	74.4256	22.0596	1.7544	3.03e-07	1470	XP_003537805.1	PREDICTED: uncharacterized protein LOC100802385 [Glycine max]	--	--	--	--	--	--	--	--	--	--	--
comp21919_c0	93.2563	27.6698	1.7529	5.36e-09	1220	XP_003606406.1	Fasciclin-like arabinogalactan protein [Medicago truncatula] >gi|355507461|gb|AES88603.1| Fasciclin-like arabinogalactan protein [Medicago truncatula]	--	--	--	--	--	--	--	--	--	--	--
comp21107_c0	62.4313	18.5735	1.749	4.2e-06	1223	XP_002284286.1	PREDICTED: dehydration-responsive protein RD22 [Vitis vinifera] >gi|227464475|gb|ACP40551.1| rd22-c [Vitis vinifera]	--	--	--	--	--	--	--	--	--	--	--
comp17773_c0	68.0659	20.3063	1.745	1.33e-06	994	XP_003593404.1	Flavoprotein wrbA [Medicago truncatula] >gi|355482452|gb|AES63655.1| Flavoprotein wrbA [Medicago truncatula] >gi|388496898|gb|AFK36515.1| unknown [Medicago truncatula] >gi|388500336|gb|AFK38234.1| unknown [Medicago truncatula]	K03809	wrbA	Trp repressor binding protein	GO:0045892//GO:0055114	negative regulation of transcription, DNA-dependent//oxidation-reduction process	GO:0016491//GO:0010181	oxidoreductase activity//FMN binding	--	--	KOG3135	1,4-benzoquinone reductase-like; Trp repressor binding protein-like/protoplast-secreted protein
comp16311_c0	74.1322	22.1301	1.7441	3.64e-07	2226	XP_003539848.1	PREDICTED: uncharacterized GPI-anchored protein At1g61900-like [Glycine max]	--	--	--	--	--	--	--	GO:0005680	anaphase-promoting complex	--	--
comp36178_c0	50.4218	15.0827	1.7412	5.75e-05	1543	XP_003601926.1	G protein-coupled receptor-like protein [Medicago truncatula] >gi|355490974|gb|AES72177.1| G protein-coupled receptor-like protein [Medicago truncatula]	--	--	--	GO:0015979//GO:0007031	photosynthesis//peroxisome organization	GO:0005524	ATP binding	GO:0005777	peroxisome	KOG2787	Lanthionine synthetase C-like protein 1
comp26407_c0	59.8065	17.9148	1.7391	8.07e-06	1823	AFK44520.1	unknown [Medicago truncatula]	K10268	FBXL2_20	F-box and leucine-rich repeat protein 2/20	--	--	GO:0005515	protein binding	--	--	KOG1947	Leucine rich repeat proteins, some proteins contain F-box
comp19660_c0	49.5374	14.8838	1.7348	7.25e-05	1842	CAE02911.3	OSJNBb0108J11.3 [Oryza sativa Japonica Group]	--	--	--	GO:0042254//GO:0006412//GO:0051252	ribosome biogenesis//translation//regulation of RNA metabolic process	GO:0004523//GO:0003735//GO:0003676	ribonuclease H activity//structural constituent of ribosome//nucleic acid binding	GO:0005840//GO:0005622	ribosome//intracellular	--	--
comp21650_c0	207.578	62.4575	1.7327	1.87e-19	1978	XP_003607267.1	Protein ELC [Medicago truncatula] >gi|355508322|gb|AES89464.1| Protein ELC [Medicago truncatula]	K12183	TSG101, STP22, VPS23	ESCRT-I complex subunit TSG101	GO:0006464//GO:0015031	cellular protein modification process//protein transport	GO:0016881	acid-amino acid ligase activity	--	--	KOG2391	Vacuolar sorting protein/ubiquitin receptor VPS23
comp23919_c0	255.243	76.8625	1.7315	7.17e-24	1098	AFK45947.1	unknown [Medicago truncatula]	--	--	--	GO:0007186	G-protein coupled receptor signaling pathway	GO:0004930	G-protein coupled receptor activity	GO:0016021	integral to membrane	--	--
comp21159_c0	130.301	39.3461	1.7276	3.12e-12	1080	XP_003597684.1	hypothetical protein MTR_2g101120 [Medicago truncatula] >gi|355486732|gb|AES67935.1| hypothetical protein MTR_2g101120 [Medicago truncatula]	--	--	--	--	--	--	--	--	--	--	--
comp27302_c4	45.1507	13.6996	1.7206	0.00020033	1860	XP_003591872.1	Cysteine-rich receptor-like protein kinase [Medicago truncatula] >gi|355480920|gb|AES62123.1| Cysteine-rich receptor-like protein kinase [Medicago truncatula]	--	--	--	GO:0006468	protein phosphorylation	GO:0005524//GO:0004672	ATP binding//protein kinase activity	--	--	--	--
comp20487_c0	87.1767	26.4771	1.7192	3.19e-08	1187	XP_003522528.1	PREDICTED: uncharacterized protein LOC100800972 [Glycine max]	--	--	--	--	--	--	--	--	--	--	--
comp20547_c0	151.738	46.1702	1.7165	4.31e-14	2745	XP_003593000.1	Serine hydroxymethyltransferase [Medicago truncatula] >gi|355482048|gb|AES63251.1| Serine hydroxymethyltransferase [Medicago truncatula]	K00600	glyA, SHMT	glycine hydroxymethyltransferase	GO:0032259//GO:0008152//GO:0006544//GO:0035999//GO:0006520//GO:0006563	methylation//metabolic process//glycine metabolic process//tetrahydrofolate interconversion//cellular amino acid metabolic process//L-serine metabolic process	GO:0030170//GO:0004372//GO:0008168//GO:0016829	pyridoxal phosphate binding//glycine hydroxymethyltransferase activity//methyltransferase activity//lyase activity	--	--	KOG2467	Glycine/serine hydroxymethyltransferase
comp17562_c0	140.915	42.9508	1.7141	4.41e-13	1050	NP_001235246.1	uncharacterized protein LOC100526867 [Glycine max] >gi|255631024|gb|ACU15876.1| unknown [Glycine max]	K14488	SAUR	SAUR family protein	GO:0006810//GO:0009405	transport//pathogenesis	GO:0008200	ion channel inhibitor activity	GO:0019031//GO:0005576	viral envelope//extracellular region	--	--
comp32113_c0	238.295	72.7065	1.7126	5.51e-22	1708	XP_003556219.1	PREDICTED: uncharacterized protein LOC100808780 isoform 1 [Glycine max] >gi|356576197|ref|XP_003556220.1| PREDICTED: uncharacterized protein LOC100808780 isoform 2 [Glycine max] >gi|356576199|ref|XP_003556221.1| PREDICTED: uncharacterized protein LOC100808780 isoform 3 [Glycine max]	--	--	--	GO:0015031//GO:0006508	protein transport//proteolysis	GO:0004197//GO:0008242//GO:0016740//GO:0016817//GO:0016788	cysteine-type endopeptidase activity//omega peptidase activity//transferase activity//hydrolase activity, acting on acid anhydrides//hydrolase activity, acting on ester bonds	--	--	--	--
comp31576_c0	577.815	176.316	1.7124	2.72e-53	2710	XP_003556346.1	PREDICTED: RNA-binding protein Musashi homolog 2-like [Glycine max]	--	--	--	--	--	GO:0003676//GO:0000166	nucleic acid binding//nucleotide binding	--	--	KOG4205	RNA-binding protein musashi/mRNA cleavage and polyadenylation factor I complex, subunit HRP1
comp21781_c0	125.294	38.2666	1.7112	1.26e-11	1499	XP_003594155.1	Plastid-lipid-associated protein [Medicago truncatula] >gi|87240799|gb|ABD32657.1| PAP fibrillin [Medicago truncatula] >gi|355483203|gb|AES64406.1| Plastid-lipid-associated protein [Medicago truncatula]	--	--	--	--	--	GO:0005198	structural molecule activity	GO:0009507	chloroplast	--	--
comp23803_c1	45.3588	13.8649	1.7099	0.00020696	349	AAB31257.1	calmodulin homolog {EST} [Brassica napus, Naehan, root, Peptide Partial, 53 aa]	--	--	--	--	--	GO:0005509	calcium ion binding	--	--	KOG0027	Calmodulin and related proteins (EF-Hand superfamily)
comp26465_c0	1466.31	448.606	1.7087	3.44e-135	2217	XP_003615152.1	2-dehydro-3-deoxyphosphoheptonate aldolase (3-deoxy-d-arabino-heptulosonate 7-phosphate synthase) [Medicago truncatula] >gi|355516487|gb|AES98110.1| 2-dehydro-3-deoxyphosphoheptonate aldolase (3-deoxy-d-arabino-heptulosonate 7-phosphate synthase) [Medicago truncatula]	--	--	--	GO:0006810//GO:0009094//GO:0009073//GO:0006571//GO:0000162	transport//L-phenylalanine biosynthetic process//aromatic amino acid family biosynthetic process//tyrosine biosynthetic process//tryptophan biosynthetic process	GO:0003849//GO:0005215	3-deoxy-7-phosphoheptulonate synthase activity//transporter activity	GO:0009512//GO:0016020	cytochrome b6f complex//membrane	--	--
comp26002_c0	65.1782	19.9566	1.7075	3.6e-06	1688	CAM35498.1	spermine synthase [Lotus japonicus]	K00797	E2.5.1.16, SRM, speE	spermidine synthase	GO:0055114//GO:0008152//GO:0006525//GO:0006560//GO:0019482	oxidation-reduction process//metabolic process//arginine metabolic process//proline metabolic process//beta-alanine metabolic process	GO:0016768//GO:0008168//GO:0016645//GO:0003824	spermine synthase activity//methyltransferase activity//oxidoreductase activity, acting on the CH-NH group of donors//catalytic activity	--	--	KOG1562	Spermidine synthase
comp22719_c0	58.6774	17.9807	1.7064	1.39e-05	1088	AFK40521.1	unknown [Lotus japonicus]	--	--	--	GO:0006032//GO:0016998	chitin catabolic process//cell wall macromolecule catabolic process	GO:0004568	chitinase activity	--	--	KOG4742	Predicted chitinase
comp28572_c0	59.7514	18.3759	1.7012	1.17e-05	1614	XP_003525132.1	PREDICTED: uncharacterized protein LOC100792365 [Glycine max]	--	--	--	--	--	GO:0005515//GO:0046872//GO:0008270//GO:0003723	protein binding//metal ion binding//zinc ion binding//RNA binding	--	--	KOG2068	MOT2 transcription factor
comp28878_c0	39.8334	12.2506	1.7011	0.00067225	2249	XP_003532033.1	PREDICTED: cyclin-D1-1-like [Glycine max]	--	--	--	GO:0000079//GO:0051301	regulation of cyclin-dependent protein serine/threonine kinase activity//cell division	GO:0019901//GO:0016779	protein kinase binding//nucleotidyltransferase activity	GO:0005634	nucleus	KOG0656	G1/S-specific cyclin D
comp28839_c0	321.901	99.2014	1.6982	2.44e-29	2794	ABG89337.1	Na+/H+ antiporter [Caragana korshinskii]	--	--	--	GO:0006814//GO:0006812//GO:0015992//GO:0006885//GO:0055085	sodium ion transport//cation transport//proton transport//regulation of pH//transmembrane transport	GO:0015299//GO:0015385//GO:0016787	solute:hydrogen antiporter activity//sodium:hydrogen antiporter activity//hydrolase activity	GO:0016021	integral to membrane	KOG1965	Sodium/hydrogen exchanger protein
comp21732_c0	644.107	198.841	1.6957	1.2e-58	1249	AFK35506.1	unknown [Lotus japonicus]	--	--	--	--	--	--	--	--	--	--	--
comp31004_c0	114.507	35.3726	1.6947	1.61e-10	1721	XP_003538102.1	PREDICTED: bifunctional nitrilase/nitrile hydratase NIT4A-like [Glycine max]	K13035	NIT4	beta-cyano-L-alanine hydratase/nitrilase	GO:0006807	nitrogen compound metabolic process	GO:0016810	hydrolase activity, acting on carbon-nitrogen (but not peptide) bonds	--	--	KOG0805	Carbon-nitrogen hydrolase
comp10989_c0	115.966	35.8297	1.6945	1.2e-10	1094	NP_001241218.1	uncharacterized protein LOC100786612 [Glycine max] >gi|255638492|gb|ACU19555.1| unknown [Glycine max]	--	--	--	--	--	--	--	--	--	--	--
comp27352_c0	96.3908	29.8361	1.6918	6.96e-09	1644	XP_003637680.1	Gibberellin 20 oxidase 1-B [Medicago truncatula] >gi|355503615|gb|AES84818.1| Gibberellin 20 oxidase 1-B [Medicago truncatula]	--	--	--	GO:0055114	oxidation-reduction process	GO:0016706//GO:0016491	oxidoreductase activity, acting on paired donors, with incorporation or reduction of molecular oxygen, 2-oxoglutarate as one donor, and incorporation of one atom each of oxygen into both donors//oxidoreductase activity	--	--	KOG0143	Iron/ascorbate family oxidoreductases
comp11953_c0	30.9729	9.61605	1.6875	0.0042164	1128	XP_003612835.1	hypothetical protein MTR_5g029600 [Medicago truncatula] >gi|355514170|gb|AES95793.1| hypothetical protein MTR_5g029600 [Medicago truncatula]	--	--	--	--	--	--	--	--	--	--	--
comp20394_c0	122.38	38.0031	1.6872	3.73e-11	1319	Q9XQ94.1	RecName: Full=Glutamine synthetase leaf isozyme, chloroplastic; AltName: Full=GS2; AltName: Full=Glutamate--ammonia ligase; Flags: Precursor >gi|4731322|gb|AAD28443.1|AF124244_1 glutamine synthetase precursor [Medicago sativa]	K01915	glnA	glutamine synthetase	GO:0009399//GO:0009252//GO:0006542//GO:0006807	nitrogen fixation//peptidoglycan biosynthetic process//glutamine biosynthetic process//nitrogen compound metabolic process	GO:0005524//GO:0004356	ATP binding//glutamate-ammonia ligase activity	GO:0009507	chloroplast	KOG0683	Glutamine synthetase
comp19157_c0	93.4767	29.0457	1.6863	1.37e-08	1041	XP_003602173.1	hypothetical protein MTR_3g090640 [Medicago truncatula] >gi|355491221|gb|AES72424.1| hypothetical protein MTR_3g090640 [Medicago truncatula]	--	--	--	--	--	GO:0005515	protein binding	--	--	--	--
comp23168_c0	168.175	52.2962	1.6852	3.2e-15	1342	XP_003611388.1	Expansin-like protein [Medicago truncatula] >gi|355512723|gb|AES94346.1| Expansin-like protein [Medicago truncatula]	--	--	--	GO:0019953	sexual reproduction	--	--	GO:0005576	extracellular region	--	--
comp12598_c0	53.8905	16.7952	1.682	4.59e-05	877	XP_002301801.1	predicted protein [Populus trichocarpa] >gi|222843527|gb|EEE81074.1| predicted protein [Populus trichocarpa]	--	--	--	--	--	--	--	--	--	--	--
comp24475_c0	30.4248	9.48432	1.6816	0.0048404	1692	XP_003519992.1	PREDICTED: U-box domain-containing protein 28-like [Glycine max]	--	--	--	GO:0016567	protein ubiquitination	GO:0005506//GO:0004842//GO:0003723	iron ion binding//ubiquitin-protein ligase activity//RNA binding	GO:0000151//GO:0005737	ubiquitin ligase complex//cytoplasm	--	--
comp16140_c0	46.0024	14.3477	1.6809	0.00022434	1696	XP_003588726.1	Brittle 1 protein-like protein [Medicago truncatula] >gi|355477774|gb|AES58977.1| Brittle 1 protein-like protein [Medicago truncatula]	--	--	--	GO:0055085	transmembrane transport	--	--	GO:0016021	integral to membrane	KOG0752	Mitochondrial solute carrier protein
comp26150_c0	129.351	40.3742	1.6798	1.04e-11	1488	XP_003623156.1	hypothetical protein MTR_7g065120 [Medicago truncatula] >gi|355498171|gb|AES79374.1| hypothetical protein MTR_7g065120 [Medicago truncatula]	K06700	PSMF1	proteasome inhibitor subunit 1 (PI31)	--	--	--	--	--	--	--	--
comp24959_c0	79.2894	24.8305	1.675	2.92e-07	3104	XP_003551939.1	PREDICTED: probable E3 ubiquitin-protein ligase HERC1-like [Glycine max]	--	--	--	GO:0006118//GO:0006357//GO:0055114	electron transport//regulation of transcription from RNA polymerase II promoter//oxidation-reduction process	GO:0009055//GO:0001104	electron carrier activity//RNA polymerase II transcription cofactor activity	GO:0016592	mediator complex	KOG1426	FOG: RCC1 domain
comp24670_c0	119.548	37.4762	1.6735	8.57e-11	1738	XP_003601018.1	Sodium-coupled neutral amino acid transporter [Medicago truncatula] >gi|355490066|gb|AES71269.1| Sodium-coupled neutral amino acid transporter [Medicago truncatula]	--	--	--	GO:0003333//GO:0042998//GO:0006865	amino acid transmembrane transport//positive regulation of Golgi to plasma membrane protein transport//amino acid transport	GO:0071253//GO:0015171	connexin binding//amino acid transmembrane transporter activity	GO:0005802//GO:0016020//GO:0016021	trans-Golgi network//membrane//integral to membrane	KOG1305	Amino acid transporter protein
comp19203_c0	114.209	35.8297	1.6724	2.58e-10	1824	XP_003552120.1	PREDICTED: uncharacterized protein LOC100791777 [Glycine max]	--	--	--	--	--	GO:0004867//GO:0008270	serine-type endopeptidase inhibitor activity//zinc ion binding	--	--	KOG1609	Protein involved in mRNA turnover and stability
comp23097_c0	81.634	25.6208	1.6719	1.88e-07	1670	XP_002306237.1	predicted protein [Populus trichocarpa] >gi|222855686|gb|EEE93233.1| predicted protein [Populus trichocarpa]	--	--	--	GO:0018874//GO:0006550//GO:0006813//GO:0006552//GO:0055114//GO:0006568//GO:0006631//GO:0006574//GO:0046487//GO:0008033//GO:0006554//GO:0019354//GO:0006633//GO:0015940//GO:0009396//GO:0006779	benzoate metabolic process//isoleucine catabolic process//potassium ion transport//leucine catabolic process//oxidation-reduction process//tryptophan metabolic process//fatty acid metabolic process//valine catabolic process//glyoxylate metabolic process//tRNA processing//lysine catabolic process//siroheme biosynthetic process//fatty acid biosynthetic process//pantothenate biosynthetic process//fo…	GO:0043115//GO:0016491//GO:0051287//GO:0016616//GO:0003857//GO:0004488//GO:0008677//GO:0003824//GO:0050660	precorrin-2 dehydrogenase activity//oxidoreductase activity//NAD binding//oxidoreductase activity, acting on the CH-OH group of donors, NAD or NADP as acceptor//3-hydroxyacyl-CoA dehydrogenase activity//methylenetetrahydrofolate dehydrogenase (NADP+) activity//2-dehydropantoate 2-reductase activity//catalytic activity//flavin adenine dinucleotide binding	--	--	KOG2852	Possible oxidoreductase
comp20159_c0	145.122	45.5893	1.6705	5.04e-13	1202	XP_002308739.1	predicted protein [Populus trichocarpa] >gi|118487262|gb|ABK95459.1| unknown [Populus trichocarpa] >gi|222854715|gb|EEE92262.1| predicted protein [Populus trichocarpa]	K07976	RAB	Rab family, other	GO:0007264//GO:0015031	small GTPase mediated signal transduction//protein transport	GO:0005525//GO:0003924	GTP binding//GTPase activity	GO:0005737//GO:0005622//GO:0005773//GO:0005634//GO:0005886	cytoplasm//intracellular//vacuole//nucleus//plasma membrane	KOG0098	GTPase Rab2, small G protein superfamily
comp25520_c0	125.365	39.3948	1.6701	2.85e-11	2115	XP_003523638.1	PREDICTED: abhydrolase domain-containing protein 4-like [Glycine max]	--	--	--	GO:0006505//GO:0008152//GO:0015994//GO:0015996//GO:0006886//GO:0009058	GPI anchor metabolic process//metabolic process//chlorophyll metabolic process//chlorophyll catabolic process//intracellular protein transport//biosynthetic process	GO:0047746//GO:0016788//GO:0003824//GO:0016787	chlorophyllase activity//hydrolase activity, acting on ester bonds//catalytic activity//hydrolase activity	--	--	KOG4409	Predicted hydrolase/acyltransferase (alpha/beta hydrolase superfamily)
comp27961_c0	46.2452	14.5558	1.6677	0.00023451	1093	ACU23514.1	unknown [Glycine max]	K07018	K07018	--	GO:0006508//GO:0008152//GO:0006631	proteolysis//metabolic process//fatty acid metabolic process	GO:0004177//GO:0016787//GO:0016746//GO:0008236	aminopeptidase activity//hydrolase activity//transferase activity, transferring acyl groups//serine-type peptidase activity	--	--	--	--
comp24861_c0	116.302	36.6688	1.6653	1.93e-10	2169	XP_003534095.1	PREDICTED: eukaryotic peptide chain release factor subunit 1-3-like [Glycine max]	K03265	ETF1, ERF1	peptide chain release factor subunit 1	GO:0006449//GO:0006415	regulation of translational termination//translational termination	GO:0016149	translation release factor activity, codon specific	GO:0005737//GO:0018444//GO:0005840	cytoplasm//translation release factor complex//ribosome	KOG0688	Peptide chain release factor 1 (eRF1)
comp28188_c0	112.144	35.3686	1.6648	4.54e-10	1855	XP_003552631.1	PREDICTED: LOW QUALITY PROTEIN: S-adenosylmethionine decarboxylase proenzyme-like [Glycine max]	K01611	E4.1.1.50, speD	S-adenosylmethionine decarboxylase	GO:0006525//GO:0006560//GO:0008295//GO:0006597	arginine metabolic process//proline metabolic process//spermidine biosynthetic process//spermine biosynthetic process	GO:0004014	adenosylmethionine decarboxylase activity	--	--	KOG0788	S-adenosylmethionine decarboxylase
comp28091_c0	34.5497	10.9333	1.6599	0.0024226	1181	AFK41068.1	unknown [Lotus japonicus]	--	--	--	GO:0015886//GO:0017004	heme transport//cytochrome complex assembly	--	--	GO:0016021	integral to membrane	--	--
comp28345_c0	69.0978	21.9206	1.6563	2.83e-06	1409	XP_003608013.1	CXE carboxylesterase [Medicago truncatula] >gi|355509068|gb|AES90210.1| CXE carboxylesterase [Medicago truncatula]	--	--	--	GO:0015994//GO:0008152//GO:0015996	chlorophyll metabolic process//metabolic process//chlorophyll catabolic process	GO:0016787//GO:0047746	hydrolase activity//chlorophyllase activity	--	--	KOG1515	Arylacetamide deacetylase
comp11244_c0	197.148	62.6367	1.6542	2.14e-17	1039	NP_001236744.1	uncharacterized protein LOC100499840 [Glycine max] >gi|255627053|gb|ACU13871.1| unknown [Glycine max]	--	--	--	--	--	GO:0016772	transferase activity, transferring phosphorus-containing groups	GO:0016020//GO:0016021	membrane//integral to membrane	--	--
comp18595_c0	58.623	18.6393	1.6531	2.31e-05	1228	AFK40430.1	unknown [Lotus japonicus]	K07936	RAN	GTP-binding nuclear protein Ran	GO:0070526//GO:0007264//GO:0007186//GO:0007165	threonylcarbamoyladenosine biosynthetic process//small GTPase mediated signal transduction//G-protein coupled receptor signaling pathway//signal transduction	GO:0004871//GO:0003724//GO:0005525//GO:0031683//GO:0019001//GO:0003924//GO:0003723	signal transducer activity//RNA helicase activity//GTP binding//G-protein beta/gamma-subunit complex binding//guanyl nucleotide binding//GTPase activity//RNA binding	GO:0005622//GO:0005737//GO:0005634	intracellular//cytoplasm//nucleus	KOG0096	GTPase Ran/TC4/GSP1 (nuclear protein transport pathway), small G protein superfamily
comp21341_c0	45.1524	14.3582	1.6529	0.00032258	1156	XP_003610679.1	Gibberellin receptor GID1 [Medicago truncatula] >gi|355512014|gb|AES93637.1| Gibberellin receptor GID1 [Medicago truncatula]	K13258	HID	2-hydroxyisoflavanone dehydratase	GO:0008152	metabolic process	GO:0016787	hydrolase activity	--	--	KOG1515	Arylacetamide deacetylase
comp16962_c1	103.692	33.0094	1.6514	3.11e-09	687	XP_003525709.1	PREDICTED: 5-methyltetrahydropteroyltriglutamate--homocysteine methyltransferase-like [Glycine max]	--	--	--	GO:0009086	methionine biosynthetic process	GO:0003871	5-methyltetrahydropteroyltriglutamate-homocysteine S-methyltransferase activity	--	--	KOG2263	Methionine synthase II (cobalamin-independent)
comp21813_c0	33.2023	10.604	1.6467	0.003368	1118	XP_003611137.1	E3 ubiquitin-protein ligase [Medicago truncatula] >gi|355512472|gb|AES94095.1| E3 ubiquitin-protein ligase [Medicago truncatula] >gi|388506770|gb|AFK41451.1| unknown [Medicago truncatula]	--	--	--	GO:0006506	GPI anchor biosynthetic process	GO:0016874//GO:0016746//GO:0008270//GO:0046872	ligase activity//transferase activity, transferring acyl groups//zinc ion binding//metal ion binding	GO:0016021//GO:0005789	integral to membrane//endoplasmic reticulum membrane	--	--
comp20249_c0	58.505	18.7711	1.64	2.67e-05	1575	XP_003612634.1	Transmembrane protein 45B [Medicago truncatula] >gi|355513969|gb|AES95592.1| Transmembrane protein 45B [Medicago truncatula]	--	--	--	GO:0006811	ion transport	GO:0005216	ion channel activity	GO:0016021//GO:0016020	integral to membrane//membrane	--	--
comp26209_c0	175.814	56.489	1.638	2.55e-15	2526	XP_003532059.1	PREDICTED: fatty acid desaturase 3-like [Glycine max]	K13076	SLD	delta8-fatty-acid desaturase	GO:0055114//GO:0006629//GO:0006633	oxidation-reduction process//lipid metabolic process//fatty acid biosynthetic process	GO:0020037//GO:0016717//GO:0005506	heme binding//oxidoreductase activity, acting on paired donors, with oxidation of a pair of donors resulting in the reduction of molecular oxygen to two molecules of water//iron ion binding	--	--	KOG4232	Delta 6-fatty acid desaturase/delta-8 sphingolipid desaturase
comp25475_c0	37.879	12.1847	1.6363	0.0014557	2105	XP_003516941.1	PREDICTED: laccase-4-like [Glycine max]	--	--	--	GO:0046274//GO:0055114	lignin catabolic process//oxidation-reduction process	GO:0016491//GO:0005507//GO:0052716	oxidoreductase activity//copper ion binding//hydroquinone:oxygen oxidoreductase activity	GO:0048046	apoplast	KOG1263	Multicopper oxidases
comp26285_c0	49.4558	15.9389	1.6336	0.0001623	2080	XP_003610389.1	NEDD8-activating enzyme E1 catalytic subunit [Medicago truncatula] >gi|355511444|gb|AES92586.1| NEDD8-activating enzyme E1 catalytic subunit [Medicago truncatula]	K10686	UBE1C, UBA3	ubiquitin-activating enzyme E1 C	GO:0045116//GO:0006464	protein neddylation//cellular protein modification process	GO:0008641//GO:0003824//GO:0005524//GO:0016881	small protein activating enzyme activity//catalytic activity//ATP binding//acid-amino acid ligase activity	--	--	KOG2015	NEDD8-activating complex, catalytic component UBA3
comp30965_c0	69.2498	22.3277	1.633	3.54e-06	5432	XP_003545103.1	PREDICTED: ABC transporter C family member 3-like [Glycine max]	--	--	--	GO:0006200//GO:0051301//GO:0015994//GO:0055085//GO:0006810//GO:0007264//GO:0015995//GO:0007049//GO:0007059//GO:0006576//GO:0015979	ATP catabolic process//cell division//chlorophyll metabolic process//transmembrane transport//transport//small GTPase mediated signal transduction//chlorophyll biosynthetic process//cell cycle//chromosome segregation//cellular biogenic amine metabolic process//photosynthesis	GO:0005525//GO:0016851//GO:0042626//GO:0016887//GO:0043531//GO:0003677//GO:0005524//GO:0000166//GO:0003924	GTP binding//magnesium chelatase activity//ATPase activity, coupled to transmembrane movement of substances//ATPase activity//ADP binding//DNA binding//ATP binding//nucleotide binding//GTPase activity	GO:0016021//GO:0010007//GO:0005622	integral to membrane//magnesium chelatase complex//intracellular	KOG0054	Multidrug resistance-associated protein/mitoxantrone resistance protein, ABC superfamily
comp24536_c0	39.3768	12.7116	1.6312	0.0011297	2043	XP_003555257.1	PREDICTED: uncharacterized amino-acid permease C15C4.04c-like [Glycine max]	--	--	--	GO:0006865//GO:0055085//GO:0006810//GO:0003333	amino acid transport//transmembrane transport//transport//amino acid transmembrane transport	GO:0015171	amino acid transmembrane transporter activity	GO:0016021//GO:0016020	integral to membrane//membrane	KOG1289	Amino acid transporters
comp26506_c0	39.5763	12.7775	1.631	0.0010912	1878	XP_003591788.1	Lysine/histidine transporter [Medicago truncatula] >gi|355480836|gb|AES62039.1| Lysine/histidine transporter [Medicago truncatula]	--	--	--	GO:0003333	amino acid transmembrane transport	--	--	GO:0016021	integral to membrane	KOG1303	Amino acid transporters
comp28819_c0	89.8978	29.1116	1.6267	6.87e-08	1406	AFK36431.1	unknown [Lotus japonicus]	--	--	--	GO:0055114//GO:0006260	oxidation-reduction process//DNA replication	GO:0003887//GO:0008270//GO:0003677//GO:0016491	DNA-directed DNA polymerase activity//zinc ion binding//DNA binding//oxidoreductase activity	GO:0042575	DNA polymerase complex	KOG1198	Zinc-binding oxidoreductase
comp28802_c0	212.305	68.818	1.6253	2.77e-18	2213	XP_003596552.1	Solute carrier family 22 member 15-like protein [Medicago truncatula] >gi|124361091|gb|ABN09063.1| Major facilitator superfamily [Medicago truncatula] >gi|355485600|gb|AES66803.1| Solute carrier family 22 member 15-like protein [Medicago truncatula]	--	--	--	GO:0055085	transmembrane transport	GO:0022857//GO:0004859	transmembrane transporter activity//phospholipase inhibitor activity	GO:0016021//GO:0005576	integral to membrane//extracellular region	KOG0255	Synaptic vesicle transporter SVOP and related transporters (major facilitator superfamily)
comp10552_c0	112.743	36.62	1.6223	8.71e-10	1137	--	--	--	--	--	GO:0006811	ion transport	GO:0019865	immunoglobulin binding	GO:0019814//GO:0016020	immunoglobulin complex//membrane	--	--
comp18511_c0	56.9501	18.5076	1.6216	4.29e-05	2141	XP_003523049.1	PREDICTED: uncharacterized protein LOC100775628 [Glycine max]	--	--	--	GO:0055085//GO:0046718//GO:0019076//GO:0075521	transmembrane transport//viral entry into host cell//viral release from host cell//microtubule-dependent intracellular transport of viral material to nucleus	--	--	GO:0042025//GO:0019028//GO:0030430//GO:0016021	host cell nucleus//viral capsid//host cell cytoplasm//integral to membrane	--	--
comp30601_c0	92.1408	29.9678	1.6204	4.86e-08	1876	ABP49172.1	uroporphiryn-III C-methyltransferase [Medicago truncatula]	--	--	--	GO:0032259//GO:0006779//GO:0055114//GO:0008152	methylation//porphyrin-containing compound biosynthetic process//oxidation-reduction process//metabolic process	GO:0008168//GO:0043115	methyltransferase activity//precorrin-2 dehydrogenase activity	--	--	KOG1527	Uroporphyrin III methyltransferase
comp27702_c0	236.073	76.9284	1.6176	3.41e-20	1763	XP_003519593.1	PREDICTED: glucan endo-1,3-beta-glucosidase 12-like [Glycine max]	--	--	--	GO:0005975	carbohydrate metabolic process	GO:0005524//GO:0043169//GO:0004222//GO:0008270//GO:0004553	ATP binding//cation binding//metalloendopeptidase activity//zinc ion binding//hydrolase activity, hydrolyzing O-glycosyl compounds	GO:0016021	integral to membrane	--	--
comp26519_c0	207.186	67.6377	1.615	1.06e-17	2224	XP_003638081.1	NPL4-like protein [Medicago truncatula] >gi|355504016|gb|AES85219.1| NPL4-like protein [Medicago truncatula]	K14015	NPLOC4, NPL4	nuclear protein localization protein 4 homolog	--	--	GO:0005515	protein binding	--	--	KOG2834	Nuclear pore complex, rNpl4 component (sc Npl4)
comp25440_c0	34.886	11.3944	1.6143	0.0028976	2370	XP_003542508.1	PREDICTED: uncharacterized protein LOC100786013 [Glycine max]	--	--	--	GO:0016567	protein ubiquitination	GO:0004842//GO:0005515//GO:0008270//GO:0046872	ubiquitin-protein ligase activity//protein binding//zinc ion binding//metal ion binding	GO:0005680	anaphase-promoting complex	KOG0800	FOG: Predicted E3 ubiquitin ligase
comp12991_c0	38.894	12.7116	1.6134	0.0013808	1284	XP_003590727.1	Phosphoglycolate phosphatase [Medicago truncatula] >gi|355479775|gb|AES60978.1| Phosphoglycolate phosphatase [Medicago truncatula]	--	--	--	GO:0008152//GO:0046487	metabolic process//glyoxylate metabolic process	GO:0008967	phosphoglycolate phosphatase activity	--	--	--	--
comp20356_c0	233.253	76.3903	1.6104	7.79e-20	1384	Q41709.2	RecName: Full=Ferritin-2, chloroplastic; Flags: Precursor >gi|2970654|gb|AAC06027.1| ferritin subunit cowpea2 precursor [Vigna unguiculata]	K00522	FTH1	ferritin heavy chain	GO:0006826//GO:0006879//GO:0055114//GO:0015994	iron ion transport//cellular iron ion homeostasis//oxidation-reduction process//chlorophyll metabolic process	GO:0008199//GO:0004322	ferric iron binding//ferroxidase activity	GO:0009507	chloroplast	KOG2332	Ferritin
comp24432_c1	88.5368	29.0457	1.608	1.16e-07	1191	Q9SMK9.1	RecName: Full=Phenylalanine ammonia-lyase 2 >gi|6433808|emb|CAB60719.1| phenylalanine ammonia-lyase [Cicer arietinum]	K10775	E4.3.1.24	phenylalanine ammonia-lyase	GO:0006570//GO:0009800//GO:0006559//GO:0009058//GO:0009821//GO:0006558	tyrosine metabolic process//cinnamic acid biosynthetic process//L-phenylalanine catabolic process//biosynthetic process//alkaloid biosynthetic process//L-phenylalanine metabolic process	GO:0016841//GO:0045548	ammonia-lyase activity//phenylalanine ammonia-lyase activity	GO:0005737	cytoplasm	KOG0222	Phenylalanine and histidine ammonia-lyase
comp28794_c0	345.309	113.454	1.6058	3.26e-29	2038	XP_003533970.1	PREDICTED: anthocyanidin 5,3-O-glucosyltransferase-like [Glycine max]	--	--	--	GO:0008152	metabolic process	GO:0016758	transferase activity, transferring hexosyl groups	--	--	KOG1192	UDP-glucuronosyl and UDP-glucosyl transferase
comp20254_c0	783.72	258.194	1.6019	3.62e-66	1419	Q40313.1	RecName: Full=Caffeoyl-CoA O-methyltransferase; AltName: Full=Trans-caffeoyl-CoA 3-O-methyltransferase; Short=CCoAMT; Short=CCoAOMT >gi|62737984|pdb|1SUI|A Chain A, Alfalfa Caffeoyl Coenzyme A 3-O-Methyltransferase >gi|62737985|pdb|1SUI|B Chain B, Alfalfa Caffeoyl Coenzyme A 3-O-Methyltransferase >gi|62737986|pdb|1SUI|C Chain C, Alfalfa Caffeoyl Coenzyme A 3-O-Methyltransferase >gi|62737987|pdb|1…	K00588	E2.1.1.104	caffeoyl-CoA O-methyltransferase	GO:0009811//GO:0032259//GO:0009805//GO:0009809	stilbene biosynthetic process//methylation//coumarin biosynthetic process//lignin biosynthetic process	GO:0042409//GO:0046872//GO:0008171	caffeoyl-CoA O-methyltransferase activity//metal ion binding//O-methyltransferase activity	--	--	KOG1663	O-methyltransferase
comp31189_c0	270.584	89.1829	1.6012	8.18e-23	1981	XP_003588599.1	26S proteasome non-ATPase regulatory subunit [Medicago truncatula] >gi|355477647|gb|AES58850.1| 26S proteasome non-ATPase regulatory subunit [Medicago truncatula]	K03036	PSMD11, RPN6	26S proteasome regulatory subunit N6	GO:0051259	protein oligomerization	GO:0005515	protein binding	GO:0000502	proteasome complex	KOG1463	26S proteasome regulatory complex, subunit RPN6/PSMD11
comp23760_c0	40.9615	13.502	1.6011	0.001015	1708	XP_003548209.1	PREDICTED: heat stress transcription factor B-2a-like [Glycine max]	K09419	HSFF	heat shock transcription factor, other eukaryote	GO:0006355	regulation of transcription, DNA-dependent	GO:0003677//GO:0043565//GO:0003700	DNA binding//sequence-specific DNA binding//sequence-specific DNA binding transcription factor activity	GO:0005667//GO:0005634	transcription factor complex//nucleus	KOG0627	Heat shock transcription factor
comp19977_c0	70.6866	23.3209	1.5998	3.88e-06	1660	XP_003540491.1	PREDICTED: tubby-like F-box protein 7-like [Glycine max]	--	--	--	--	--	GO:0008270//GO:0005515	zinc ion binding//protein binding	--	--	KOG2502	Tub family proteins
comp19243_c0	77.621	25.6129	1.5996	1.05e-06	2112	XP_003610633.1	Magnesium transporter [Medicago truncatula] >gi|355511968|gb|AES93591.1| Magnesium transporter [Medicago truncatula]	--	--	--	GO:0015693//GO:0007155//GO:0030001//GO:0055085	magnesium ion transport//cell adhesion//metal ion transport//transmembrane transport	GO:0046873//GO:0015095	metal ion transmembrane transporter activity//magnesium ion transmembrane transporter activity	GO:0016020	membrane	KOG2662	Magnesium transporters: CorA family
comp16629_c0	63.246	20.8787	1.5989	1.6e-05	1343	XP_003542867.1	PREDICTED: uncharacterized protein LOC100798894 [Glycine max]	--	--	--	--	--	--	--	--	--	--	--
comp19176_c0	306.551	101.233	1.5985	9.19e-26	2302	XP_003604127.1	4-coumarate CoA ligase [Medicago truncatula] >gi|355505182|gb|AES86324.1| 4-coumarate CoA ligase [Medicago truncatula]	K01904	E6.2.1.12	4-coumarate--CoA ligase	GO:0008152	metabolic process	GO:0003824//GO:0016874	catalytic activity//ligase activity	--	--	KOG1176	Acyl-CoA synthetase
comp23665_c0	75.8125	25.0347	1.5985	1.5e-06	900	XP_003596195.1	hypothetical protein MTR_2g069400 [Medicago truncatula] >gi|355485243|gb|AES66446.1| hypothetical protein MTR_2g069400 [Medicago truncatula]	--	--	--	--	--	--	--	--	--	--	--
comp12338_c0	262.25	86.8092	1.595	5.24e-22	684	DAA44273.1	TPA: Ubiquitin fusion protein [Zea mays]	K08770	UBC	ubiquitin C	GO:0006364	rRNA processing	GO:0008168//GO:0005515	methyltransferase activity//protein binding	--	--	KOG0001	Ubiquitin and ubiquitin-like proteins
comp10497_c0	98.3628	32.5681	1.5947	2.17e-08	1188	XP_003594241.1	Cysteine proteinase inhibitor [Medicago truncatula] >gi|355483289|gb|AES64492.1| Cysteine proteinase inhibitor [Medicago truncatula]	--	--	--	--	--	GO:0004869	cysteine-type endopeptidase inhibitor activity	--	--	--	--
comp24748_c0	115.926	38.3983	1.5941	7.96e-10	1328	XP_003612865.1	TPR domain protein [Medicago truncatula] >gi|355514200|gb|AES95823.1| TPR domain protein [Medicago truncatula]	--	--	--	--	--	GO:0005515	protein binding	--	--	--	--
comp18329_c0	42.5405	14.0948	1.5937	0.00079206	1349	AFK34146.1	unknown [Medicago truncatula]	K14962	WDR82, SWD2, CPS35	COMPASS component SWD2	--	--	GO:0005515	protein binding	--	--	KOG1446	Histone H3 (Lys4) methyltransferase complex and RNA cleavage factor II complex, subunit SWD2
comp32793_c0	125.038	41.428	1.5937	1.4e-10	1544	NP_001241563.1	uncharacterized protein LOC100785393 [Glycine max] >gi|255646198|gb|ACU23584.1| unknown [Glycine max]	K10258	TER	enoyl reductase	GO:0006629	lipid metabolic process	GO:0005515//GO:0016627	protein binding//oxidoreductase activity, acting on the CH-CH group of donors	GO:0005737//GO:0016021	cytoplasm//integral to membrane	KOG1639	Steroid reductase required for elongation of the very long chain fatty acids
comp26627_c0	43.2824	14.3582	1.5919	0.00070024	2598	XP_003624238.1	Probably inactive leucine-rich repeat receptor-like protein kinase [Medicago truncatula] >gi|124361026|gb|ABN08998.1| Protein kinase [Medicago truncatula] >gi|355499253|gb|AES80456.1| Probably inactive leucine-rich repeat receptor-like protein kinase [Medicago truncatula]	--	--	--	GO:0006468//GO:0007165	protein phosphorylation//signal transduction	GO:0005515//GO:0004672//GO:0004872//GO:0005524	protein binding//protein kinase activity//receptor activity//ATP binding	GO:0016021	integral to membrane	--	--
comp23453_c0	34.0591	11.3285	1.5881	0.0038856	3791	XP_003607206.1	hypothetical protein MTR_4g074460 [Medicago truncatula] >gi|355508261|gb|AES89403.1| hypothetical protein MTR_4g074460 [Medicago truncatula]	--	--	--	GO:0006807//GO:0006952	nitrogen compound metabolic process//defense response	GO:0046914//GO:0003824	transition metal ion binding//catalytic activity	--	--	--	--
comp19686_c0	120.31	40.2544	1.5795	4.56e-10	2341	XP_003609485.1	hypothetical protein MTR_4g116210 [Medicago truncatula] >gi|355510540|gb|AES91682.1| hypothetical protein MTR_4g116210 [Medicago truncatula]	--	--	--	GO:0055085	transmembrane transport	--	--	GO:0016021	integral to membrane	--	--
comp29801_c0	830.831	278.273	1.5781	9.74e-69	7606	Q03460.1	RecName: Full=Glutamate synthase [NADH], amyloplastic; AltName: Full=NADH-GOGAT; Flags: Precursor >gi|166412|gb|AAB46617.1| NADH-glutamate synthase [Medicago sativa]	K00264	GLT1	glutamate synthase (NADPH/NADH)	GO:0006779//GO:0019354//GO:0097054//GO:0008033//GO:0046168//GO:0006807//GO:0006118//GO:0055114//GO:0008152//GO:0006537//GO:0006541	porphyrin-containing compound biosynthetic process//siroheme biosynthetic process//L-glutamate biosynthetic process//tRNA processing//glycerol-3-phosphate catabolic process//nitrogen compound metabolic process//electron transport//oxidation-reduction process//metabolic process//glutamate biosynthetic process//glutamine metabolic process	GO:0050660//GO:0016638//GO:0016616//GO:0050661//GO:0051538//GO:0005506//GO:0010181//GO:0051287//GO:0016491//GO:0016040//GO:0043115//GO:0015930//GO:0048037//GO:0004499	flavin adenine dinucleotide binding//oxidoreductase activity, acting on the CH-NH2 group of donors//oxidoreductase activity, acting on the CH-OH group of donors, NAD or NADP as acceptor//NADP binding//3 iron, 4 sulfur cluster binding//iron ion binding//FMN binding//NAD binding//oxidoreductase activity//glutamate synthase (NADH) activity//precorrin-2 dehydrogenase activity//glutamate synthase acti…	GO:0005737//GO:0009501	cytoplasm//amyloplast	KOG0399	Glutamate synthase
comp23254_c0	79.8007	26.8722	1.5703	1.01e-06	1407	XP_003527696.1	PREDICTED: actin-depolymerizing factor 6-like [Glycine max]	K05765	CFL	cofilin	--	--	GO:0005515//GO:0003779//GO:0016817	protein binding//actin binding//hydrolase activity, acting on acid anhydrides	GO:0005622	intracellular	KOG1735	Actin depolymerizing factor
comp19167_c0	108.221	36.4883	1.5685	5.27e-09	1166	ACU13681.1	unknown [Glycine max]	--	--	--	--	--	--	--	--	--	--	--
comp33671_c0	69.8366	23.5791	1.5665	6.59e-06	1627	BAE71258.1	hypothetical protein [Trifolium pratense]	--	--	--	--	--	GO:0003690	double-stranded DNA binding	GO:0005737	cytoplasm	--	--
comp24589_c0	138.819	46.8947	1.5657	1.93e-11	1388	XP_003603971.1	BZIP transcription factor ATB2 [Medicago truncatula] >gi|355493019|gb|AES74222.1| BZIP transcription factor ATB2 [Medicago truncatula]	--	--	--	GO:0007049//GO:0015992//GO:0015991//GO:0006355//GO:0006914	cell cycle//proton transport//ATP hydrolysis coupled proton transport//regulation of transcription, DNA-dependent//autophagy	GO:0015078//GO:0003677//GO:0003700//GO:0031423//GO:0043565	hydrogen ion transmembrane transporter activity//DNA binding//sequence-specific DNA binding transcription factor activity//hexon binding//sequence-specific DNA binding	GO:0033179//GO:0019012//GO:0005667//GO:0005634	proton-transporting V-type ATPase, V0 domain//virion//transcription factor complex//nucleus	--	--
comp21450_c0	157.893	53.3493	1.5654	5.47e-13	1326	XP_003541897.1	PREDICTED: uncharacterized protein LOC100798711 [Glycine max]	--	--	--	--	--	--	--	--	--	--	--
comp24886_c0	51.6447	17.4531	1.5651	0.00018598	1686	XP_003542597.1	PREDICTED: GDSL esterase/lipase At5g03610-like [Glycine max]	--	--	--	GO:0006629	lipid metabolic process	GO:0016788	hydrolase activity, acting on ester bonds	--	--	--	--
comp25772_c0	127.57	43.1853	1.5627	1.64e-10	1699	AFK37128.1	unknown [Medicago truncatula]	--	--	--	--	--	GO:0005515//GO:0008270	protein binding//zinc ion binding	--	--	KOG3113	Uncharacterized conserved protein
comp18204_c0	45.7117	15.4779	1.5624	0.00055173	1917	XP_002512577.1	DNA binding protein, putative [Ricinus communis] >gi|223548538|gb|EEF50029.1| DNA binding protein, putative [Ricinus communis]	--	--	--	GO:0006206//GO:0006144//GO:0006351	pyrimidine nucleobase metabolic process//purine nucleobase metabolic process//transcription, DNA-dependent	GO:0005515//GO:0003677//GO:0003899	protein binding//DNA binding//DNA-directed RNA polymerase activity	GO:0005730	nucleolus	--	--
comp20665_c0	36.1763	12.2506	1.5622	0.003059	2084	XP_003546052.1	PREDICTED: uncharacterized protein LOC100789061 [Glycine max]	--	--	--	--	--	--	--	--	--	--	--
comp20476_c1	176.244	59.7354	1.5609	2.09e-14	1220	XP_003602953.1	GLABRA2 expression modulator [Medicago truncatula] >gi|355492001|gb|AES73204.1| GLABRA2 expression modulator [Medicago truncatula]	--	--	--	--	--	--	--	--	--	--	--
comp19846_c0	39.1717	13.2965	1.5588	0.0018253	695	NP_001242193.1	uncharacterized protein LOC100805197 [Glycine max] >gi|255640529|gb|ACU20550.1| unknown [Glycine max]	--	--	--	--	--	--	--	--	--	--	--
comp27330_c0	35.87	12.1847	1.5577	0.0033196	1784	XP_003544977.1	PREDICTED: aspartic proteinase nepenthesin-1-like [Glycine max]	--	--	--	GO:0006508//GO:0006355	proteolysis//regulation of transcription, DNA-dependent	GO:0004190	aspartic-type endopeptidase activity	--	--	--	--
comp11212_c0	72.0653	24.5012	1.5565	4.92e-06	1485	XP_003536809.1	PREDICTED: zinc finger CCCH domain-containing protein 14-like [Glycine max]	--	--	--	GO:0006810//GO:0015833//GO:0009405	transport//peptide transport//pathogenesis	GO:0005524//GO:0003723//GO:0008270//GO:0019871//GO:0000166//GO:0046872	ATP binding//RNA binding//zinc ion binding//sodium channel inhibitor activity//nucleotide binding//metal ion binding	GO:0042151	nematocyst	KOG1677	CCCH-type Zn-finger protein
comp24257_c0	49.9532	16.9927	1.5557	0.0002708	2033	XP_003629706.1	Neutral amino acid transport protein [Medicago truncatula] >gi|355523728|gb|AET04182.1| Neutral amino acid transport protein [Medicago truncatula]	--	--	--	GO:0055085//GO:0006810//GO:0003333//GO:0006865	transmembrane transport//transport//amino acid transmembrane transport//amino acid transport	GO:0015171	amino acid transmembrane transporter activity	GO:0016020//GO:0016021	membrane//integral to membrane	KOG1287	Amino acid transporters
comp28663_c0	38.4832	13.1068	1.5539	0.0021321	2346	XP_003595850.1	Beta-hexosaminidase subunit beta [Medicago truncatula] >gi|355484898|gb|AES66101.1| Beta-hexosaminidase subunit beta [Medicago truncatula]	K12373	HEXA_B	hexosaminidase	GO:0006801//GO:0006027//GO:0055114//GO:0005975//GO:0001575//GO:0006040	superoxide metabolic process//glycosaminoglycan catabolic process//oxidation-reduction process//carbohydrate metabolic process//globoside metabolic process//amino sugar metabolic process	GO:0043169//GO:0004784//GO:0004553//GO:0004563//GO:0046872	cation binding//superoxide dismutase activity//hydrolase activity, hydrolyzing O-glycosyl compounds//beta-N-acetylhexosaminidase activity//metal ion binding	--	--	KOG2499	Beta-N-acetylhexosaminidase
comp13043_c0	182.414	62.3067	1.5498	9.29e-15	2071	XP_003543480.1	PREDICTED: F-box/kelch-repeat protein At5g60570-like [Glycine max]	--	--	--	GO:0035556	intracellular signal transduction	GO:0005515	protein binding	--	--	KOG1072	FOG: Kelch repeat
comp20288_c0	44.6655	15.2803	1.5475	0.00074038	2097	XP_003611556.1	Galactomannan galactosyltransferase [Medicago truncatula] >gi|355512891|gb|AES94514.1| Galactomannan galactosyltransferase [Medicago truncatula]	--	--	--	--	--	GO:0016758	transferase activity, transferring hexosyl groups	GO:0016021	integral to membrane	--	--
comp12511_c0	48.0057	16.4652	1.5438	0.00042067	1520	NP_001238222.1	uncharacterized protein LOC100499678 [Glycine max] >gi|255625721|gb|ACU13205.1| unknown [Glycine max]	--	--	--	--	--	--	--	--	--	--	--
comp12958_c0	205.123	70.7089	1.5365	2.16e-16	1213	XP_003534062.1	PREDICTED: eukaryotic translation initiation factor 6-2-like isoform 1 [Glycine max] >gi|356530993|ref|XP_003534063.1| PREDICTED: eukaryotic translation initiation factor 6-2-like isoform 2 [Glycine max]	K03264	EIF6	translation initiation factor 6	GO:0042256//GO:0042273//GO:0006413//GO:0006446	mature ribosome assembly//ribosomal large subunit biogenesis//translational initiation//regulation of translational initiation	GO:0043023//GO:0003743//GO:0043022	ribosomal large subunit binding//translation initiation factor activity//ribosome binding	GO:0005840//GO:0005730//GO:0005737	ribosome//nucleolus//cytoplasm	KOG3185	Translation initiation factor 6 (eIF-6)
comp17761_c0	47.3638	16.3341	1.5359	0.00049916	1825	XP_003556432.1	PREDICTED: uncharacterized protein LOC100788121 [Glycine max]	--	--	--	--	--	--	--	--	--	KOG2761	START domain-containing proteins involved in steroidogenesis/phosphatidylcholine transfer
comp21800_c1	39.8745	13.7654	1.5344	0.0018741	926	AAK72104.1	putative Hs1pro-1-like protein [Cicer arietinum]	--	--	--	--	--	--	--	--	--	--	--
comp21293_c0	94.5551	32.7466	1.5298	1.2e-07	1537	XP_003516790.1	PREDICTED: metacaspase-1-like [Glycine max]	--	--	--	GO:0006955//GO:0006508//GO:0007165//GO:0040007//GO:0008283	immune response//proteolysis//signal transduction//growth//cell proliferation	GO:0008083//GO:0005126//GO:0004197	growth factor activity//cytokine receptor binding//cysteine-type endopeptidase activity	GO:0005576	extracellular region	KOG1546	Metacaspase involved in regulation of apoptosis
comp27032_c0	268.61	93.1136	1.5284	2.83e-21	1289	XP_003596535.1	Embryonic abundant protein USP92 [Medicago truncatula] >gi|355485583|gb|AES66786.1| Embryonic abundant protein USP92 [Medicago truncatula]	--	--	--	--	--	--	--	--	--	--	--
comp28225_c0	211.547	73.3599	1.5279	8.98e-17	2678	XP_003529680.1	PREDICTED: DEAD-box ATP-dependent RNA helicase 21-like [Glycine max]	K12858	DDX23, PRP28	ATP-dependent RNA helicase DDX23/PRP28	--	--	GO:0008026//GO:0003677//GO:0005524//GO:0004386//GO:0003676//GO:0016787	ATP-dependent helicase activity//DNA binding//ATP binding//helicase activity//nucleic acid binding//hydrolase activity	--	--	KOG0333	U5 snRNP-like RNA helicase subunit
comp25983_c0	74.0846	25.8184	1.5208	5.18e-06	2824	XP_003594943.1	PAS protein ZEITLUPE [Medicago truncatula] >gi|355483991|gb|AES65194.1| PAS protein ZEITLUPE [Medicago truncatula]	K12115	ZTL	clock-associated PAS protein ZTL	GO:0007165//GO:0006355	signal transduction//regulation of transcription, DNA-dependent	GO:0005515//GO:0004871//GO:0005044	protein binding//signal transducer activity//scavenger receptor activity	GO:0016020	membrane	KOG0379	Kelch repeat-containing proteins
comp26471_c0	50.571	17.6507	1.5186	0.00032612	2765	XP_003525521.1	PREDICTED: uncharacterized protein LOC100780834 [Glycine max]	K03517	nadA	quinolinate synthase	GO:0006810//GO:0000271//GO:0019805//GO:0009435	transport//polysaccharide biosynthetic process//quinolinate biosynthetic process//NAD biosynthetic process	GO:0008987	quinolinate synthetase A activity	GO:0019804//GO:0016021	quinolinate synthetase complex//integral to membrane	--	--
comp19981_c0	37.2636	13.0403	1.5148	0.0033196	1827	BAI63588.1	leucine rich repeat protein [Lotus japonicus]	--	--	--	GO:0051252//GO:0006402	regulation of RNA metabolic process//mRNA catabolic process	GO:0046872//GO:0005515//GO:0003723//GO:0004535	metal ion binding//protein binding//RNA binding//poly(A)-specific ribonuclease activity	GO:0005737//GO:0005634	cytoplasm//nucleus	KOG0619	FOG: Leucine rich repeat
comp16012_c0	150.621	52.8119	1.512	7.88e-12	1510	AFK36298.1	unknown [Lotus japonicus]	K01714	dapA	dihydrodipicolinate synthase	GO:0008152	metabolic process	GO:0016829	lyase activity	--	--	--	--
comp12889_c0	74.6701	26.2795	1.5066	5.51e-06	1335	NP_001242699.1	uncharacterized protein LOC100802762 [Glycine max] >gi|255644908|gb|ACU22954.1| unknown [Glycine max]	--	--	--	--	--	GO:0016787	hydrolase activity	--	--	KOG2914	Predicted haloacid-halidohydrolase and related hydrolases
comp24690_c0	56.9155	20.0369	1.5062	0.00012097	1835	XP_003552370.1	PREDICTED: selenium-binding protein 1-like [Glycine max]	--	--	--	--	--	GO:0008430	selenium binding	--	--	KOG0918	Selenium-binding protein
comp20923_c0	109.17	38.4642	1.505	1.33e-08	2731	XP_003610314.1	CNGC5-like protein [Medicago truncatula] >gi|355511369|gb|AES92511.1| CNGC5-like protein [Medicago truncatula]	K05391	CNGF	cyclic nucleotide gated channel, other eukaryote	GO:0015992//GO:0006813//GO:0055085//GO:0006811//GO:0006118//GO:0006119	proton transport//potassium ion transport//transmembrane transport//ion transport//electron transport//oxidative phosphorylation	GO:0005249//GO:0005216//GO:0008121	voltage-gated potassium channel activity//ion channel activity//ubiquinol-cytochrome-c reductase activity	GO:0016020//GO:0008076//GO:0016021	membrane//voltage-gated potassium channel complex//integral to membrane	KOG0498	K+-channel ERG and related proteins, contain PAS/PAC sensor domain
comp24432_c0	136.419	48.0796	1.5045	1.15e-10	1440	Q9SMK9.1	RecName: Full=Phenylalanine ammonia-lyase 2 >gi|6433808|emb|CAB60719.1| phenylalanine ammonia-lyase [Cicer arietinum]	K10775	E4.3.1.24	phenylalanine ammonia-lyase	GO:0006559//GO:0009058//GO:0009821//GO:0006558//GO:0006570//GO:0009800	L-phenylalanine catabolic process//biosynthetic process//alkaloid biosynthetic process//L-phenylalanine metabolic process//tyrosine metabolic process//cinnamic acid biosynthetic process	GO:0045548//GO:0016841	phenylalanine ammonia-lyase activity//ammonia-lyase activity	GO:0005737	cytoplasm	KOG0222	Phenylalanine and histidine ammonia-lyase
comp32440_c0	62.9403	22.1959	1.5037	4.41e-05	709	NP_001237427.1	uncharacterized protein LOC100500654 precursor [Glycine max] >gi|255630863|gb|ACU15794.1| unknown [Glycine max]	--	--	--	--	--	GO:0051082//GO:0031072	unfolded protein binding//heat shock protein binding	--	--	--	--
comp18271_c0	50.4224	17.7831	1.5036	0.00037719	1239	XP_003597747.1	Glyoxylate reductase [Medicago truncatula] >gi|355486795|gb|AES67998.1| Glyoxylate reductase [Medicago truncatula]	K15919	HPR2	hydroxypyruvate reductase 2	GO:0006554//GO:0019521//GO:0006633//GO:0019354//GO:0006779//GO:0006552//GO:0055114//GO:0006631//GO:0006568//GO:0018874//GO:0006550//GO:0008152//GO:0006574//GO:0006098	lysine catabolic process//D-gluconate metabolic process//fatty acid biosynthetic process//siroheme biosynthetic process//porphyrin-containing compound biosynthetic process//leucine catabolic process//oxidation-reduction process//fatty acid metabolic process//tryptophan metabolic process//benzoate metabolic process//isoleucine catabolic process//metabolic process//valine catabolic process//pentose…	GO:0016616//GO:0003857//GO:0004616//GO:0043115//GO:0048037//GO:0016491//GO:0051287	oxidoreductase activity, acting on the CH-OH group of donors, NAD or NADP as acceptor//3-hydroxyacyl-CoA dehydrogenase activity//phosphogluconate dehydrogenase (decarboxylating) activity//precorrin-2 dehydrogenase activity//cofactor binding//oxidoreductase activity//NAD binding	--	--	KOG0069	Glyoxylate/hydroxypyruvate reductase (D-isomer-specific 2-hydroxy acid dehydrogenase superfamily)
comp23461_c0	132.601	46.8308	1.5016	2.37e-10	2625	XP_003536396.1	PREDICTED: uncharacterized protein LOC100794925 [Glycine max]	--	--	--	GO:0006355	regulation of transcription, DNA-dependent	GO:0003677	DNA binding	--	--	--	--
comp20063_c0	233.009	82.3977	1.4997	5.4e-18	745	XP_003626135.1	Hydrophobic protein LTI6B [Medicago truncatula] >gi|355501150|gb|AES82353.1| Hydrophobic protein LTI6B [Medicago truncatula]	--	--	--	--	--	--	--	GO:0016021	integral to membrane	KOG1773	Stress responsive protein
comp12165_c0	46.9877	16.6371	1.4979	0.00070523	1460	XP_003539474.1	PREDICTED: uncharacterized protein LOC100778127 [Glycine max]	--	--	--	--	--	--	--	--	--	--	--
comp18175_c0	118.865	42.0873	1.4979	2.84e-09	1945	XP_003542972.1	PREDICTED: pyruvate decarboxylase isozyme 1-like [Glycine max]	K01568	E4.1.1.1, pdc	pyruvate decarboxylase	GO:0019385//GO:0008152	methanogenesis, from acetate//metabolic process	GO:0003824//GO:0030976//GO:0000287	catalytic activity//thiamine pyrophosphate binding//magnesium ion binding	--	--	KOG1184	Thiamine pyrophosphate-requiring enzyme
comp10473_c0	296.995	105.252	1.4966	7.76e-23	2329	AAD41024.1	sucrose transport protein SUT1 [Pisum sativum]	K15378	SLC45A1_2_4	solute carrier family 45, member 1/2/4	GO:0055085//GO:0015770	transmembrane transport//sucrose transport	GO:0008515//GO:0022857	sucrose transmembrane transporter activity//transmembrane transporter activity	GO:0016021//GO:0005887	integral to membrane//integral to plasma membrane	KOG0637	Sucrose transporter and related proteins
comp27292_c0	643.617	228.289	1.4953	1.9e-49	1812	XP_003553891.1	PREDICTED: succinate dehydrogenase [ubiquinone] iron-sulfur subunit 2, mitochondrial-like [Glycine max]	K00235	SDHB, SDH2	succinate dehydrogenase (ubiquinone) iron-sulfur subunit	GO:0006118	electron transport	GO:0051536//GO:0009055	iron-sulfur cluster binding//electron carrier activity	--	--	KOG3049	Succinate dehydrogenase, Fe-S protein subunit
comp23803_c2	124.628	44.2101	1.4952	1.1e-09	469	DAA41801.1	TPA: calmodulin, partial [Zea mays]	K02183	CALM	calmodulin	--	--	--	--	--	--	KOG0027	Calmodulin and related proteins (EF-Hand superfamily)
comp29063_c1	40.29	14.2923	1.4952	0.0022274	1489	XP_003623416.1	hypothetical protein MTR_7g070530 [Medicago truncatula] >gi|355498431|gb|AES79634.1| hypothetical protein MTR_7g070530 [Medicago truncatula]	--	--	--	GO:0032259//GO:0008152	methylation//metabolic process	GO:0008168	methyltransferase activity	--	--	--	--
comp18675_c0	98.5328	34.9734	1.4943	1.03e-07	1717	XP_003540482.1	PREDICTED: uncharacterized protein LOC100803116 [Glycine max]	K03152	thiJ	4-methyl-5(b-hydroxyethyl)-thiazole monophosphate biosynthesis	--	--	--	--	--	--	KOG2764	Putative transcriptional regulator DJ-1
comp23445_c0	228.224	81.3307	1.4886	1.88e-17	1022	XP_003531043.1	PREDICTED: non-specific lipid-transfer protein-like protein At5g64080-like [Glycine max]	--	--	--	--	--	--	--	--	--	--	--
comp22504_c0	38.6254	13.7654	1.4885	0.0030721	1639	XP_003603034.1	Tic22 [Medicago truncatula] >gi|355492082|gb|AES73285.1| Tic22 [Medicago truncatula]	--	--	--	--	--	--	--	--	--	--	--
comp11200_c0	214.659	76.5279	1.488	2.05e-16	2746	XP_003549112.1	PREDICTED: probable metal-nicotianamine transporter YSL6-like isoform 1 [Glycine max]	--	--	--	GO:0055085	transmembrane transport	--	--	GO:0005911	cell-cell junction	--	--
comp13045_c0	87.5477	31.2205	1.4876	7.63e-07	1748	ACJ84890.1	unknown [Medicago truncatula]	K03875	SKP2, FBXL1	F-box and leucine-rich repeat protein 1 (S-phase kinase-associated protein 2)	--	--	GO:0005515	protein binding	--	--	KOG1947	Leucine rich repeat proteins, some proteins contain F-box
comp25364_c0	49.3008	17.5855	1.4872	0.00051777	2252	XP_003553577.1	PREDICTED: uncharacterized protein LOC100807336 [Glycine max]	--	--	--	--	--	--	--	GO:0016021	integral to membrane	--	--
comp17816_c0	36.0206	12.9092	1.4804	0.0049524	1731	NP_001237194.1	bZIP transcription factor bZIP131 [Glycine max] >gi|113367224|gb|ABI34669.1| bZIP transcription factor bZIP131 [Glycine max]	--	--	--	GO:0015992//GO:0015991//GO:0030168//GO:0006914//GO:0051382//GO:0051258//GO:0006355//GO:0007165	proton transport//ATP hydrolysis coupled proton transport//platelet activation//autophagy//kinetochore assembly//protein polymerization//regulation of transcription, DNA-dependent//signal transduction	GO:0016874//GO:0043565//GO:0015078//GO:0003677//GO:0003700//GO:0030674//GO:0005102	ligase activity//sequence-specific DNA binding//hydrogen ion transmembrane transporter activity//DNA binding//sequence-specific DNA binding transcription factor activity//protein binding, bridging//receptor binding	GO:0033179//GO:0005577//GO:0005634//GO:0000776//GO:0005667	proton-transporting V-type ATPase, V0 domain//fibrinogen complex//nucleus//kinetochore//transcription factor complex	--	--
comp29389_c0	162.757	58.4208	1.4782	2.21e-12	2377	XP_003544423.1	PREDICTED: probable protein phosphatase 2C 55-like [Glycine max]	--	--	--	GO:0008152	metabolic process	GO:0003824	catalytic activity	--	--	KOG1379	Serine/threonine protein phosphatase
comp15416_c0	52.1612	18.7711	1.4745	0.00035467	1889	XP_003529372.1	PREDICTED: O-acyltransferase WSD1-like [Glycine max]	--	--	--	GO:0046486//GO:0006066//GO:0045017//GO:0042967	glycerolipid metabolic process//alcohol metabolic process//glycerolipid biosynthetic process//acyl-carrier-protein biosynthetic process	GO:0004026//GO:0004144	alcohol O-acetyltransferase activity//diacylglycerol O-acyltransferase activity	--	--	--	--
comp25613_c0	49.0998	17.6738	1.4741	0.00059075	1285	AFK45209.1	unknown [Lotus japonicus]	K11147	DHRS4	dehydrogenase/reductase SDR family member 4	GO:0008152	metabolic process	GO:0016491	oxidoreductase activity	--	--	KOG0725	Reductases with broad range of substrate specificities
comp27912_c0	112.656	40.637	1.4711	1.33e-08	2795	XP_003525708.1	PREDICTED: uncharacterized protein LOC100809716 [Glycine max]	--	--	--	GO:0006887	exocytosis	--	--	GO:0000145	exocyst	KOG2344	Exocyst component protein and related proteins
comp18620_c0	190.589	68.7613	1.4708	2.32e-14	3187	XP_003544650.1	PREDICTED: probable exocyst complex component 6-like [Glycine max]	--	--	--	GO:0009086//GO:0006355//GO:0007165//GO:0007067//GO:0006904//GO:0006891//GO:0007172//GO:0006468	methionine biosynthetic process//regulation of transcription, DNA-dependent//signal transduction//mitosis//vesicle docking involved in exocytosis//intra-Golgi vesicle-mediated transport//signal complex assembly//protein phosphorylation	GO:0003700//GO:0004713//GO:0043565//GO:0008270//GO:0008705//GO:0004871	sequence-specific DNA binding transcription factor activity//protein tyrosine kinase activity//sequence-specific DNA binding//zinc ion binding//methionine synthase activity//signal transducer activity	GO:0000145//GO:0005667//GO:0005622//GO:0000775//GO:0005634//GO:0005925//GO:0017119	exocyst//transcription factor complex//intracellular//chromosome, centromeric region//nucleus//focal adhesion//Golgi transport complex	KOG2176	Exocyst complex, subunit SEC15
comp26262_c0	45.9055	16.5949	1.4679	0.0010529	1651	XP_003624601.1	Thioredoxin-like protein [Medicago truncatula] >gi|124365591|gb|ABN09825.1| Thioredoxin domain 2; Thioredoxin fold [Medicago truncatula] >gi|355499616|gb|AES80819.1| Thioredoxin-like protein [Medicago truncatula] >gi|388494216|gb|AFK35174.1| unknown [Medicago truncatula]	--	--	--	GO:0006118//GO:0045454//GO:0006662	electron transport//cell redox homeostasis//glycerol ether metabolic process	GO:0016491//GO:0015035//GO:0009055	oxidoreductase activity//protein disulfide oxidoreductase activity//electron carrier activity	--	--	KOG0907	Thioredoxin
comp33446_c0	66.2326	24.0401	1.4621	3.87e-05	1344	XP_003608010.1	Hormone-sensitive lipase [Medicago truncatula] >gi|355509065|gb|AES90207.1| Hormone-sensitive lipase [Medicago truncatula]	--	--	--	GO:0015996//GO:0008152//GO:0015994	chlorophyll catabolic process//metabolic process//chlorophyll metabolic process	GO:0047746//GO:0016787	chlorophyllase activity//hydrolase activity	--	--	KOG1515	Arylacetamide deacetylase
comp12577_c0	122.943	44.654	1.4611	2.87e-09	1197	AFK44925.1	unknown [Lotus japonicus]	--	--	--	GO:0008152	metabolic process	--	--	--	--	--	--
comp29491_c0	492.339	179.452	1.4561	1.88e-36	2097	AFK40388.1	unknown [Lotus japonicus]	--	--	--	GO:0006298	mismatch repair	GO:0005524//GO:0030983	ATP binding//mismatched DNA binding	--	--	--	--
comp34391_c0	41.1744	15.0175	1.4551	0.0024866	1485	XP_003550068.1	PREDICTED: heat shock factor protein HSF24-like [Glycine max]	K09419	HSFF	heat shock transcription factor, other eukaryote	GO:0006355	regulation of transcription, DNA-dependent	GO:0003700//GO:0003677//GO:0043565	sequence-specific DNA binding transcription factor activity//DNA binding//sequence-specific DNA binding	GO:0005634//GO:0005667	nucleus//transcription factor complex	KOG0627	Heat shock transcription factor
comp12407_c0	44.0304	16.0707	1.4541	0.0015663	797	NP_001237054.1	uncharacterized protein LOC100500629 [Glycine max] >gi|255630786|gb|ACU15754.1| unknown [Glycine max]	K11251	H2A	histone H2A	GO:0006334	nucleosome assembly	GO:0043565//GO:0003677//GO:0046982	sequence-specific DNA binding//DNA binding//protein heterodimerization activity	GO:0005634//GO:0005622//GO:0000786	nucleus//intracellular//nucleosome	KOG1757	Histone 2A
comp12561_c0	617.067	225.891	1.4498	2.02e-45	839	--	--	--	--	--	--	--	--	--	--	--	--	--
comp17470_c1	43.3504	15.8731	1.4495	0.0018091	580	NP_001238699.1	uncharacterized protein LOC100305660 [Glycine max] >gi|255626225|gb|ACU13457.1| unknown [Glycine max]	--	--	--	--	--	--	--	--	--	--	--
comp19765_c0	179.647	65.7869	1.4493	2.78e-13	774	XP_003623880.1	hypothetical protein MTR_7g076630 [Medicago truncatula] >gi|355498895|gb|AES80098.1| hypothetical protein MTR_7g076630 [Medicago truncatula] >gi|388493652|gb|AFK34892.1| unknown [Medicago truncatula]	--	--	--	--	--	--	--	--	--	--	--
comp25278_c0	40.0523	14.6875	1.4473	0.0031273	1798	XP_003536411.1	PREDICTED: mitochondrial ubiquitin ligase activator of nfkb 1-like isoform 1 [Glycine max]	--	--	--	GO:0007005//GO:0016567	mitochondrion organization//protein ubiquitination	GO:0004842//GO:0046872//GO:0005515//GO:0008270//GO:0016881	ubiquitin-protein ligase activity//metal ion binding//protein binding//zinc ion binding//acid-amino acid ligase activity	--	--	KOG1571	Predicted E3 ubiquitin ligase
comp16966_c0	217.7	79.8442	1.4471	5.16e-16	1826	XP_003524830.1	PREDICTED: uncharacterized protein LOC100808986 [Glycine max]	--	--	--	--	--	GO:0005515	protein binding	--	--	--	--
comp18706_c0	84.9042	31.1534	1.4464	2.1e-06	956	XP_003608947.1	RING-H2 finger protein ATL3I [Medicago truncatula] >gi|355510002|gb|AES91144.1| RING-H2 finger protein ATL3I [Medicago truncatula] >gi|388512809|gb|AFK44466.1| unknown [Medicago truncatula]	--	--	--	--	--	--	--	GO:0016021	integral to membrane	KOG4431	Uncharacterized protein, induced by hypoxia
comp20330_c0	103.456	38.019	1.4442	1.01e-07	1092	XP_003628798.1	hypothetical protein MTR_8g066850 [Medicago truncatula] >gi|355522820|gb|AET03274.1| hypothetical protein MTR_8g066850 [Medicago truncatula]	--	--	--	--	--	--	--	--	--	--	--
comp19351_c0	92.6909	34.0882	1.4432	6.06e-07	1256	XP_003539879.1	PREDICTED: xyloglucan endotransglucosylase/hydrolase protein 9-like [Glycine max]	K08235	E2.4.1.207	xyloglucan:xyloglucosyl transferase	GO:0005975//GO:0006073	carbohydrate metabolic process//cellular glucan metabolic process	GO:0004553//GO:0016762	hydrolase activity, hydrolyzing O-glycosyl compounds//xyloglucan:xyloglucosyl transferase activity	GO:0048046//GO:0005618	apoplast//cell wall	--	--
comp24485_c0	157.4	58.0249	1.4397	1.49e-11	1296	NP_001240257.1	uncharacterized protein LOC100808308 precursor [Glycine max] >gi|255640511|gb|ACU20541.1| unknown [Glycine max]	--	--	--	--	--	--	--	--	--	--	--
comp23434_c0	175.072	64.5461	1.4395	7.75e-13	1611	AFK46486.1	unknown [Lotus japonicus]	--	--	--	GO:0009306	protein secretion	--	--	GO:0016020	membrane	--	--
comp26427_c0	605.546	223.426	1.4384	4.32e-44	1726	XP_003625218.1	Polygalacturonase inhibitor [Medicago truncatula] >gi|124360663|gb|ABN08652.1| Leucine-rich repeat, plant specific [Medicago truncatula] >gi|355500233|gb|AES81436.1| Polygalacturonase inhibitor [Medicago truncatula]	--	--	--	--	--	GO:0005515	protein binding	--	--	--	--
comp21796_c0	231.302	85.3589	1.4382	7.28e-17	1105	ACJ83299.1	unknown [Medicago truncatula] >gi|388495414|gb|AFK35773.1| unknown [Medicago truncatula]	--	--	--	--	--	--	--	GO:0016020	membrane	KOG4267	Predicted membrane protein
comp27822_c0	97.2106	35.8949	1.4373	3.13e-07	1420	XP_003630787.1	hypothetical protein MTR_8g103420 [Medicago truncatula] >gi|355524809|gb|AET05263.1| hypothetical protein MTR_8g103420 [Medicago truncatula]	--	--	--	--	--	--	--	--	--	--	--
comp18799_c0	71.5026	26.4112	1.4368	2.12e-05	1989	XP_003597099.1	Anthocyanin 5-aromatic acyltransferase [Medicago truncatula] >gi|355486147|gb|AES67350.1| Anthocyanin 5-aromatic acyltransferase [Medicago truncatula]	--	--	--	--	--	GO:0016746//GO:0016747	transferase activity, transferring acyl groups//transferase activity, transferring acyl groups other than amino-acyl groups	--	--	--	--
comp32525_c0	47.9275	17.7172	1.4357	0.00095719	796	XP_003607680.1	Small ribosomal subunit protein S13 [Medicago truncatula] >gi|355508735|gb|AES89877.1| Small ribosomal subunit protein S13 [Medicago truncatula]	K02952	RP-S13, rpsM	small subunit ribosomal protein S13	GO:0042254//GO:0006412	ribosome biogenesis//translation	GO:0003723//GO:0003735//GO:0003677	RNA binding//structural constituent of ribosome//DNA binding	GO:0005622//GO:0005840	intracellular//ribosome	KOG3311	Ribosomal protein S18
comp10175_c0	50.0297	18.5076	1.4347	0.00068967	1101	AFK46001.1	unknown [Lotus japonicus]	--	--	--	GO:0055114	oxidation-reduction process	GO:0033743	peptide-methionine (R)-S-oxide reductase activity	--	--	KOG0856	Predicted pilin-like transcription factor
comp26457_c0	51.2728	18.9686	1.4346	0.00056493	1117	XP_003541848.1	PREDICTED: thioredoxin M4, chloroplastic-like [Glycine max]	--	--	--	GO:0045454//GO:0055114	cell redox homeostasis//oxidation-reduction process	GO:0016491//GO:0016209	oxidoreductase activity//antioxidant activity	--	--	KOG0910	Thioredoxin-like protein
comp19066_c0	60.4865	22.3935	1.4335	0.00013031	1004	AAY40471.1	LITAF-domain-containing protein [Pisum sativum]	--	--	--	--	--	--	--	--	--	--	--
comp28169_c1	103.945	38.4971	1.433	1.11e-07	2480	XP_003524729.1	PREDICTED: E3 ubiquitin-protein ligase RGLG2-like [Glycine max]	K16280	RGLG	E3 ubiquitin-protein ligase RGLG	--	--	GO:0005515//GO:0046872//GO:0008270	protein binding//metal ion binding//zinc ion binding	--	--	KOG1327	Copine
comp13013_c0	84.2571	31.2271	1.432	2.83e-06	1285	AFK40032.1	unknown [Lotus japonicus]	--	--	--	--	--	--	--	--	--	--	--
comp10042_c0	39.1741	14.5558	1.4283	0.0040272	828	AEV59593.1	pathogenesis-related protein class 10 [Oxytropis arctobia] >gi|359754809|gb|AEV59594.1| pathogenesis-related protein class 10 [Oxytropis arctobia]	--	--	--	GO:0009607//GO:0046677//GO:0006952	response to biotic stimulus//response to antibiotic//defense response	--	--	--	--	--	--
comp16459_c0	535.899	199.275	1.4272	1.37e-38	1027	XP_003594836.1	Disease resistance response protein Pi49 [Medicago truncatula] >gi|355483884|gb|AES65087.1| Disease resistance response protein Pi49 [Medicago truncatula] >gi|388502242|gb|AFK39187.1| unknown [Medicago truncatula]	--	--	--	GO:0006952//GO:0009607	defense response//response to biotic stimulus	--	--	--	--	--	--
comp10790_c0	241.139	89.7717	1.4255	2.29e-17	722	NP_001235794.1	methionine synthase [Glycine max] >gi|33325957|gb|AAQ08403.1| methionine synthase [Glycine max]	K00549	E2.1.1.14, metE	5-methyltetrahydropteroyltriglutamate--homocysteine methyltransferase	GO:0008652//GO:0009086	cellular amino acid biosynthetic process//methionine biosynthetic process	GO:0008270//GO:0003871	zinc ion binding//5-methyltetrahydropteroyltriglutamate-homocysteine S-methyltransferase activity	--	--	KOG2263	Methionine synthase II (cobalamin-independent)
comp18307_c0	40.5963	15.1486	1.4222	0.0033558	944	XP_003552375.1	PREDICTED: protein EARLY FLOWERING 4-like [Glycine max]	--	--	--	GO:0015940//GO:0006633//GO:0044780	pantothenate biosynthetic process//fatty acid biosynthetic process//bacterial-type flagellum assembly	GO:0008770	[acyl-carrier-protein] phosphodiesterase activity	--	--	--	--
comp28585_c0	246.246	91.884	1.4222	1.13e-17	2593	XP_002303268.1	ATP/ADP transporter [Populus trichocarpa] >gi|222840700|gb|EEE78247.1| ATP/ADP transporter [Populus trichocarpa]	K03301	TC.AAA	ATP:ADP antiporter, AAA family	GO:0006810	transport	GO:0005524//GO:0005471	ATP binding//ATP:ADP antiporter activity	GO:0009941//GO:0016021	chloroplast envelope//integral to membrane	--	--
comp12564_c0	991.344	370.19	1.4211	5.44e-71	1304	NP_001236448.1	uncharacterized protein LOC100305514 [Glycine max] >gi|255625759|gb|ACU13224.1| unknown [Glycine max]	K05765	CFL	cofilin	--	--	GO:0003779	actin binding	GO:0005622	intracellular	KOG1735	Actin depolymerizing factor
comp12403_c0	635.295	237.919	1.417	2.71e-45	1269	AFK45692.1	unknown [Lotus japonicus]	--	--	--	--	--	--	--	--	--	--	--
comp23050_c0	107.197	40.1747	1.4159	8.82e-08	1080	AFK35912.1	unknown [Medicago truncatula]	--	--	--	--	--	GO:0020037//GO:0005506//GO:0005515	heme binding//iron ion binding//protein binding	--	--	--	--
comp29494_c0	192.943	72.3838	1.4144	8.79e-14	2138	XP_003637208.1	Kelch-like protein [Medicago truncatula] >gi|355503143|gb|AES84346.1| Kelch-like protein [Medicago truncatula]	--	--	--	GO:0007165	signal transduction	GO:0005179//GO:0005515	hormone activity//protein binding	GO:0005576	extracellular region	KOG4441	Proteins containing BTB/POZ and Kelch domains, involved in regulatory/signal transduction processes
comp18490_c0	52.1224	19.5614	1.4139	0.00058361	1553	XP_003550230.1	PREDICTED: E3 ubiquitin-protein ligase AIP2-like isoform 1 [Glycine max]	K16274	AIP2	E3 ubiquitin-protein ligase AIP2	GO:0007275//GO:0016567//GO:0007219	multicellular organismal development//protein ubiquitination//Notch signaling pathway	GO:0005515//GO:0046872//GO:0003723//GO:0008270//GO:0004842	protein binding//metal ion binding//RNA binding//zinc ion binding//ubiquitin-protein ligase activity	GO:0005680//GO:0016021	anaphase-promoting complex//integral to membrane	KOG0800	FOG: Predicted E3 ubiquitin ligase
comp29142_c0	931.352	349.569	1.4137	3.15e-66	1456	XP_003541423.1	PREDICTED: uncharacterized protein LOC100810770 [Glycine max]	--	--	--	--	--	--	--	--	--	--	--
comp17989_c0	93.7024	35.2494	1.4105	8.37e-07	1743	XP_003597453.1	Non-receptor serine/threonine protein kinase [Medicago truncatula] >gi|355486501|gb|AES67704.1| Non-receptor serine/threonine protein kinase [Medicago truncatula]	--	--	--	GO:0016310//GO:0006468//GO:0009069//GO:0009103//GO:0006388	phosphorylation//protein phosphorylation//serine family amino acid metabolic process//lipopolysaccharide biosynthetic process//tRNA splicing, via endonucleolytic cleavage and ligation	GO:0004674//GO:0005524//GO:0003972//GO:0004672//GO:0016773	protein serine/threonine kinase activity//ATP binding//RNA ligase (ATP) activity//protein kinase activity//phosphotransferase activity, alcohol group as acceptor	GO:0016020	membrane	KOG0610	Putative serine/threonine protein kinase
comp22978_c0	314.365	118.422	1.4085	3.16e-22	2684	AFK45749.1	unknown [Lotus japonicus]	--	--	--	--	--	--	--	--	--	--	--
comp19974_c0	125.495	47.2899	1.408	5.36e-09	2203	XP_003534124.1	PREDICTED: putative 3,4-dihydroxy-2-butanone kinase-like [Glycine max]	K00863	E2.7.1.29, DAK1, DAK2	dihydroxyacetone kinase	GO:0009058//GO:0006071//GO:0046486	biosynthetic process//glycerol metabolic process//glycerolipid metabolic process	GO:0004371//GO:0005524//GO:0030170	glycerone kinase activity//ATP binding//pyridoxal phosphate binding	--	--	KOG2426	Dihydroxyacetone kinase/glycerone kinase
comp28991_c0	65.6889	24.7646	1.4074	7.36e-05	3492	XP_003628537.1	Oligopeptide transporter [Medicago truncatula] >gi|355522559|gb|AET03013.1| Oligopeptide transporter [Medicago truncatula]	--	--	--	GO:0055085	transmembrane transport	--	--	--	--	KOG2262	Sexual differentiation process protein ISP4
comp25203_c0	41.9224	15.8085	1.407	0.0030025	2123	XP_003623559.1	Alanine glyoxylate aminotransferase-like protein [Medicago truncatula] >gi|355498574|gb|AES79777.1| Alanine glyoxylate aminotransferase-like protein [Medicago truncatula]	K00827	AGXT2	alanine-glyoxylate transaminase / (R)-3-amino-2-methylpropionate-pyruvate transaminase	GO:0008152//GO:0009058	metabolic process//biosynthetic process	GO:0008483//GO:0030170	transaminase activity//pyridoxal phosphate binding	--	--	KOG1404	Alanine-glyoxylate aminotransferase AGT2
comp29155_c0	76.4527	28.8929	1.4039	1.4e-05	1824	AAA67719.1	aminoalcoholphosphotransferase [Glycine max]	K00993	EPT1	ethanolaminephosphotransferase	GO:0008654	phospholipid biosynthetic process	GO:0016780	phosphotransferase activity, for other substituted phosphate groups	GO:0016020	membrane	KOG2877	sn-1,2-diacylglycerol ethanolamine- and cholinephosphotranferases
comp12687_c0	40.0544	15.1466	1.403	0.0041009	792	XP_003595823.1	hypothetical protein MTR_2g062220 [Medicago truncatula] >gi|124360113|gb|ABN08129.1| hypothetical protein MtrDRAFT_AC155880g29v2 [Medicago truncatula] >gi|355484871|gb|AES66074.1| hypothetical protein MTR_2g062220 [Medicago truncatula] >gi|388502640|gb|AFK39386.1| unknown [Medicago truncatula]	--	--	--	GO:0055085	transmembrane transport	--	--	GO:0016021	integral to membrane	--	--
comp12865_c0	39.6304	15.0168	1.4	0.0044472	916	NP_001241316.1	uncharacterized protein LOC100806084 [Glycine max] >gi|255645729|gb|ACU23358.1| unknown [Glycine max]	--	--	--	GO:0006813//GO:0006357	potassium ion transport//regulation of transcription from RNA polymerase II promoter	GO:0001104//GO:0030955//GO:0004185//GO:0005249	RNA polymerase II transcription cofactor activity//potassium ion binding//serine-type carboxypeptidase activity//voltage-gated potassium channel activity	GO:0005773//GO:0008076//GO:0016021//GO:0016592	vacuole//voltage-gated potassium channel complex//integral to membrane//mediator complex	KOG3046	Transcription factor, subunit of SRB subcomplex of RNA polymerase II
comp25242_c0	172.416	65.4023	1.3985	3.78e-12	1888	XP_003599501.1	N-terminal acetyltransferase complex ARD1 subunit-like protein [Medicago truncatula] >gi|217072890|gb|ACJ84805.1| unknown [Medicago truncatula] >gi|355488549|gb|AES69752.1| N-terminal acetyltransferase complex ARD1 subunit-like protein [Medicago truncatula] >gi|388492364|gb|AFK34248.1| unknown [Medicago truncatula]	K00670	E2.3.1.88	peptide alpha-N-acetyltransferase	GO:0030001//GO:0042967//GO:0055085	metal ion transport//acyl-carrier-protein biosynthetic process//transmembrane transport	GO:0008080//GO:0046873//GO:0016747	N-acetyltransferase activity//metal ion transmembrane transporter activity//transferase activity, transferring acyl groups other than amino-acyl groups	GO:0016020//GO:0016021//GO:0016012	membrane//integral to membrane//sarcoglycan complex	KOG3235	Subunit of the major N alpha-acetyltransferase
comp17402_c0	161.899	61.4505	1.3976	2.09e-11	1213	ACJ84898.1	unknown [Medicago truncatula] >gi|388514313|gb|AFK45218.1| unknown [Medicago truncatula]	--	--	--	--	--	GO:0005515	protein binding	--	--	--	--
comp26592_c0	58.6165	22.2618	1.3967	0.0002461	2014	XP_003540210.1	PREDICTED: aspartic proteinase-like protein 2-like [Glycine max]	--	--	--	GO:0006508	proteolysis	GO:0004190	aspartic-type endopeptidase activity	--	--	KOG1339	Aspartyl protease
comp9849_c0	81.6469	31.0216	1.3961	6.84e-06	1825	XP_003630286.1	Phosphoribosylformylglycinamidine cyclo-ligase [Medicago truncatula] >gi|217072766|gb|ACJ84743.1| unknown [Medicago truncatula] >gi|355524308|gb|AET04762.1| Phosphoribosylformylglycinamidine cyclo-ligase [Medicago truncatula] >gi|388512597|gb|AFK44360.1| unknown [Medicago truncatula]	K01933	purM	phosphoribosylformylglycinamidine cyclo-ligase	GO:0006144//GO:0006189	purine nucleobase metabolic process//'de novo' IMP biosynthetic process	GO:0003824//GO:0004641	catalytic activity//phosphoribosylformylglycinamidine cyclo-ligase activity	GO:0005737	cytoplasm	KOG0237	Glycinamide ribonucleotide synthetase (GARS)/Aminoimidazole ribonucleotide synthetase (AIRS)
comp19387_c0	542.291	206.086	1.3958	7.48e-38	1238	ABG90381.2	glutathione S-transferase [Caragana korshinskii]	K00799	GST, gst	glutathione S-transferase	GO:0006749//GO:0015979//GO:0006803	glutathione metabolic process//photosynthesis//glutathione conjugation reaction	GO:0004364//GO:0005515	glutathione transferase activity//protein binding	--	--	KOG0406	Glutathione S-transferase
comp26249_c0	45.3683	17.2588	1.3943	0.0019187	835	XP_003552475.1	PREDICTED: trafficking protein particle complex subunit 2-like protein-like [Glycine max]	--	--	--	GO:0006888	ER to Golgi vesicle-mediated transport	--	--	GO:0005622//GO:0005801	intracellular//cis-Golgi network	KOG3444	Uncharacterized conserved protein
comp20823_c0	332.436	126.523	1.3937	3.79e-23	1965	NP_001237571.1	catalase-4 [Glycine max] >gi|17865456|sp|O48561.1|CATA4_SOYBN RecName: Full=Catalase-4 >gi|2661021|gb|AAB88172.1| catalase [Glycine max]	K03781	katE, CAT, catB, srpA	catalase	GO:0006979//GO:0042744//GO:0015947//GO:0006804//GO:0055114//GO:0006568	response to oxidative stress//hydrogen peroxide catabolic process//methane metabolic process//peroxidase reaction//oxidation-reduction process//tryptophan metabolic process	GO:0004096//GO:0020037//GO:0046872	catalase activity//heme binding//metal ion binding	GO:0009514	glyoxysome	KOG0047	Catalase
comp27891_c0	144.896	55.2014	1.3922	3.49e-10	2655	XP_003525718.1	PREDICTED: E3 ubiquitin-protein ligase At4g11680-like [Glycine max]	--	--	--	GO:0007608//GO:0007187//GO:0016567	sensory perception of smell//G-protein coupled receptor signaling pathway, coupled to cyclic nucleotide second messenger//protein ubiquitination	GO:0005549//GO:0005515//GO:0046872//GO:0004984//GO:0004842//GO:0008270	odorant binding//protein binding//metal ion binding//olfactory receptor activity//ubiquitin-protein ligase activity//zinc ion binding	GO:0016020//GO:0005680	membrane//anaphase-promoting complex	KOG0800	FOG: Predicted E3 ubiquitin ligase
comp30112_c1	216.142	82.3957	1.3913	4.64e-15	3771	XP_003539505.1	PREDICTED: uncharacterized protein LOC100800982 isoform 1 [Glycine max] >gi|356542094|ref|XP_003539506.1| PREDICTED: uncharacterized protein LOC100800982 isoform 2 [Glycine max]	K13095	SF1	splicing factor 1	--	--	GO:0003676//GO:0003723//GO:0008270//GO:0000166	nucleic acid binding//RNA binding//zinc ion binding//nucleotide binding	--	--	KOG0119	Splicing factor 1/branch point binding protein (RRM superfamily)
comp28703_c1	2028.31	773.688	1.3905	2.88e-141	2106	XP_003544934.1	PREDICTED: trans-cinnamate 4-monooxygenase-like [Glycine max]	K00487	CYP73A	trans-cinnamate 4-monooxygenase	GO:0006118//GO:0055114	electron transport//oxidation-reduction process	GO:0004497//GO:0009055//GO:0005506//GO:0016705//GO:0020037	monooxygenase activity//electron carrier activity//iron ion binding//oxidoreductase activity, acting on paired donors, with incorporation or reduction of molecular oxygen//heme binding	--	--	KOG0156	Cytochrome P450 CYP2 subfamily
comp25705_c0	1170.81	447.084	1.3889	3.29e-81	795	--	--	--	--	--	GO:0042546//GO:0009664	cell wall biogenesis//plant-type cell wall organization	GO:0005199	structural constituent of cell wall	GO:0005618	cell wall	--	--
comp20295_c0	92.8541	35.4997	1.3872	1.35e-06	2899	XP_003612412.1	Monosaccharide-sensing protein [Medicago truncatula] >gi|355513747|gb|AES95370.1| Monosaccharide-sensing protein [Medicago truncatula]	--	--	--	GO:0055085	transmembrane transport	GO:0022857//GO:0022891	transmembrane transporter activity//substrate-specific transmembrane transporter activity	GO:0016021	integral to membrane	KOG0254	Predicted transporter (major facilitator superfamily)
comp16650_c0	65.8589	25.2257	1.3845	9.09e-05	548	XP_003536069.1	PREDICTED: uncharacterized protein LOC100799158 [Glycine max]	--	--	--	--	--	--	--	--	--	--	--
comp11036_c0	143.512	54.9959	1.3838	5.28e-10	1372	AFK43974.1	unknown [Lotus japonicus]	--	--	--	--	--	GO:0003677//GO:0008270	DNA binding//zinc ion binding	--	--	KOG3173	Predicted Zn-finger protein
comp21384_c0	109.719	42.1525	1.3801	1.09e-07	1643	XP_003609349.1	hypothetical protein MTR_4g114690 [Medicago truncatula] >gi|355510404|gb|AES91546.1| hypothetical protein MTR_4g114690 [Medicago truncatula]	--	--	--	--	--	GO:0005515	protein binding	--	--	--	--
comp23199_c0	60.7884	23.3815	1.3784	0.00020975	1427	AFK46496.1	unknown [Medicago truncatula]	--	--	--	GO:0015994//GO:0015996	chlorophyll metabolic process//chlorophyll catabolic process	GO:0016787//GO:0047746	hydrolase activity//chlorophyllase activity	--	--	KOG4178	Soluble epoxide hydrolase
comp11990_c0	60.2359	23.1826	1.3776	0.00023003	1871	XP_003590328.1	Syntaxin-121 [Medicago truncatula] >gi|217072078|gb|ACJ84399.1| unknown [Medicago truncatula] >gi|355479376|gb|AES60579.1| Syntaxin-121 [Medicago truncatula]	K08486	STX1B_2_3	syntaxin 1B/2/3	GO:0006810//GO:0007165//GO:0048193//GO:0006886//GO:0015986//GO:0015992//GO:0016192	transport//signal transduction//Golgi vesicle transport//intracellular protein transport//ATP synthesis coupled proton transport//proton transport//vesicle-mediated transport	GO:0005484//GO:0005515//GO:0004871//GO:0015078	SNAP receptor activity//protein binding//signal transducer activity//hydrogen ion transmembrane transporter activity	GO:0000276//GO:0016021//GO:0016020//GO:0005622	mitochondrial proton-transporting ATP synthase complex, coupling factor F(o)//integral to membrane//membrane//intracellular	KOG0810	SNARE protein Syntaxin 1 and related proteins
comp17844_c0	898.816	346.151	1.3766	1.47e-61	545	NP_001240046.1	uncharacterized protein LOC100782924 [Glycine max] >gi|255647735|gb|ACU24328.1| unknown [Glycine max]	K00134	GAPDH, gapA	glyceraldehyde 3-phosphate dehydrogenase	GO:0042811//GO:0006006//GO:0009085//GO:0009089//GO:0007218//GO:0055114	pheromone biosynthetic process//glucose metabolic process//lysine biosynthetic process//lysine biosynthetic process via diaminopimelate//neuropeptide signaling pathway//oxidation-reduction process	GO:0051287//GO:0008839//GO:0005184//GO:0048037//GO:0016616//GO:0050661//GO:0016620	NAD binding//4-hydroxy-tetrahydrodipicolinate reductase//neuropeptide hormone activity//cofactor binding//oxidoreductase activity, acting on the CH-OH group of donors, NAD or NADP as acceptor//NADP binding//oxidoreductase activity, acting on the aldehyde or oxo group of donors, NAD or NADP as acceptor	--	--	KOG0657	Glyceraldehyde 3-phosphate dehydrogenase
comp31268_c0	87.02	33.5244	1.3761	3.88e-06	15635	XP_003621559.1	E3 ubiquitin-protein ligase UBR4 [Medicago truncatula] >gi|355496574|gb|AES77777.1| E3 ubiquitin-protein ligase UBR4 [Medicago truncatula]	K10691	UBR4, ZUBR1	E3 ubiquitin-protein ligase UBR4	GO:0006260//GO:0016567	DNA replication//protein ubiquitination	GO:0003677//GO:0005198//GO:0003887//GO:0004842//GO:0008270	DNA binding//structural molecule activity//DNA-directed DNA polymerase activity//ubiquitin-protein ligase activity//zinc ion binding	GO:0042575//GO:0019028	DNA polymerase complex//viral capsid	KOG1776	Zn-binding protein Push
comp21216_c0	85.3411	32.8796	1.376	5.03e-06	1256	XP_003624196.1	hypothetical protein MTR_7g080280 [Medicago truncatula] >gi|355499211|gb|AES80414.1| hypothetical protein MTR_7g080280 [Medicago truncatula] >gi|388520575|gb|AFK48349.1| unknown [Medicago truncatula]	--	--	--	GO:0006260//GO:0006351	DNA replication//transcription, DNA-dependent	GO:0003677//GO:0003887	DNA binding//DNA-directed DNA polymerase activity	GO:0042575	DNA polymerase complex	--	--
comp28989_c0	176.842	68.1429	1.3758	3.56e-12	1406	XP_003522851.1	PREDICTED: zinc finger protein GIS2-like [Glycine max]	K09250	CNBP	cellular nucleic acid-binding protein	GO:0006955//GO:0030153	immune response//bacteriocin immunity	GO:0003676//GO:0015643//GO:0008270	nucleic acid binding//toxic substance binding//zinc ion binding	GO:0019814	immunoglobulin complex	KOG4400	E3 ubiquitin ligase interacting with arginine methyltransferase
comp10744_c0	663.976	256.588	1.3717	3.14e-45	1179	ADD09573.1	dehydrin b [Trifolium repens]	--	--	--	GO:0006950//GO:0007165//GO:0009415	response to stress//signal transduction//response to water stimulus	--	--	--	--	--	--
comp19034_c0	189.106	73.1742	1.3698	6.23e-13	1954	XP_003552788.1	PREDICTED: protein phosphatase 2C 37-like [Glycine max]	K14497	PP2C	protein phosphatase 2C	--	--	GO:0016773//GO:0003824	phosphotransferase activity, alcohol group as acceptor//catalytic activity	--	--	KOG0698	Serine/threonine protein phosphatase
comp16972_c0	60.2145	23.3782	1.3649	0.00025866	2885	XP_003548824.1	PREDICTED: potassium transporter 4-like [Glycine max]	K03549	kup	KUP system potassium uptake protein	GO:0071805//GO:0006813	potassium ion transmembrane transport//potassium ion transport	GO:0015079	potassium ion transmembrane transporter activity	GO:0016020	membrane	--	--
comp28845_c0	52.2163	20.2859	1.364	0.00085797	1302	XP_003626313.1	Elongation of fatty acids protein [Medicago truncatula] >gi|124359716|gb|ABD32385.2| GNS1/SUR4 membrane protein [Medicago truncatula] >gi|355501328|gb|AES82531.1| Elongation of fatty acids protein [Medicago truncatula] >gi|388509788|gb|AFK42960.1| unknown [Medicago truncatula]	--	--	--	--	--	--	--	GO:0016021	integral to membrane	KOG3071	Fatty acyl-CoA elongase/Polyunsaturated fatty acid specific elongation enzyme
comp21594_c1	148.325	57.6963	1.3622	4.13e-10	1474	XP_003520929.1	PREDICTED: NADH-cytochrome b5 reductase 1-like [Glycine max]	K00326	E1.6.2.2	cytochrome-b5 reductase	GO:0055114	oxidation-reduction process	GO:0016491	oxidoreductase activity	--	--	KOG0534	NADH-cytochrome b-5 reductase
comp26974_c0	50.5921	19.6879	1.3616	0.0011157	1322	NP_001241511.1	uncharacterized protein LOC100818152 [Glycine max] >gi|255639669|gb|ACU20128.1| unknown [Glycine max]	K06130	LYPLA2	lysophospholipase II	GO:0006508//GO:0008152	proteolysis//metabolic process	GO:0016787//GO:0008236	hydrolase activity//serine-type peptidase activity	--	--	KOG2112	Lysophospholipase
comp23803_c0	43.4864	16.9269	1.3612	0.0032075	256	AFD50397.1	calmodulin, partial [Micromeria lanata]	K02183	CALM	calmodulin	--	--	GO:0005509	calcium ion binding	--	--	KOG0027	Calmodulin and related proteins (EF-Hand superfamily)
comp25769_c2	43.9586	17.1245	1.3601	0.0030084	1841	XP_003552011.1	PREDICTED: probable alpha,alpha-trehalose-phosphate synthase [UDP-forming] 10-like [Glycine max]	K16055	TPS	trehalose 6-phosphate synthase/phosphatase	GO:0005992	trehalose biosynthetic process	GO:0003824	catalytic activity	--	--	KOG1050	Trehalose-6-phosphate synthase component TPS1 and related subunits
comp12774_c0	194.599	75.9016	1.3583	3.85e-13	1355	NP_001242853.1	uncharacterized protein LOC100801269 precursor [Glycine max] >gi|255640987|gb|ACU20773.1| unknown [Glycine max]	--	--	--	--	--	--	--	--	--	--	--
comp28276_c0	51.6342	20.1542	1.3572	0.00099089	2795	XP_003610237.1	Ankyrin repeat-rich protein [Medicago truncatula] >gi|355511292|gb|AES92434.1| Ankyrin repeat-rich protein [Medicago truncatula]	--	--	--	GO:0016567	protein ubiquitination	GO:0005515//GO:0008270//GO:0004842//GO:0046872	protein binding//zinc ion binding//ubiquitin-protein ligase activity//metal ion binding	--	--	KOG0504	FOG: Ankyrin repeat
comp27936_c0	67.7252	26.4771	1.3549	9.31e-05	1853	XP_003630770.1	Protein kinase [Medicago truncatula] >gi|355524792|gb|AET05246.1| Protein kinase [Medicago truncatula]	--	--	--	GO:0009069//GO:0009103//GO:0006468//GO:0016310	serine family amino acid metabolic process//lipopolysaccharide biosynthetic process//protein phosphorylation//phosphorylation	GO:0005524//GO:0003824//GO:0004672//GO:0016773//GO:0004674	ATP binding//catalytic activity//protein kinase activity//phosphotransferase activity, alcohol group as acceptor//protein serine/threonine kinase activity	GO:0016020	membrane	KOG0594	Protein kinase PCTAIRE and related kinases
comp17010_c0	55.9274	21.8666	1.3548	0.00053614	1639	XP_003529221.1	PREDICTED: E3 ubiquitin protein ligase RIE1-like [Glycine max]	--	--	--	GO:0006629//GO:0016567	lipid metabolic process//protein ubiquitination	GO:0005515//GO:0004842//GO:0046872//GO:0008270	protein binding//ubiquitin-protein ligase activity//metal ion binding//zinc ion binding	GO:0005680	anaphase-promoting complex	KOG0800	FOG: Predicted E3 ubiquitin ligase
comp11048_c0	370.078	144.889	1.3529	1.07e-24	2458	XP_003556071.1	PREDICTED: ATP sulfurylase 1, chloroplastic-like [Glycine max]	K13811	PAPSS	3'-phosphoadenosine 5'-phosphosulfate synthase	GO:0000103//GO:0006144//GO:0006790	sulfate assimilation//purine nucleobase metabolic process//sulfur compound metabolic process	GO:0004781	sulfate adenylyltransferase (ATP) activity	--	--	KOG0636	ATP sulfurylase (sulfate adenylyltransferase)
comp19940_c0	271.224	106.191	1.3528	3.91e-18	1073	ACJ84090.1	unknown [Medicago truncatula]	--	--	--	--	--	GO:0008270	zinc ion binding	--	--	--	--
comp21983_c0	73.4743	28.7823	1.3521	4.12e-05	1882	XP_003608651.1	Ribose-phosphate pyrophosphokinase [Medicago truncatula] >gi|355509706|gb|AES90848.1| Ribose-phosphate pyrophosphokinase [Medicago truncatula]	K00948	PRPS, prsA	ribose-phosphate pyrophosphokinase	GO:0009156//GO:0006144//GO:0006098//GO:0009116//GO:0016310//GO:0009165	ribonucleoside monophosphate biosynthetic process//purine nucleobase metabolic process//pentose-phosphate shunt//nucleoside metabolic process//phosphorylation//nucleotide biosynthetic process	GO:0004749//GO:0000287//GO:0016301	ribose phosphate diphosphokinase activity//magnesium ion binding//kinase activity	--	--	KOG1448	Ribose-phosphate pyrophosphokinase
comp19336_c0	154.939	60.7919	1.3498	2.02e-10	955	AFK38777.1	unknown [Lotus japonicus]	--	--	--	GO:0009405//GO:0055114	pathogenesis//oxidation-reduction process	GO:0016209//GO:0016491	antioxidant activity//oxidoreductase activity	--	--	KOG0541	Alkyl hydroperoxide reductase/peroxiredoxin
comp21703_c0	1570.04	616.072	1.3496	9.7e-105	1412	XP_003609366.1	Blue copper protein [Medicago truncatula] >gi|355510421|gb|AES91563.1| Blue copper protein [Medicago truncatula]	--	--	--	GO:0006118	electron transport	GO:0009055//GO:0005507	electron carrier activity//copper ion binding	--	--	--	--
comp34405_c0	47.8034	18.8369	1.3436	0.0019187	1354	NP_001234974.1	transcription factor bZIP10 [Glycine max] >gi|145652387|gb|ABP88248.1| transcription factor bZIP10 [Glycine max]	K14432	ABF	ABA responsive element binding factor	GO:0022900//GO:0006118//GO:0006355	electron transport chain//electron transport//regulation of transcription, DNA-dependent	GO:0003700//GO:0003677//GO:0005506//GO:0020037//GO:0043565//GO:0009055	sequence-specific DNA binding transcription factor activity//DNA binding//iron ion binding//heme binding//sequence-specific DNA binding//electron carrier activity	GO:0042597//GO:0005634//GO:0005667	periplasmic space//nucleus//transcription factor complex	KOG4343	bZIP transcription factor ATF6
comp32248_c0	135.018	53.2176	1.3432	4.7e-09	1545	NP_001238361.1	peroxisomal ascorbate peroxidase [Glycine max] >gi|167961796|dbj|BAG09367.1| peroxisomal ascorbate peroxidase [Glycine max] >gi|255642362|gb|ACU21445.1| unknown [Glycine max]	K00434	E1.11.1.11	L-ascorbate peroxidase	GO:0006804//GO:0055114//GO:0006979	peroxidase reaction//oxidation-reduction process//response to oxidative stress	GO:0020037//GO:0004601	heme binding//peroxidase activity	--	--	--	--
comp11883_c0	47.9744	18.9153	1.3427	0.0018867	1214	ACU22874.1	unknown [Glycine max]	K10666	RNF5	E3 ubiquitin-protein ligase RNF5	GO:0006352//GO:0016567//GO:0006355	DNA-dependent transcription, initiation//protein ubiquitination//regulation of transcription, DNA-dependent	GO:0003700//GO:0003677//GO:0005515//GO:0046872//GO:0016987//GO:0004842//GO:0008270	sequence-specific DNA binding transcription factor activity//DNA binding//protein binding//metal ion binding//sigma factor activity//ubiquitin-protein ligase activity//zinc ion binding	GO:0005680//GO:0000151//GO:0005667	anaphase-promoting complex//ubiquitin ligase complex//transcription factor complex	KOG0823	Predicted E3 ubiquitin ligase
comp12585_c0	256.384	101.098	1.3426	5.75e-17	1775	XP_003610830.1	Hepatocyte growth factor-regulated tyrosine kinase substrate [Medicago truncatula] >gi|355512165|gb|AES93788.1| Hepatocyte growth factor-regulated tyrosine kinase substrate [Medicago truncatula]	--	--	--	GO:0016310//GO:0006886	phosphorylation//intracellular protein transport	GO:0016301	kinase activity	GO:0005622	intracellular	KOG1087	Cytosolic sorting protein GGA2/TOM1
comp21832_c1	78.489	30.9545	1.3423	2.18e-05	1262	XP_003591073.1	RING finger family protein [Medicago truncatula] >gi|355480121|gb|AES61324.1| RING finger family protein [Medicago truncatula] >gi|388512099|gb|AFK44111.1| unknown [Medicago truncatula]	--	--	--	GO:0016567	protein ubiquitination	GO:0004842//GO:0003677//GO:0005515//GO:0046872//GO:0008270	ubiquitin-protein ligase activity//DNA binding//protein binding//metal ion binding//zinc ion binding	GO:0005680	anaphase-promoting complex	KOG0800	FOG: Predicted E3 ubiquitin ligase
comp24179_c0	114.474	45.1618	1.3418	1.04e-07	2561	XP_003542457.1	PREDICTED: uncharacterized protein LOC100804386 [Glycine max]	--	--	--	GO:0009451//GO:0008033//GO:0006400	RNA modification//tRNA processing//tRNA modification	GO:0008176//GO:0016757	tRNA (guanine-N7-)-methyltransferase activity//transferase activity, transferring glycosyl groups	GO:0016020	membrane	--	--
comp26873_c0	45.5587	17.9807	1.3413	0.0027017	1604	XP_003537566.1	PREDICTED: protein SENSITIVE TO PROTON RHIZOTOXICITY 1-like [Glycine max]	--	--	--	--	--	GO:0046872	metal ion binding	--	--	KOG1721	FOG: Zn-finger
comp30175_c0	139.195	54.9551	1.3408	2.68e-09	1878	XP_003556798.1	PREDICTED: F-box/kelch-repeat protein At5g26960-like [Glycine max]	--	--	--	--	--	GO:0005198//GO:0005515	structural molecule activity//protein binding	GO:0019028	viral capsid	KOG4441	Proteins containing BTB/POZ and Kelch domains, involved in regulatory/signal transduction processes
comp18758_c0	223.17	88.191	1.3394	9.71e-15	993	--	--	--	--	--	GO:0006367	transcription initiation from RNA polymerase II promoter	--	--	GO:0005672	transcription factor TFIIA complex	--	--
comp26837_c0	68.9866	27.2674	1.3391	9.16e-05	1494	XP_003607845.1	Glucan endo-1,3-beta-glucosidase [Medicago truncatula] >gi|355508900|gb|AES90042.1| Glucan endo-1,3-beta-glucosidase [Medicago truncatula]	--	--	--	GO:0005975	carbohydrate metabolic process	GO:0043169//GO:0004553	cation binding//hydrolase activity, hydrolyzing O-glycosyl compounds	--	--	--	--
comp28960_c3	46.6538	18.4417	1.339	0.0023509	231	XP_003626479.1	Ubiquitin-like protein [Medicago truncatula] >gi|355501494|gb|AES82697.1| Ubiquitin-like protein [Medicago truncatula]	K02927	RP-L40e, RPL40	large subunit ribosomal protein L40e	--	--	GO:0005515	protein binding	--	--	KOG0003	Ubiquitin/60s ribosomal protein L40 fusion
comp29110_c0	113.052	44.7054	1.3385	1.37e-07	1985	XP_003626438.1	Aldo/keto-reductase family protein [Medicago truncatula] >gi|355501453|gb|AES82656.1| Aldo/keto-reductase family protein [Medicago truncatula] >gi|388512861|gb|AFK44492.1| unknown [Medicago truncatula]	--	--	--	--	--	--	--	--	--	KOG1575	Voltage-gated shaker-like K+ channel, subunit beta/KCNAB
comp29332_c0	330.274	130.806	1.3362	1.1e-21	2340	NP_001235056.1	protein kinase-related protein precursor [Glycine max] >gi|223452400|gb|ACM89527.1| protein kinase-related protein [Glycine max]	--	--	--	GO:0006468//GO:0016310//GO:0009069	protein phosphorylation//phosphorylation//serine family amino acid metabolic process	GO:0030247//GO:0004674//GO:0005524//GO:0008270//GO:0004672	polysaccharide binding//protein serine/threonine kinase activity//ATP binding//zinc ion binding//protein kinase activity	--	--	--	--
comp27175_c0	43.5173	17.2918	1.3315	0.0038786	2015	XP_003544338.1	PREDICTED: pathogenesis-related genes transcriptional activator PTI6-like [Glycine max]	--	--	--	GO:0006351//GO:0006355	transcription, DNA-dependent//regulation of transcription, DNA-dependent	GO:0003700	sequence-specific DNA binding transcription factor activity	GO:0005667	transcription factor complex	--	--
comp27866_c0	73.2526	29.1116	1.3313	5.38e-05	1966	XP_003542829.1	PREDICTED: uncharacterized protein At5g39865-like [Glycine max]	--	--	--	GO:0007165//GO:0006118//GO:0006355//GO:0045454//GO:0043401	signal transduction//electron transport//regulation of transcription, DNA-dependent//cell redox homeostasis//steroid hormone mediated signaling pathway	GO:0003707//GO:0009055//GO:0003700//GO:0015035	steroid hormone receptor activity//electron carrier activity//sequence-specific DNA binding transcription factor activity//protein disulfide oxidoreductase activity	GO:0005634//GO:0005667	nucleus//transcription factor complex	KOG2824	Glutaredoxin-related protein
comp23534_c0	83.028	32.9975	1.3312	1.29e-05	1565	NP_001241090.1	uncharacterized protein LOC100795038 [Glycine max] >gi|255641424|gb|ACU20988.1| unknown [Glycine max]	--	--	--	GO:0031556//GO:0055114//GO:0031554	transcriptional attenuation by ribosome//oxidation-reduction process//regulation of DNA-dependent transcription, termination	GO:0016779//GO:0045735//GO:0010309	nucleotidyltransferase activity//nutrient reservoir activity//acireductone dioxygenase [iron(II)-requiring] activity	--	--	--	--
comp21577_c0	132.941	53.02	1.3262	9.01e-09	1133	CBI32005.3	unnamed protein product [Vitis vinifera]	K10573	UBE2A, UBC2, RAD6A	ubiquitin-conjugating enzyme E2 A	--	--	GO:0005524//GO:0016881//GO:0005515	ATP binding//acid-amino acid ligase activity//protein binding	--	--	KOG0419	Ubiquitin-protein ligase
comp26297_c0	170.902	68.1989	1.3254	3.56e-11	2170	XP_003546591.1	PREDICTED: uncharacterized protein LOC100809927 [Glycine max]	--	--	--	GO:0006629	lipid metabolic process	--	--	GO:0016021	integral to membrane	--	--
comp18781_c0	42.7329	17.0586	1.3248	0.0045225	1025	NP_001236648.1	CASP-like protein 1 [Glycine max] >gi|288559151|sp|C6T1G0.1|CSPL1_SOYBN RecName: Full=CASP-like protein 1 >gi|255630091|gb|ACU15399.1| unknown [Glycine max]	--	--	--	--	--	GO:0016787	hydrolase activity	GO:0016021//GO:0005886	integral to membrane//plasma membrane	--	--
comp23013_c0	205.595	82.1039	1.3243	2.19e-13	1250	NP_001241394.1	somatic embryogenesis receptor kinase 1-like precursor [Glycine max] >gi|223452524|gb|ACM89589.1| leucine-rich repeat protein [Glycine max]	--	--	--	--	--	GO:0005515	protein binding	--	--	--	--
comp23456_c0	214.684	85.9681	1.3203	6.58e-14	1741	NP_001237520.1	MYB transcription factor MYB93 [Glycine max] >gi|110931692|gb|ABH02845.1| MYB transcription factor MYB93 [Glycine max]	--	--	--	--	--	GO:0003682//GO:0003677//GO:0008270	chromatin binding//DNA binding//zinc ion binding	GO:0000785	chromatin	--	--
comp21170_c0	81.057	32.4706	1.3198	1.98e-05	1822	NP_001239683.1	uncharacterized protein LOC100786955 [Glycine max] >gi|255639068|gb|ACU19834.1| unknown [Glycine max]	--	--	--	--	--	GO:0008270	zinc ion binding	--	--	KOG3277	Uncharacterized conserved protein
comp12453_c0	67.8965	27.2009	1.3197	0.00013169	1384	XP_003625923.1	Phytochrome A-associated F-box protein [Medicago truncatula] >gi|357516351|ref|XP_003628464.1| Phytochrome A-associated F-box protein [Medicago truncatula] >gi|355500938|gb|AES82141.1| Phytochrome A-associated F-box protein [Medicago truncatula] >gi|355522486|gb|AET02940.1| Phytochrome A-associated F-box protein [Medicago truncatula]	--	--	--	--	--	--	--	--	--	--	--
comp25208_c0	79.915	32.0254	1.3192	2.36e-05	1451	XP_003607208.1	Anamorsin-like protein [Medicago truncatula] >gi|292630728|sp|B7FNA9.1|DRE2_MEDTR RecName: Full=Anamorsin homolog; AltName: Full=Fe-S cluster assembly protein DRE2 homolog >gi|217075765|gb|ACJ86242.1| unknown [Medicago truncatula] >gi|355508263|gb|AES89405.1| Anamorsin-like protein [Medicago truncatula] >gi|388492662|gb|AFK34397.1| unknown [Medicago truncatula]	--	--	--	GO:0016226//GO:0006915//GO:0008152	iron-sulfur cluster assembly//apoptotic process//metabolic process	GO:0051536//GO:0008168	iron-sulfur cluster binding//methyltransferase activity	GO:0005737	cytoplasm	KOG4020	Protein DRE2, required for cell viability
comp18472_c0	53.0405	21.2739	1.318	0.0011067	1169	XP_003521678.1	PREDICTED: unknown protein 1-like [Glycine max]	--	--	--	--	--	--	--	--	--	--	--
comp27243_c0	140.843	56.6089	1.315	3.7e-09	1728	XP_003594087.1	F-box/kelch-repeat protein [Medicago truncatula] >gi|355483135|gb|AES64338.1| F-box/kelch-repeat protein [Medicago truncatula]	--	--	--	--	--	GO:0005515	protein binding	--	--	--	--
comp13022_c0	197.512	79.5451	1.3121	1.04e-12	1006	XP_002330576.1	predicted protein [Populus trichocarpa] >gi|222872134|gb|EEF09265.1| predicted protein [Populus trichocarpa]	--	--	--	GO:0006464//GO:0015031	cellular protein modification process//protein transport	GO:0005524//GO:0016881//GO:0005515	ATP binding//acid-amino acid ligase activity//protein binding	--	--	KOG0417	Ubiquitin-protein ligase
comp26992_c0	54.9503	22.1347	1.3118	0.00088966	3413	XP_003592677.1	mscS family protein, putative [Medicago truncatula] >gi|355481725|gb|AES62928.1| mscS family protein, putative [Medicago truncatula]	--	--	--	GO:0055114//GO:0046656//GO:0055085//GO:0015031//GO:0006761	oxidation-reduction process//folic acid biosynthetic process//transmembrane transport//protein transport//dihydrofolate biosynthetic process	GO:0004146	dihydrofolate reductase activity	GO:0016020//GO:0005789//GO:0016021	membrane//endoplasmic reticulum membrane//integral to membrane	KOG4629	Predicted mechanosensitive ion channel
comp17336_c0	120.403	48.5413	1.3106	7.83e-08	1278	XP_003519088.1	PREDICTED: S-formylglutathione hydrolase-like [Glycine max]	K01070	frmB, ESD, fghA	S-formylglutathione hydrolase	GO:0006505//GO:0015994//GO:0006508//GO:0006886//GO:0015996//GO:0015947//GO:0046294	GPI anchor metabolic process//chlorophyll metabolic process//proteolysis//intracellular protein transport//chlorophyll catabolic process//methane metabolic process//formaldehyde catabolic process	GO:0047746//GO:0004091//GO:0008236//GO:0016788//GO:0018738//GO:0016787	chlorophyllase activity//carboxylesterase activity//serine-type peptidase activity//hydrolase activity, acting on ester bonds//S-formylglutathione hydrolase activity//hydrolase activity	--	--	--	--
comp20689_c0	64.6886	26.0819	1.3105	0.00022938	1210	XP_003531687.1	PREDICTED: uncharacterized protein LOC100818669 [Glycine max]	--	--	--	GO:0006171//GO:0009190//GO:0006144	cAMP biosynthetic process//cyclic nucleotide biosynthetic process//purine nucleobase metabolic process	GO:0004016	adenylate cyclase activity	GO:0016021	integral to membrane	--	--
comp24298_c1	410.589	165.555	1.3104	3.5e-26	2091	XP_003533887.1	PREDICTED: transcription factor bHLH66-like [Glycine max]	--	--	--	GO:0006886	intracellular protein transport	GO:0046983	protein dimerization activity	GO:0005741	mitochondrial outer membrane	--	--
comp23293_c0	82.7897	33.3986	1.3097	1.76e-05	1391	NP_001242472.1	uncharacterized protein LOC100800402 [Glycine max] >gi|255632332|gb|ACU16524.1| unknown [Glycine max]	--	--	--	--	--	GO:0005515	protein binding	--	--	--	--
comp16748_c1	52.9823	21.3773	1.3094	0.0011976	1041	XP_003593318.1	hypothetical protein MTR_2g010160 [Medicago truncatula] >gi|124359217|gb|ABN05728.1| Octicosapeptide/Phox/Bem1p [Medicago truncatula] >gi|355482366|gb|AES63569.1| hypothetical protein MTR_2g010160 [Medicago truncatula]	--	--	--	--	--	--	--	--	--	--	--
comp21756_c0	187.442	75.677	1.3085	5.07e-12	1178	NP_001237443.1	uncharacterized protein LOC100499887 precursor [Glycine max] >gi|255627437|gb|ACU14063.1| unknown [Glycine max]	--	--	--	GO:0010466	negative regulation of peptidase activity	GO:0004869	cysteine-type endopeptidase inhibitor activity	--	--	--	--
comp13011_c0	70.5159	28.5188	1.306	0.00010473	1376	XP_003602483.1	F-box/kelch-repeat protein SKIP6 [Medicago truncatula] >gi|355491531|gb|AES72734.1| F-box/kelch-repeat protein SKIP6 [Medicago truncatula]	--	--	--	--	--	GO:0005515	protein binding	--	--	KOG1072	FOG: Kelch repeat
comp27982_c0	44.4673	17.984	1.306	0.0040237	1651	BAE71289.1	hypothetical protein [Trifolium pratense]	--	--	--	GO:0006810	transport	GO:0015288	porin activity	GO:0016020	membrane	--	--
comp17612_c0	120.021	48.5729	1.3051	9.18e-08	1122	NP_001237185.1	uncharacterized protein LOC100499870 [Glycine max] >gi|255627281|gb|ACU13985.1| unknown [Glycine max]	K03809	wrbA	Trp repressor binding protein	GO:0045892//GO:0055114	negative regulation of transcription, DNA-dependent//oxidation-reduction process	GO:0016491//GO:0010181	oxidoreductase activity//FMN binding	--	--	KOG3135	1,4-benzoquinone reductase-like; Trp repressor binding protein-like/protoplast-secreted protein
comp23620_c0	104.789	42.4819	1.3026	8.46e-07	1577	XP_003527208.1	PREDICTED: probable beta-1,3-galactosyltransferase 14-like [Glycine max]	--	--	--	GO:0006486	protein glycosylation	GO:0008378	galactosyltransferase activity	GO:0016020//GO:0005794//GO:0016021	membrane//Golgi apparatus//integral to membrane	KOG2287	Galactosyltransferases
comp28445_c0	68.6119	27.8602	1.3003	0.00014615	2855	ABR19752.1	alkaline alpha-galactosidase [Pisum sativum]	K06617	E2.4.1.82	raffinose synthase	GO:0046677//GO:0008152	response to antibiotic//metabolic process	GO:0003824	catalytic activity	--	--	--	--
comp12341_c0	241.044	97.9414	1.2993	3.08e-15	978	XP_002285421.1	PREDICTED: ubiquitin-conjugating enzyme E2 35 isoform 1 [Vitis vinifera] >gi|255564766|ref|XP_002523377.1| Ubiquitin-conjugating enzyme E2 N, putative [Ricinus communis] >gi|449438927|ref|XP_004137239.1| PREDICTED: ubiquitin-conjugating enzyme E2 35-like [Cucumis sativus] >gi|449483162|ref|XP_004156510.1| PREDICTED: ubiquitin-conjugating enzyme E2 35-like [Cucumis sativus] >gi|223537327|gb|EEF389…	K10580	UBE2N, BLU, UBC13	ubiquitin-conjugating enzyme E2 N	GO:0016567//GO:0006464//GO:0015031	protein ubiquitination//cellular protein modification process//protein transport	GO:0005524//GO:0016881//GO:0005515//GO:0004842	ATP binding//acid-amino acid ligase activity//protein binding//ubiquitin-protein ligase activity	--	--	KOG0417	Ubiquitin-protein ligase
comp10913_c0	76.2885	31.0216	1.2982	5.12e-05	1152	XP_003538227.1	PREDICTED: 50S ribosomal protein L27, chloroplastic-like [Glycine max]	K02899	RP-L27, rpmA	large subunit ribosomal protein L27	GO:0042254//GO:0006412//GO:0006355	ribosome biogenesis//translation//regulation of transcription, DNA-dependent	GO:0003677//GO:0003735	DNA binding//structural constituent of ribosome	GO:0005840//GO:0005622	ribosome//intracellular	KOG4600	Mitochondrial ribosomal protein MRP7 (L2)
comp22683_c0	57.3248	23.3156	1.2979	0.00072021	1689	AFK43681.1	unknown [Lotus japonicus]	--	--	--	GO:0016567	protein ubiquitination	GO:0008270//GO:0046872//GO:0005515//GO:0004842	zinc ion binding//metal ion binding//protein binding//ubiquitin-protein ligase activity	GO:0005680	anaphase-promoting complex	KOG0800	FOG: Predicted E3 ubiquitin ligase
comp17470_c0	52.2244	21.2442	1.2977	0.0014602	621	ACJ86022.1	unknown [Medicago truncatula]	--	--	--	--	--	--	--	--	--	--	--
comp19451_c0	54.3661	22.1301	1.2967	0.0010959	1350	XP_003522333.1	PREDICTED: uncharacterized protein At1g32220, chloroplastic-like [Glycine max]	--	--	--	GO:0045226//GO:0008207//GO:0009117//GO:0008209//GO:0008210//GO:0009225//GO:0030639//GO:0019872//GO:0055114//GO:0008152//GO:0006694//GO:0044237	extracellular polysaccharide biosynthetic process//C21-steroid hormone metabolic process//nucleotide metabolic process//androgen metabolic process//estrogen metabolic process//nucleotide-sugar metabolic process//polyketide biosynthetic process//streptomycin biosynthetic process//oxidation-reduction process//metabolic process//steroid biosynthetic process//cellular metabolic process	GO:0000166//GO:0003824//GO:0016616//GO:0003854//GO:0050662//GO:0016491//GO:0008831	nucleotide binding//catalytic activity//oxidoreductase activity, acting on the CH-OH group of donors, NAD or NADP as acceptor//3-beta-hydroxy-delta5-steroid dehydrogenase activity//coenzyme binding//oxidoreductase activity//dTDP-4-dehydrorhamnose reductase activity	--	--	KOG4288	Predicted oxidoreductase
comp11020_c0	71.3326	29.0457	1.2962	0.00010406	1006	XP_003603681.1	Ubiquitin-fold modifier-conjugating enzyme [Medicago truncatula] >gi|355492729|gb|AES73932.1| Ubiquitin-fold modifier-conjugating enzyme [Medicago truncatula]	K12165	UFC1	ufm1-conjugating enzyme 1	--	--	GO:0005515//GO:0016881	protein binding//acid-amino acid ligase activity	--	--	--	--
comp28068_c0	44.536	18.1789	1.2927	0.0043533	1080	XP_003618911.1	14 kDa zinc-binding protein [Medicago truncatula] >gi|355493926|gb|AES75129.1| 14 kDa zinc-binding protein [Medicago truncatula]	--	--	--	GO:0008152	metabolic process	GO:0003824	catalytic activity	--	--	KOG3275	Zinc-binding protein of the histidine triad (HIT) family
comp28773_c0	158.022	64.6627	1.2891	5.82e-10	1951	XP_003518931.1	PREDICTED: BTB/POZ and MATH domain-containing protein 2-like [Glycine max]	K10523	SPOP	speckle-type POZ protein	--	--	GO:0005515//GO:0019955	protein binding//cytokine binding	GO:0016020	membrane	KOG1987	Speckle-type POZ protein SPOP and related proteins with TRAF, MATH and BTB/POZ domains
comp27826_c0	51.9701	21.2739	1.2886	0.0016243	1425	AFK47069.1	unknown [Medicago truncatula]	K07556	ATPeAF2, ATPAF2	ATP synthase mitochondrial F1 complex assembly factor 2	GO:0043461//GO:0005975	proton-transporting ATP synthase complex assembly//carbohydrate metabolic process	GO:0016758	transferase activity, transferring hexosyl groups	GO:0016020	membrane	KOG3015	F1-ATP synthase assembly protein
comp28030_c0	50.0158	20.4861	1.2877	0.0021395	2416	XP_003553826.1	PREDICTED: uncharacterized protein At1g18480-like [Glycine max]	--	--	--	--	--	GO:0016787	hydrolase activity	--	--	--	--
comp28652_c0	45.8225	18.8013	1.2852	0.0038556	1124	AFK35379.1	unknown [Medicago truncatula]	--	--	--	GO:0006935//GO:0005985//GO:0005982//GO:0007165	chemotaxis//sucrose metabolic process//starch metabolic process//signal transduction	GO:0004888//GO:0030599//GO:0004857	transmembrane signaling receptor activity//pectinesterase activity//enzyme inhibitor activity	GO:0016020//GO:0016021	membrane//integral to membrane	--	--
comp21948_c0	87.7894	36.0272	1.285	1.21e-05	1380	XP_003552112.1	PREDICTED: uncharacterized protein LOC100787361 isoform 1 [Glycine max]	--	--	--	--	--	GO:0005515	protein binding	--	--	KOG2294	Transcription factor of the Forkhead/HNF3 family
comp28069_c0	69.8709	28.7164	1.2828	0.00014747	1777	XP_003590636.1	WD repeat-containing protein [Medicago truncatula] >gi|355479684|gb|AES60887.1| WD repeat-containing protein [Medicago truncatula] >gi|388501300|gb|AFK38716.1| unknown [Medicago truncatula]	K14963	WDR5, SWD3, CPS30	COMPASS component SWD3	GO:0016192//GO:0006886	vesicle-mediated transport//intracellular protein transport	GO:0005515//GO:0005198	protein binding//structural molecule activity	GO:0030117	membrane coat	KOG0266	WD40 repeat-containing protein
comp21388_c0	46.7844	19.2321	1.2825	0.0034545	1974	XP_003528983.1	PREDICTED: uncharacterized protein LOC100777314 [Glycine max]	--	--	--	--	--	--	--	--	--	--	--
comp27574_c0	360.372	148.252	1.2814	2.82e-22	1414	AFK38951.1	unknown [Lotus japonicus]	--	--	--	GO:0006338//GO:0008152	chromatin remodeling//metabolic process	GO:0003677	DNA binding	GO:0005634	nucleus	--	--
comp18664_c0	71.3452	29.4001	1.279	0.00012583	1193	XP_003625575.1	Nuclear transcription factor Y subunit B-3 [Medicago truncatula] >gi|355500590|gb|AES81793.1| Nuclear transcription factor Y subunit B-3 [Medicago truncatula] >gi|388523199|gb|AFK49652.1| nuclear transcription factor Y subunit B2 [Medicago truncatula]	--	--	--	GO:0006355	regulation of transcription, DNA-dependent	GO:0043565//GO:0003677//GO:0046982	sequence-specific DNA binding//DNA binding//protein heterodimerization activity	GO:0005634//GO:0005622	nucleus//intracellular	KOG0869	CCAAT-binding factor, subunit A (HAP3)
comp28485_c0	93.8388	38.6769	1.2787	5.67e-06	2641	XP_003618423.1	LRR receptor-like serine/threonine-protein kinase FEI [Medicago truncatula] >gi|355493438|gb|AES74641.1| LRR receptor-like serine/threonine-protein kinase FEI [Medicago truncatula]	--	--	--	GO:0006468	protein phosphorylation	GO:0005524//GO:0004672//GO:0005515	ATP binding//protein kinase activity//protein binding	--	--	--	--
comp10790_c1	78.2347	32.273	1.2775	5.01e-05	416	--	--	--	--	--	--	--	--	--	--	--	--	--
comp26161_c0	48.4848	20.0225	1.2759	0.0028716	1325	AFK43639.1	unknown [Medicago truncatula]	--	--	--	--	--	--	--	GO:0016020	membrane	--	--
comp19154_c0	139.688	57.6956	1.2757	1.01e-08	696	NP_001238519.1	uncharacterized protein LOC100499953 [Glycine max] >gi|255627951|gb|ACU14320.1| unknown [Glycine max]	K05765	CFL	cofilin	--	--	GO:0003779	actin binding	GO:0005622	intracellular	KOG1735	Actin depolymerizing factor
comp17693_c0	50.3306	20.8128	1.274	0.0022728	1357	XP_003603580.1	Transcription factor bZIP [Medicago truncatula] >gi|355492628|gb|AES73831.1| Transcription factor bZIP [Medicago truncatula]	--	--	--	GO:0007049//GO:0006355	cell cycle//regulation of transcription, DNA-dependent	GO:0003677//GO:0003700//GO:0043565	DNA binding//sequence-specific DNA binding transcription factor activity//sequence-specific DNA binding	GO:0005667//GO:0016021//GO:0005634	transcription factor complex//integral to membrane//nucleus	--	--
comp12964_c0	103.191	42.7045	1.2729	1.72e-06	1428	NP_001237047.1	uncharacterized protein LOC100527764 [Glycine max] >gi|255633140|gb|ACU16925.1| unknown [Glycine max]	--	--	--	--	--	--	--	GO:0016021//GO:0005886	integral to membrane//plasma membrane	--	--
comp12349_c0	63.0019	26.0819	1.2723	0.00041915	1020	NP_001237632.1	uncharacterized protein LOC100527034 [Glycine max] >gi|255631408|gb|ACU16071.1| unknown [Glycine max]	K00432	E1.11.1.9	glutathione peroxidase	GO:0006979//GO:0006749//GO:0055114//GO:0006804	response to oxidative stress//glutathione metabolic process//oxidation-reduction process//peroxidase reaction	GO:0016491//GO:0016209//GO:0004602	oxidoreductase activity//antioxidant activity//glutathione peroxidase activity	--	--	KOG1651	Glutathione peroxidase
comp25551_c0	48.6905	20.1647	1.2718	0.0028784	1933	XP_003535447.1	PREDICTED: putative DNA-binding protein ESCAROLA-like [Glycine max]	--	--	--	--	--	--	--	GO:0019031	viral envelope	--	--
comp24987_c0	46.9048	19.4297	1.2715	0.003685	1052	--	--	--	--	--	--	--	--	--	--	--	--	--
comp19928_c0	391.107	162.204	1.2698	7.42e-24	1491	ACJ84332.1	unknown [Medicago truncatula] >gi|388499376|gb|AFK37754.1| unknown [Medicago truncatula]	K02136	ATPeF1G, ATP5C1	F-type H+-transporting ATPase subunit gamma	GO:0006119//GO:0015992//GO:0015986	oxidative phosphorylation//proton transport//ATP synthesis coupled proton transport	GO:0046961//GO:0046933	proton-transporting ATPase activity, rotational mechanism//proton-transporting ATP synthase activity, rotational mechanism	GO:0045261//GO:0045259	proton-transporting ATP synthase complex, catalytic core F(1)//proton-transporting ATP synthase complex	KOG1531	F0F1-type ATP synthase, gamma subunit
comp18617_c0	151.626	62.9522	1.2682	2.36e-09	958	XP_003543169.1	PREDICTED: 60S ribosomal protein L18a-1-like [Glycine max]	--	--	--	GO:0042254//GO:0008152//GO:0006412	ribosome biogenesis//metabolic process//translation	GO:0003735//GO:0016861	structural constituent of ribosome//intramolecular oxidoreductase activity, interconverting aldoses and ketoses	GO:0005840	ribosome	--	--
comp27722_c0	934.367	388.4	1.2664	8.11e-57	2926	XP_003556551.1	PREDICTED: transketolase, chloroplastic-like [Glycine max]	K00615	E2.2.1.1, tktA, tktB	transketolase	GO:0008152	metabolic process	GO:0016624//GO:0005198//GO:0003824	oxidoreductase activity, acting on the aldehyde or oxo group of donors, disulfide as acceptor//structural molecule activity//catalytic activity	GO:0019028	viral capsid	KOG0523	Transketolase
comp21986_c0	67.8078	28.1895	1.2663	0.00023363	862	XP_003523015.1	PREDICTED: expansin-A15-like [Glycine max]	--	--	--	GO:0015986//GO:0006810//GO:0009664	ATP synthesis coupled proton transport//transport//plant-type cell wall organization	GO:0042626	ATPase activity, coupled to transmembrane movement of substances	GO:0016020//GO:0005576//GO:0033178	membrane//extracellular region//proton-transporting two-sector ATPase complex, catalytic domain	--	--
comp29511_c0	47.9404	19.9566	1.2644	0.003368	2197	XP_003519307.1	PREDICTED: medium-chain-fatty-acid--CoA ligase-like [Glycine max]	--	--	--	GO:0007165//GO:0008152	signal transduction//metabolic process	GO:0003824//GO:0005179	catalytic activity//hormone activity	GO:0005576	extracellular region	KOG1176	Acyl-CoA synthetase
comp25110_c0	195.271	81.4374	1.2617	6.92e-12	2402	XP_003607085.1	Amidophosphoribosyltransferase [Medicago truncatula] >gi|355508140|gb|AES89282.1| Amidophosphoribosyltransferase [Medicago truncatula]	K00764	E2.4.2.14, purF	amidophosphoribosyltransferase	GO:0009113//GO:0006144//GO:0006536//GO:0006189//GO:0006541//GO:0008152//GO:0009116	purine nucleobase biosynthetic process//purine nucleobase metabolic process//glutamate metabolic process//'de novo' IMP biosynthetic process//glutamine metabolic process//metabolic process//nucleoside metabolic process	GO:0051536//GO:0004044//GO:0046872	iron-sulfur cluster binding//amidophosphoribosyltransferase activity//metal ion binding	--	--	KOG0572	Glutamine phosphoribosylpyrophosphate amidotransferase
comp31378_c0	1029.6	429.626	1.2609	3.19e-62	1295	XP_003618207.1	ADP-ribosylation factor [Medicago truncatula] >gi|355493222|gb|AES74425.1| ADP-ribosylation factor [Medicago truncatula]	K07977	ARF	Arf/Sar family, other	GO:0007264//GO:0006013//GO:0006000//GO:0007165//GO:0007186	small GTPase mediated signal transduction//mannose metabolic process//fructose metabolic process//signal transduction//G-protein coupled receptor signaling pathway	GO:0005525//GO:0004871//GO:0031683//GO:0019001//GO:0003924//GO:0005524//GO:0003873//GO:0016787	GTP binding//signal transducer activity//G-protein beta/gamma-subunit complex binding//guanyl nucleotide binding//GTPase activity//ATP binding//6-phosphofructo-2-kinase activity//hydrolase activity	GO:0005634//GO:0005622//GO:0005737	nucleus//intracellular//cytoplasm	KOG0070	GTP-binding ADP-ribosylation factor Arf1
comp21860_c0	58.5512	24.4353	1.2607	0.00084388	1800	AFK41166.1	unknown [Medicago truncatula]	--	--	--	GO:0006468	protein phosphorylation	GO:0004866//GO:0004672//GO:0005524	endopeptidase inhibitor activity//protein kinase activity//ATP binding	--	--	--	--
comp30664_c2	93.0792	38.8594	1.2602	8.25e-06	5747	XP_003541373.1	PREDICTED: ABC transporter C family member 5-like [Glycine max]	--	--	--	GO:0061025//GO:0015995//GO:0007049//GO:0007059//GO:0015979//GO:0046813//GO:0051301//GO:0015994//GO:0006396//GO:0055085//GO:0006810//GO:0007264	membrane fusion//chlorophyll biosynthetic process//cell cycle//chromosome segregation//photosynthesis//virion attachment, binding of host cell surface receptor//cell division//chlorophyll metabolic process//RNA processing//transmembrane transport//transport//small GTPase mediated signal transduction	GO:0016887//GO:0043531//GO:0003677//GO:0005524//GO:0000166//GO:0003924//GO:0005525//GO:0016851//GO:0042626//GO:0003723	ATPase activity//ADP binding//DNA binding//ATP binding//nucleotide binding//GTPase activity//GTP binding//magnesium chelatase activity//ATPase activity, coupled to transmembrane movement of substances//RNA binding	GO:0010007//GO:0019031//GO:0005622//GO:0009579//GO:0009522//GO:0016021	magnesium chelatase complex//viral envelope//intracellular//thylakoid//photosystem I//integral to membrane	KOG0054	Multidrug resistance-associated protein/mitoxantrone resistance protein, ABC superfamily
comp29463_c0	143.282	59.8718	1.2589	8.96e-09	2155	XP_003552156.1	PREDICTED: putative E3 ubiquitin-protein ligase XBAT31-like [Glycine max]	--	--	--	--	--	GO:0008270//GO:0005515	zinc ion binding//protein binding	--	--	KOG0504	FOG: Ankyrin repeat
comp19656_c0	325.562	136.122	1.258	1.29e-19	319	--	--	--	--	--	GO:0009664//GO:0042546	plant-type cell wall organization//cell wall biogenesis	GO:0005199	structural constituent of cell wall	GO:0005618	cell wall	--	--
comp23610_c0	99.6198	41.6915	1.2567	3.6e-06	2225	XP_003615637.1	5-dehydro-2-deoxygluconokinase [Medicago truncatula] >gi|355516972|gb|AES98595.1| 5-dehydro-2-deoxygluconokinase [Medicago truncatula] >gi|388494476|gb|AFK35304.1| unknown [Medicago truncatula]	--	--	--	GO:0016310	phosphorylation	GO:0016773//GO:0016301	phosphotransferase activity, alcohol group as acceptor//kinase activity	--	--	--	--
comp31366_c0	1208.08	506.464	1.2542	1.92e-72	470	ACJ84588.1	unknown [Medicago truncatula]	K00789	E2.5.1.6, metK	S-adenosylmethionine synthetase	GO:0006555//GO:0006556//GO:0015948	methionine metabolic process//S-adenosylmethionine biosynthetic process//methanogenesis	GO:0004478//GO:0005524	methionine adenosyltransferase activity//ATP binding	--	--	KOG1506	S-adenosylmethionine synthetase
comp25180_c0	80.3984	33.722	1.2535	5.01e-05	3282	XP_003619757.1	Chloride channel protein CLC-c [Medicago truncatula] >gi|355494772|gb|AES75975.1| Chloride channel protein CLC-c [Medicago truncatula]	--	--	--	GO:0006821//GO:0055085	chloride transport//transmembrane transport	GO:0030554//GO:0005247	adenyl nucleotide binding//voltage-gated chloride channel activity	GO:0016021//GO:0016020	integral to membrane//membrane	KOG0474	Cl- channel CLC-7 and related proteins (CLC superfamily)
comp11122_c0	112.983	47.4203	1.2525	6.34e-07	934	NP_001238493.1	uncharacterized protein LOC100305647 precursor [Glycine max] >gi|255626185|gb|ACU13437.1| unknown [Glycine max]	--	--	--	GO:0007186	G-protein coupled receptor signaling pathway	GO:0004930	G-protein coupled receptor activity	GO:0016021	integral to membrane	--	--
comp32947_c0	58.9497	24.7646	1.2512	0.0008724	1131	ACU19565.1	unknown [Glycine max]	--	--	--	--	--	--	--	--	--	--	--
comp11940_c0	680.988	286.154	1.2508	1.14e-40	1463	AFK36813.1	unknown [Medicago truncatula]	--	--	--	GO:0008283//GO:0007165//GO:0040007//GO:0006955	cell proliferation//signal transduction//growth//immune response	GO:0016872//GO:0005134//GO:0008083	intramolecular lyase activity//interleukin-2 receptor binding//growth factor activity	GO:0005893//GO:0005576	interleukin-2 receptor complex//extracellular region	--	--
comp14672_c0	46.3757	19.4955	1.2502	0.0045564	1379	ACJ85607.1	unknown [Medicago truncatula] >gi|388500562|gb|AFK38347.1| unknown [Medicago truncatula]	--	--	--	--	--	GO:0005509	calcium ion binding	--	--	KOG3077	Uncharacterized conserved protein
comp12509_c0	418.326	175.988	1.2492	6.6e-25	1073	AFK45662.1	unknown [Lotus japonicus]	--	--	--	--	--	GO:0005515	protein binding	--	--	--	--
comp26387_c0	93.7728	39.4521	1.2491	8.83e-06	1760	XP_003554743.1	PREDICTED: probable tRNA threonylcarbamoyladenosine biosynthesis protein osgep-like [Glycine max]	K15900	KAE1, OSGEP	tRNA threonylcarbamoyladenosine biosynthesis protein	--	--	--	--	--	--	KOG2708	Predicted metalloprotease with chaperone activity (RNAse H/HSP70 fold)
comp26020_c0	106.947	45.0018	1.2488	1.53e-06	2361	XP_003594073.1	F-box/LRR-repeat protein [Medicago truncatula] >gi|355483121|gb|AES64324.1| F-box/LRR-repeat protein [Medicago truncatula]	--	--	--	GO:0006270	DNA replication initiation	GO:0005515	protein binding	GO:0016021	integral to membrane	KOG1947	Leucine rich repeat proteins, some proteins contain F-box
comp24125_c0	1175.68	495.743	1.2458	7.57e-70	2008	XP_003527687.1	PREDICTED: isoflavone reductase homolog [Glycine max]	--	--	--	GO:0055114//GO:0008152//GO:0006694//GO:0044237//GO:0030639//GO:0055085//GO:0019872//GO:0008207//GO:0008210//GO:0009117//GO:0008209//GO:0009089//GO:0009225//GO:0009085//GO:0045226	oxidation-reduction process//metabolic process//steroid biosynthetic process//cellular metabolic process//polyketide biosynthetic process//transmembrane transport//streptomycin biosynthetic process//C21-steroid hormone metabolic process//estrogen metabolic process//nucleotide metabolic process//androgen metabolic process//lysine biosynthetic process via diaminopimelate//nucleotide-sugar metabolic…	GO:0008839//GO:0050662//GO:0051287//GO:0008831//GO:0016491//GO:0016620//GO:0016616//GO:0003854//GO:0003824	4-hydroxy-tetrahydrodipicolinate reductase//coenzyme binding//NAD binding//dTDP-4-dehydrorhamnose reductase activity//oxidoreductase activity//oxidoreductase activity, acting on the aldehyde or oxo group of donors, NAD or NADP as acceptor//oxidoreductase activity, acting on the CH-OH group of donors, NAD or NADP as acceptor//3-beta-hydroxy-delta5-steroid dehydrogenase activity//catalytic activity	GO:0016021	integral to membrane	--	--
comp16748_c0	57.6302	24.3036	1.2457	0.0010917	843	XP_003593318.1	hypothetical protein MTR_2g010160 [Medicago truncatula] >gi|124359217|gb|ABN05728.1| Octicosapeptide/Phox/Bem1p [Medicago truncatula] >gi|355482366|gb|AES63569.1| hypothetical protein MTR_2g010160 [Medicago truncatula]	--	--	--	--	--	GO:0005515	protein binding	--	--	--	--
comp12704_c0	181.303	76.4766	1.2453	7.47e-11	2144	XP_003555373.1	PREDICTED: zinc finger CCCH domain-containing protein 40-like [Glycine max]	K12872	RBM22, SLT11	pre-mRNA-splicing factor RBM22/SLT11	--	--	GO:0008270//GO:0046872//GO:0000166//GO:0003676//GO:0016881//GO:0003723	zinc ion binding//metal ion binding//nucleotide binding//nucleic acid binding//acid-amino acid ligase activity//RNA binding	--	--	KOG0153	Predicted RNA-binding protein (RRM superfamily)
comp21697_c0	428.119	180.614	1.2451	2.28e-25	1362	XP_003516984.1	PREDICTED: PRA1 family protein B4-like [Glycine max]	--	--	--	GO:0006810//GO:0009405	transport//pathogenesis	GO:0008200	ion channel inhibitor activity	GO:0042151	nematocyst	KOG3142	Prenylated rab acceptor 1
comp23402_c1	165.855	70.0786	1.2429	6.41e-10	1990	XP_003524066.1	PREDICTED: uncharacterized protein LOC100798872 [Glycine max]	--	--	--	--	--	--	--	--	--	KOG4688	Putative beta-catenin-Tcf/Lef signaling pathway component DRCTNNB1A
comp28796_c0	102.326	43.2597	1.2421	3.16e-06	2294	XP_003525979.1	PREDICTED: vacuolar-processing enzyme-like [Glycine max]	K01369	LGMN	legumain	GO:0006508	proteolysis	GO:0004197	cysteine-type endopeptidase activity	--	--	KOG1349	Gpi-anchor transamidase
comp23932_c0	779.349	329.711	1.2411	5.16e-46	1469	AAD37376.1	peroxidase, partial [Glycine max]	--	--	--	GO:0006979//GO:0006804//GO:0055114	response to oxidative stress//peroxidase reaction//oxidation-reduction process	GO:0046872//GO:0004601//GO:0020037	metal ion binding//peroxidase activity//heme binding	--	--	--	--
comp28109_c0	106.387	45.0861	1.2386	1.95e-06	1532	XP_003518609.1	PREDICTED: mitochondrial RNA-splicing protein MRS4-like [Glycine max]	--	--	--	GO:0006520//GO:0055085	cellular amino acid metabolic process//transmembrane transport	--	--	GO:0016021	integral to membrane	KOG0768	Mitochondrial carrier protein PET8
comp16508_c0	61.8465	26.2136	1.2384	0.0006744	759	XP_003629156.1	Ubiquilin-1 [Medicago truncatula] >gi|355523178|gb|AET03632.1| Ubiquilin-1 [Medicago truncatula]	K04523	UBQLN, DSK2	ubiquilin	--	--	GO:0005515	protein binding	--	--	KOG0010	Ubiquitin-like protein
comp25735_c0	9289.95	3937.52	1.2384	0	1556	XP_002338212.1	predicted protein [Populus trichocarpa] >gi|222871285|gb|EEF08416.1| predicted protein [Populus trichocarpa]	K08770	UBC	ubiquitin C	GO:0006364	rRNA processing	GO:0005515//GO:0008168	protein binding//methyltransferase activity	--	--	KOG0001	Ubiquitin and ubiquitin-like proteins
comp19601_c0	1118.36	474.491	1.2369	9.03e-66	997	AFK43360.1	unknown [Medicago truncatula]	--	--	--	GO:0006118	electron transport	GO:0005507//GO:0009055	copper ion binding//electron carrier activity	--	--	--	--
comp21898_c0	52.9143	22.4541	1.2367	0.0021663	1064	XP_002310150.1	predicted protein [Populus trichocarpa] >gi|222853053|gb|EEE90600.1| predicted protein [Populus trichocarpa]	--	--	--	--	--	--	--	--	--	--	--
comp21659_c0	124.2	52.8152	1.2336	2e-07	1241	AFK35276.1	unknown [Lotus japonicus]	K13464	JAZ	jasmonate ZIM domain-containing protein	--	--	--	--	--	--	--	--
comp29822_c0	107.406	45.7164	1.2323	1.89e-06	2621	XP_003519216.1	PREDICTED: sucrose transport protein SUC4-like [Glycine max]	K15378	SLC45A1_2_4	solute carrier family 45, member 1/2/4	GO:0006807//GO:0015770//GO:0055085	nitrogen compound metabolic process//sucrose transport//transmembrane transport	GO:0046914//GO:0003824//GO:0008270//GO:0008515//GO:0003723	transition metal ion binding//catalytic activity//zinc ion binding//sucrose transmembrane transporter activity//RNA binding	GO:0005887	integral to plasma membrane	KOG0637	Sucrose transporter and related proteins
comp10057_c0	55.2301	23.5112	1.2321	0.0016684	1306	XP_003597904.1	hypothetical protein MTR_2g103840 [Medicago truncatula] >gi|355486952|gb|AES68155.1| hypothetical protein MTR_2g103840 [Medicago truncatula] >gi|388518461|gb|AFK47292.1| unknown [Medicago truncatula]	--	--	--	--	--	--	--	--	--	--	--
comp26055_c0	53.066	22.5918	1.232	0.0022052	1287	NP_001238331.1	peroxisomal enoyl-CoA hydratase/isomerase family protein [Glycine max] >gi|167963118|dbj|BAG09364.1| peroxisomal enoyl-CoA hydratase/isomerase family protein [Glycine max]	--	--	--	GO:0008152	metabolic process	GO:0016853//GO:0003824	isomerase activity//catalytic activity	--	--	KOG1680	Enoyl-CoA hydratase
comp12337_c0	6614.25	2823.68	1.228	0	1129	BAB82452.1	CYP1 [Vigna radiata]	K01802	E5.2.1.8	peptidylprolyl isomerase	GO:0006457//GO:0000413	protein folding//protein peptidyl-prolyl isomerization	GO:0003755	peptidyl-prolyl cis-trans isomerase activity	GO:0005634	nucleus	KOG0865	Cyclophilin type peptidyl-prolyl cis-trans isomerase
comp21581_c0	123.775	52.8777	1.227	2.41e-07	1009	NP_001237596.1	uncharacterized protein LOC100527032 [Glycine max] >gi|255631404|gb|ACU16069.1| unknown [Glycine max]	--	--	--	GO:0006950	response to stress	--	--	--	--	--	--
comp24863_c0	94.4239	40.3953	1.225	1.15e-05	1422	AFK47493.1	unknown [Medicago truncatula]	--	--	--	--	--	--	--	--	--	KOG2620	Prohibitins and stomatins of the PID superfamily
comp23546_c0	79.2761	33.9196	1.2248	8.19e-05	1669	AFK36413.1	unknown [Medicago truncatula]	--	--	--	--	--	--	--	--	--	--	--
comp23498_c0	175.939	75.3391	1.2236	2.78e-10	1342	XP_002309251.1	predicted protein [Populus trichocarpa] >gi|222855227|gb|EEE92774.1| predicted protein [Populus trichocarpa]	--	--	--	--	--	--	--	--	--	--	--
comp21727_c0	439.268	188.237	1.2225	2.37e-25	1023	AFK37368.1	unknown [Lotus japonicus]	--	--	--	--	--	--	--	--	--	--	--
comp23429_c0	52.132	22.3935	1.2191	0.002745	1250	XP_003526486.1	PREDICTED: bark storage protein A-like [Glycine max]	--	--	--	GO:0009116	nucleoside metabolic process	GO:0003824//GO:0008270	catalytic activity//zinc ion binding	--	--	--	--
comp28685_c1	57.675	24.7765	1.219	0.0013724	1319	NP_001234953.1	uncharacterized protein LOC100526848 [Glycine max] >gi|255630980|gb|ACU15854.1| unknown [Glycine max]	--	--	--	GO:0007186//GO:0007264//GO:0007165//GO:0015684	G-protein coupled receptor signaling pathway//small GTPase mediated signal transduction//signal transduction//ferrous iron transport	GO:0019001//GO:0003924//GO:0004871//GO:0005525//GO:0015093//GO:0031683	guanyl nucleotide binding//GTPase activity//signal transducer activity//GTP binding//ferrous iron transmembrane transporter activity//G-protein beta/gamma-subunit complex binding	GO:0016021//GO:0005634//GO:0005622//GO:0005737	integral to membrane//nucleus//intracellular//cytoplasm	KOG0070	GTP-binding ADP-ribosylation factor Arf1
comp11723_c0	54.4062	23.3828	1.2183	0.0020802	876	XP_003540811.1	PREDICTED: disease resistance response protein 206-like [Glycine max]	--	--	--	--	--	--	--	--	--	--	--
comp26445_c0	64.744	27.8569	1.2167	0.00057144	1680	XP_003590536.1	Transcription factor UNE12 [Medicago truncatula] >gi|355479584|gb|AES60787.1| Transcription factor UNE12 [Medicago truncatula]	--	--	--	GO:0006886	intracellular protein transport	GO:0046983	protein dimerization activity	GO:0005741	mitochondrial outer membrane	--	--
comp30520_c0	485.665	209.002	1.2164	7.83e-28	2185	XP_003532006.1	PREDICTED: probable nucleoredoxin 1-like [Glycine max]	--	--	--	GO:0005975//GO:0045454//GO:0006979//GO:0055114//GO:0006749//GO:0030259//GO:0006804//GO:0035556//GO:0006118	carbohydrate metabolic process//cell redox homeostasis//response to oxidative stress//oxidation-reduction process//glutathione metabolic process//lipid glycosylation//peroxidase reaction//intracellular signal transduction//electron transport	GO:0016758//GO:0009055//GO:0016209//GO:0004602//GO:0015035//GO:0047134//GO:0016491	transferase activity, transferring hexosyl groups//electron carrier activity//antioxidant activity//glutathione peroxidase activity//protein disulfide oxidoreductase activity//protein-disulfide reductase activity//oxidoreductase activity	--	--	KOG2501	Thioredoxin, nucleoredoxin and related proteins
comp19018_c0	77.997	33.5903	1.2154	0.00010754	1458	ACJ84734.1	unknown [Medicago truncatula] >gi|388505480|gb|AFK40806.1| unknown [Medicago truncatula]	K01363	CTSB	cathepsin B	GO:0050790//GO:0006508//GO:0006355	regulation of catalytic activity//proteolysis//regulation of transcription, DNA-dependent	GO:0008234//GO:0008134//GO:0005524//GO:0004197	cysteine-type peptidase activity//transcription factor binding//ATP binding//cysteine-type endopeptidase activity	GO:0005667	transcription factor complex	KOG1543	Cysteine proteinase Cathepsin L
comp27019_c0	251.623	108.492	1.2137	1.98e-14	1651	XP_003593114.1	Auxin-induced protein 5NG4 [Medicago truncatula] >gi|355482162|gb|AES63365.1| Auxin-induced protein 5NG4 [Medicago truncatula]	--	--	--	--	--	--	--	GO:0016020	membrane	--	--
comp21670_c0	610.939	263.568	1.2129	6.9e-35	1788	BAE71206.1	putative transcription factor EREBP [Trifolium pratense]	K09286	EREBP	EREBP-like factor	GO:0006355	regulation of transcription, DNA-dependent	GO:0003677//GO:0003700	DNA binding//sequence-specific DNA binding transcription factor activity	GO:0005667//GO:0005634	transcription factor complex//nucleus	--	--
comp19123_c0	115.377	49.7927	1.2124	9.42e-07	1005	--	--	--	--	--	--	--	--	--	--	--	--	--
comp20361_c0	209.447	90.4304	1.2117	5.04e-12	1509	XP_003534461.1	PREDICTED: V-type proton ATPase subunit d2-like isoform 1 [Glycine max]	K02146	ATPeVAC39, ATP6D	V-type H+-transporting ATPase subunit AC39	GO:0015992//GO:0015991	proton transport//ATP hydrolysis coupled proton transport	GO:0015078	hydrogen ion transmembrane transporter activity	GO:0033179	proton-transporting V-type ATPase, V0 domain	KOG2957	Vacuolar H+-ATPase V0 sector, subunit d
comp21873_c0	86.4903	37.3445	1.2116	3.88e-05	2832	XP_003624906.1	Transcription factor bZIP37 [Medicago truncatula] >gi|124361217|gb|ABN09189.1| cAMP response element binding (CREB) protein [Medicago truncatula] >gi|355499921|gb|AES81124.1| Transcription factor bZIP37 [Medicago truncatula]	--	--	--	GO:0006355	regulation of transcription, DNA-dependent	GO:0003700//GO:0003677//GO:0045502//GO:0043565//GO:0008134//GO:0042803	sequence-specific DNA binding transcription factor activity//DNA binding//dynein binding//sequence-specific DNA binding//transcription factor binding//protein homodimerization activity	GO:0030286//GO:0005634//GO:0005667	dynein complex//nucleus//transcription factor complex	KOG1414	Transcriptional activator FOSB/c-Fos and related bZIP transcription factors
comp26305_c0	87.5422	37.8056	1.2114	3.39e-05	1616	XP_003546796.1	PREDICTED: uncharacterized protein LOC100788885 [Glycine max]	K13344	PEX13	peroxin-13	--	--	--	--	--	--	--	--
comp25999_c0	104.009	44.9287	1.211	4.13e-06	991	XP_003590660.1	Small nuclear ribonucleoprotein Sm D1 [Medicago truncatula] >gi|355479708|gb|AES60911.1| Small nuclear ribonucleoprotein Sm D1 [Medicago truncatula]	K11087	SNRPD1, SMD1	small nuclear ribonucleoprotein D1	GO:0006464	cellular protein modification process	GO:0003676	nucleic acid binding	GO:0030529//GO:0032797//GO:0019028	ribonucleoprotein complex//SMN complex//viral capsid	KOG3428	Small nuclear ribonucleoprotein SMD1 and related snRNPs
comp27200_c0	786.275	340.102	1.2091	1.06e-44	2033	XP_002270362.1	PREDICTED: dnaJ protein homolog [Vitis vinifera] >gi|147804853|emb|CAN64692.1| hypothetical protein VITISV_030671 [Vitis vinifera]	K09503	DNAJA2	DnaJ homolog subfamily A member 2	GO:0009408//GO:0006457//GO:0006260//GO:0006464	response to heat//protein folding//DNA replication//cellular protein modification process	GO:0051082//GO:0005524//GO:0016151//GO:0031072//GO:0046872	unfolded protein binding//ATP binding//nickel cation binding//heat shock protein binding//metal ion binding	GO:0005737	cytoplasm	KOG0712	Molecular chaperone (DnaJ superfamily)
comp31579_c0	178.105	77.1582	1.2068	3.34e-10	760	AFK34166.1	unknown [Medicago truncatula]	--	--	--	GO:0015992//GO:0006123	proton transport//mitochondrial electron transport, cytochrome c to oxygen	GO:0004129	cytochrome-c oxidase activity	GO:0045277	respiratory chain complex IV	--	--
comp25111_c0	54.5579	23.6449	1.2063	0.0022473	1488	XP_003549174.1	PREDICTED: E3 ubiquitin-protein ligase RING1-like [Glycine max]	--	--	--	GO:0006206//GO:0006351//GO:0006464//GO:0006144//GO:0016567//GO:0006281	pyrimidine nucleobase metabolic process//transcription, DNA-dependent//cellular protein modification process//purine nucleobase metabolic process//protein ubiquitination//DNA repair	GO:0003677//GO:0046872//GO:0005515//GO:0004518//GO:0003899//GO:0004842//GO:0016151//GO:0005524//GO:0008270//GO:0003723	DNA binding//metal ion binding//protein binding//nuclease activity//DNA-directed RNA polymerase activity//ubiquitin-protein ligase activity//nickel cation binding//ATP binding//zinc ion binding//RNA binding	GO:0005730//GO:0005680	nucleolus//anaphase-promoting complex	KOG0800	FOG: Predicted E3 ubiquitin ligase
comp12527_c0	262.958	114.016	1.2056	6.34e-15	1021	ACU15464.1	unknown [Glycine max]	--	--	--	GO:0009269	response to desiccation	--	--	--	--	--	--
comp17844_c1	183.863	79.8922	1.2025	1.79e-10	328	AFQ36197.1	glyceraldehyde-3-phosphate dehydrogenase, partial [Tradescantia pallida]	--	--	--	GO:0055114	oxidation-reduction process	GO:0016620	oxidoreductase activity, acting on the aldehyde or oxo group of donors, NAD or NADP as acceptor	--	--	KOG0657	Glyceraldehyde 3-phosphate dehydrogenase
comp19140_c0	58.7175	25.555	1.2002	0.0014183	571	NP_001242086.1	uncharacterized protein LOC100795446 [Glycine max] >gi|255645227|gb|ACU23111.1| unknown [Glycine max]	K01623	ALDO	fructose-bisphosphate aldolase, class I	GO:0006013//GO:0006020//GO:0006098//GO:0006094//GO:0006000//GO:0015976//GO:0006096	mannose metabolic process//inositol metabolic process//pentose-phosphate shunt//gluconeogenesis//fructose metabolic process//carbon utilization//glycolysis	GO:0004332	fructose-bisphosphate aldolase activity	--	--	KOG1557	Fructose-biphosphate aldolase
comp21556_c0	156.847	68.3003	1.1994	6.06e-09	1227	XP_003591911.1	Monoglyceride lipase [Medicago truncatula] >gi|355480959|gb|AES62162.1| Monoglyceride lipase [Medicago truncatula]	--	--	--	GO:0008152//GO:0006508	metabolic process//proteolysis	GO:0016787//GO:0004177//GO:0008236	hydrolase activity//aminopeptidase activity//serine-type peptidase activity	--	--	KOG1455	Lysophospholipase
comp31567_c0	161.448	70.3421	1.1986	3.49e-09	750	--	--	--	--	--	--	--	--	--	--	--	--	--
comp24740_c0	566.894	247.184	1.1975	9.09e-32	1540	ACM79120.1	ethylene-responsive factor 2 [Halimodendron halodendron]	--	--	--	GO:0006355	regulation of transcription, DNA-dependent	GO:0003700//GO:0003677	sequence-specific DNA binding transcription factor activity//DNA binding	GO:0005634//GO:0005667	nucleus//transcription factor complex	--	--
comp30797_c1	196.481	85.8199	1.195	4.51e-11	2310	AFU50501.1	phosphate transporter 2 [Astragalus sinicus]	--	--	--	GO:0055085	transmembrane transport	GO:0022857	transmembrane transporter activity	GO:0016021	integral to membrane	KOG0252	Inorganic phosphate transporter
comp28212_c1	100.488	43.9308	1.1937	8.46e-06	2006	XP_003523447.1	PREDICTED: UDP-galactose transporter 1-like [Glycine max]	--	--	--	GO:0055085//GO:0006744//GO:0055114//GO:0015992//GO:0006120//GO:0008643//GO:0006814	transmembrane transport//ubiquinone biosynthetic process//oxidation-reduction process//proton transport//mitochondrial electron transport, NADH to ubiquinone//carbohydrate transport//sodium ion transport	GO:0008137//GO:0005351	NADH dehydrogenase (ubiquinone) activity//sugar:hydrogen symporter activity	GO:0016021//GO:0016020//GO:0000139	integral to membrane//membrane//Golgi membrane	KOG1441	Glucose-6-phosphate/phosphate and phosphoenolpyruvate/phosphate antiporter
comp31373_c0	2954.76	1292.44	1.1929	2.35e-165	1256	XP_003554569.1	PREDICTED: S-adenosylmethionine synthase 1-like isoform 1 [Glycine max] >gi|356572834|ref|XP_003554570.1| PREDICTED: S-adenosylmethionine synthase 1-like isoform 2 [Glycine max] >gi|356572836|ref|XP_003554571.1| PREDICTED: S-adenosylmethionine synthase 1-like isoform 3 [Glycine max]	K00789	E2.5.1.6, metK	S-adenosylmethionine synthetase	GO:0006730//GO:0015948//GO:0006556//GO:0006555	one-carbon metabolic process//methanogenesis//S-adenosylmethionine biosynthetic process//methionine metabolic process	GO:0046872//GO:0004478//GO:0005524	metal ion binding//methionine adenosyltransferase activity//ATP binding	--	--	KOG1506	S-adenosylmethionine synthetase
comp20990_c0	66.3757	29.0457	1.1923	0.00059224	1445	XP_003540987.1	PREDICTED: cysteine proteinase RD19a-like [Glycine max]	--	--	--	GO:0006508	proteolysis	GO:0004197//GO:0008234	cysteine-type endopeptidase activity//cysteine-type peptidase activity	--	--	KOG1543	Cysteine proteinase Cathepsin L
comp32670_c0	50.2524	21.9984	1.1918	0.0042602	1262	XP_003529064.1	PREDICTED: acid phosphatase 1-like [Glycine max]	--	--	--	GO:0006771//GO:0019497	riboflavin metabolic process//hexachlorocyclohexane metabolic process	GO:0003993	acid phosphatase activity	--	--	--	--
comp31097_c0	932.041	408.349	1.1906	7.92e-52	3717	XP_003596988.1	Aconitate hydratase [Medicago truncatula] >gi|355486036|gb|AES67239.1| Aconitate hydratase [Medicago truncatula]	K01681	ACO, acnA	aconitate hydratase 1	GO:0008152	metabolic process	GO:0016746//GO:0051539	transferase activity, transferring acyl groups//4 iron, 4 sulfur cluster binding	--	--	KOG0452	RNA-binding translational regulator IRP (aconitase superfamily)
comp30445_c0	186.956	81.9254	1.1903	1.72e-10	1674	BAA92699.1	type 2A protein phosphatase-3 [Vicia faba]	K04382	PPP2C	protein phosphatase 2 (formerly 2A), catalytic subunit	GO:0006470	protein dephosphorylation	GO:0004721//GO:0016787	phosphoprotein phosphatase activity//hydrolase activity	GO:0005634	nucleus	KOG0371	Serine/threonine protein phosphatase 2A, catalytic subunit
comp23695_c0	279.991	122.823	1.1888	1.46e-15	2089	XP_003552329.1	PREDICTED: uncharacterized protein LOC100815884 [Glycine max]	--	--	--	--	--	--	--	--	--	--	--
comp16312_c0	50.827	22.3277	1.1868	0.0041227	1622	XP_003531195.1	PREDICTED: F-box protein At1g67340-like [Glycine max]	--	--	--	--	--	GO:0008270	zinc ion binding	--	--	--	--
comp24692_c0	499.606	219.839	1.1843	1.54e-27	1092	XP_003533878.1	PREDICTED: uncharacterized protein LOC100802509 [Glycine max]	--	--	--	--	--	--	--	--	--	--	--
comp12559_c0	161.725	71.3043	1.1815	5.12e-09	1743	XP_003520712.1	PREDICTED: aspartic proteinase nepenthesin-2-like [Glycine max]	--	--	--	GO:0006508	proteolysis	GO:0004190	aspartic-type endopeptidase activity	--	--	KOG1339	Aspartyl protease
comp17801_c0	236.658	104.391	1.1808	4.54e-13	2060	XP_003536925.1	PREDICTED: poly(rC)-binding protein 1-like [Glycine max]	--	--	--	--	--	GO:0003723	RNA binding	--	--	KOG2190	PolyC-binding proteins alphaCP-1 and related KH domain proteins
comp10784_c0	232.202	102.433	1.1807	7.89e-13	1149	NP_001237172.1	uncharacterized protein LOC100500637 precursor [Glycine max] >gi|255630827|gb|ACU15776.1| unknown [Glycine max]	--	--	--	--	--	--	--	--	--	KOG4680	Uncharacterized conserved protein, contains ML domain
comp20637_c0	89.5472	39.5839	1.1777	4.16e-05	1499	XP_003614631.1	hypothetical protein MTR_5g056480 [Medicago truncatula] >gi|355515966|gb|AES97589.1| hypothetical protein MTR_5g056480 [Medicago truncatula]	--	--	--	GO:0006355//GO:0006352	regulation of transcription, DNA-dependent//DNA-dependent transcription, initiation	GO:0003677//GO:0016987//GO:0003700	DNA binding//sigma factor activity//sequence-specific DNA binding transcription factor activity	GO:0005667	transcription factor complex	--	--
comp21152_c0	94.801	42.0208	1.1738	2.31e-05	1130	XP_003595070.1	hypothetical protein MTR_2g037970 [Medicago truncatula] >gi|217075296|gb|ACJ86008.1| unknown [Medicago truncatula] >gi|355484118|gb|AES65321.1| hypothetical protein MTR_2g037970 [Medicago truncatula] >gi|388490602|gb|AFK33367.1| unknown [Medicago truncatula]	--	--	--	--	--	--	--	--	--	--	--
comp27168_c0	79.4985	35.2369	1.1738	0.00014701	2553	XP_003625664.1	hypothetical protein MTR_7g101730 [Medicago truncatula] >gi|355500679|gb|AES81882.1| hypothetical protein MTR_7g101730 [Medicago truncatula]	--	--	--	--	--	--	--	--	--	--	--
comp30290_c0	131.317	58.2094	1.1737	2.63e-07	2688	XP_003556302.1	PREDICTED: uncharacterized protein LOC100808260 [Glycine max]	--	--	--	GO:0006355	regulation of transcription, DNA-dependent	GO:0003677	DNA binding	--	--	--	--
comp10819_c0	103.893	46.1504	1.1707	7.97e-06	1191	XP_003612633.1	Mps one binder kinase activator-like 1A [Medicago truncatula] >gi|217075711|gb|ACJ86215.1| unknown [Medicago truncatula] >gi|355513968|gb|AES95591.1| Mps one binder kinase activator-like 1A [Medicago truncatula] >gi|388497050|gb|AFK36591.1| unknown [Medicago truncatula]	K06685	MOB1	maintenance of ploidy protein MOB1 (MPS1 binder 1)	GO:0016310	phosphorylation	GO:0016301	kinase activity	--	--	KOG0440	Cell cycle-associated protein Mob1-1
comp29723_c1	159.531	70.8696	1.1706	8.65e-09	1999	XP_002330631.1	predicted protein [Populus trichocarpa] >gi|222872235|gb|EEF09366.1| predicted protein [Populus trichocarpa]	--	--	--	--	--	GO:0003779	actin binding	--	--	--	--
comp22377_c0	782.438	347.627	1.1704	1.97e-42	2465	XP_003519474.1	PREDICTED: 3-hydroxy-3-methylglutaryl-coenzyme A reductase 1-like [Glycine max]	K00021	E1.1.1.34	hydroxymethylglutaryl-CoA reductase (NADPH)	GO:0006694//GO:0008299//GO:0055114//GO:0005982//GO:0005985//GO:0015936//GO:0005986	steroid biosynthetic process//isoprenoid biosynthetic process//oxidation-reduction process//starch metabolic process//sucrose metabolic process//coenzyme A metabolic process//sucrose biosynthetic process	GO:0050661//GO:0050307//GO:0050662//GO:0004420	NADP binding//sucrose-phosphate phosphatase activity//coenzyme binding//hydroxymethylglutaryl-CoA reductase (NADPH) activity	GO:0016021	integral to membrane	KOG2480	3-hydroxy-3-methylglutaryl-CoA (HMG-CoA) reductase
comp31651_c0	324.116	144.041	1.17	1.37e-17	1332	AFK41613.1	unknown [Lotus japonicus]	--	--	--	--	--	--	--	GO:0016021	integral to membrane	KOG1688	Golgi proteins involved in ER retention (RER)
comp24228_c0	137.633	61.187	1.1695	1.32e-07	1169	XP_003543071.1	PREDICTED: 3-hydroxypropionyl-coenzyme A dehydratase-like [Glycine max]	--	--	--	GO:0008152	metabolic process	GO:0003824	catalytic activity	--	--	KOG1683	Hydroxyacyl-CoA dehydrogenase/enoyl-CoA hydratase
comp32096_c0	135.786	60.4625	1.1672	1.73e-07	1629	XP_003604244.1	Mitochondrial ATP synthesis coupled proton transport protein [Medicago truncatula] >gi|355505299|gb|AES86441.1| Mitochondrial ATP synthesis coupled proton transport protein [Medicago truncatula]	K02149	ATPeVD, ATP6M	V-type H+-transporting ATPase subunit D	GO:0006810	transport	GO:0042626	ATPase activity, coupled to transmembrane movement of substances	--	--	KOG1647	Vacuolar H+-ATPase V1 sector, subunit D
comp26588_c0	75.6938	33.7853	1.1638	0.00026044	1854	XP_003540543.1	PREDICTED: 60S ribosomal protein L3-like [Glycine max]	K02925	RP-L3e, RPL3	large subunit ribosomal protein L3e	GO:0042254//GO:0006412	ribosome biogenesis//translation	GO:0003735	structural constituent of ribosome	GO:0005622//GO:0005840	intracellular//ribosome	KOG0746	60S ribosomal protein L3 and related proteins
comp18003_c0	98.4128	44.0626	1.1593	1.84e-05	1521	XP_003543350.1	PREDICTED: lipoyl synthase 2, mitochondrial-like [Glycine max]	K03644	lipA	lipoic acid synthetase	--	--	GO:0051536//GO:0003824	iron-sulfur cluster binding//catalytic activity	--	--	KOG2672	Lipoate synthase
comp21111_c0	189.995	85.0954	1.1588	2.95e-10	1636	ACJ84762.1	unknown [Medicago truncatula]	--	--	--	--	--	GO:0005198	structural molecule activity	GO:0019012	virion	--	--
comp22537_c0	52.9385	23.7108	1.1588	0.0039963	2443	XP_003520027.1	PREDICTED: sulfate transporter 4.1, chloroplastic-like [Glycine max]	--	--	--	GO:0055085//GO:0008272	transmembrane transport//sulfate transport	GO:0015116//GO:0008271	sulfate transmembrane transporter activity//secondary active sulfate transmembrane transporter activity	GO:0016021	integral to membrane	KOG0236	Sulfate/bicarbonate/oxalate exchanger SAT-1 and related transporters (SLC26 family)
comp11077_c0	72.1758	32.3389	1.1582	0.00042057	1348	XP_003621068.1	hypothetical protein MTR_7g006800 [Medicago truncatula] >gi|357501561|ref|XP_003621069.1| hypothetical protein MTR_7g006800 [Medicago truncatula] >gi|355496083|gb|AES77286.1| hypothetical protein MTR_7g006800 [Medicago truncatula] >gi|355496084|gb|AES77287.1| hypothetical protein MTR_7g006800 [Medicago truncatula]	--	--	--	--	--	--	--	--	--	--	--
comp25418_c0	102.712	46.0385	1.1577	1.13e-05	1180	XP_003556530.1	PREDICTED: protein DEHYDRATION-INDUCED 19 homolog 3-like isoform 1 [Glycine max]	--	--	--	--	--	--	--	--	--	--	--
comp25513_c0	135.249	60.6417	1.1572	2.29e-07	1870	XP_003602260.1	hypothetical protein MTR_3g091610 [Medicago truncatula] >gi|355491308|gb|AES72511.1| hypothetical protein MTR_3g091610 [Medicago truncatula]	--	--	--	GO:0015992//GO:0006810//GO:0006123	proton transport//transport//mitochondrial electron transport, cytochrome c to oxygen	GO:0004129	cytochrome-c oxidase activity	GO:0045277//GO:0016020	respiratory chain complex IV//membrane	--	--
comp21804_c0	56.6571	25.4233	1.1561	0.002641	1466	XP_003599338.1	Gamma-interferon-inducible lysosomal thiol reductase [Medicago truncatula] >gi|355488386|gb|AES69589.1| Gamma-interferon-inducible lysosomal thiol reductase [Medicago truncatula]	--	--	--	--	--	--	--	--	--	--	--
comp21792_c0	414.671	186.19	1.1552	4.63e-22	1628	XP_003555713.1	PREDICTED: probable voltage-gated potassium channel subunit beta-like [Glycine max]	--	--	--	--	--	--	--	--	--	KOG1575	Voltage-gated shaker-like K+ channel, subunit beta/KCNAB
comp21537_c0	82.4578	37.0811	1.153	0.00013318	2930	XP_003590299.1	hypothetical protein MTR_1g056180 [Medicago truncatula] >gi|355479347|gb|AES60550.1| hypothetical protein MTR_1g056180 [Medicago truncatula]	--	--	--	--	--	--	--	--	--	--	--
comp20651_c0	103.798	46.8288	1.1483	1.15e-05	1350	XP_003552173.1	PREDICTED: expansin-A4-like [Glycine max]	--	--	--	GO:0009664	plant-type cell wall organization	--	--	GO:0016020//GO:0005576	membrane//extracellular region	--	--
comp28604_c0	207.934	93.8546	1.1476	4.79e-11	2191	XP_003630512.1	Glutamate-cysteine ligase [Medicago truncatula] >gi|11386873|sp|Q9ZNX6.1|GSH1_MEDTR RecName: Full=Glutamate--cysteine ligase, chloroplastic; AltName: Full=Gamma-ECS; Short=GCS; AltName: Full=Gamma-glutamylcysteine synthetase; Flags: Precursor >gi|3941322|gb|AAC82334.1| gamma-glutamylcysteine synthetase [Medicago truncatula] >gi|355524534|gb|AET04988.1| Glutamate-cysteine ligase [Medicago truncatu…	K01919	gshA	glutamate--cysteine ligase	GO:0042398//GO:0006750//GO:0006749	cellular modified amino acid biosynthetic process//glutathione biosynthetic process//glutathione metabolic process	GO:0004357//GO:0005524	glutamate-cysteine ligase activity//ATP binding	GO:0017109//GO:0009507	glutamate-cysteine ligase complex//chloroplast	--	--
comp19960_c0	249.015	112.512	1.1461	3.69e-13	943	XP_003527486.1	PREDICTED: RING-box protein 1a-like [Glycine max] >gi|83701143|gb|ABC41134.1| RING-box protein [Arachis hypogaea]	K03868	RBX1, ROC1	RING-box protein 1	GO:0016567	protein ubiquitination	GO:0005515//GO:0004842//GO:0046872//GO:0008270	protein binding//ubiquitin-protein ligase activity//metal ion binding//zinc ion binding	GO:0005680	anaphase-promoting complex	KOG2930	SCF ubiquitin ligase, Rbx1 component
comp27191_c0	124.572	56.3132	1.1454	1.03e-06	1532	XP_003546136.1	PREDICTED: 3-ketodihydrosphingosine reductase-like [Glycine max]	K04708	E1.1.1.102	3-dehydrosphinganine reductase	GO:0009058//GO:0015940//GO:0044237//GO:0008209//GO:0008152//GO:0006694//GO:0008210//GO:0055114//GO:0008207	biosynthetic process//pantothenate biosynthetic process//cellular metabolic process//androgen metabolic process//metabolic process//steroid biosynthetic process//estrogen metabolic process//oxidation-reduction process//C21-steroid hormone metabolic process	GO:0016491//GO:0003824//GO:0050662//GO:0003854//GO:0016616//GO:0008677	oxidoreductase activity//catalytic activity//coenzyme binding//3-beta-hydroxy-delta5-steroid dehydrogenase activity//oxidoreductase activity, acting on the CH-OH group of donors, NAD or NADP as acceptor//2-dehydropantoate 2-reductase activity	--	--	KOG1210	Predicted 3-ketosphinganine reductase
comp23972_c0	56.1681	25.4891	1.1399	0.0032141	3169	XP_003532015.1	PREDICTED: putative potassium transporter 12-like [Glycine max]	K03549	kup	KUP system potassium uptake protein	GO:0071805//GO:0006813	potassium ion transmembrane transport//potassium ion transport	GO:0015079	potassium ion transmembrane transporter activity	GO:0016020	membrane	--	--
comp23156_c0	169.755	77.0601	1.1394	5.59e-09	1011	XP_004148041.1	PREDICTED: thioredoxin-like protein 4A-like [Cucumis sativus] >gi|317159581|gb|ADV04065.1| mitosis protein YLS8 [Hevea brasiliensis]	K12859	TXNL4A, DIB1	U5 snRNP protein, DIM1 family	GO:0045454//GO:0007067	cell redox homeostasis//mitosis	--	--	GO:0005681	spliceosomal complex	KOG3414	Component of the U4/U6.U5 snRNP/mitosis protein DIM1
comp30959_c0	58.2833	26.508	1.1367	0.0025916	3991	BAL04590.1	leucine-rich repeat receptor-like kinase [Lotus japonicus]	--	--	--	GO:0016310//GO:0006468//GO:0009069	phosphorylation//protein phosphorylation//serine family amino acid metabolic process	GO:0004674//GO:0005515//GO:0005524//GO:0004672	protein serine/threonine kinase activity//protein binding//ATP binding//protein kinase activity	GO:0016021	integral to membrane	--	--
comp12824_c0	105.401	47.9472	1.1364	1.15e-05	1029	XP_003527016.1	PREDICTED: iron-sulfur cluster assembly enzyme ISCU, mitochondrial-like [Glycine max]	--	--	--	GO:0016226	iron-sulfur cluster assembly	GO:0051536//GO:0005506	iron-sulfur cluster binding//iron ion binding	--	--	KOG3361	Iron binding protein involved in Fe-S cluster formation
comp28637_c0	314.503	143.101	1.136	2.34e-16	1558	XP_003625427.1	Alcohol dehydrogenase class [Medicago truncatula] >gi|355500442|gb|AES81645.1| Alcohol dehydrogenase class [Medicago truncatula]	K00121	frmA, ADH5, adhC	S-(hydroxymethyl)glutathione dehydrogenase / alcohol dehydrogenase	GO:0006813//GO:0055114//GO:0019062//GO:0006414//GO:0019058//GO:0006448//GO:0007155//GO:0006069	potassium ion transport//oxidation-reduction process//viral attachment to host cell//translational elongation//viral infectious cycle//regulation of translational elongation//cell adhesion//ethanol oxidation	GO:0048037//GO:0051287//GO:0051903//GO:0008270//GO:0016491//GO:0003746//GO:0016616//GO:0046872//GO:0000166	cofactor binding//NAD binding//S-(hydroxymethyl)glutathione dehydrogenase activity//zinc ion binding//oxidoreductase activity//translation elongation factor activity//oxidoreductase activity, acting on the CH-OH group of donors, NAD or NADP as acceptor//metal ion binding//nucleotide binding	GO:0005840	ribosome	KOG0022	Alcohol dehydrogenase, class III
comp21610_c0	233.411	106.31	1.1346	3.61e-12	2109	XP_003539275.1	PREDICTED: sugar transport protein 13-like [Glycine max]	--	--	--	GO:0006633//GO:0055085//GO:0008654//GO:0006090//GO:0046486//GO:0009395	fatty acid biosynthetic process//transmembrane transport//phospholipid biosynthetic process//pyruvate metabolic process//glycerolipid metabolic process//phospholipid catabolic process	GO:0004143//GO:0022891//GO:0003989//GO:0022857	diacylglycerol kinase activity//substrate-specific transmembrane transporter activity//acetyl-CoA carboxylase activity//transmembrane transporter activity	GO:0016021//GO:0009317//GO:0016020	integral to membrane//acetyl-CoA carboxylase complex//membrane	KOG0254	Predicted transporter (major facilitator superfamily)
comp30292_c0	287.408	131.004	1.1335	6.62e-15	1398	XP_003624550.1	Xyloglucan endotransglucosylase [Medicago truncatula] >gi|87241320|gb|ABD33178.1| Glycoside hydrolase, family 16; Xyloglucan endo-transglycosylase, C-terminal [Medicago truncatula] >gi|355499565|gb|AES80768.1| Xyloglucan endotransglucosylase [Medicago truncatula]	K08235	E2.4.1.207	xyloglucan:xyloglucosyl transferase	GO:0006073//GO:0006313//GO:0005975	cellular glucan metabolic process//transposition, DNA-mediated//carbohydrate metabolic process	GO:0004553//GO:0003677//GO:0016762//GO:0004803	hydrolase activity, hydrolyzing O-glycosyl compounds//DNA binding//xyloglucan:xyloglucosyl transferase activity//transposase activity	GO:0048046//GO:0005618	apoplast//cell wall	--	--
comp18493_c0	61.3865	27.9919	1.1329	0.001879	1950	XP_003620941.1	Ectonucleotide pyrophosphatase/phosphodiesterase family member [Medicago truncatula] >gi|355495956|gb|AES77159.1| Ectonucleotide pyrophosphatase/phosphodiesterase family member [Medicago truncatula]	--	--	--	GO:0008152	metabolic process	GO:0005524//GO:0008484//GO:0004672//GO:0003824	ATP binding//sulfuric ester hydrolase activity//protein kinase activity//catalytic activity	--	--	KOG2645	Type I phosphodiesterase/nucleotide pyrophosphatase
comp19192_c0	63.8111	29.1123	1.1322	0.0014413	858	XP_003524910.1	PREDICTED: U6 snRNA-associated Sm-like protein LSm7-like [Glycine max]	K12626	LSM7	U6 snRNA-associated Sm-like protein LSm7	--	--	--	--	GO:0032797	SMN complex	KOG1781	Small Nuclear ribonucleoprotein splicing factor
comp20765_c0	55.2957	25.2915	1.1285	0.00388	1474	XP_003531860.1	PREDICTED: exosome complex component RRP43-like [Glycine max]	K12586	RRP43, EXOSC8, OIP2	exosome complex component RRP43	--	--	--	--	--	--	KOG1613	Exosomal 3'-5' exoribonuclease complex, subunit Rrp43
comp23220_c0	135.7	62.175	1.126	4.1e-07	2047	XP_003542129.1	PREDICTED: 4-coumarate--CoA ligase 1-like [Glycine max]	K01904	E6.2.1.12	4-coumarate--CoA ligase	GO:0007618//GO:0008152	mating//metabolic process	GO:0003824	catalytic activity	GO:0005576	extracellular region	KOG1176	Acyl-CoA synthetase
comp29804_c0	630.262	288.991	1.1249	3.13e-32	2000	ABC55421.1	myo-inositol-1-phosphate synthase [Glycine max]	K01858	E5.5.1.4, INO1	myo-inositol-1-phosphate synthase	GO:0008654//GO:0006021//GO:0019872	phospholipid biosynthetic process//inositol biosynthetic process//streptomycin biosynthetic process	GO:0004512//GO:0000166	inositol-3-phosphate synthase activity//nucleotide binding	--	--	KOG0693	Myo-inositol-1-phosphate synthase
comp16679_c0	481.977	221.266	1.1232	1.38e-24	1149	ACJ85877.1	unknown [Medicago truncatula] >gi|388492270|gb|AFK34201.1| unknown [Medicago truncatula] >gi|388509044|gb|AFK42588.1| unknown [Medicago truncatula]	K03263	EIF5A	translation initiation factor 5A	GO:0008612//GO:0045905//GO:0045901//GO:0006448//GO:0006452	peptidyl-lysine modification to hypusine//positive regulation of translational termination//positive regulation of translational elongation//regulation of translational elongation//translational frameshifting	GO:0043022//GO:0003746//GO:0003723	ribosome binding//translation elongation factor activity//RNA binding	GO:0005840	ribosome	KOG3271	Translation initiation factor 5A (eIF-5A)
comp18871_c0	61.0944	28.0578	1.1226	0.0021345	1035	XP_003524510.1	PREDICTED: oleosin 16 kDa-like [Glycine max]	--	--	--	--	--	--	--	GO:0012511//GO:0016021	monolayer-surrounded lipid storage body//integral to membrane	--	--
comp10380_c0	57.4931	26.425	1.1215	0.003227	1816	XP_003545111.1	PREDICTED: uncharacterized protein LOC100783739 [Glycine max]	K12199	VTA1, LIP5	vacuolar protein sorting-associated protein VTA1	--	--	--	--	--	--	--	--
comp20408_c0	325.02	149.445	1.1209	1.43e-16	2393	ABU95104.1	asparagine synthetase [Phaseolus vulgaris]	K01953	asnB, ASNS	asparagine synthase (glutamine-hydrolysing)	GO:0008033//GO:0006522//GO:0008152//GO:0070981//GO:0006531//GO:0006529	tRNA processing//alanine metabolic process//metabolic process//L-asparagine biosynthetic process//aspartate metabolic process//asparagine biosynthetic process	GO:0004066//GO:0016740//GO:0005524	asparagine synthase (glutamine-hydrolyzing) activity//transferase activity//ATP binding	GO:0005737	cytoplasm	KOG0571	Asparagine synthase (glutamine-hydrolyzing)
comp21778_c0	437.896	201.346	1.1209	2.82e-22	2031	XP_003551869.1	PREDICTED: protein SEC13 homolog [Glycine max]	K14004	SEC13	protein transport protein SEC13	--	--	GO:0005515	protein binding	--	--	KOG1332	Vesicle coat complex COPII, subunit SEC13
comp13051_c0	88.1964	40.5751	1.1201	0.00010413	1409	XP_003591941.1	Transmembrane protein [Medicago truncatula] >gi|355480989|gb|AES62192.1| Transmembrane protein [Medicago truncatula]	--	--	--	--	--	GO:0004252	serine-type endopeptidase activity	GO:0016021	integral to membrane	KOG2890	Predicted membrane protein
comp26405_c0	55.3892	25.4891	1.1197	0.0041113	1062	ACJ83880.1	unknown [Medicago truncatula] >gi|388512937|gb|AFK44530.1| unknown [Medicago truncatula]	K02879	RP-L17, rplQ	large subunit ribosomal protein L17	GO:0006412//GO:0042254	translation//ribosome biogenesis	GO:0003735	structural constituent of ribosome	GO:0005622//GO:0005840	intracellular//ribosome	KOG3280	Mitochondrial/chloroplast ribosomal protein L17
comp27010_c0	171.71	79.0604	1.1189	7.5e-09	1978	XP_003524526.1	PREDICTED: serine-threonine kinase receptor-associated protein-like [Glycine max]	K13137	STRAP, UNRIP	serine-threonine kinase receptor-associated protein	GO:0006355	regulation of transcription, DNA-dependent	GO:0005515	protein binding	GO:0005634	nucleus	KOG0643	Translation initiation factor 3, subunit i (eIF-3i)/TGF-beta receptor-interacting protein (TRIP-1)
comp30450_c0	3847.81	1772.24	1.1185	4.17e-196	3457	NP_001237525.1	sucrose synthase [Glycine max] >gi|3915873|sp|P13708.2|SUSY_SOYBN RecName: Full=Sucrose synthase; AltName: Full=Nodulin-100; Short=N-100; AltName: Full=Sucrose-UDP glucosyltransferase >gi|2606081|gb|AAC39323.1| sucrose synthase [Glycine max]	--	--	--	GO:0009058//GO:0006351//GO:0006144//GO:0009877//GO:0005985//GO:0005982//GO:0006206	biosynthetic process//transcription, DNA-dependent//purine nucleobase metabolic process//nodulation//sucrose metabolic process//starch metabolic process//pyrimidine nucleobase metabolic process	GO:0016157//GO:0003899//GO:0003677	sucrose synthase activity//DNA-directed RNA polymerase activity//DNA binding	GO:0005730	nucleolus	KOG0853	Glycosyltransferase
comp30914_c0	685.834	316.598	1.1152	1.23e-34	3314	XP_003588766.1	Ein3-binding f-box protein [Medicago truncatula] >gi|355477814|gb|AES59017.1| Ein3-binding f-box protein [Medicago truncatula]	K14515	EBF1_2	EIN3-binding F-box protein	--	--	GO:0005515	protein binding	--	--	KOG1947	Leucine rich repeat proteins, some proteins contain F-box
comp19529_c0	314.897	145.426	1.1146	6.4e-16	1086	AFK39502.1	unknown [Medicago truncatula]	--	--	--	--	--	GO:0020037	heme binding	--	--	KOG0537	Cytochrome b5
comp26187_c0	153.579	70.9348	1.1144	6.83e-08	2134	XP_003625953.1	hypothetical protein MTR_7g109360 [Medicago truncatula] >gi|355500968|gb|AES82171.1| hypothetical protein MTR_7g109360 [Medicago truncatula]	--	--	--	GO:0006508	proteolysis	GO:0005515//GO:0031072//GO:0008234	protein binding//heat shock protein binding//cysteine-type peptidase activity	--	--	KOG0550	Molecular chaperone (DnaJ superfamily)
comp25842_c0	97.4149	45.0505	1.1126	4.13e-05	1904	XP_003539920.1	PREDICTED: riboflavin synthase alpha chain-like [Glycine max]	--	--	--	--	--	--	--	--	--	KOG3310	Riboflavin synthase alpha chain
comp27338_c0	119.746	55.3911	1.1123	3.34e-06	2293	XP_003534469.1	PREDICTED: uncharacterized amino acid permease YhdG-like [Glycine max]	K03294	TC.APA	basic amino acid/polyamine antiporter, APA family	GO:0006865//GO:0009847//GO:0055085//GO:0006810//GO:0003333	amino acid transport//spore germination//transmembrane transport//transport//amino acid transmembrane transport	GO:0015171	amino acid transmembrane transporter activity	GO:0016021//GO:0016020	integral to membrane//membrane	KOG1286	Amino acid transporters
comp25476_c0	167.603	77.5712	1.1115	1.45e-08	2325	XP_003604059.1	Glutamate-1-semialdehyde 2,1-aminomutase [Medicago truncatula] >gi|345451028|gb|AEN94094.1| glutamate 1-semialdehyde aminotransferase [Medicago truncatula] >gi|355493107|gb|AES74310.1| Glutamate-1-semialdehyde 2,1-aminomutase [Medicago truncatula]	K01845	hemL	glutamate-1-semialdehyde 2,1-aminomutase	GO:0015994//GO:0006779//GO:0009058//GO:0033014	chlorophyll metabolic process//porphyrin-containing compound biosynthetic process//biosynthetic process//tetrapyrrole biosynthetic process	GO:0030170//GO:0008483//GO:0042286	pyridoxal phosphate binding//transaminase activity//glutamate-1-semialdehyde 2,1-aminomutase activity	--	--	KOG1401	Acetylornithine aminotransferase
comp19307_c0	58.863	27.2457	1.1113	0.0030169	802	NP_001237104.1	cyclin-dependent kinases regulatory subunit [Glycine max] >gi|356542684|ref|XP_003539796.1| PREDICTED: cyclin-dependent kinases regulatory subunit 2-like [Glycine max] >gi|42362268|gb|AAS13367.1| cyclin-dependent kinases regulatory subunit [Glycine max] >gi|255628843|gb|ACU14766.1| unknown [Glycine max] >gi|388501782|gb|AFK38957.1| unknown [Lotus japonicus]	K02219	CKS1	cyclin-dependent kinase regulatory subunit CKS1	GO:0045859//GO:0007049//GO:0016310	regulation of protein kinase activity//cell cycle//phosphorylation	GO:0016301//GO:0016538	kinase activity//cyclin-dependent protein serine/threonine kinase regulator activity	--	--	KOG3484	Cyclin-dependent protein kinase CDC28, regulatory subunit CKS1, and related proteins
comp27614_c0	119.09	55.1309	1.1111	3.65e-06	1543	XP_003626424.1	Chloroplast ribose-5-phosphate isomerase [Medicago truncatula] >gi|355501439|gb|AES82642.1| Chloroplast ribose-5-phosphate isomerase [Medicago truncatula]	K01807	rpiA	ribose 5-phosphate isomerase A	GO:0015976//GO:0006098//GO:0009052	carbon utilization//pentose-phosphate shunt//pentose-phosphate shunt, non-oxidative branch	GO:0004751	ribose-5-phosphate isomerase activity	--	--	KOG3075	Ribose 5-phosphate isomerase
comp28288_c0	358.263	166.087	1.1091	5.75e-18	1760	XP_003532291.1	PREDICTED: probable serine incorporator-like [Glycine max]	--	--	--	GO:0042254//GO:0006412	ribosome biogenesis//translation	GO:0003735	structural constituent of ribosome	GO:0016020//GO:0005840	membrane//ribosome	KOG2592	Tumor differentially expressed (TDE) protein
comp12770_c0	62.2522	28.914	1.1064	0.0021718	803	CAA07232.1	putative Pi starvation-induced protein [Cicer arietinum]	--	--	--	GO:0009966//GO:0043086//GO:0007275	regulation of signal transduction//negative regulation of catalytic activity//multicellular organismal development	GO:0042802//GO:0004252	identical protein binding//serine-type endopeptidase activity	GO:0016020	membrane	--	--
comp10782_c0	216.869	100.754	1.106	6.5e-11	1011	ACJ86076.1	unknown [Medicago truncatula] >gi|388509700|gb|AFK42916.1| unknown [Medicago truncatula]	K12877	MAGOH	protein mago nashi	--	--	--	--	GO:0005634	nucleus	KOG3392	Exon-exon junction complex, Magoh component
comp27680_c0	471.293	219.442	1.1028	2.12e-23	1901	NP_001237541.1	aspartate aminotransferase glyoxysomal isozyme AAT1 precursor [Glycine max] >gi|2654094|gb|AAC50014.1| aspartate aminotransferase glyoxysomal isozyme AAT1 precursor [Glycine max]	K14454	GOT1	aspartate aminotransferase, cytoplasmic	GO:0009094//GO:0006531//GO:0015976//GO:0006560//GO:0006536//GO:0000162//GO:0006522//GO:0006571//GO:0009058//GO:0006520//GO:0006107//GO:0009821//GO:0006534//GO:0006525	L-phenylalanine biosynthetic process//aspartate metabolic process//carbon utilization//proline metabolic process//glutamate metabolic process//tryptophan biosynthetic process//alanine metabolic process//tyrosine biosynthetic process//biosynthetic process//cellular amino acid metabolic process//oxaloacetate metabolic process//alkaloid biosynthetic process//cysteine metabolic process//arginine meta…	GO:0080130//GO:0030170//GO:0004069	L-phenylalanine:2-oxoglutarate aminotransferase activity//pyridoxal phosphate binding//L-aspartate:2-oxoglutarate aminotransferase activity	--	--	KOG1411	Aspartate aminotransferase/Glutamic oxaloacetic transaminase AAT1/GOT2
comp21857_c0	60.5205	28.2784	1.0977	0.002829	1909	XP_003602605.1	PRLI-interacting factor G [Medicago truncatula] >gi|355491653|gb|AES72856.1| PRLI-interacting factor G [Medicago truncatula]	--	--	--	--	--	GO:0003682	chromatin binding	GO:0000785	chromatin	--	--
comp13095_c0	102.448	47.8827	1.0973	2.96e-05	851	XP_003609670.1	Rapid alkalinization factor [Medicago truncatula] >gi|355510725|gb|AES91867.1| Rapid alkalinization factor [Medicago truncatula]	--	--	--	--	--	--	--	--	--	--	--
comp23624_c0	101.043	47.3142	1.0946	3.61e-05	1196	XP_003523891.1	PREDICTED: transmembrane protein 147-like [Glycine max]	--	--	--	--	--	--	--	--	--	KOG3236	Predicted membrane protein
comp30689_c0	111.498	52.2494	1.0935	1.15e-05	2629	XP_003616570.1	hypothetical protein MTR_5g081880 [Medicago truncatula] >gi|355517905|gb|AES99528.1| hypothetical protein MTR_5g081880 [Medicago truncatula]	--	--	--	GO:0042742	defense response to bacterium	--	--	--	--	--	--
comp21644_c0	109.778	51.4485	1.0934	1.39e-05	1286	XP_003552205.1	PREDICTED: PRA1 family protein A1-like [Glycine max]	--	--	--	--	--	--	--	--	--	--	--
comp31227_c0	279.514	131.002	1.0933	9.06e-14	11479	XP_003615335.1	E3 ubiquitin-protein ligase HUWE1 [Medicago truncatula] >gi|355516670|gb|AES98293.1| E3 ubiquitin-protein ligase HUWE1 [Medicago truncatula]	K10592	HUWE1, MULE, ARF-BP1	E3 ubiquitin-protein ligase HUWE1	GO:0016567	protein ubiquitination	GO:0005515//GO:0004842	protein binding//ubiquitin-protein ligase activity	GO:0005622	intracellular	KOG0939	E3 ubiquitin-protein ligase/Putative upstream regulatory element binding protein
comp26325_c0	142.708	66.9165	1.0926	3.73e-07	2592	XP_003537459.1	PREDICTED: E3 ubiquitin-protein ligase RING1-like [Glycine max]	--	--	--	GO:0006351//GO:0006206//GO:0006144//GO:0006281//GO:0016567//GO:0035556	transcription, DNA-dependent//pyrimidine nucleobase metabolic process//purine nucleobase metabolic process//DNA repair//protein ubiquitination//intracellular signal transduction	GO:0004842//GO:0005524//GO:0003677//GO:0005515//GO:0004518//GO:0046872//GO:0003899//GO:0008270	ubiquitin-protein ligase activity//ATP binding//DNA binding//protein binding//nuclease activity//metal ion binding//DNA-directed RNA polymerase activity//zinc ion binding	GO:0005730//GO:0005680	nucleolus//anaphase-promoting complex	KOG0800	FOG: Predicted E3 ubiquitin ligase
comp27706_c1	80.9955	37.9999	1.0918	0.00032911	1711	XP_003596866.1	mRNA-decapping enzyme-like protein [Medicago truncatula] >gi|355485914|gb|AES67117.1| mRNA-decapping enzyme-like protein [Medicago truncatula]	K12611	DCP1B	mRNA-decapping enzyme 1B	--	--	--	--	--	--	KOG2868	Decapping enzyme complex component DCP1
comp27936_c2	67.1105	31.5472	1.089	0.0015089	2103	XP_003598370.1	Membrane protein, putative [Medicago truncatula] >gi|355487418|gb|AES68621.1| Membrane protein, putative [Medicago truncatula]	--	--	--	GO:0006810//GO:0055085//GO:0015991//GO:0015992//GO:0030255//GO:0042967	transport//transmembrane transport//ATP hydrolysis coupled proton transport//proton transport//protein secretion by the type IV secretion system//acyl-carrier-protein biosynthetic process	GO:0005215//GO:0022857//GO:0008080//GO:0015078	transporter activity//transmembrane transporter activity//N-acetyltransferase activity//hydrogen ion transmembrane transporter activity	GO:0016021//GO:0005886//GO:0016020//GO:0033177	integral to membrane//plasma membrane//membrane//proton-transporting two-sector ATPase complex, proton-transporting domain	KOG2615	Permease of the major facilitator superfamily
comp19014_c0	69.8284	32.8269	1.0889	0.0011312	1148	AFK38507.1	unknown [Lotus japonicus]	--	--	--	--	--	--	--	--	--	--	--
comp12855_c0	133.455	62.7678	1.0883	1.14e-06	827	AFK39907.1	unknown [Medicago truncatula]	--	--	--	--	--	--	--	--	--	KOG0248	Cytoplasmic protein Max-1, contains PH, MyTH4 and FERM domains
comp27050_c0	79.9537	37.608	1.0881	0.00038559	2247	XP_003596481.1	hypothetical protein MTR_2g081000 [Medicago truncatula] >gi|355485529|gb|AES66732.1| hypothetical protein MTR_2g081000 [Medicago truncatula]	--	--	--	--	--	--	--	--	--	--	--
comp29616_c1	82.5626	38.8521	1.0875	0.00029241	2524	XP_003612319.1	Serine acetyltransferase [Medicago truncatula] >gi|355513654|gb|AES95277.1| Serine acetyltransferase [Medicago truncatula]	K00640	E2.3.1.30, cysE	serine O-acetyltransferase	GO:0006535//GO:0006534//GO:0008652//GO:0042967//GO:0000051//GO:0055114	cysteine biosynthetic process from serine//cysteine metabolic process//cellular amino acid biosynthetic process//acyl-carrier-protein biosynthetic process//urea cycle intermediate metabolic process//oxidation-reduction process	GO:0009001//GO:0046983//GO:0016620//GO:0003942	serine O-acetyltransferase activity//protein dimerization activity//oxidoreductase activity, acting on the aldehyde or oxo group of donors, NAD or NADP as acceptor//N-acetyl-gamma-glutamyl-phosphate reductase activity	GO:0005737	cytoplasm	KOG4750	Serine O-acetyltransferase
comp25688_c0	101.332	47.6877	1.0874	3.89e-05	1005	AFK41265.1	unknown [Lotus japonicus]	K10525	E5.3.99.6, aoc	allene oxide cyclase	--	--	GO:0016853	isomerase activity	GO:0009507	chloroplast	--	--
comp21609_c0	66.3635	31.235	1.0872	0.0016661	1046	AFK40523.1	unknown [Medicago truncatula]	--	--	--	--	--	--	--	--	--	--	--
comp16436_c0	321.188	151.187	1.0871	1.19e-15	871	AFK44950.1	unknown [Lotus japonicus]	--	--	--	--	--	--	--	--	--	--	--
comp20783_c0	74.1495	34.9076	1.0869	0.00072776	2151	XP_003523129.1	PREDICTED: elongator complex protein 3-like [Glycine max]	K07739	ELP3, KAT9	elongator complex protein 3	GO:0008152//GO:0042967	metabolic process//acyl-carrier-protein biosynthetic process	GO:0003824//GO:0008080//GO:0051536//GO:0016747	catalytic activity//N-acetyltransferase activity//iron-sulfur cluster binding//transferase activity, transferring acyl groups other than amino-acyl groups	--	--	KOG2535	RNA polymerase II elongator complex, subunit ELP3/histone acetyltransferase
comp17271_c0	151.812	71.5276	1.0857	1.6e-07	1228	ADX30686.1	2-Cys peroxiredoxin [Caragana jubata]	K03386	E1.11.1.15, PRDX, ahpC	peroxiredoxin (alkyl hydroperoxide reductase subunit C)	GO:0055114	oxidation-reduction process	GO:0051920//GO:0016491//GO:0016209	peroxiredoxin activity//oxidoreductase activity//antioxidant activity	--	--	KOG0852	Alkyl hydroperoxide reductase, thiol specific antioxidant and related enzymes
comp31670_c0	108.733	51.3734	1.0817	1.89e-05	638	NP_001242769.1	peroxidase precursor [Glycine max] >gi|255637152|gb|ACU18907.1| unknown [Glycine max]	--	--	--	GO:0006804//GO:0055114//GO:0006979	peroxidase reaction//oxidation-reduction process//response to oxidative stress	GO:0020037//GO:0046872//GO:0004601	heme binding//metal ion binding//peroxidase activity	--	--	--	--
comp12953_c0	205.636	97.2802	1.0799	5.23e-10	1579	XP_003610076.1	Peroxidase [Medicago truncatula] >gi|355511131|gb|AES92273.1| Peroxidase [Medicago truncatula] >gi|388523127|gb|AFK49625.1| unknown [Medicago truncatula]	K00430	E1.11.1.7	peroxidase	GO:0055114//GO:0006804//GO:0006979	oxidation-reduction process//peroxidase reaction//response to oxidative stress	GO:0020037//GO:0004601//GO:0046872	heme binding//peroxidase activity//metal ion binding	--	--	--	--
comp12959_c0	201.891	95.5183	1.0797	7.96e-10	1195	AFK48486.1	unknown [Lotus japonicus]	K07874	RAB1A	Ras-related protein Rab-1A	GO:0007264//GO:0015684//GO:0007186//GO:0007165//GO:0006576	small GTPase mediated signal transduction//ferrous iron transport//G-protein coupled receptor signaling pathway//signal transduction//cellular biogenic amine metabolic process	GO:0004871//GO:0005525//GO:0015093//GO:0031683//GO:0005524//GO:0003924//GO:0019001	signal transducer activity//GTP binding//ferrous iron transmembrane transporter activity//G-protein beta/gamma-subunit complex binding//ATP binding//GTPase activity//guanyl nucleotide binding	GO:0005634//GO:0016021//GO:0005737//GO:0005622	nucleus//integral to membrane//cytoplasm//intracellular	KOG0084	GTPase Rab1/YPT1, small G protein superfamily, and related GTP-binding proteins
comp26068_c0	114.992	54.469	1.078	1.02e-05	1485	XP_003517559.1	PREDICTED: uncharacterized protein LOC100798782 [Glycine max]	--	--	--	--	--	GO:0016757	transferase activity, transferring glycosyl groups	--	--	--	--
comp19704_c0	64.4952	30.5606	1.0775	0.0022274	1615	XP_003536434.1	PREDICTED: uncharacterized protein LOC100815695 [Glycine max]	--	--	--	GO:0000398	mRNA splicing, via spliceosome	GO:0003676//GO:0017069//GO:0000166	nucleic acid binding//snRNA binding//nucleotide binding	--	--	KOG0118	FOG: RRM domain
comp25569_c0	62.9005	29.8361	1.076	0.0026635	2043	XP_003623663.1	Auxin efflux carrier component auxin transport protein [Medicago truncatula] >gi|355498678|gb|AES79881.1| Auxin efflux carrier component auxin transport protein [Medicago truncatula]	--	--	--	GO:0055085	transmembrane transport	--	--	GO:0016021	integral to membrane	KOG2722	Predicted membrane protein
comp29489_c0	98.4057	46.6971	1.0754	6.34e-05	2472	BAE71245.1	putative zinc dependent protease [Trifolium pratense]	K03798	ftsH, hflB	cell division protease FtsH	GO:0015995//GO:0030163//GO:0015979//GO:0006355//GO:0006310//GO:0006508//GO:0015994//GO:0006281	chlorophyll biosynthetic process//protein catabolic process//photosynthesis//regulation of transcription, DNA-dependent//DNA recombination//proteolysis//chlorophyll metabolic process//DNA repair	GO:0016887//GO:0016301//GO:0009378//GO:0005524//GO:0016851//GO:0004222//GO:0003678//GO:0008270//GO:0008134//GO:0017111	ATPase activity//kinase activity//four-way junction helicase activity//ATP binding//magnesium chelatase activity//metalloendopeptidase activity//DNA helicase activity//zinc ion binding//transcription factor binding//nucleoside-triphosphatase activity	GO:0005657//GO:0010007//GO:0005667//GO:0009379//GO:0016021	replication fork//magnesium chelatase complex//transcription factor complex//Holliday junction helicase complex//integral to membrane	KOG0731	AAA+-type ATPase containing the peptidase M41 domain
comp31073_c0	59.7773	28.3825	1.0746	0.0037697	2577	XP_003551797.1	PREDICTED: translation initiation factor eIF-2B subunit delta-like [Glycine max]	K03680	EIF2B4	translation initiation factor eIF-2B subunit delta	GO:0044237	cellular metabolic process	--	--	--	--	KOG1467	Translation initiation factor 2B, delta subunit (eIF-2Bdelta/GCD2)
comp26576_c0	219.399	104.226	1.0738	1.4e-10	1029	AFK33893.1	unknown [Lotus japonicus]	--	--	--	--	--	--	--	--	--	--	--
comp31304_c0	5517.65	2623.01	1.0728	7.56e-265	3095	XP_003531498.1	PREDICTED: elongation factor 2-like [Glycine max]	K03234	EEF2	elongation factor 2	GO:0046486//GO:0006184//GO:0006687//GO:0006027//GO:0006012	glycerolipid metabolic process//GTP catabolic process//glycosphingolipid metabolic process//glycosaminoglycan catabolic process//galactose metabolic process	GO:0005525//GO:0003924//GO:0004565	GTP binding//GTPase activity//beta-galactosidase activity	GO:0009341	beta-galactosidase complex	KOG0469	Elongation factor 2
comp25467_c0	128.93	61.3293	1.0719	2.57e-06	2701	XP_003516428.1	PREDICTED: U-box domain-containing protein 16-like [Glycine max]	--	--	--	GO:0016567	protein ubiquitination	GO:0004842//GO:0005515	ubiquitin-protein ligase activity//protein binding	GO:0000151	ubiquitin ligase complex	KOG4642	Chaperone-dependent E3 ubiquitin protein ligase (contains TPR repeats)
comp12581_c0	138.701	65.9957	1.0715	9.07e-07	1766	XP_003546877.1	PREDICTED: zinc finger A20 and AN1 domain-containing stress-associated protein 5-like [Glycine max]	--	--	--	--	--	GO:0003677//GO:0008270	DNA binding//zinc ion binding	--	--	KOG3173	Predicted Zn-finger protein
comp18109_c0	75.7044	36.0272	1.0713	0.00073191	861	XP_003556462.1	PREDICTED: mitochondrial import inner membrane translocase subunit tim23-like [Glycine max]	--	--	--	--	--	--	--	GO:0016021	integral to membrane	KOG3324	Mitochondrial import inner membrane translocase, subunit TIM23
comp16172_c0	222.887	106.268	1.0686	1.16e-10	1601	AFK46458.1	unknown [Medicago truncatula]	K06890	K06890	--	--	--	--	--	--	--	KOG2322	N-methyl-D-aspartate receptor glutamate-binding subunit
comp26696_c0	72.491	34.5895	1.0675	0.0010694	2299	XP_003590261.1	Glycerol-3-phosphate dehydrogenase SDP6 [Medicago truncatula] >gi|355479309|gb|AES60512.1| Glycerol-3-phosphate dehydrogenase SDP6 [Medicago truncatula]	K00111	glpA, glpD	glycerol-3-phosphate dehydrogenase	GO:0016117//GO:0006633//GO:0008033//GO:0006554//GO:0006072//GO:0006118//GO:0006574//GO:0006550//GO:0018874//GO:0055114//GO:0006552//GO:0006568//GO:0006631//GO:0046486	carotenoid biosynthetic process//fatty acid biosynthetic process//tRNA processing//lysine catabolic process//glycerol-3-phosphate metabolic process//electron transport//valine catabolic process//isoleucine catabolic process//benzoate metabolic process//oxidation-reduction process//leucine catabolic process//tryptophan metabolic process//fatty acid metabolic process//glycerolipid metabolic process	GO:0050660//GO:0016705//GO:0003857//GO:0016491//GO:0004368	flavin adenine dinucleotide binding//oxidoreductase activity, acting on paired donors, with incorporation or reduction of molecular oxygen//3-hydroxyacyl-CoA dehydrogenase activity//oxidoreductase activity//glycerol-3-phosphate dehydrogenase activity	GO:0009331	glycerol-3-phosphate dehydrogenase complex	KOG0042	Glycerol-3-phosphate dehydrogenase
comp24850_c0	113.401	54.1397	1.0667	1.47e-05	1476	XP_003540546.1	PREDICTED: quinone oxidoreductase 1-like [Glycine max]	K00344	E1.6.5.5, qor	NADPH2:quinone reductase	GO:0055114//GO:0008152	oxidation-reduction process//metabolic process	GO:0000166//GO:0016491//GO:0008270	nucleotide binding//oxidoreductase activity//zinc ion binding	--	--	KOG1197	Predicted quinone oxidoreductase
comp25874_c0	97.315	46.4844	1.0659	8.11e-05	2151	XP_003523179.1	PREDICTED: probable beta-1,4-xylosyltransferase IRX10L-like [Glycine max]	--	--	--	--	--	--	--	GO:0016020	membrane	KOG1021	Acetylglucosaminyltransferase EXT1/exostosin 1
comp23126_c0	399.365	190.809	1.0656	7.24e-19	1994	AFK44106.1	unknown [Medicago truncatula]	--	--	--	--	--	--	--	--	--	--	--
comp24122_c0	59.1863	28.3212	1.0634	0.0043813	2460	XP_003607787.1	hypothetical protein MTR_4g082930 [Medicago truncatula] >gi|355508842|gb|AES89984.1| hypothetical protein MTR_4g082930 [Medicago truncatula]	--	--	--	GO:0006771//GO:0019497	riboflavin metabolic process//hexachlorocyclohexane metabolic process	GO:0016787//GO:0046872//GO:0003993	hydrolase activity//metal ion binding//acid phosphatase activity	--	--	KOG1378	Purple acid phosphatase
comp29810_c0	171.973	82.3292	1.0627	3.17e-08	2908	XP_003609403.1	Seed imbibition protein [Medicago truncatula] >gi|355510458|gb|AES91600.1| Seed imbibition protein [Medicago truncatula]	K11138	K11138, RIF1	telomere-associated protein RIF1	GO:0008152	metabolic process	GO:0003824	catalytic activity	--	--	--	--
comp18755_c0	77.1439	36.9493	1.062	0.00069905	1690	XP_003597072.1	hypothetical protein MTR_2g089350 [Medicago truncatula] >gi|355486120|gb|AES67323.1| hypothetical protein MTR_2g089350 [Medicago truncatula]	--	--	--	GO:0007165//GO:0019882//GO:0006886//GO:0006955//GO:0006950	signal transduction//antigen processing and presentation//intracellular protein transport//immune response//response to stress	GO:0042289	MHC class II protein binding	GO:0042613//GO:0016020	MHC class II protein complex//membrane	--	--
comp28714_c0	74.7802	35.8297	1.0615	0.0008965	1624	XP_003603058.1	Heat stress transcription factor B-4 [Medicago truncatula] >gi|355492106|gb|AES73309.1| Heat stress transcription factor B-4 [Medicago truncatula]	K09419	HSFF	heat shock transcription factor, other eukaryote	GO:0006355	regulation of transcription, DNA-dependent	GO:0043565//GO:0003700	sequence-specific DNA binding//sequence-specific DNA binding transcription factor activity	GO:0005667//GO:0005634	transcription factor complex//nucleus	KOG0627	Heat shock transcription factor
comp17278_c0	120.065	57.5646	1.0606	8.08e-06	1488	XP_003518904.1	PREDICTED: BI1-like protein-like [Glycine max]	K06890	K06890	--	GO:0016032	viral process	--	--	GO:0016021	integral to membrane	KOG2322	N-methyl-D-aspartate receptor glutamate-binding subunit
comp23674_c0	91.3578	43.7991	1.0606	0.00016274	2711	XP_003594861.1	MOSC domain-containing protein [Medicago truncatula] >gi|355483909|gb|AES65112.1| MOSC domain-containing protein [Medicago truncatula]	--	--	--	GO:0007010//GO:0008152	cytoskeleton organization//metabolic process	GO:0030151//GO:0003824//GO:0030170//GO:0003779	molybdenum ion binding//catalytic activity//pyridoxal phosphate binding//actin binding	GO:0005634	nucleus	KOG2362	Uncharacterized Fe-S protein
comp10684_c0	744.903	357.155	1.0605	6.48e-35	1156	XP_003603142.1	NADH-ubiquinone oxidoreductase subunit-like protein [Medicago truncatula] >gi|355492190|gb|AES73393.1| NADH-ubiquinone oxidoreductase subunit-like protein [Medicago truncatula] >gi|388521945|gb|AFK49034.1| unknown [Medicago truncatula]	K03940	NDUFS7	NADH dehydrogenase (ubiquinone) Fe-S protein 7	GO:0006744//GO:0006814//GO:0006120//GO:0015992//GO:0055114	ubiquinone biosynthetic process//sodium ion transport//mitochondrial electron transport, NADH to ubiquinone//proton transport//oxidation-reduction process	GO:0051536//GO:0051539//GO:0048038//GO:0046872//GO:0008137	iron-sulfur cluster binding//4 iron, 4 sulfur cluster binding//quinone binding//metal ion binding//NADH dehydrogenase (ubiquinone) activity	--	--	KOG1687	NADH-ubiquinone oxidoreductase, NUFS7/PSST/20 kDa subunit
comp21465_c0	72.1486	34.6441	1.0584	0.0012182	1271	XP_003553006.1	PREDICTED: 50S ribosomal protein L19, chloroplastic-like [Glycine max]	--	--	--	GO:0042254//GO:0006412//GO:0006754//GO:0006200	ribosome biogenesis//translation//ATP biosynthetic process//ATP catabolic process	GO:0005524//GO:0003735//GO:0016887	ATP binding//structural constituent of ribosome//ATPase activity	GO:0005840//GO:0000275//GO:0005622	ribosome//mitochondrial proton-transporting ATP synthase complex, catalytic core F(1)//intracellular	KOG1698	Mitochondrial/chloroplast ribosomal protein L19
comp31309_c1	92.9439	44.6553	1.0575	0.00014397	5329	XP_003524816.1	PREDICTED: E3 ubiquitin-protein ligase UPL1-like [Glycine max]	K10592	HUWE1, MULE, ARF-BP1	E3 ubiquitin-protein ligase HUWE1	GO:0016567	protein ubiquitination	GO:0004842	ubiquitin-protein ligase activity	--	--	KOG0939	E3 ubiquitin-protein ligase/Putative upstream regulatory element binding protein
comp18757_c0	248.825	119.608	1.0568	1.11e-11	1868	AFK44756.1	unknown [Medicago truncatula]	--	--	--	--	--	--	--	GO:0016021	integral to membrane	--	--
comp17232_c0	288.868	138.904	1.0563	1.6e-13	1566	XP_003604369.1	hypothetical protein MTR_4g010100 [Medicago truncatula] >gi|355505424|gb|AES86566.1| hypothetical protein MTR_4g010100 [Medicago truncatula]	--	--	--	GO:0048193//GO:0048870	Golgi vesicle transport//cell motility	GO:0005515	protein binding	GO:0031514//GO:0016020	motile cilium//membrane	--	--
comp25528_c1	717.278	345.055	1.0557	2.15e-33	2369	XP_003537728.1	PREDICTED: sulfite reductase [ferredoxin] [Glycine max]	K00392	sir	sulfite reductase (ferredoxin)	GO:0006355//GO:1900160//GO:0045892//GO:0019424//GO:0006275//GO:0055114//GO:0006790	regulation of transcription, DNA-dependent//plastid DNA packaging//negative regulation of transcription, DNA-dependent//sulfide oxidation, using siroheme sulfite reductase//regulation of DNA replication//oxidation-reduction process//sulfur compound metabolic process	GO:0016491//GO:0051536//GO:0050311//GO:0051539//GO:0020037//GO:0046872//GO:0003677	oxidoreductase activity//iron-sulfur cluster binding//sulfite reductase (ferredoxin) activity//4 iron, 4 sulfur cluster binding//heme binding//metal ion binding//DNA binding	GO:0042644	chloroplast nucleoid	KOG0560	Sulfite reductase (ferredoxin)
comp30379_c0	159.2	76.7308	1.053	1.55e-07	3755	XP_003532660.1	PREDICTED: copper-transporting ATPase RAN1-like [Glycine max]	K01533	E3.6.3.4, ATP7, copA	Cu2+-exporting ATPase	GO:0006825//GO:0030001//GO:0006812//GO:0006754	copper ion transport//metal ion transport//cation transport//ATP biosynthetic process	GO:0046872//GO:0005507//GO:0015662//GO:0008658//GO:0000166//GO:0005524	metal ion binding//copper ion binding//ATPase activity, coupled to transmembrane movement of ions, phosphorylative mechanism//penicillin binding//nucleotide binding//ATP binding	GO:0016021	integral to membrane	KOG0207	Cation transport ATPase
comp32375_c0	88.2539	42.5477	1.0526	0.00024875	1101	XP_003553225.1	PREDICTED: uncharacterized protein LOC100306619 [Glycine max] >gi|255629099|gb|ACU14894.1| unknown [Glycine max]	--	--	--	--	--	--	--	--	--	--	--
comp26616_c0	236.162	113.966	1.0512	5.11e-11	1144	--	--	--	--	--	GO:0007155//GO:0042246	cell adhesion//tissue regeneration	--	--	GO:0016021	integral to membrane	--	--
comp10147_c0	68.5419	33.1299	1.0489	0.0019267	1261	NP_001235745.1	uncharacterized protein LOC100305975 [Glycine max] >gi|255627157|gb|ACU13923.1| unknown [Glycine max]	K02996	RP-S9, rpsI	small subunit ribosomal protein S9	GO:0042254//GO:0006412	ribosome biogenesis//translation	GO:0003735	structural constituent of ribosome	GO:0005840	ribosome	KOG1697	Mitochondrial/chloroplast ribosomal protein S9
comp25965_c0	92.846	44.8971	1.0482	0.00016482	2088	XP_003591043.1	hypothetical protein MTR_1g082210 [Medicago truncatula] >gi|355480091|gb|AES61294.1| hypothetical protein MTR_1g082210 [Medicago truncatula]	K14493	GID1	gibberellin receptor GID1	GO:0015694//GO:0015994//GO:0008152//GO:0015996//GO:0015979	mercury ion transport//chlorophyll metabolic process//metabolic process//chlorophyll catabolic process//photosynthesis	GO:0047746//GO:0015097//GO:0016787	chlorophyllase activity//mercury ion transmembrane transporter activity//hydrolase activity	GO:0016020//GO:0009523//GO:0009539	membrane//photosystem II//photosystem II reaction center	KOG1515	Arylacetamide deacetylase
comp18024_c0	82.5554	39.9501	1.0472	0.00047585	1888	XP_003521747.1	PREDICTED: KH domain-containing protein At4g18375-like [Glycine max]	K13162	PCBP2_3_4	poly(rC)-binding protein 2/3/4	--	--	GO:0003723	RNA binding	--	--	KOG2190	PolyC-binding proteins alphaCP-1 and related KH domain proteins
comp12502_c0	71.9467	34.8602	1.0453	0.0014232	1806	XP_003618952.1	Thioredoxin domain-containing protein [Medicago truncatula] >gi|355493967|gb|AES75170.1| Thioredoxin domain-containing protein [Medicago truncatula]	--	--	--	GO:0045454	cell redox homeostasis	--	--	--	--	--	--
comp18855_c0	89.8359	43.5383	1.045	0.00023444	2016	XP_003531693.1	PREDICTED: uncharacterized protein LOC100776620 [Glycine max]	--	--	--	GO:0008272	sulfate transport	GO:0015116	sulfate transmembrane transporter activity	GO:0016021//GO:0005886	integral to membrane//plasma membrane	--	--
comp10045_c0	84.7372	41.0987	1.0439	0.00039755	2160	XP_003531769.1	PREDICTED: uncharacterized protein LOC100817421 [Glycine max]	--	--	--	--	--	GO:0003676	nucleic acid binding	--	--	KOG1457	RNA binding protein (contains RRM repeats)
comp12791_c0	170.03	82.5024	1.0433	6.38e-08	2105	XP_003602076.1	Aspartyl aminopeptidase [Medicago truncatula] >gi|355491124|gb|AES72327.1| Aspartyl aminopeptidase [Medicago truncatula]	--	--	--	GO:0006508	proteolysis	GO:0046872//GO:0008270//GO:0004177//GO:0008237	metal ion binding//zinc ion binding//aminopeptidase activity//metallopeptidase activity	--	--	KOG2596	Aminopeptidase I zinc metalloprotease (M18)
comp19010_c0	95.6472	46.4337	1.0426	0.00013389	1397	AFK45082.1	unknown [Medicago truncatula]	--	--	--	--	--	--	--	--	--	KOG3292	Predicted membrane protein
comp25355_c0	97.9208	47.554	1.042	0.00010671	1883	XP_003518061.1	PREDICTED: uncharacterized protein LOC100797011 [Glycine max]	--	--	--	--	--	--	--	GO:0030089	phycobilisome	--	--
comp31898_c0	148.783	72.318	1.0408	6.05e-07	1693	XP_003608344.1	hypothetical protein MTR_4g092850 [Medicago truncatula] >gi|355509399|gb|AES90541.1| hypothetical protein MTR_4g092850 [Medicago truncatula]	--	--	--	--	--	GO:0005515	protein binding	--	--	--	--
comp28327_c0	810.587	394.051	1.0406	6.22e-37	2202	CAD29733.1	pectin methylesterase [Sesbania rostrata]	K01051	E3.1.1.11	pectinesterase	GO:0005985//GO:0045490//GO:0005982//GO:0043086//GO:0042545	sucrose metabolic process//pectin catabolic process//starch metabolic process//negative regulation of catalytic activity//cell wall modification	GO:0004857//GO:0045330//GO:0030599	enzyme inhibitor activity//aspartyl esterase activity//pectinesterase activity	GO:0005618	cell wall	--	--
comp21632_c0	120.705	58.6842	1.0404	1.08e-05	1621	ACJ84406.1	unknown [Medicago truncatula]	--	--	--	--	--	--	--	--	--	KOG2970	Predicted membrane protein
comp28990_c0	138.791	67.4849	1.0403	1.71e-06	758	NP_001235208.1	uncharacterized protein LOC100500241 [Glycine max] >gi|255629810|gb|ACU15255.1| unknown [Glycine max]	--	--	--	--	--	GO:0005515	protein binding	--	--	KOG1769	Ubiquitin-like proteins
comp26894_c0	888.987	432.267	1.0402	1.7e-40	1202	NP_001238405.1	uncharacterized protein LOC100527593 precursor [Glycine max] >gi|255632707|gb|ACU16705.1| unknown [Glycine max]	--	--	--	GO:0006118	electron transport	GO:0009055//GO:0005507	electron carrier activity//copper ion binding	--	--	--	--
comp28960_c1	154.667	75.2818	1.0388	3.43e-07	576	BAK19068.1	ubiquitin [Ipomoea nil]	K08770	UBC	ubiquitin C	--	--	GO:0005515	protein binding	--	--	KOG0003	Ubiquitin/60s ribosomal protein L40 fusion
comp18778_c0	137.172	66.8276	1.0375	2.13e-06	2903	XP_003553972.1	PREDICTED: protein AUXIN SIGNALING F-BOX 3-like [Glycine max]	--	--	--	--	--	GO:0005515	protein binding	--	--	KOG1947	Leucine rich repeat proteins, some proteins contain F-box
comp24798_c0	179.466	87.454	1.0371	2.82e-08	2291	XP_003526204.1	PREDICTED: probable CCR4-associated factor 1 homolog 7-like [Glycine max]	K12581	CNOT7_8, CAF1, POP2	CCR4-NOT transcription complex subunit 7/8	GO:0007067//GO:0006355	mitosis//regulation of transcription, DNA-dependent	GO:0003676	nucleic acid binding	GO:0005634//GO:0000775	nucleus//chromosome, centromeric region	KOG0304	mRNA deadenylase subunit
comp17978_c1	87.3444	42.5991	1.0359	0.0003379	1587	XP_003526460.1	PREDICTED: nucleolysin TIAR-like [Glycine max]	K13201	TIA1, TIAL1	nucleolysin TIA-1/TIAR	GO:0006355	regulation of transcription, DNA-dependent	GO:0003676//GO:0000166//GO:0003677	nucleic acid binding//nucleotide binding//DNA binding	--	--	KOG0118	FOG: RRM domain
comp12881_c0	263.588	128.673	1.0346	5.47e-12	1862	XP_003592837.1	hypothetical protein MTR_1g116590 [Medicago truncatula] >gi|355481885|gb|AES63088.1| hypothetical protein MTR_1g116590 [Medicago truncatula]	--	--	--	--	--	--	--	--	--	--	--
comp28208_c0	78.7086	38.4392	1.0339	0.00081435	1694	XP_003538880.1	PREDICTED: thaumatin-like protein 1-like [Glycine max]	--	--	--	--	--	--	--	--	--	--	--
comp10411_c0	70.7461	34.5677	1.0332	0.001811	1500	Q41009.1	RecName: Full=Translocase of chloroplast 34; AltName: Full=34 kDa chloroplast outer envelope protein; AltName: Full=GTP-binding protein IAP34; AltName: Full=GTP-binding protein OEP34 >gi|510190|emb|CAA82196.1| chloroplast outer envelope protein 34 [Pisum sativum] >gi|3293201|gb|AAC25785.1| GTP-binding protein [Pisum sativum]	--	--	--	GO:0051301//GO:0007264//GO:0015031//GO:0007049//GO:0006886//GO:0015684//GO:0007059	cell division//small GTPase mediated signal transduction//protein transport//cell cycle//intracellular protein transport//ferrous iron transport//chromosome segregation	GO:0015450//GO:0005525//GO:0003677//GO:0005515//GO:0015093//GO:0043531//GO:0000166//GO:0003924//GO:0016787//GO:0005524	P-P-bond-hydrolysis-driven protein transmembrane transporter activity//GTP binding//DNA binding//protein binding//ferrous iron transmembrane transporter activity//ADP binding//nucleotide binding//GTPase activity//hydrolase activity//ATP binding	GO:0009707//GO:0016021//GO:0005634//GO:0005622//GO:0005737//GO:0009941	chloroplast outer membrane//integral to membrane//nucleus//intracellular//cytoplasm//chloroplast envelope	--	--
comp26890_c0	79.5155	38.9246	1.0306	0.00078184	1891	XP_003551172.1	PREDICTED: F-box only protein 6-like [Glycine max]	--	--	--	--	--	GO:0005515	protein binding	--	--	--	--
comp11053_c0	208.915	102.286	1.0303	1.7e-09	1632	XP_003616933.1	UBA and UBX domain-containing protein [Medicago truncatula] >gi|355518268|gb|AES99891.1| UBA and UBX domain-containing protein [Medicago truncatula]	K14012	SHP1, UBX1, NSFL1C	UBX domain-containing protein 1	--	--	GO:0005515	protein binding	--	--	KOG2086	Protein tyrosine phosphatase SHP1/Cofactor for p97 ATPase-mediated vesicle membrane fusion
comp21078_c0	66.5624	32.5977	1.0299	0.0028241	1040	NP_001238227.1	uncharacterized protein LOC100305630 [Glycine max] >gi|255626139|gb|ACU13414.1| unknown [Glycine max]	--	--	--	GO:0006412//GO:0042254	translation//ribosome biogenesis	GO:0003735	structural constituent of ribosome	GO:0005622//GO:0005840	intracellular//ribosome	KOG3419	Mitochondrial/chloroplast ribosomal protein S16
comp31786_c0	99.9269	49.0695	1.026	0.00010978	1197	XP_003540883.1	PREDICTED: ubiquitin-conjugating enzyme E2 10-like [Glycine max]	K06689	UBE2D_E, UBC4, UBC5	ubiquitin-conjugating enzyme E2 D/E	GO:0015031//GO:0006464	protein transport//cellular protein modification process	GO:0005515//GO:0005524//GO:0016881	protein binding//ATP binding//acid-amino acid ligase activity	--	--	KOG0417	Ubiquitin-protein ligase
comp12900_c0	115.788	56.9059	1.0248	2.33e-05	2252	XP_003529466.1	PREDICTED: dual specificity protein kinase pyk1-like [Glycine max]	--	--	--	GO:0009966//GO:0006468//GO:0016310//GO:0042254//GO:0009069//GO:0006412	regulation of signal transduction//protein phosphorylation//phosphorylation//ribosome biogenesis//serine family amino acid metabolic process//translation	GO:0004674//GO:0005515//GO:0005524//GO:0004672//GO:0003735	protein serine/threonine kinase activity//protein binding//ATP binding//protein kinase activity//structural constituent of ribosome	GO:0005622//GO:0005840	intracellular//ribosome	KOG0192	Tyrosine kinase specific for activated (GTP-bound) p21cdc42Hs
comp26364_c1	61.7979	30.3768	1.0246	0.0047178	2648	XP_003623549.1	Class E vacuolar protein-sorting machinery protein HSE1 [Medicago truncatula] >gi|355498564|gb|AES79767.1| Class E vacuolar protein-sorting machinery protein HSE1 [Medicago truncatula]	--	--	--	GO:0006886	intracellular protein transport	GO:0005543	phospholipid binding	GO:0005622//GO:0016020	intracellular//membrane	KOG1087	Cytosolic sorting protein GGA2/TOM1
comp28426_c2	106.904	52.5715	1.024	5.72e-05	1853	XP_003546130.1	PREDICTED: RING finger protein 157-like [Glycine max]	--	--	--	--	--	GO:0008270//GO:0005515//GO:0003723//GO:0043169	zinc ion binding//protein binding//RNA binding//cation binding	--	--	KOG4265	Predicted E3 ubiquitin ligase
comp30306_c0	109.554	53.8729	1.024	4.41e-05	2481	XP_003529356.1	PREDICTED: uncharacterized protein LOC100798565 [Glycine max]	--	--	--	GO:0007218//GO:0007631//GO:0006355	neuropeptide signaling pathway//feeding behavior//regulation of transcription, DNA-dependent	GO:0003677	DNA binding	--	--	--	--
comp30229_c0	7382.74	3632.58	1.0232	0	3128	BAE71251.1	putative arginine decarboxylase [Trifolium pratense]	K01583	E4.1.1.19	arginine decarboxylase	GO:0006560//GO:0006260//GO:0008295//GO:0006527//GO:0006525	proline metabolic process//DNA replication//spermidine biosynthetic process//arginine catabolic process//arginine metabolic process	GO:0003824//GO:0008792	catalytic activity//arginine decarboxylase activity	GO:0000808//GO:0005634	origin recognition complex//nucleus	--	--
comp26553_c1	203.93	100.507	1.0208	3.75e-09	1255	XP_003554594.1	PREDICTED: germin-like protein 5-1-like [Glycine max]	--	--	--	--	--	GO:0005524//GO:0045735//GO:0030145	ATP binding//nutrient reservoir activity//manganese ion binding	GO:0048046	apoplast	--	--
comp19775_c0	78.8416	38.8594	1.0207	0.00093716	1980	XP_003554598.1	PREDICTED: isopenicillin N epimerase-like isoform 1 [Glycine max] >gi|356572892|ref|XP_003554599.1| PREDICTED: isopenicillin N epimerase-like isoform 2 [Glycine max]	--	--	--	GO:0008152	metabolic process	GO:0003824//GO:0030170	catalytic activity//pyridoxal phosphate binding	--	--	--	--
comp25041_c0	124.982	61.6507	1.0195	1.02e-05	1909	AFK40219.1	unknown [Lotus japonicus]	--	--	--	GO:0061025//GO:0046813//GO:0006865//GO:0055114//GO:0015992//GO:0003333//GO:0006278//GO:0009060//GO:0006123//GO:0006118	membrane fusion//virion attachment, binding of host cell surface receptor//amino acid transport//oxidation-reduction process//proton transport//amino acid transmembrane transport//RNA-dependent DNA replication//aerobic respiration//mitochondrial electron transport, cytochrome c to oxygen//electron transport	GO:0005506//GO:0004129//GO:0015171//GO:0009055//GO:0003964//GO:0020037	iron ion binding//cytochrome-c oxidase activity//amino acid transmembrane transporter activity//electron carrier activity//RNA-directed DNA polymerase activity//heme binding	GO:0019031//GO:0045277//GO:0016020//GO:0016021	viral envelope//respiratory chain complex IV//membrane//integral to membrane	--	--
comp21217_c0	135.775	66.983	1.0194	3.53e-06	1298	XP_003529301.1	PREDICTED: vacuolar protein sorting-associated protein 28 homolog 2-like isoform 2 [Glycine max]	K12184	VPS28	ESCRT-I complex subunit VPS28	GO:0007275//GO:0055114	multicellular organismal development//oxidation-reduction process	GO:0016706	oxidoreductase activity, acting on paired donors, with incorporation or reduction of molecular oxygen, 2-oxoglutarate as one donor, and incorporation of one atom each of oxygen into both donors	GO:0042600	chorion	KOG3284	Vacuolar sorting protein VPS28
comp17139_c0	4376.43	2162.98	1.0167	1.12e-193	1466	XP_003606510.1	Cytosolic ascorbate peroxidase [Medicago truncatula] >gi|355507565|gb|AES88707.1| Cytosolic ascorbate peroxidase [Medicago truncatula] >gi|388493358|gb|AFK34745.1| unknown [Medicago truncatula]	K00434	E1.11.1.11	L-ascorbate peroxidase	GO:0006355//GO:0006979//GO:0055114//GO:0006804	regulation of transcription, DNA-dependent//response to oxidative stress//oxidation-reduction process//peroxidase reaction	GO:0020037//GO:0004601//GO:0003700	heme binding//peroxidase activity//sequence-specific DNA binding transcription factor activity	GO:0005667//GO:0005622//GO:0005576	transcription factor complex//intracellular//extracellular region	--	--
comp24569_c0	561.425	277.781	1.0151	1.23e-24	960	AFK44762.1	unknown [Lotus japonicus]	K03094	SKP1, CBF3D	S-phase kinase-associated protein 1	GO:0006511//GO:0016068	ubiquitin-dependent protein catabolic process//type I hypersensitivity	GO:0005515	protein binding	--	--	KOG1724	SCF ubiquitin ligase, Skp1 component
comp11089_c0	120.844	59.8026	1.0149	1.67e-05	1087	AFK41630.1	unknown [Lotus japonicus]	--	--	--	--	--	--	--	--	--	KOG3330	Transport protein particle (TRAPP) complex subunit
comp24271_c1	84.4554	41.814	1.0142	0.00058569	1228	NP_001238344.1	bZIP transcription factor bZIP124 [Glycine max] >gi|113367218|gb|ABI34666.1| bZIP transcription factor bZIP124 [Glycine max] >gi|255640820|gb|ACU20693.1| unknown [Glycine max]	--	--	--	GO:0007049//GO:0006914//GO:0006355	cell cycle//autophagy//regulation of transcription, DNA-dependent	GO:0003700//GO:0003677//GO:0043565	sequence-specific DNA binding transcription factor activity//DNA binding//sequence-specific DNA binding	GO:0005634//GO:0005667	nucleus//transcription factor complex	--	--
comp12117_c0	63.5829	31.4827	1.0141	0.0043606	2069	XP_003530210.1	PREDICTED: uncharacterized protein LOC100808320 [Glycine max]	--	--	--	GO:0055114//GO:0016032//GO:0008152	oxidation-reduction process//viral process//metabolic process	GO:0016491	oxidoreductase activity	--	--	--	--
comp25802_c0	75.535	37.4071	1.0138	0.0013919	1833	XP_003517056.1	PREDICTED: uncharacterized protein LOC100797900 [Glycine max]	--	--	--	GO:0019058	viral infectious cycle	--	--	--	--	--	--
comp30470_c1	72.612	35.9614	1.0138	0.0018414	2546	XP_003598144.1	E3 ubiquitin-protein ligase synoviolin [Medicago truncatula] >gi|355487192|gb|AES68395.1| E3 ubiquitin-protein ligase synoviolin [Medicago truncatula]	--	--	--	GO:0006355//GO:0016567	regulation of transcription, DNA-dependent//protein ubiquitination	GO:0008270//GO:0004842//GO:0043130//GO:0046872//GO:0005515//GO:0016874//GO:0003700	zinc ion binding//ubiquitin-protein ligase activity//ubiquitin binding//metal ion binding//protein binding//ligase activity//sequence-specific DNA binding transcription factor activity	GO:0005667//GO:0005634//GO:0005680	transcription factor complex//nucleus//anaphase-promoting complex	KOG0802	E3 ubiquitin ligase
comp10596_c0	92.0116	45.6064	1.0126	0.00028755	628	AFK36682.1	unknown [Lotus japonicus]	--	--	--	--	--	--	--	--	--	--	--
comp23345_c0	114.395	56.7716	1.0108	3.39e-05	1559	XP_003522828.1	PREDICTED: KH domain-containing protein At5g56140-like [Glycine max]	K14945	QKI	protein quaking	--	--	GO:0003723	RNA binding	--	--	KOG1588	RNA-binding protein Sam68 and related KH domain proteins
comp10946_c0	100.981	50.122	1.0106	0.00012441	2229	BAF80895.1	glutamate decarboxylase [Glycine max]	K01580	E4.1.1.15, gadB, gadA, GAD	glutamate decarboxylase	GO:0019752//GO:0008152//GO:0006522//GO:0006536//GO:0006531//GO:0019530//GO:0019482	carboxylic acid metabolic process//metabolic process//alanine metabolic process//glutamate metabolic process//aspartate metabolic process//taurine metabolic process//beta-alanine metabolic process	GO:0004351//GO:0016831//GO:0030170	glutamate decarboxylase activity//carboxy-lyase activity//pyridoxal phosphate binding	--	--	--	--
comp10622_c0	257.238	127.775	1.0095	2.75e-11	730	XP_003607260.1	hypothetical protein MTR_4g075160 [Medicago truncatula] >gi|355508315|gb|AES89457.1| hypothetical protein MTR_4g075160 [Medicago truncatula]	--	--	--	--	--	--	--	--	--	--	--
comp18750_c0	99.4356	49.4034	1.0092	0.00014728	2338	XP_003524059.1	PREDICTED: protein-tyrosine phosphatase mitochondrial 1-like protein-like [Glycine max]	--	--	--	GO:0006570//GO:0046497//GO:0055114//GO:0006470//GO:0035335//GO:0006769	tyrosine metabolic process//nicotinate nucleotide metabolic process//oxidation-reduction process//protein dephosphorylation//peptidyl-tyrosine dephosphorylation//nicotinamide metabolic process	GO:0050661//GO:0004725//GO:0008138//GO:0008750//GO:0004721	NADP binding//protein tyrosine phosphatase activity//protein tyrosine/serine/threonine phosphatase activity//NAD(P)+ transhydrogenase (AB-specific) activity//phosphoprotein phosphatase activity	GO:0016021	integral to membrane	KOG1716	Dual specificity phosphatase
comp24596_c0	141.284	70.2097	1.0089	2.54e-06	1191	XP_003543079.1	PREDICTED: V-type proton ATPase 16 kDa proteolipid subunit-like [Glycine max] >gi|356552685|ref|XP_003544693.1| PREDICTED: V-type proton ATPase 16 kDa proteolipid subunit-like isoform 1 [Glycine max]	K02155	ATPeVPL, ATP6L	V-type H+-transporting ATPase 16kDa proteolipid subunit	GO:0016032//GO:0016070//GO:0015992//GO:0015991	viral process//RNA metabolic process//proton transport//ATP hydrolysis coupled proton transport	GO:0015078	hydrogen ion transmembrane transporter activity	GO:0016021//GO:0033177//GO:0019012//GO:0033179	integral to membrane//proton-transporting two-sector ATPase complex, proton-transporting domain//virion//proton-transporting V-type ATPase, V0 domain	KOG0232	Vacuolar H+-ATPase V0 sector, subunits c/c'
comp10522_c0	65.4009	32.5365	1.0073	0.0039088	649	ACU17340.1	unknown [Glycine max]	K02267	COX6B	cytochrome c oxidase subunit 6b	GO:0015992//GO:0006123	proton transport//mitochondrial electron transport, cytochrome c to oxygen	GO:0004129	cytochrome-c oxidase activity	GO:0005739//GO:0045277	mitochondrion//respiratory chain complex IV	KOG3057	Cytochrome c oxidase, subunit VIb/COX12
comp27132_c0	160.183	79.6973	1.0071	4.1e-07	2878	XP_003520871.1	PREDICTED: uncharacterized protein LOC100817301 [Glycine max]	--	--	--	--	--	GO:0016773//GO:0005515	phosphotransferase activity, alcohol group as acceptor//protein binding	--	--	KOG0001	Ubiquitin and ubiquitin-like proteins
comp32673_c0	75.8495	37.7397	1.0071	0.0014528	1349	XP_003526036.1	PREDICTED: uncharacterized protein LOC100809186 [Glycine max]	--	--	--	GO:0000398	mRNA splicing, via spliceosome	GO:0003676//GO:0017069//GO:0000166	nucleic acid binding//snRNA binding//nucleotide binding	--	--	KOG1457	RNA binding protein (contains RRM repeats)
comp20450_c0	277.037	137.918	1.0063	4.38e-12	2194	XP_003531897.1	PREDICTED: 6-phosphogluconate dehydrogenase, decarboxylating-like isoform 3 [Glycine max]	K00033	E1.1.1.44, PGD, gnd	6-phosphogluconate dehydrogenase	GO:0019521//GO:0006633//GO:0006886//GO:0016192//GO:0006554//GO:0006098//GO:0006574//GO:0018874//GO:0006550//GO:0006552//GO:0055114//GO:0006631//GO:0006568	D-gluconate metabolic process//fatty acid biosynthetic process//intracellular protein transport//vesicle-mediated transport//lysine catabolic process//pentose-phosphate shunt//valine catabolic process//benzoate metabolic process//isoleucine catabolic process//leucine catabolic process//oxidation-reduction process//fatty acid metabolic process//tryptophan metabolic process	GO:0005515//GO:0050661//GO:0003857//GO:0016491//GO:0005198//GO:0004616	protein binding//NADP binding//3-hydroxyacyl-CoA dehydrogenase activity//oxidoreductase activity//structural molecule activity//phosphogluconate dehydrogenase (decarboxylating) activity	GO:0030126	COPI vesicle coat	KOG2653	6-phosphogluconate dehydrogenase
comp30717_c0	93.6507	46.6312	1.006	0.00026794	5964	XP_003532201.1	PREDICTED: proteasome activator complex subunit 4-like isoform 2 [Glycine max]	K06699	PSME4	proteasome activator subunit 4	--	--	GO:0005515	protein binding	--	--	--	--
comp17780_c0	171.644	85.4906	1.0056	1.39e-07	4285	XP_002284022.1	PREDICTED: splicing factor 3B subunit 1-like [Vitis vinifera]	K12828	SF3B1, SAP155	splicing factor 3B subunit 1	GO:0016310//GO:0016192//GO:0009069//GO:0006886	phosphorylation//vesicle-mediated transport//serine family amino acid metabolic process//intracellular protein transport	GO:0004674//GO:0005515	protein serine/threonine kinase activity//protein binding	GO:0030117//GO:0009507	membrane coat//chloroplast	KOG0213	Splicing factor 3b, subunit 1
comp30473_c0	90.1793	44.9181	1.0055	0.00037719	1433	XP_003592721.1	RING finger protein [Medicago truncatula] >gi|355481769|gb|AES62972.1| RING finger protein [Medicago truncatula]	--	--	--	GO:0016567	protein ubiquitination	GO:0043169//GO:0008270//GO:0005515//GO:0004842//GO:0046872	cation binding//zinc ion binding//protein binding//ubiquitin-protein ligase activity//metal ion binding	GO:0005680	anaphase-promoting complex	KOG0800	FOG: Predicted E3 ubiquitin ligase
comp20352_c0	202.014	100.78	1.0032	7.5e-09	1485	XP_002534120.1	ef-hand calcium binding protein, putative [Ricinus communis] >gi|223525823|gb|EEF28264.1| ef-hand calcium binding protein, putative [Ricinus communis]	K13448	CML	calcium-binding protein CML	GO:0006516	glycoprotein catabolic process	GO:0005509	calcium ion binding	GO:0005737	cytoplasm	KOG0037	Ca2+-binding protein, EF-Hand protein superfamily
comp28057_c0	104.279	52.032	1.003	0.00010112	1752	XP_003554693.1	PREDICTED: GDP-mannose 3,5-epimerase 1-like [Glycine max] >gi|356573083|ref|XP_003554694.1| PREDICTED: GDP-mannose 3,5-epimerase 1 [Glycine max]	K10046	GME	GDP-D-mannose 3', 5'-epimerase	GO:0006694//GO:0055114//GO:0044237//GO:0030639//GO:0019872//GO:0008210//GO:0008209//GO:0009117//GO:0008207//GO:0009225//GO:0009058//GO:0045226	steroid biosynthetic process//oxidation-reduction process//cellular metabolic process//polyketide biosynthetic process//streptomycin biosynthetic process//estrogen metabolic process//androgen metabolic process//nucleotide metabolic process//C21-steroid hormone metabolic process//nucleotide-sugar metabolic process//biosynthetic process//extracellular polysaccharide biosynthetic process	GO:0050662//GO:0008831//GO:0016616//GO:0003854//GO:0003824//GO:0000166	coenzyme binding//dTDP-4-dehydrorhamnose reductase activity//oxidoreductase activity, acting on the CH-OH group of donors, NAD or NADP as acceptor//3-beta-hydroxy-delta5-steroid dehydrogenase activity//catalytic activity//nucleotide binding	--	--	KOG1429	dTDP-glucose 4-6-dehydratase/UDP-glucuronic acid decarboxylase
The Early Water-Stress Repressed Genes (6h)
Gene_id	P6_Root_readcount	P0_Root_readcount	log2.Fold_change.	q.value.Storey.et.al..2003.	Gene Length	NR ID	NR Description	KO ID	KO Name	KO Description	Gene Ontology Biological Pathway	BP Description	Gene Ontology Molecular Function	MF Description	Gene Ontology Cellular Component	CC Description	KOG ID	KOG Description
comp30708_c0	56.9141	113.963	-1.0017	0.00085391	2622	XP_003613504.1	Wall-associated receptor kinase-like protein [Medicago truncatula] >gi|355514839|gb|AES96462.1| Wall-associated receptor kinase-like protein [Medicago truncatula]	--	--	--	GO:0006468	protein phosphorylation	GO:0005524//GO:0004672//GO:0004713	ATP binding//protein kinase activity//protein tyrosine kinase activity	--	--	--	--
comp31886_c0	92.1336	184.701	-1.0034	6.26e-06	1077	AFK38851.1	unknown [Lotus japonicus]	--	--	--	--	--	--	--	--	--	--	--
comp28204_c0	59.3645	119.282	-1.0067	0.00055147	2960	XP_003540160.1	PREDICTED: probable methionyl-tRNA synthetase-like [Glycine max]	K01874	MARS, metG	methionyl-tRNA synthetase	GO:0006418//GO:0035556//GO:0005975	tRNA aminoacylation for protein translation//intracellular signal transduction//carbohydrate metabolic process	GO:0005524//GO:0003796//GO:0000166//GO:0004812//GO:0000049	ATP binding//lysozyme activity//nucleotide binding//aminoacyl-tRNA ligase activity//tRNA binding	--	--	KOG1247	Methionyl-tRNA synthetase
comp15966_c0	149.025	299.745	-1.0082	1.63e-09	3414	XP_002330181.1	predicted protein [Populus trichocarpa] >gi|222871637|gb|EEF08768.1| predicted protein [Populus trichocarpa]	K03254	EIF3A	translation initiation factor 3 subunit A	GO:0006446//GO:0006413	regulation of translational initiation//translational initiation	GO:0003743//GO:0005515	translation initiation factor activity//protein binding	GO:0005886//GO:0005840	plasma membrane//ribosome	KOG2072	Translation initiation factor 3, subunit a (eIF-3a)
comp28130_c0	61.58	124.357	-1.014	0.00034719	1885	XP_003629679.1	Peptide-N(4)-(N-acetyl-beta-glucosaminyl)asparagine amidase [Medicago truncatula] >gi|355523701|gb|AET04155.1| Peptide-N(4)-(N-acetyl-beta-glucosaminyl)asparagine amidase [Medicago truncatula]	--	--	--	--	--	GO:0008270//GO:0005515	zinc ion binding//protein binding	GO:0005622	intracellular	--	--
comp17694_c0	195.289	396.4	-1.0213	8.34e-13	2390	NP_001236444.1	NRT2 protein [Glycine max] >gi|3005576|gb|AAC09320.1| putative high affinity nitrate transporter [Glycine max]	--	--	--	GO:0055085	transmembrane transport	--	--	GO:0016021	integral to membrane	--	--
comp29255_c0	52.1214	105.974	-1.0238	0.0011008	2476	XP_003525203.1	PREDICTED: eukaryotic peptide chain release factor GTP-binding subunit ERF3A-like [Glycine max]	--	--	--	GO:0006184//GO:0007186//GO:0007165	GTP catabolic process//G-protein coupled receptor signaling pathway//signal transduction	GO:0031683//GO:0004871//GO:0005525//GO:0003924//GO:0019001	G-protein beta/gamma-subunit complex binding//signal transducer activity//GTP binding//GTPase activity//guanyl nucleotide binding	--	--	KOG0459	Polypeptide release factor 3
comp31174_c0	114.738	233.333	-1.0241	1.12e-07	2240	XP_003539816.1	PREDICTED: T-complex protein 1 subunit beta-like [Glycine max]	K09494	CCT2	T-complex protein 1 subunit beta	GO:0006457//GO:0006355//GO:0044267	protein folding//regulation of transcription, DNA-dependent//cellular protein metabolic process	GO:0005524//GO:0051082//GO:0003700	ATP binding//unfolded protein binding//sequence-specific DNA binding transcription factor activity	GO:0005667//GO:0005737	transcription factor complex//cytoplasm	KOG0363	Chaperonin complex component, TCP-1 beta subunit (CCT2)
comp31549_c0	69.7346	142.528	-1.0313	7.12e-05	626	XP_003529073.1	PREDICTED: arabinogalactan peptide 20-like [Glycine max]	--	--	--	--	--	--	--	GO:0016021	integral to membrane	--	--
comp12733_c0	184.79	378.649	-1.035	1.58e-12	2291	XP_003531529.1	PREDICTED: ruBisCO large subunit-binding protein subunit beta, chloroplastic-like [Glycine max]	K04077	groEL, HSPD1	chaperonin GroEL	GO:0008053//GO:0044267//GO:0006184	mitochondrial fusion//cellular protein metabolic process//GTP catabolic process	GO:0005524//GO:0003924	ATP binding//GTPase activity	GO:0016021//GO:0005741	integral to membrane//mitochondrial outer membrane	KOG0356	Mitochondrial chaperonin, Cpn60/Hsp60p
comp25753_c0	64.9406	133.942	-1.0444	0.00010522	2433	XP_003606705.1	RING finger protein [Medicago truncatula] >gi|355507760|gb|AES88902.1| RING finger protein [Medicago truncatula]	--	--	--	GO:0016567//GO:0006281	protein ubiquitination//DNA repair	GO:0004842//GO:0008270//GO:0005524//GO:0005515//GO:0004518//GO:0046872	ubiquitin-protein ligase activity//zinc ion binding//ATP binding//protein binding//nuclease activity//metal ion binding	GO:0005680	anaphase-promoting complex	KOG0800	FOG: Predicted E3 ubiquitin ligase
comp20058_c0	134.896	278.383	-1.0452	1.94e-09	1417	XP_003549741.1	PREDICTED: uncharacterized protein LOC100801982 [Glycine max]	--	--	--	--	--	--	--	--	--	--	--
comp30995_c0	40.0034	82.7303	-1.0483	0.0043896	3082	ACO53620.1	alpha-carboxyltransferase 1 [Arachis hypogaea]	K01962	accA	acetyl-CoA carboxylase carboxyl transferase subunit alpha	GO:0006090//GO:0006633	pyruvate metabolic process//fatty acid biosynthetic process	GO:0003989//GO:0016874//GO:0016740	acetyl-CoA carboxylase activity//ligase activity//transferase activity	GO:0009317	acetyl-CoA carboxylase complex	--	--
comp27584_c0	105.296	218.454	-1.0529	1.45e-07	3278	XP_003625495.1	K(+)/H(+) antiporter [Medicago truncatula] >gi|87240332|gb|ABD32190.1| Sodium/hydrogen exchanger [Medicago truncatula] >gi|355500510|gb|AES81713.1| K(+)/H(+) antiporter [Medicago truncatula]	--	--	--	GO:0006950//GO:0055085//GO:0006885//GO:0006812	response to stress//transmembrane transport//regulation of pH//cation transport	GO:0015299	solute:hydrogen antiporter activity	GO:0016021	integral to membrane	KOG1650	Predicted K+/H+-antiporter
comp16971_c0	81.6639	169.778	-1.0559	5.61e-06	1008	--	--	--	--	--	--	--	--	--	--	--	--	--
comp30836_c0	64.9406	136.205	-1.0686	5.83e-05	2219	NP_001241486.1	uncharacterized protein LOC100784099 [Glycine max] >gi|255637109|gb|ACU18886.1| unknown [Glycine max]	K03242	EIF2S3	translation initiation factor 2 subunit 3	GO:0006184	GTP catabolic process	GO:0005525//GO:0003924	GTP binding//GTPase activity	--	--	KOG0466	Translation initiation factor 2, gamma subunit (eIF-2gamma; GTPase)
comp30282_c0	209.05	440.534	-1.0754	1.47e-15	2310	AAB71759.1	lipoxygenase [Pisum sativum]	--	--	--	GO:0055114//GO:0031408	oxidation-reduction process//oxylipin biosynthetic process	GO:0016702//GO:0016165//GO:0005506//GO:0046872	oxidoreductase activity, acting on single donors with incorporation of molecular oxygen, incorporation of two atoms of oxygen//linoleate 13S-lipoxygenase activity//iron ion binding//metal ion binding	--	--	--	--
comp31045_c0	53.4825	112.755	-1.0761	0.00031989	3802	XP_003546091.1	PREDICTED: putative chromatin-remodeling complex ATPase chain-like isoform 2 [Glycine max]	K11654	SMARCA5, SNF2H, ISWI	SWI/SNF-related matrix-associated actin-dependent regulator of chromatin subfamily A member 5	GO:0006338//GO:0043044	chromatin remodeling//ATP-dependent chromatin remodeling	GO:0005524//GO:0016787//GO:0016818//GO:0016817//GO:0003682//GO:0031491//GO:0003676//GO:0004386//GO:0008026//GO:0003677	ATP binding//hydrolase activity//hydrolase activity, acting on acid anhydrides, in phosphorus-containing anhydrides//hydrolase activity, acting on acid anhydrides//chromatin binding//nucleosome binding//nucleic acid binding//helicase activity//ATP-dependent helicase activity//DNA binding	GO:0005634//GO:0000785	nucleus//chromatin	KOG0385	Chromatin remodeling complex WSTF-ISWI, small subunit
comp23221_c0	48.6554	102.738	-1.0783	0.00067721	1259	NP_001238595.1	ethylene-responsive element binding factor 4 [Glycine max] >gi|190361125|gb|ACE76905.1| ethylene-responsive element binding factor 4 [Glycine max]	--	--	--	GO:0006355	regulation of transcription, DNA-dependent	GO:0003700//GO:0003723	sequence-specific DNA binding transcription factor activity//RNA binding	GO:0005667	transcription factor complex	--	--
comp23355_c0	80.8289	170.732	-1.0788	3.15e-06	2544	XP_003538146.1	PREDICTED: glucomannan 4-beta-mannosyltransferase 2-like [Glycine max]	K13680	CSLA	beta-mannan synthase	GO:0000746//GO:0007186	conjugation//G-protein coupled receptor signaling pathway	GO:0004930//GO:0016757	G-protein coupled receptor activity//transferase activity, transferring glycosyl groups	GO:0005576	extracellular region	--	--
comp25665_c0	59.4005	125.592	-1.0802	0.00010915	2166	XP_003630170.1	RNA-binding protein [Medicago truncatula] >gi|355524192|gb|AET04646.1| RNA-binding protein [Medicago truncatula]	K13091	RBM39, RNPC2	RNA-binding protein 39	GO:0006397	mRNA processing	GO:0003723//GO:0003676//GO:0000166	RNA binding//nucleic acid binding//nucleotide binding	GO:0005634	nucleus	KOG0147	Transcriptional coactivator CAPER (RRM superfamily)
comp27561_c0	201.898	427.035	-1.0807	3.21e-15	2252	XP_003550084.1	PREDICTED: L-ascorbate oxidase homolog isoform 1 [Glycine max]	--	--	--	GO:0055114	oxidation-reduction process	GO:0016491//GO:0005507	oxidoreductase activity//copper ion binding	--	--	KOG1263	Multicopper oxidases
comp21646_c0	113.38	240.414	-1.0844	9.75e-09	2657	XP_003609204.1	hypothetical protein MTR_4g113100 [Medicago truncatula] >gi|355510259|gb|AES91401.1| hypothetical protein MTR_4g113100 [Medicago truncatula]	--	--	--	GO:0006468	protein phosphorylation	GO:0005524//GO:0004672//GO:0005515	ATP binding//protein kinase activity//protein binding	GO:0016020//GO:0016021	membrane//integral to membrane	--	--
comp28035_c0	76.6122	163.239	-1.0913	4.32e-06	2528	XP_003555870.1	PREDICTED: diphosphomevalonate decarboxylase-like [Glycine max]	K01597	MVD, mvaD	diphosphomevalonate decarboxylase	GO:0016310//GO:0006694//GO:0008299	phosphorylation//steroid biosynthetic process//isoprenoid biosynthetic process	GO:0005524//GO:0004163	ATP binding//diphosphomevalonate decarboxylase activity	--	--	KOG2833	Mevalonate pyrophosphate decarboxylase
comp25568_c0	93.9176	200.596	-1.0948	1.87e-07	2163	XP_003554576.1	PREDICTED: bifunctional aminoacyl-tRNA synthetase-like [Glycine max]	K01881	PARS, proS	prolyl-tRNA synthetase	GO:0006525//GO:0006418//GO:0006433//GO:0006560	arginine metabolic process//tRNA aminoacylation for protein translation//prolyl-tRNA aminoacylation//proline metabolic process	GO:0004827//GO:0005524//GO:0000166//GO:0004812	proline-tRNA ligase activity//ATP binding//nucleotide binding//aminoacyl-tRNA ligase activity	GO:0005737	cytoplasm	KOG4163	Prolyl-tRNA synthetase
comp34510_c0	74.563	159.306	-1.0953	5.48e-06	3756	XP_003536484.1	PREDICTED: valyl-tRNA synthetase-like isoform 1 [Glycine max] >gi|356535910|ref|XP_003536485.1| PREDICTED: valyl-tRNA synthetase-like isoform 2 [Glycine max]	--	--	--	GO:0006438//GO:0006525//GO:0043039//GO:0006450//GO:0006418//GO:0009099//GO:0009097//GO:0006560//GO:0006420//GO:0009098	valyl-tRNA aminoacylation//arginine metabolic process//tRNA aminoacylation//regulation of translational fidelity//tRNA aminoacylation for protein translation//valine biosynthetic process//isoleucine biosynthetic process//proline metabolic process//arginyl-tRNA aminoacylation//leucine biosynthetic process	GO:0004832//GO:0004814//GO:0000166//GO:0005524//GO:0002161//GO:0016876//GO:0004812	valine-tRNA ligase activity//arginine-tRNA ligase activity//nucleotide binding//ATP binding//aminoacyl-tRNA editing activity//ligase activity, forming aminoacyl-tRNA and related compounds//aminoacyl-tRNA ligase activity	GO:0005737	cytoplasm	KOG0432	Valyl-tRNA synthetase
comp30083_c0	65.0218	138.932	-1.0954	2.9e-05	2508	XP_002520967.1	hypothetical protein RCOM_0991200 [Ricinus communis] >gi|223539804|gb|EEF41384.1| hypothetical protein RCOM_0991200 [Ricinus communis]	--	--	--	GO:0006308	DNA catabolic process	GO:0008855	exodeoxyribonuclease VII activity	GO:0016021//GO:0009318	integral to membrane//exodeoxyribonuclease VII complex	--	--
comp27738_c0	140.349	300.49	-1.0983	4.38e-11	2049	AFK43172.1	unknown [Medicago truncatula]	--	--	--	GO:0042742//GO:0006952	defense response to bacterium//defense response	GO:0000049	tRNA binding	GO:0005576	extracellular region	--	--
comp12519_c0	144.229	309.166	-1.1	1.99e-11	1167	NP_001235770.1	uncharacterized protein LOC100305465 [Glycine max] >gi|255625587|gb|ACU13138.1| unknown [Glycine max]	K11251	H2A	histone H2A	GO:0006334	nucleosome assembly	GO:0003677//GO:0043565//GO:0046332//GO:0046982	DNA binding//sequence-specific DNA binding//SMAD binding//protein heterodimerization activity	GO:0005622//GO:0000786//GO:0005634	intracellular//nucleosome//nucleus	KOG1756	Histone 2A
comp24893_c0	58.1198	126.055	-1.1169	5.75e-05	2124	XP_003523474.1	PREDICTED: splicing factor U2af large subunit B-like [Glycine max]	K12837	U2AF2	splicing factor U2AF 65 kDa subunit	GO:0006397	mRNA processing	GO:0000166//GO:0003676//GO:0003723	nucleotide binding//nucleic acid binding//RNA binding	GO:0005634	nucleus	KOG0120	Splicing factor U2AF, large subunit (RRM superfamily)
comp30282_c1	52.6148	114.973	-1.1278	0.00012302	703	XP_003612346.1	Seed lipoxygenase [Medicago truncatula] >gi|355513681|gb|AES95304.1| Seed lipoxygenase [Medicago truncatula]	--	--	--	GO:0055114//GO:0031408	oxidation-reduction process//oxylipin biosynthetic process	GO:0016165//GO:0016702//GO:0005506//GO:0005515//GO:0046872	linoleate 13S-lipoxygenase activity//oxidoreductase activity, acting on single donors with incorporation of molecular oxygen, incorporation of two atoms of oxygen//iron ion binding//protein binding//metal ion binding	--	--	--	--
comp12201_c0	38.7603	85.4261	-1.1401	0.0013089	1531	XP_003600861.1	26S proteasome regulatory particle non-ATPase subunit [Medicago truncatula] >gi|355489909|gb|AES71112.1| 26S proteasome regulatory particle non-ATPase subunit [Medicago truncatula]	K03038	PSMD7, RPN8	26S proteasome regulatory subunit N8	--	--	GO:0005515	protein binding	GO:0000502//GO:0016020	proteasome complex//membrane	KOG1556	26S proteasome regulatory complex, subunit RPN8/PSMD7
comp29579_c0	60.8782	134.191	-1.1403	1.89e-05	1490	ACJ84912.1	unknown [Medicago truncatula] >gi|388512009|gb|AFK44066.1| unknown [Medicago truncatula]	--	--	--	--	--	--	--	--	--	--	--
comp17115_c0	48.1784	107.726	-1.1609	0.00014116	1300	XP_003536895.1	PREDICTED: peroxidase 3-like [Glycine max]	K00430	E1.11.1.7	peroxidase	GO:0055114//GO:0006804//GO:0006979	oxidation-reduction process//peroxidase reaction//response to oxidative stress	GO:0020037//GO:0004601	heme binding//peroxidase activity	--	--	--	--
comp33158_c0	31.5271	71.0013	-1.1713	0.0033543	894	NP_001238541.1	uncharacterized protein LOC100527346 [Glycine max] >gi|255632135|gb|ACU16420.1| unknown [Glycine max]	--	--	--	GO:0019064	viral entry into host cell via membrane fusion with the plasma membrane	--	--	GO:0019031	viral envelope	--	--
comp23128_c0	214.103	483.899	-1.1764	5.37e-20	2356	XP_003543137.1	PREDICTED: L-ascorbate oxidase-like [Glycine max]	K00423	E1.10.3.3	L-ascorbate oxidase	GO:0006118//GO:0030153//GO:0055114//GO:0006955	electron transport//bacteriocin immunity//oxidation-reduction process//immune response	GO:0015643//GO:0016491//GO:0008270//GO:0009055//GO:0005507	toxic substance binding//oxidoreductase activity//zinc ion binding//electron carrier activity//copper ion binding	GO:0019814	immunoglobulin complex	KOG1263	Multicopper oxidases
comp25931_c0	34.9605	79.0485	-1.177	0.0015241	1487	XP_003592649.1	hypothetical protein MTR_1g110550 [Medicago truncatula] >gi|355481697|gb|AES62900.1| hypothetical protein MTR_1g110550 [Medicago truncatula]	--	--	--	GO:0006270	DNA replication initiation	--	--	--	--	--	--
comp31101_c0	34.2723	77.5212	-1.1775	0.001744	3787	XP_003526191.1	PREDICTED: uncharacterized protein LOC100790092 isoform 1 [Glycine max]	--	--	--	--	--	--	--	--	--	KOG1525	Sister chromatid cohesion complex Cohesin, subunit PDS5
comp22124_c0	33.4223	76.138	-1.1878	0.0017824	2588	XP_003550383.1	PREDICTED: putative pentatricopeptide repeat-containing protein At1g19290-like isoform 1 [Glycine max] >gi|356564282|ref|XP_003550384.1| PREDICTED: putative pentatricopeptide repeat-containing protein At1g19290-like isoform 2 [Glycine max]	--	--	--	GO:0016192//GO:0006355//GO:0006886	vesicle-mediated transport//regulation of transcription, DNA-dependent//intracellular protein transport	GO:0005515	protein binding	GO:0005634	nucleus	--	--
comp27408_c0	28.7982	65.7494	-1.191	0.0044903	2819	XP_003531340.1	PREDICTED: tRNA (cytosine(34)-C(5))-methyltransferase-like [Glycine max]	K15334	NCL1, TRM4	multisite-specific tRNA:(cytosine-C5)-methyltransferase	GO:0009451//GO:0008033//GO:0032259	RNA modification//tRNA processing//methylation	GO:0008168//GO:0003723//GO:0016428	methyltransferase activity//RNA binding//tRNA (cytosine-5-)-methyltransferase activity	--	--	KOG2198	tRNA cytosine-5-methylases and related enzymes of the NOL1/NOP2/sun superfamily
comp25277_c0	208.116	477.132	-1.197	2.58e-20	1640	AFK34452.1	unknown [Medicago truncatula] >gi|388515687|gb|AFK45905.1| unknown [Medicago truncatula]	K02936	RP-L7Ae, RPL7A	large subunit ribosomal protein L7Ae	--	--	--	--	--	--	KOG3166	60S ribosomal protein L7A
comp21715_c0	1467.32	3373.07	-1.2009	6.31e-145	3003	NP_001240982.1	uncharacterized protein LOC100776076 [Glycine max] >gi|255645023|gb|ACU23011.1| unknown [Glycine max]	--	--	--	GO:0009405	pathogenesis	GO:0003676//GO:0005515	nucleic acid binding//protein binding	GO:0005576	extracellular region	KOG0118	FOG: RRM domain
comp31095_c0	42.0618	96.7407	-1.2016	0.00022199	3474	XP_003538213.1	PREDICTED: beta-galactosidase 8-like [Glycine max]	--	--	--	GO:0046486//GO:0005975//GO:0006687//GO:0006027//GO:0006012	glycerolipid metabolic process//carbohydrate metabolic process//glycosphingolipid metabolic process//glycosaminoglycan catabolic process//galactose metabolic process	GO:0004553//GO:0030246//GO:0003682//GO:0004565//GO:0043169	hydrolase activity, hydrolyzing O-glycosyl compounds//carbohydrate binding//chromatin binding//beta-galactosidase activity//cation binding	GO:0000785//GO:0009341	chromatin//beta-galactosidase complex	KOG0496	Beta-galactosidase
comp25332_c0	251.286	578.374	-1.2027	8.47e-25	2151	BAA19156.1	HMG-1 [Canavalia gladiata]	--	--	--	GO:0007224	smoothened signaling pathway	--	--	--	--	KOG0381	HMG box-containing protein
comp29337_c0	63.4816	146.369	-1.2052	1.78e-06	2545	XP_003529145.1	PREDICTED: auxin transporter-like protein 2-like [Glycine max]	--	--	--	--	--	GO:0003677	DNA binding	GO:0016021	integral to membrane	--	--
comp33754_c0	34.6803	81.0119	-1.224	0.00076314	1938	XP_003543652.1	PREDICTED: uncharacterized protein LOC100816316 [Glycine max]	K15304	RANBP3	Ran-binding protein 3	GO:0046907	intracellular transport	--	--	GO:0005643	nuclear pore	KOG0864	Ran-binding protein RANBP1 and related RanBD domain proteins
comp28303_c0	31.6567	74.1173	-1.2273	0.0014455	2150	XP_003523375.1	PREDICTED: splicing factor 3A subunit 3-like [Glycine max]	K12827	SF3A3, SAP61, PRP9	splicing factor 3A subunit 3	GO:0006144	purine nucleobase metabolic process	GO:0005506//GO:0008270//GO:0003676//GO:0003968	iron ion binding//zinc ion binding//nucleic acid binding//RNA-directed RNA polymerase activity	GO:0031379//GO:0005634	RNA-directed RNA polymerase complex//nucleus	KOG2636	Splicing factor 3a, subunit 3
comp30751_c0	54.2628	127.436	-1.2317	6.89e-06	937	--	--	--	--	--	--	--	--	--	--	--	--	--
comp18596_c0	43.5884	102.928	-1.2396	7.17e-05	1339	XP_003543371.1	PREDICTED: uncharacterized protein LOC100801024 [Glycine max]	--	--	--	GO:0006464//GO:0006352//GO:0019074//GO:0006270//GO:0006355	cellular protein modification process//DNA-dependent transcription, initiation//viral RNA genome packaging//DNA replication initiation//regulation of transcription, DNA-dependent	GO:0003677//GO:0003700//GO:0016151//GO:0008270//GO:0016987	DNA binding//sequence-specific DNA binding transcription factor activity//nickel cation binding//zinc ion binding//sigma factor activity	GO:0032040//GO:0005622//GO:0005667//GO:0019013	small-subunit processome//intracellular//transcription factor complex//viral nucleocapsid	--	--
comp28718_c0	56.4701	133.369	-1.2399	3.29e-06	2140	XP_003516307.1	PREDICTED: galactose oxidase-like [Glycine max]	--	--	--	--	--	--	--	--	--	--	--
comp16299_c0	40.4233	95.5585	-1.2412	0.00014694	1458	XP_003597517.1	Calmodulin-like protein [Medicago truncatula] >gi|355486565|gb|AES67768.1| Calmodulin-like protein [Medicago truncatula] >gi|388493664|gb|AFK34898.1| unknown [Medicago truncatula]	K13448	CML	calcium-binding protein CML	GO:0007165	signal transduction	GO:0005509//GO:0003676	calcium ion binding//nucleic acid binding	GO:0005578	proteinaceous extracellular matrix	KOG0027	Calmodulin and related proteins (EF-Hand superfamily)
comp26940_c0	32.5291	76.9225	-1.2417	0.00094361	4497	XP_003589173.1	Remorin [Medicago truncatula] >gi|355478221|gb|AES59424.1| Remorin [Medicago truncatula]	--	--	--	GO:0046486//GO:0006629//GO:0016042//GO:0008152	glycerolipid metabolic process//lipid metabolic process//lipid catabolic process//metabolic process	GO:0004806//GO:0016787	triglyceride lipase activity//hydrolase activity	--	--	--	--
comp25908_c0	445.298	1057.27	-1.2475	2.53e-48	1580	XP_003606401.1	hypothetical protein MTR_4g059630 [Medicago truncatula] >gi|355507456|gb|AES88598.1| hypothetical protein MTR_4g059630 [Medicago truncatula]	--	--	--	GO:0006457//GO:0006950	protein folding//response to stress	GO:0051082//GO:0005524	unfolded protein binding//ATP binding	--	--	--	--
comp21673_c0	241.03	573.28	-1.25	2.91e-26	975	XP_002528634.1	60S ribosomal protein L24, putative [Ricinus communis] >gi|223531923|gb|EEF33737.1| 60S ribosomal protein L24, putative [Ricinus communis]	K02896	RP-L24e, RPL24	large subunit ribosomal protein L24e	--	--	--	--	GO:0005840	ribosome	KOG1722	60s ribosomal protein L24
comp12531_c0	100.337	238.959	-1.2519	4.46e-11	2289	XP_003534061.1	PREDICTED: T-complex protein 1 subunit gamma-like [Glycine max]	K09495	CCT3, TRIC5	T-complex protein 1 subunit gamma	GO:0044267//GO:0006457	cellular protein metabolic process//protein folding	GO:0051082//GO:0005524	unfolded protein binding//ATP binding	GO:0005737	cytoplasm	KOG0364	Chaperonin complex component, TCP-1 gamma subunit (CCT3)
comp16145_c0	127.473	304.62	-1.2568	3.76e-14	735	ACG30677.1	histone H4 [Zea mays]	K11254	H4	histone H4	GO:0009414//GO:0006352//GO:0006334	response to water deprivation//DNA-dependent transcription, initiation//nucleosome assembly	GO:0003677//GO:0046982//GO:0043565	DNA binding//protein heterodimerization activity//sequence-specific DNA binding	GO:0005730//GO:0005622//GO:0000786//GO:0009579//GO:0005886//GO:0005634//GO:0009507	nucleolus//intracellular//nucleosome//thylakoid//plasma membrane//nucleus//chloroplast	KOG3467	Histone H4
comp28985_c0	37.0127	88.7265	-1.2613	0.0002286	1993	XP_003595972.1	Ribosomal L1 domain-containing protein [Medicago truncatula] >gi|355485020|gb|AES66223.1| Ribosomal L1 domain-containing protein [Medicago truncatula]	K14775	UTP30, RSL1D1	ribosome biogenesis protein UTP30	GO:0006508	proteolysis	GO:0005525//GO:0016740//GO:0004197//GO:0008242//GO:0016817//GO:0016788	GTP binding//transferase activity//cysteine-type endopeptidase activity//omega peptidase activity//hydrolase activity, acting on acid anhydrides//hydrolase activity, acting on ester bonds	--	--	KOG1685	Uncharacterized conserved protein
comp25444_c0	129.1	309.967	-1.2636	1.59e-14	2128	ABF66654.1	EBP1 [Ammopiptanthus mongolicus] >gi|146336945|gb|ABQ23586.1| EBP1 [Ammopiptanthus mongolicus]	--	--	--	GO:0006508//GO:0009987	proteolysis//cellular process	GO:0005524//GO:0004177//GO:0008235	ATP binding//aminopeptidase activity//metalloexopeptidase activity	--	--	KOG2776	Metallopeptidase
comp25478_c0	48.4831	116.488	-1.2646	1.21e-05	2139	XP_003532258.1	PREDICTED: 70 kDa peptidyl-prolyl isomerase-like [Glycine max]	--	--	--	GO:0006457	protein folding	GO:0005515	protein binding	--	--	KOG0543	FKBP-type peptidyl-prolyl cis-trans isomerase
comp23544_c0	31.0083	74.5593	-1.2657	0.00093257	2847	XP_003537870.1	PREDICTED: adoMet-dependent rRNA methyltransferase spb1-like [Glycine max]	K14857	SPB1, FTSJ3	AdoMet-dependent rRNA methyltransferase SPB1	GO:0032259//GO:0006364//GO:0001510	methylation//rRNA processing//RNA methylation	GO:0003677//GO:0008168	DNA binding//methyltransferase activity	GO:0005634	nucleus	KOG1098	Putative SAM-dependent rRNA methyltransferase SPB1
comp21726_c0	393.826	947.912	-1.2672	1.7e-44	1301	ACJ85054.1	unknown [Medicago truncatula]	K02932	RP-L5e, RPL5	large subunit ribosomal protein L5e	GO:0042254//GO:0006412	ribosome biogenesis//translation	GO:0008097//GO:0003735	5S rRNA binding//structural constituent of ribosome	GO:0005840//GO:0005622	ribosome//intracellular	KOG0875	60S ribosomal protein L5
comp30411_c0	28.3848	68.5097	-1.2712	0.0016479	1583	XP_003591816.1	Auxin-induced protein [Medicago truncatula] >gi|355480864|gb|AES62067.1| Auxin-induced protein [Medicago truncatula] >gi|388507764|gb|AFK41948.1| unknown [Medicago truncatula]	--	--	--	GO:0006357//GO:0009734//GO:0006355	regulation of transcription from RNA polymerase II promoter//auxin mediated signaling pathway//regulation of transcription, DNA-dependent	GO:0001104//GO:0046983	RNA polymerase II transcription cofactor activity//protein dimerization activity	GO:0005634//GO:0016592	nucleus//mediator complex	--	--
comp31091_c0	29.0716	70.2143	-1.2722	0.0013728	2645	XP_003607830.1	Glucosidase ii beta subunit [Medicago truncatula] >gi|355508885|gb|AES90027.1| Glucosidase ii beta subunit [Medicago truncatula]	K08288	PRKCSH	protein kinase C substrate 80K-H	GO:0010508//GO:0006491	positive regulation of autophagy//N-glycan processing	--	--	--	--	KOG2397	Protein kinase C substrate, 80 KD protein, heavy chain
comp13002_c0	85.4948	206.814	-1.2744	6.58e-10	2637	XP_003543239.1	PREDICTED: uncharacterized protein LOC100819875 [Glycine max]	--	--	--	GO:0007155//GO:0007165//GO:0006891	cell adhesion//signal transduction//intra-Golgi vesicle-mediated transport	GO:0005179//GO:0005198	hormone activity//structural molecule activity	GO:0019031//GO:0017119//GO:0005576//GO:0005604//GO:0019867//GO:0019028	viral envelope//Golgi transport complex//extracellular region//basement membrane//outer membrane//viral capsid	--	--
comp18731_c0	27.7442	67.1259	-1.2747	0.0018409	895	AFK42462.1	unknown [Lotus japonicus]	--	--	--	GO:0006090//GO:0006099//GO:0006097	pyruvate metabolic process//tricarboxylic acid cycle//glyoxylate cycle	GO:0004474	malate synthase activity	--	--	--	--
comp29480_c0	44.6427	108.206	-1.2773	2.38e-05	3190	XP_003540758.1	PREDICTED: uncharacterized protein LOC100790938 [Glycine max]	--	--	--	--	--	--	--	--	--	--	--
comp21691_c0	219.884	535.062	-1.283	1.29e-25	2098	XP_003549520.1	PREDICTED: UDP-glucuronate 4-epimerase 1-like [Glycine max]	K08679	E5.1.3.6	UDP-glucuronate 4-epimerase	GO:0009058//GO:0045226//GO:0005975//GO:0009225//GO:0008210//GO:0008209//GO:0009117//GO:0008207//GO:0019872//GO:0030639//GO:0044237//GO:0008152//GO:0006694//GO:0055114	biosynthetic process//extracellular polysaccharide biosynthetic process//carbohydrate metabolic process//nucleotide-sugar metabolic process//estrogen metabolic process//androgen metabolic process//nucleotide metabolic process//C21-steroid hormone metabolic process//streptomycin biosynthetic process//polyketide biosynthetic process//cellular metabolic process//metabolic process//steroid biosynthet…	GO:0003824//GO:0000166//GO:0003854//GO:0016616//GO:0008831//GO:0016491//GO:0050662//GO:0008168//GO:0016857	catalytic activity//nucleotide binding//3-beta-hydroxy-delta5-steroid dehydrogenase activity//oxidoreductase activity, acting on the CH-OH group of donors, NAD or NADP as acceptor//dTDP-4-dehydrorhamnose reductase activity//oxidoreductase activity//coenzyme binding//methyltransferase activity//racemase and epimerase activity, acting on carbohydrates and derivatives	--	--	KOG1371	UDP-glucose 4-epimerase/UDP-sulfoquinovose synthase
comp12888_c0	44.7784	109.161	-1.2856	1.88e-05	2406	XP_003544756.1	PREDICTED: 65-kDa microtubule-associated protein 1-like isoform 2 [Glycine max]	--	--	--	GO:0000910//GO:0016567//GO:0000226//GO:0006511	cytokinesis//protein ubiquitination//microtubule cytoskeleton organization//ubiquitin-dependent protein catabolic process	GO:0034450//GO:0008017	ubiquitin-ubiquitin ligase activity//microtubule binding	GO:0000151//GO:0045298	ubiquitin ligase complex//tubulin complex	KOG4302	Microtubule-associated protein essential for anaphase spindle elongation
comp33497_c0	28.8683	70.4033	-1.2862	0.0011715	1369	XP_003540260.1	PREDICTED: probable CCR4-associated factor 1 homolog 11-like [Glycine max]	K12581	CNOT7_8, CAF1, POP2	CCR4-NOT transcription complex subunit 7/8	--	--	GO:0003676	nucleic acid binding	GO:0005634	nucleus	KOG0304	mRNA deadenylase subunit
comp26979_c0	49.4361	122.819	-1.3129	2.69e-06	2428	XP_003630722.1	E3 ubiquitin-protein ligase UHRF1 [Medicago truncatula] >gi|355524744|gb|AET05198.1| E3 ubiquitin-protein ligase UHRF1 [Medicago truncatula]	K10638	UHRF1, NP95	E3 ubiquitin-protein ligase UHRF1	--	--	GO:0016874//GO:0042393//GO:0046872//GO:0005515//GO:0008270	ligase activity//histone binding//metal ion binding//protein binding//zinc ion binding	--	--	KOG2177	Predicted E3 ubiquitin ligase
comp18699_c0	59.5002	147.879	-1.3135	1.58e-07	1389	AFK42417.1	unknown [Medicago truncatula]	K09286	EREBP	EREBP-like factor	GO:0006355	regulation of transcription, DNA-dependent	GO:0003700	sequence-specific DNA binding transcription factor activity	GO:0005667	transcription factor complex	--	--
comp11026_c0	126.027	315.014	-1.3217	6.63e-16	1613	XP_003597886.1	Polygalacturonase [Medicago truncatula] >gi|355486934|gb|AES68137.1| Polygalacturonase [Medicago truncatula]	--	--	--	GO:0005982//GO:0005975//GO:0005985	starch metabolic process//carbohydrate metabolic process//sucrose metabolic process	GO:0004650	polygalacturonase activity	GO:0005576	extracellular region	--	--
comp28257_c0	39.7123	99.5432	-1.3257	3.02e-05	2794	XP_003627322.1	microtubule associated protein Type 2 [Medicago truncatula] >gi|355521344|gb|AET01798.1| microtubule associated protein Type 2 [Medicago truncatula]	--	--	--	GO:0009247//GO:0005975//GO:0001575//GO:0006914//GO:0007010//GO:0055085//GO:0042546	glycolipid biosynthetic process//carbohydrate metabolic process//globoside metabolic process//autophagy//cytoskeleton organization//transmembrane transport//cell wall biogenesis	GO:0008107//GO:0008017	galactoside 2-alpha-L-fucosyltransferase activity//microtubule binding	GO:0016020//GO:0016021//GO:0045298	membrane//integral to membrane//tubulin complex	--	--
comp26581_c2	245.46	616.256	-1.328	2.75e-31	3187	XP_003602637.1	Ankyrin-like protein [Medicago truncatula] >gi|355491685|gb|AES72888.1| Ankyrin-like protein [Medicago truncatula]	--	--	--	GO:0006865//GO:0032259//GO:0008152	amino acid transport//methylation//metabolic process	GO:0008168	methyltransferase activity	GO:0016020	membrane	--	--
comp23491_c0	44.1344	111.648	-1.339	6.14e-06	2888	XP_003553810.1	PREDICTED: potassium transporter 5-like [Glycine max]	K03549	kup	KUP system potassium uptake protein	GO:0006813//GO:0071805	potassium ion transport//potassium ion transmembrane transport	GO:0015079	potassium ion transmembrane transporter activity	GO:0016020	membrane	--	--
comp10529_c0	186.693	472.525	-1.3397	2.42e-24	2579	CAB95829.1	hypothetical protein [Cicer arietinum]	--	--	--	GO:0006810	transport	--	--	GO:0016021	integral to membrane	KOG1471	Phosphatidylinositol transfer protein SEC14 and related proteins
comp27585_c0	84.0647	213.834	-1.3469	3.3e-11	681	ACG30677.1	histone H4 [Zea mays]	--	--	--	GO:0006334//GO:0006352//GO:0009414	nucleosome assembly//DNA-dependent transcription, initiation//response to water deprivation	GO:0046982//GO:0043565//GO:0003677	protein heterodimerization activity//sequence-specific DNA binding//DNA binding	GO:0005634//GO:0009507//GO:0009579//GO:0000786//GO:0005886//GO:0005730//GO:0005622	nucleus//chloroplast//thylakoid//nucleosome//plasma membrane//nucleolus//intracellular	KOG3467	Histone H4
comp17012_c0	26.6508	67.8142	-1.3474	0.00085797	2862	XP_003517640.1	PREDICTED: DNA (cytosine-5)-methyltransferase CMT3-like [Glycine max]	K00558	E2.1.1.37, DNMT, dcm	DNA (cytosine-5-)-methyltransferase	GO:0006306//GO:0055114	DNA methylation//oxidation-reduction process	GO:0003682//GO:0010277//GO:0008168//GO:0003677	chromatin binding//chlorophyllide a oxygenase [overall] activity//methyltransferase activity//DNA binding	GO:0000785	chromatin	--	--
comp29660_c0	20.6382	52.5589	-1.3486	0.0048462	2334	XP_003518925.1	PREDICTED: RAN GTPase-activating protein 1-like [Glycine max]	--	--	--	GO:0009307	DNA restriction-modification system	GO:0005515//GO:0003677//GO:0004519	protein binding//DNA binding//endonuclease activity	--	--	KOG1909	Ran GTPase-activating protein
comp30347_c0	27.4719	70.2762	-1.3551	0.0006006	2074	XP_003599460.1	Pectinesterase [Medicago truncatula] >gi|355488508|gb|AES69711.1| Pectinesterase [Medicago truncatula]	--	--	--	GO:0042545//GO:0005985//GO:0045490//GO:0005982//GO:0008152//GO:0043086	cell wall modification//sucrose metabolic process//pectin catabolic process//starch metabolic process//metabolic process//negative regulation of catalytic activity	GO:0004857//GO:0045330//GO:0030599//GO:0016791	enzyme inhibitor activity//aspartyl esterase activity//pectinesterase activity//phosphatase activity	GO:0005618	cell wall	--	--
comp28019_c0	20.5355	52.6577	-1.3585	0.004453	2042	XP_003545197.1	PREDICTED: glucan endo-1,3-beta-glucosidase 3-like [Glycine max]	--	--	--	GO:0005975	carbohydrate metabolic process	GO:0004553	hydrolase activity, hydrolyzing O-glycosyl compounds	--	--	--	--
comp17421_c0	49.4823	127.575	-1.3664	5.88e-07	1369	XP_003523025.1	PREDICTED: protein SET-like [Glycine max]	K11290	SET, TAF1, I2PP2A	template-activating factor I	GO:0006334//GO:0042262	nucleosome assembly//DNA protection	GO:0003690	double-stranded DNA binding	GO:0005634	nucleus	KOG1508	DNA replication factor/protein phosphatase inhibitor SET/SPR-2
comp25190_c0	26.1221	67.3815	-1.3671	0.0007492	2017	XP_003554371.1	PREDICTED: dnaJ homolog subfamily C member 3 homolog [Glycine max]	K09523	DNAJC3	DnaJ homolog subfamily C member 3	GO:0006457//GO:0051382//GO:0016192	protein folding//kinetochore assembly//vesicle-mediated transport	GO:0031072//GO:0051082//GO:0005515	heat shock protein binding//unfolded protein binding//protein binding	GO:0016021//GO:0000776	integral to membrane//kinetochore	KOG0550	Molecular chaperone (DnaJ superfamily)
comp21175_c1	40.5617	105.077	-1.3733	7.83e-06	740	XP_002314202.1	predicted protein [Populus trichocarpa] >gi|222850610|gb|EEE88157.1| predicted protein [Populus trichocarpa]	K02893	RP-L23Ae, RPL23A	large subunit ribosomal protein L23Ae	GO:0006979//GO:0006188//GO:0009152//GO:0006412//GO:0006144//GO:0042254//GO:0009409//GO:0006531//GO:0006522//GO:0009644	response to oxidative stress//IMP biosynthetic process//purine ribonucleotide biosynthetic process//translation//purine nucleobase metabolic process//ribosome biogenesis//response to cold//aspartate metabolic process//alanine metabolic process//response to high light intensity	GO:0000166//GO:0003735//GO:0004018	nucleotide binding//structural constituent of ribosome//N6-(1,2-dicarboxyethyl)AMP AMP-lyase (fumarate-forming) activity	GO:0005840//GO:0005618//GO:0022626//GO:0005730//GO:0016020	ribosome//cell wall//cytosolic ribosome//nucleolus//membrane	KOG1751	60s ribosomal protein L23
comp10001_c0	32.6063	84.8135	-1.3791	8.28e-05	2181	XP_003627458.1	Pectinesterase [Medicago truncatula] >gi|355521480|gb|AET01934.1| Pectinesterase [Medicago truncatula]	K01051	E3.1.1.11	pectinesterase	GO:0006012//GO:0042545//GO:0045490//GO:0005985//GO:0006106//GO:0005982//GO:0043086	galactose metabolic process//cell wall modification//pectin catabolic process//sucrose metabolic process//fumarate metabolic process//starch metabolic process//negative regulation of catalytic activity	GO:0004857//GO:0045330//GO:0004575//GO:0030599//GO:0004564	enzyme inhibitor activity//aspartyl esterase activity//sucrose alpha-glucosidase activity//pectinesterase activity//beta-fructofuranosidase activity	GO:0017177//GO:0005618//GO:0016020	glucosidase II complex//cell wall//membrane	--	--
comp12868_c0	156.337	407.605	-1.3825	3.9e-22	2220	CAD70622.1	1-aminocyclopropane-1-carboxylic acid oxidase [Cicer arietinum]	K05933	E1.14.17.4	aminocyclopropanecarboxylate oxidase	GO:0055114//GO:0006725	oxidation-reduction process//cellular aromatic compound metabolic process	GO:0016706//GO:0016491//GO:0016853	oxidoreductase activity, acting on paired donors, with incorporation or reduction of molecular oxygen, 2-oxoglutarate as one donor, and incorporation of one atom each of oxygen into both donors//oxidoreductase activity//isomerase activity	--	--	KOG0143	Iron/ascorbate family oxidoreductases
comp20465_c0	25.1262	65.6506	-1.3856	0.00077152	1745	XP_002278756.2	PREDICTED: elongation factor 1-gamma-like [Vitis vinifera]	K03233	EEF1G	elongation factor 1-gamma	GO:0046686//GO:0006414//GO:0010043//GO:0006448	response to cadmium ion//translational elongation//response to zinc ion//regulation of translational elongation	GO:0005515//GO:0005507//GO:0003746	protein binding//copper ion binding//translation elongation factor activity	GO:0005618//GO:0005773//GO:0005840//GO:0005886//GO:0005853	cell wall//vacuole//ribosome//plasma membrane//eukaryotic translation elongation factor 1 complex	KOG0867	Glutathione S-transferase
comp25719_c0	22.2022	58.2232	-1.3909	0.0017994	2656	XP_003556464.1	PREDICTED: serine/threonine-protein kinase Nek2-like [Glycine max]	K08857	NEK	NIMA (never in mitosis gene a)-related kinase	GO:0006468//GO:0016310//GO:0009069	protein phosphorylation//phosphorylation//serine family amino acid metabolic process	GO:0004672//GO:0004674//GO:0005524	protein kinase activity//protein serine/threonine kinase activity//ATP binding	--	--	KOG0589	Serine/threonine protein kinase
comp31291_c0	63.7835	167.701	-1.3946	2.35e-09	5210	XP_003547376.1	PREDICTED: ABC transporter C family member 4-like [Glycine max]	--	--	--	GO:0007059//GO:0015979//GO:0015995//GO:0007049//GO:0055085//GO:0006810//GO:0007264//GO:0051301//GO:0015994	chromosome segregation//photosynthesis//chlorophyll biosynthetic process//cell cycle//transmembrane transport//transport//small GTPase mediated signal transduction//cell division//chlorophyll metabolic process	GO:0005524//GO:0000166//GO:0003924//GO:0016887//GO:0043531//GO:0003677//GO:0042626//GO:0005525//GO:0016851	ATP binding//nucleotide binding//GTPase activity//ATPase activity//ADP binding//DNA binding//ATPase activity, coupled to transmembrane movement of substances//GTP binding//magnesium chelatase activity	GO:0010007//GO:0005622//GO:0016021	magnesium chelatase complex//intracellular//integral to membrane	KOG0054	Multidrug resistance-associated protein/mitoxantrone resistance protein, ABC superfamily
comp22024_c0	22.2576	58.8812	-1.4035	0.0014934	1154	NP_001236279.1	uncharacterized protein LOC100305501 [Glycine max] >gi|255625713|gb|ACU13201.1| unknown [Glycine max]	--	--	--	GO:0006886//GO:0000226//GO:0006144//GO:0019079	intracellular protein transport//microtubule cytoskeleton organization//purine nucleobase metabolic process//viral genome replication	GO:0003968	RNA-directed RNA polymerase activity	GO:0016021//GO:0005874//GO:0031379//GO:0005783	integral to membrane//microtubule//RNA-directed RNA polymerase complex//endoplasmic reticulum	--	--
comp24364_c0	178.78	474.803	-1.4091	1.42e-26	1966	BAG68930.1	cytochrome P450 monooxygenase [Glycyrrhiza uralensis]	K15814	CYP93E1	beta-amyrin 24-hydroxylase	GO:0055114//GO:0006118	oxidation-reduction process//electron transport	GO:0016705//GO:0020037//GO:0004497//GO:0005506//GO:0009055	oxidoreductase activity, acting on paired donors, with incorporation or reduction of molecular oxygen//heme binding//monooxygenase activity//iron ion binding//electron carrier activity	--	--	KOG0156	Cytochrome P450 CYP2 subfamily
comp29180_c0	19.9028	52.9535	-1.4118	0.002893	1633	AFK35058.1	unknown [Medicago truncatula]	--	--	--	GO:0042254//GO:0006412	ribosome biogenesis//translation	GO:0008658//GO:0003735	penicillin binding//structural constituent of ribosome	GO:0005840//GO:0005622	ribosome//intracellular	KOG1715	Mitochondrial/chloroplast ribosomal protein L12
comp26736_c0	49.9406	133.131	-1.4146	1.17e-07	2602	XP_003524439.1	PREDICTED: probable methyltransferase PMT14-like [Glycine max]	--	--	--	GO:0008152//GO:0032259	metabolic process//methylation	GO:0008168	methyltransferase activity	--	--	--	--
comp25703_c0	58.1725	155.831	-1.4216	5.49e-09	845	ACG30677.1	histone H4 [Zea mays]	K11254	H4	histone H4	GO:0006334//GO:0006352//GO:0009414	nucleosome assembly//DNA-dependent transcription, initiation//response to water deprivation	GO:0046982//GO:0043565//GO:0003677	protein heterodimerization activity//sequence-specific DNA binding//DNA binding	GO:0005634//GO:0009507//GO:0000786//GO:0009579//GO:0005886//GO:0005730//GO:0005622	nucleus//chloroplast//nucleosome//thylakoid//plasma membrane//nucleolus//intracellular	KOG3467	Histone H4
comp23901_c0	26.3152	70.9006	-1.4299	0.00026139	2082	XP_003594004.1	Beta-amylase [Medicago truncatula] >gi|355483052|gb|AES64255.1| Beta-amylase [Medicago truncatula]	--	--	--	GO:0005985//GO:0005982//GO:0000272	sucrose metabolic process//starch metabolic process//polysaccharide catabolic process	GO:0016161//GO:0043169	beta-amylase activity//cation binding	--	--	--	--
comp19525_c0	18.8882	50.919	-1.4307	0.0032492	2325	XP_003609033.1	IQ domain-containing protein [Medicago truncatula] >gi|217074616|gb|ACJ85668.1| unknown [Medicago truncatula] >gi|355510088|gb|AES91230.1| IQ domain-containing protein [Medicago truncatula]	--	--	--	--	--	GO:0005515	protein binding	--	--	--	--
comp30702_c0	33.5641	90.6168	-1.4329	2.03e-05	3479	XP_003522701.1	PREDICTED: uncharacterized protein KIAA0090 homolog [Glycine max]	--	--	--	--	--	--	--	GO:0072546	ER membrane protein complex	KOG2103	Uncharacterized conserved protein
comp20702_c0	22.3338	60.3025	-1.433	0.00097511	2556	XP_003555699.1	PREDICTED: guanine nucleotide-binding protein-like 3 homolog [Glycine max]	K14538	NUG1, GNL3	nuclear GTP-binding protein	GO:0046740//GO:0015684	spread of virus in host, cell to cell//ferrous iron transport	GO:0005525//GO:0003924//GO:0015093	GTP binding//GTPase activity//ferrous iron transmembrane transporter activity	GO:0016021	integral to membrane	KOG2484	GTPase
comp30299_c0	24.3782	65.8633	-1.4339	0.0004767	2911	XP_003593145.1	Beta-xylosidase/alpha-L-arabinofuranosidase [Medicago truncatula] >gi|355482193|gb|AES63396.1| Beta-xylosidase/alpha-L-arabinofuranosidase [Medicago truncatula]	K15920	XYL4	beta-D-xylosidase 4	GO:0000162//GO:0006536//GO:0005975//GO:0006571//GO:0006103//GO:0009074//GO:0009821//GO:0009094	tryptophan biosynthetic process//glutamate metabolic process//carbohydrate metabolic process//tyrosine biosynthetic process//2-oxoglutarate metabolic process//aromatic amino acid family catabolic process//alkaloid biosynthetic process//L-phenylalanine biosynthetic process	GO:0030170//GO:0004553//GO:0004838	pyridoxal phosphate binding//hydrolase activity, hydrolyzing O-glycosyl compounds//L-tyrosine:2-oxoglutarate aminotransferase activity	--	--	--	--
comp17009_c0	21.2951	57.5501	-1.4343	0.0013706	2414	XP_003528859.1	PREDICTED: probable serine/threonine-protein kinase At5g41260-like [Glycine max]	K14500	BSK	BR-signaling kinase	GO:0006468	protein phosphorylation	GO:0005515//GO:0004672//GO:0005524	protein binding//protein kinase activity//ATP binding	--	--	--	--
comp10343_c0	23.2222	63.0971	-1.4421	0.00063004	1407	XP_003521482.1	PREDICTED: uncharacterized protein LOC100788969 [Glycine max]	--	--	--	GO:0006313	transposition, DNA-mediated	--	--	--	--	--	--
comp27952_c0	59.3155	162.377	-1.4529	1.13e-09	1813	NP_001236576.1	protein disulfide isomerse like protein precursor [Glycine max] >gi|163930028|dbj|BAF95902.1| protein disulfide isomerase family [Glycine max] >gi|163930094|dbj|BAD42856.2| protein disulfide isomerse like protein [Glycine max]	K09584	PDIA6, TXNDC7	protein disulfide-isomerase A6	GO:0006662//GO:0006118//GO:0045454	glycerol ether metabolic process//electron transport//cell redox homeostasis	GO:0015035//GO:0009055//GO:0016853//GO:0016491	protein disulfide oxidoreductase activity//electron carrier activity//isomerase activity//oxidoreductase activity	--	--	KOG0191	Thioredoxin/protein disulfide isomerase
comp18536_c0	23.7659	65.1388	-1.4546	0.00043096	1403	XP_003548304.1	PREDICTED: eukaryotic translation initiation factor 3 subunit J-like [Glycine max]	K03245	EIF3J	translation initiation factor 3 subunit J	GO:0006446	regulation of translational initiation	GO:0003743	translation initiation factor activity	GO:0005852//GO:0005737//GO:0005840	eukaryotic translation initiation factor 3 complex//cytoplasm//ribosome	KOG4813	Translation initiation factor eIF3, p35 subunit
[truncated: 259 more rows]
