# Supplementary material for: Transcriptomic Analysis of the Primary Roots of Alhagi sparsifolia in Response to Water Stress
Source: PLoS One. 2015 Mar 30;10(3):e0120791. doi: 10.1371/journal.pone.0120791 (PMC4379016; doi:10.1371/journal.pone.0120791)
Supplement: S1 File — Table A in S1 File. Primers used in the RT-qPCR assay. Table B in S1 File. Statistics of unigenes in different expression-level interval. Table C in S1 File. Differentially expressed genes between P-6h and the untreated primary roots P-0h (early water-stress inducible and repressed genes). The significance of gene expression difference between samples was identified by using q-value<0.005 and the absolute value of log2 (foldchange)>1 as the threshold. Table D in S1 File. Differentially expressed genes between P-24h and the untreated primary roots P-0h (late water-stress inducible and repressed genes). The significance of gene expression difference between samples was identified by using q-value<0.005 and the absolute value of log2 (foldchange)>1 as the threshold. Table E in S1 File. Differentially expressed genes between Rh-6h and P-24h (rehydration inducible and repressed genes). The significance of gene expression difference between samples was identified by using q-value<0.005 and the absolute value of log2 (foldchange)>1 as the threshold. Table F in S1 File. Common genes between the early and late water-stress inducible genes. Table G in S1 File. Common genes between the early and late water-stress repressed genes. Table H in S1 File. Genes exclusively expressed as the early inducible genes. Table I in S1 File. Genes exclusively expressed as the late water-stress inducible genes. Table J in S1 File. Genes exclusively expressed as the early water-stress repressed genes. Table K in S1 File. Genes exclusively expressed as the late water-stress repressed genes. Table L in S1 File. Genes showed ‘up-up-down’ expression pattern in the course of 24h of PEG-treatment following 6h of rehydration. Table M in S1 File. Genes showed ‘down-down-up’ expression pattern in the course of 24h of PEG-treatment following 6h of rehydration. Table N in S1 File. The significant KEGG pathways enriched from the early and late water-stress inducible genes (P-6h vs. P-0h) the early and late [file pone.0120791.s001.zip › Table D in S1 File.xls]

## Sheet: P24_RootvsP0_Root.DEGannot
The Late Water-Stress Inducible Genes (24h)
Gene_id	P24_Root_readcount	P0_Root_readcount	log2.Fold_change.	q.value.Storey.et.al..2003.	Gene Length	NR ID	NR Description	KO ID	KO Name	KO Description	Gene Ontology Biological Pathway	BP Description	Gene Ontology Molecular Function	MF Description	Gene Ontology Cellular Component	CC Description	KOG ID	KOG Description
comp13004_c0	163.813	0.147015	10.122	1.7691e-28	824	XP_003608424.1	hypothetical protein MTR_4g093940 [Medicago truncatula] >gi|355509479|gb|AES90621.1| hypothetical protein MTR_4g093940 [Medicago truncatula]	--	--	--	--	--	--	--	--	--	--	--
comp18873_c0	449.502	0.661568	9.4082	6.1926e-87	1440	XP_003618487.1	Quinone oxidoreductase-like protein [Medicago truncatula] >gi|355493502|gb|AES74705.1| Quinone oxidoreductase-like protein [Medicago truncatula]	--	--	--	GO:0055114	oxidation-reduction process	GO:0008270//GO:0016491//GO:0000166	zinc ion binding//oxidoreductase activity//nucleotide binding	--	--	KOG1198	Zinc-binding oxidoreductase
comp25661_c0	81.7142	0.29403	8.1185	1.0631e-18	794	--	--	--	--	--	--	--	--	--	--	--	--	--
comp12875_c0	66.3185	0.29403	7.8173	9.8228e-16	282	AAA66288.1	proline-rich protein [Glycine max]	--	--	--	GO:0042546	cell wall biogenesis	GO:0005199	structural constituent of cell wall	GO:0005618	cell wall	--	--
comp18469_c0	106.561	0	7.7355	2.4453e-25	1419	XP_003599325.1	Dihydroflavonol reductase [Medicago truncatula] >gi|355488373|gb|AES69576.1| Dihydroflavonol reductase [Medicago truncatula]	--	--	--	GO:0055114//GO:0006694//GO:0008152//GO:0044237//GO:0030639//GO:0019872//GO:0008207//GO:0008210//GO:0009117//GO:0008209//GO:0009089//GO:0009225//GO:0009085//GO:0045226//GO:0009058	oxidation-reduction process//steroid biosynthetic process//metabolic process//cellular metabolic process//polyketide biosynthetic process//streptomycin biosynthetic process//C21-steroid hormone metabolic process//estrogen metabolic process//nucleotide metabolic process//androgen metabolic process//lysine biosynthetic process via diaminopimelate//nucleotide-sugar metabolic process//lysine biosynth…	GO:0008839//GO:0050662//GO:0008831//GO:0016491//GO:0016616//GO:0003854//GO:0003824//GO:0000166	4-hydroxy-tetrahydrodipicolinate reductase//coenzyme binding//dTDP-4-dehydrorhamnose reductase activity//oxidoreductase activity//oxidoreductase activity, acting on the CH-OH group of donors, NAD or NADP as acceptor//3-beta-hydroxy-delta5-steroid dehydrogenase activity//catalytic activity//nucleotide binding	GO:0005643	nuclear pore	KOG1502	Flavonol reductase/cinnamoyl-CoA reductase
comp16515_c0	12.4075	0.0735075	7.3991	0.0019337	973	AFK48643.1	unknown [Lotus japonicus]	--	--	--	--	--	--	--	--	--	--	--
comp20307_c0	11.539	0.0735075	7.2944	0.002897	2180	XP_003620505.1	Sulfate transporter 3.1 [Medicago truncatula] >gi|355495520|gb|AES76723.1| Sulfate transporter 3.1 [Medicago truncatula]	--	--	--	GO:0055085//GO:0008272	transmembrane transport//sulfate transport	GO:0015116//GO:0008271	sulfate transmembrane transporter activity//secondary active sulfate transmembrane transporter activity	GO:0016021	integral to membrane	KOG0236	Sulfate/bicarbonate/oxalate exchanger SAT-1 and related transporters (SLC26 family)
comp24333_c0	77.7033	0	7.2799	2.5643e-19	1072	AFK34236.1	unknown [Medicago truncatula]	--	--	--	GO:0018149	peptide cross-linking	--	--	GO:0005737	cytoplasm	--	--
comp16415_c0	10.8359	0.0735075	7.2037	0.004056	769	XP_003548041.1	PREDICTED: lipid transfer-like protein VAS-like [Glycine max]	--	--	--	GO:0006869	lipid transport	GO:0008289	lipid binding	--	--	--	--
comp29236_c0	40.2351	0.29403	7.0963	2.5589e-10	2059	XP_003538284.1	PREDICTED: cytochrome P450 86A1-like isoform 1 [Glycine max]	K15401	CYP86A1	cytochrome P450, family 86, subfamily A, polypeptide 1 (fatty acid omega-hydroxylase)	GO:0055114	oxidation-reduction process	GO:0005506//GO:0020037//GO:0016705	iron ion binding//heme binding//oxidoreductase activity, acting on paired donors, with incorporation or reduction of molecular oxygen	--	--	KOG0157	Cytochrome P450 CYP4/CYP19/CYP26 subfamilies
comp12875_c1	19.7614	0.147015	7.0706	2.6985e-05	361	--	--	--	--	--	--	--	--	--	--	--	--	--
comp15990_c0	48.7983	0.367538	7.0528	1.7936e-12	1528	XP_003518630.1	PREDICTED: putative glutamine amidotransferase-like protein RP404-like [Glycine max]	--	--	--	GO:0006541	glutamine metabolic process	GO:0016758//GO:0016787	transferase activity, transferring hexosyl groups//hydrolase activity	GO:0005789	endoplasmic reticulum membrane	--	--
comp27018_c0	28.2478	0.220523	7.0011	2.0741e-07	1404	XP_003625319.1	Disease resistance response protein [Medicago truncatula] >gi|355500334|gb|AES81537.1| Disease resistance response protein [Medicago truncatula]	--	--	--	--	--	--	--	--	--	--	--
comp19903_c0	18.4467	0.147015	6.9713	5.2217e-05	1000	XP_003597896.1	hypothetical protein MTR_2g103750 [Medicago truncatula] >gi|87162938|gb|ABD28733.1| hypothetical protein MtrDRAFT_AC149206g23v2 [Medicago truncatula] >gi|355486944|gb|AES68147.1| hypothetical protein MTR_2g103750 [Medicago truncatula]	--	--	--	--	--	GO:0004252	serine-type endopeptidase activity	GO:0005886	plasma membrane	--	--
comp27306_c0	42.351	0.441045	6.5853	3.2118e-11	1268	XP_003541116.1	PREDICTED: transmembrane protein 45B-like [Glycine max]	--	--	--	--	--	--	--	GO:0005634	nucleus	--	--
comp12977_c0	45.165	0	6.4971	5.318e-12	451	NP_001235258.1	uncharacterized protein LOC100305684 [Glycine max] >gi|255626305|gb|ACU13497.1| unknown [Glycine max]	--	--	--	--	--	--	--	--	--	--	--
comp16222_c0	116.978	1.40179	6.3828	6.968e-31	1378	XP_003607852.1	Zinc transporter [Medicago truncatula] >gi|355508907|gb|AES90049.1| Zinc transporter [Medicago truncatula]	K14709	SLC39A1_2_3, ZIP1_2_3	solute carrier family 39 (zinc transporter), member 1/2/3	GO:0006118//GO:0055085//GO:0030001//GO:0071577//GO:0006829	electron transport//transmembrane transport//metal ion transport//zinc ion transmembrane transport//zinc ion transport	GO:0016491//GO:0009055//GO:0046873//GO:0005385	oxidoreductase activity//electron carrier activity//metal ion transmembrane transporter activity//zinc ion transmembrane transporter activity	GO:0016021//GO:0016020	integral to membrane//membrane	KOG1558	Fe2+/Zn2+ regulated transporter
comp28951_c1	99.4669	1.32314	6.2322	1.8649e-26	838	XP_003527925.1	PREDICTED: inducible nitrate reductase [NADH] 1-like [Glycine max]	--	--	--	GO:0055114	oxidation-reduction process	GO:0016491	oxidoreductase activity	--	--	KOG0534	NADH-cytochrome b-5 reductase
comp20864_c0	149.429	2.05821	6.1819	8.2523e-40	1503	XP_003605744.1	Caffeic acid 3-O-methyltransferase [Medicago truncatula] >gi|355506799|gb|AES87941.1| Caffeic acid 3-O-methyltransferase [Medicago truncatula] >gi|388520569|gb|AFK48346.1| unknown [Medicago truncatula]	--	--	--	GO:0032259	methylation	GO:0046983//GO:0008168//GO:0008171	protein dimerization activity//methyltransferase activity//O-methyltransferase activity	--	--	--	--
comp26089_c1	20.3483	0.29403	6.1128	9.8971e-06	670	XP_003526327.1	PREDICTED: protein TRANSPARENT TESTA 12-like [Glycine max]	K03327	TC.MATE, SLC47A, norM, mdtK, dinF	multidrug resistance protein, MATE family	GO:0006810//GO:0055085//GO:0006855//GO:0015893	transport//transmembrane transport//drug transmembrane transport//drug transport	GO:0015297//GO:0015238	antiporter activity//drug transmembrane transporter activity	GO:0016020	membrane	--	--
comp26089_c0	75.2453	1.17612	5.9995	3.1787e-20	1380	XP_003540839.1	PREDICTED: LOW QUALITY PROTEIN: protein TRANSPARENT TESTA 12-like [Glycine max]	K03327	TC.MATE, SLC47A, norM, mdtK, dinF	multidrug resistance protein, MATE family	GO:0006810//GO:0055085//GO:0015893//GO:0006855	transport//transmembrane transport//drug transport//drug transmembrane transport	GO:0015238//GO:0015297	drug transmembrane transporter activity//antiporter activity	GO:0016020	membrane	KOG1347	Uncharacterized membrane protein, predicted efflux pump
comp28951_c0	179.511	2.86679	5.9685	3.3768e-48	1485	ADV03138.1	nitrate reductase 1 [Medicago truncatula]	--	--	--	GO:0006118//GO:0055114//GO:0042128	electron transport//oxidation-reduction process//nitrate assimilation	GO:0020037//GO:0050660//GO:0009055//GO:0016491//GO:0046857//GO:0043546//GO:0030151//GO:0005506	heme binding//flavin adenine dinucleotide binding//electron carrier activity//oxidoreductase activity//oxidoreductase activity, acting on other nitrogenous compounds as donors, with NAD or NADP as acceptor//molybdopterin cofactor binding//molybdenum ion binding//iron ion binding	--	--	KOG0535	Sulfite oxidase, molybdopterin-binding component
comp26090_c0	13.7723	0.220523	5.9647	0.00046978	1526	XP_003544679.1	PREDICTED: auxin-induced protein 5NG4-like [Glycine max]	--	--	--	--	--	GO:0008270	zinc ion binding	GO:0016020	membrane	--	--
comp28951_c2	94.9687	1.54366	5.943	1.5241e-25	786	XP_003542726.1	PREDICTED: nitrate reductase [NADH] 2-like [Glycine max]	--	--	--	GO:0006118//GO:0055114//GO:0042128	electron transport//oxidation-reduction process//nitrate assimilation	GO:0050660//GO:0020037//GO:0009055//GO:0046857//GO:0043546//GO:0030151//GO:0005506	flavin adenine dinucleotide binding//heme binding//electron carrier activity//oxidoreductase activity, acting on other nitrogenous compounds as donors, with NAD or NADP as acceptor//molybdopterin cofactor binding//molybdenum ion binding//iron ion binding	--	--	KOG0537	Cytochrome b5
comp26344_c0	35.3399	0.58806	5.9092	1.0525e-09	1431	XP_003535646.1	PREDICTED: non-specific lipid-transfer protein-like protein At2g13820-like [Glycine max]	--	--	--	GO:0009966//GO:0006869//GO:0006468	regulation of signal transduction//lipid transport//protein phosphorylation	GO:0004672//GO:0003677	protein kinase activity//DNA binding	GO:0005576	extracellular region	--	--
comp28571_c0	21.6304	0.367538	5.879	4.1428e-06	2477	XP_003541002.1	PREDICTED: cyclic nucleotide-gated ion channel 4-like [Glycine max]	--	--	--	GO:0016310	phosphorylation	GO:0004673	protein histidine kinase activity	GO:0009365	protein histidine kinase complex	KOG0498	K+-channel ERG and related proteins, contain PAS/PAC sensor domain
comp12256_c0	22.9369	0.441045	5.7006	1.7848e-06	727	XP_003611987.1	hypothetical protein MTR_5g020060 [Medicago truncatula] >gi|355513322|gb|AES94945.1| hypothetical protein MTR_5g020060 [Medicago truncatula]	--	--	--	--	--	--	--	--	--	--	--
comp12927_c0	22.623	0.441045	5.6807	2.1401e-06	457	XP_003601529.1	Inorganic phosphate transporter 1-4 [Medicago truncatula] >gi|357469949|ref|XP_003605259.1| Inorganic phosphate transporter 1-4 [Medicago truncatula] >gi|183579809|emb|CAQ42956.1| phosphate transporter [Medicago truncatula] >gi|355490577|gb|AES71780.1| Inorganic phosphate transporter 1-4 [Medicago truncatula] >gi|355506314|gb|AES87456.1| Inorganic phosphate transporter 1-4 [Medicago truncatula]	K08176	PHO84	MFS transporter, PHS family, inorganic phosphate transporter	GO:0055085//GO:0006817	transmembrane transport//phosphate ion transport	GO:0005315	inorganic phosphate transmembrane transporter activity	GO:0016021	integral to membrane	KOG0252	Inorganic phosphate transporter
comp12360_c0	22.6189	0.441045	5.6805	2.1421e-06	837	--	--	--	--	--	--	--	--	--	--	--	--	--
comp12992_c0	24.9581	0	5.6414	5.1326e-07	765	XP_003629993.1	Basic blue protein [Medicago truncatula] >gi|355524015|gb|AET04469.1| Basic blue protein [Medicago truncatula]	--	--	--	GO:0006118	electron transport	GO:0009055//GO:0005507	electron carrier activity//copper ion binding	--	--	--	--
comp17488_c0	39.3045	0.808583	5.6032	8.0022e-11	2124	XP_003626601.1	3-ketoacyl-CoA synthase [Medicago truncatula] >gi|87240844|gb|ABD32702.1| Chalcone and stilbene synthases, N-terminal; Chalcone and stilbene synthases, C-terminal; Very-long-chain 3-ketoacyl-CoA synthase [Medicago truncatula] >gi|355501616|gb|AES82819.1| 3-ketoacyl-CoA synthase [Medicago truncatula]	K15397	KCS	3-ketoacyl-CoA synthase	GO:0042967//GO:0006633//GO:0008610//GO:0009058	acyl-carrier-protein biosynthetic process//fatty acid biosynthetic process//lipid biosynthetic process//biosynthetic process	GO:0016746//GO:0004315//GO:0016747	transferase activity, transferring acyl groups//3-oxoacyl-[acyl-carrier-protein] synthase activity//transferase activity, transferring acyl groups other than amino-acyl groups	GO:0016020//GO:0005835	membrane//fatty acid synthase complex	--	--
comp13835_c0	81.1195	1.69067	5.5844	5.2637e-22	1869	XP_003603818.1	Nucleoredoxin [Medicago truncatula] >gi|355492866|gb|AES74069.1| Nucleoredoxin [Medicago truncatula]	--	--	--	GO:0055114//GO:0007165//GO:0040007//GO:0045454//GO:0008283//GO:0035556	oxidation-reduction process//signal transduction//growth//cell redox homeostasis//cell proliferation//intracellular signal transduction	GO:0046872//GO:0005515//GO:0008083//GO:0016209//GO:0016491//GO:0047134//GO:0005096	metal ion binding//protein binding//growth factor activity//antioxidant activity//oxidoreductase activity//protein-disulfide reductase activity//GTPase activator activity	GO:0005622	intracellular	KOG2501	Thioredoxin, nucleoredoxin and related proteins
comp19679_c0	524.501	11.0261	5.5719	2.8766e-142	727	XP_003623166.1	Protease inhibitor/seed storage/LTP family protein [Medicago truncatula] >gi|355498181|gb|AES79384.1| Protease inhibitor/seed storage/LTP family protein [Medicago truncatula] >gi|388494356|gb|AFK35244.1| unknown [Medicago truncatula]	--	--	--	GO:0006869//GO:0006508	lipid transport//proteolysis	GO:0008233	peptidase activity	--	--	--	--
comp20663_c0	22.623	0	5.4997	2.0749e-06	1444	XP_003527084.1	PREDICTED: GDSL esterase/lipase At1g74460-like [Glycine max]	--	--	--	GO:0006629	lipid metabolic process	GO:0016788	hydrolase activity, acting on ester bonds	--	--	--	--
comp18780_c0	22.374	0	5.4838	2.41e-06	1453	NP_001240089.1	uncharacterized protein LOC100795221 precursor [Glycine max] >gi|255641097|gb|ACU20827.1| unknown [Glycine max]	--	--	--	GO:0006629	lipid metabolic process	GO:0016788	hydrolase activity, acting on ester bonds	--	--	--	--
comp22783_c0	29.2002	0.661568	5.4639	3.7683e-08	1273	AFK39314.1	unknown [Lotus japonicus]	K00430	E1.11.1.7	peroxidase	GO:0006979//GO:0055114//GO:0006804	response to oxidative stress//oxidation-reduction process//peroxidase reaction	GO:0004601//GO:0020037	peroxidase activity//heme binding	--	--	--	--
comp17199_c0	12.9038	0.29403	5.4557	0.00072458	1451	AFK47115.1	unknown [Medicago truncatula]	--	--	--	--	--	--	--	GO:0016020	membrane	--	--
comp23778_c0	55.8764	1.32314	5.4002	2.8715e-15	1266	XP_003530976.1	PREDICTED: purple acid phosphatase 17-like isoform 1 [Glycine max]	--	--	--	GO:0019497//GO:0006771	hexachlorocyclohexane metabolic process//riboflavin metabolic process	GO:0016787//GO:0003993	hydrolase activity//acid phosphatase activity	--	--	--	--
comp18518_c0	36.6021	0.88209	5.3749	4.0065e-10	661	ACJ84810.1	unknown [Medicago truncatula] >gi|388519739|gb|AFK47931.1| unknown [Medicago truncatula]	K07213	ATOX1, ATX1, copZ	copper chaperone	GO:0030001	metal ion transport	GO:0046872	metal ion binding	--	--	KOG1603	Copper chaperone
comp20327_c0	587.207	14.2605	5.3638	1.6405e-159	2038	XP_003609738.1	2-succinylbenzoate-CoA ligase [Medicago truncatula] >gi|355510793|gb|AES91935.1| 2-succinylbenzoate-CoA ligase [Medicago truncatula]	--	--	--	GO:0008152	metabolic process	GO:0003824//GO:0016874	catalytic activity//ligase activity	--	--	KOG1176	Acyl-CoA synthetase
comp15217_c0	14.8869	0.367538	5.34	0.0002212	951	XP_003526939.1	PREDICTED: bidirectional sugar transporter SWEET12-like [Glycine max]	K15382	SLC50A, SWEET	solute carrier family 50 (sugar transporter)	GO:0019836//GO:0008643	hemolysis by symbiont of host erythrocytes//carbohydrate transport	--	--	GO:0005576//GO:0016021//GO:0005886	extracellular region//integral to membrane//plasma membrane	--	--
comp17422_c0	99.0938	2.49926	5.3092	6.9574e-27	1318	XP_003532820.1	PREDICTED: zinc finger protein STOP1 homolog [Glycine max]	--	--	--	GO:0006355	regulation of transcription, DNA-dependent	GO:0043565//GO:0046872	sequence-specific DNA binding//metal ion binding	--	--	KOG1721	FOG: Zn-finger
comp22823_c2	31.2789	0.808583	5.2737	1.0733e-08	1474	XP_003543845.1	PREDICTED: plasma membrane ATPase 1-like [Glycine max]	K01535	E3.6.3.6	H+-transporting ATPase	--	--	--	--	GO:0019028	viral capsid	KOG0205	Plasma membrane H+-transporting ATPase
comp23482_c0	10.6291	0.29403	5.1759	0.0027574	1288	XP_003528366.1	PREDICTED: gibberellin 20 oxidase 1-like [Glycine max]	--	--	--	GO:0006886//GO:0055114	intracellular protein transport//oxidation-reduction process	GO:0016491//GO:0016706	oxidoreductase activity//oxidoreductase activity, acting on paired donors, with incorporation or reduction of molecular oxygen, 2-oxoglutarate as one donor, and incorporation of one atom each of oxygen into both donors	GO:0016020	membrane	KOG0143	Iron/ascorbate family oxidoreductases
comp20790_c0	23.6983	0.661568	5.1628	1.091e-06	877	XP_003608557.1	Ocs element-binding factor [Medicago truncatula] >gi|355509612|gb|AES90754.1| Ocs element-binding factor [Medicago truncatula]	--	--	--	GO:0006355//GO:0015074//GO:0015992//GO:0015991	regulation of transcription, DNA-dependent//DNA integration//proton transport//ATP hydrolysis coupled proton transport	GO:0043565//GO:0008907//GO:0015078//GO:0003677//GO:0003700	sequence-specific DNA binding//integrase activity//hydrogen ion transmembrane transporter activity//DNA binding//sequence-specific DNA binding transcription factor activity	GO:0005667//GO:0005634//GO:0033179	transcription factor complex//nucleus//proton-transporting V-type ATPase, V0 domain	--	--
comp11770_c0	10.505	0.29403	5.159	0.0029734	411	--	--	--	--	--	--	--	--	--	--	--	--	--
comp21615_c0	66.3388	1.9112	5.1173	4.9626e-18	1282	AFK39828.1	unknown [Lotus japonicus]	--	--	--	GO:0006355	regulation of transcription, DNA-dependent	GO:0046983//GO:0046914	protein dimerization activity//transition metal ion binding	--	--	--	--
comp12977_c1	17.2117	0	5.1053	5.5679e-05	385	--	--	--	--	--	--	--	--	--	--	--	--	--
comp16497_c0	16.9598	0.514553	5.0427	6.5559e-05	1193	XP_003522815.1	PREDICTED: uncharacterized protein LOC100782955 [Glycine max]	--	--	--	GO:0030001	metal ion transport	GO:0046872	metal ion binding	--	--	--	--
comp19871_c0	23.2434	0.735075	4.9828	1.5147e-06	691	--	--	--	--	--	--	--	--	--	--	--	--	--
comp12927_c1	134.015	4.26344	4.9742	3.595e-36	1674	XP_003601529.1	Inorganic phosphate transporter 1-4 [Medicago truncatula] >gi|357469949|ref|XP_003605259.1| Inorganic phosphate transporter 1-4 [Medicago truncatula] >gi|183579809|emb|CAQ42956.1| phosphate transporter [Medicago truncatula] >gi|355490577|gb|AES71780.1| Inorganic phosphate transporter 1-4 [Medicago truncatula] >gi|355506314|gb|AES87456.1| Inorganic phosphate transporter 1-4 [Medicago truncatula]	--	--	--	GO:0055085//GO:0006817	transmembrane transport//phosphate ion transport	GO:0005315//GO:0022857	inorganic phosphate transmembrane transporter activity//transmembrane transporter activity	GO:0016021	integral to membrane	KOG0252	Inorganic phosphate transporter
comp16627_c0	67.6565	2.20523	4.9392	2.6127e-18	1817	XP_003603490.1	RING finger and CHY zinc finger domain-containing protein [Medicago truncatula] >gi|355492538|gb|AES73741.1| RING finger and CHY zinc finger domain-containing protein [Medicago truncatula]	--	--	--	--	--	GO:0005515//GO:0008270//GO:0046872	protein binding//zinc ion binding//metal ion binding	--	--	KOG1940	Zn-finger protein
comp26699_c0	91.1551	3.01381	4.9187	1.3522e-24	2652	XP_003552549.1	PREDICTED: cyclic nucleotide-gated ion channel 2-like [Glycine max]	K05391	CNGF	cyclic nucleotide gated channel, other eukaryote	GO:0006811//GO:0055085	ion transport//transmembrane transport	GO:0005198//GO:0005216//GO:0005515	structural molecule activity//ion channel activity//protein binding	GO:0019031//GO:0016020	viral envelope//membrane	KOG0498	K+-channel ERG and related proteins, contain PAS/PAC sensor domain
comp20355_c0	14.9585	0.514553	4.8615	0.00022835	1321	NP_001240864.1	uncharacterized protein LOC100796281 [Glycine max] >gi|255645162|gb|ACU23079.1| unknown [Glycine max]	--	--	--	GO:0009058//GO:0016042//GO:0006886//GO:0006508//GO:0042967//GO:0008152//GO:0046486//GO:0006629//GO:0006505	biosynthetic process//lipid catabolic process//intracellular protein transport//proteolysis//acyl-carrier-protein biosynthetic process//metabolic process//glycerolipid metabolic process//lipid metabolic process//GPI anchor metabolic process	GO:0016787//GO:0004806//GO:0016788//GO:0008236//GO:0008374	hydrolase activity//triglyceride lipase activity//hydrolase activity, acting on ester bonds//serine-type peptidase activity//O-acyltransferase activity	--	--	--	--
comp12496_c0	27.462	0.955598	4.8449	1.2608e-07	593	XP_003625181.1	hypothetical protein MTR_7g092340 [Medicago truncatula] >gi|355500196|gb|AES81399.1| hypothetical protein MTR_7g092340 [Medicago truncatula]	--	--	--	--	--	--	--	--	--	--	--
comp22199_c0	16.8329	0.58806	4.8392	7.4945e-05	1056	ACG69492.1	germin-like protein 16 [Glycine max]	--	--	--	--	--	GO:0045735//GO:0030145	nutrient reservoir activity//manganese ion binding	GO:0048046	apoplast	--	--
comp20768_c0	46.2386	1.61717	4.8376	1.4335e-12	2040	XP_003527704.1	PREDICTED: cytochrome P450 82A1-like [Glycine max]	--	--	--	GO:0045944//GO:0032012//GO:0007219//GO:0055114//GO:0006118//GO:0043087	positive regulation of transcription from RNA polymerase II promoter//regulation of ARF protein signal transduction//Notch signaling pathway//oxidation-reduction process//electron transport//regulation of GTPase activity	GO:0005506//GO:0009055//GO:0016705//GO:0004497//GO:0005086//GO:0003713//GO:0020037	iron ion binding//electron carrier activity//oxidoreductase activity, acting on paired donors, with incorporation or reduction of molecular oxygen//monooxygenase activity//ARF guanyl-nucleotide exchange factor activity//transcription coactivator activity//heme binding	GO:0005667//GO:0016607//GO:0016020	transcription factor complex//nuclear speck//membrane	KOG0156	Cytochrome P450 CYP2 subfamily
comp22823_c0	16.2125	0.58806	4.785	0.00011109	946	P23980.1	RecName: Full=Plasma membrane ATPase 2; AltName: Full=Proton pump 2	K01535	E3.6.3.6	H+-transporting ATPase	GO:0006119//GO:0006754//GO:0006200//GO:0015992	oxidative phosphorylation//ATP biosynthetic process//ATP catabolic process//proton transport	GO:0000166//GO:0005524//GO:0008553//GO:0046872	nucleotide binding//ATP binding//hydrogen-exporting ATPase activity, phosphorylative mechanism//metal ion binding	GO:0016021//GO:0005886	integral to membrane//plasma membrane	KOG0205	Plasma membrane H+-transporting ATPase
comp12706_c0	32.4237	1.17612	4.7849	6.5879e-09	1188	XP_003549537.1	PREDICTED: heat shock 70 kDa protein-like [Glycine max]	K03283	HSPA1_8	heat shock 70kDa protein 1/8	--	--	GO:0003824//GO:0005524	catalytic activity//ATP binding	GO:0016020	membrane	KOG0101	Molecular chaperones HSP70/HSC70, HSP70 superfamily
comp26783_c0	19.522	0.735075	4.7311	1.592e-05	725	XP_003631217.1	PREDICTED: uncharacterized protein LOC100852785 [Vitis vinifera]	--	--	--	--	--	--	--	--	--	--	--
comp14500_c0	13.3588	0.514553	4.6983	0.00062171	860	O65194.1	RecName: Full=Ribulose bisphosphate carboxylase small chain, chloroplastic; Short=RuBisCO small subunit; Flags: Precursor >gi|3044116|gb|AAC13293.1| ribulose-1,5-bisphosphate carboxylase small subunit [Medicago sativa]	K01602	rbcS	ribulose-bisphosphate carboxylase small chain	GO:0055114//GO:0019253//GO:0046487//GO:0009853//GO:0015977	oxidation-reduction process//reductive pentose-phosphate cycle//glyoxylate metabolic process//photorespiration//carbon fixation	GO:0004497//GO:0016984	monooxygenase activity//ribulose-bisphosphate carboxylase activity	GO:0009507//GO:0009573	chloroplast//chloroplast ribulose bisphosphate carboxylase complex	--	--
comp21608_c0	223.853	8.67389	4.6897	8.8409e-60	1534	XP_003596164.1	Nitrile-specifier protein [Medicago truncatula] >gi|355485212|gb|AES66415.1| Nitrile-specifier protein [Medicago truncatula]	--	--	--	GO:0006281//GO:0006310	DNA repair//DNA recombination	GO:0005515//GO:0000400//GO:0016788//GO:0000287	protein binding//four-way junction DNA binding//hydrolase activity, acting on ester bonds//magnesium ion binding	--	--	KOG0379	Kelch repeat-containing proteins
comp18319_c1	59.8869	2.35224	4.6701	4.3777e-16	1286	XP_003611286.1	Nitrate transporter [Medicago truncatula] >gi|355512621|gb|AES94244.1| Nitrate transporter [Medicago truncatula]	--	--	--	GO:0006857//GO:0006810	oligopeptide transport//transport	GO:0005215	transporter activity	GO:0016021//GO:0016020	integral to membrane//membrane	KOG1237	H+/oligopeptide symporter
comp29403_c0	29.8202	1.17612	4.6642	3.4527e-08	1177	XP_003520764.1	PREDICTED: momilactone A synthase-like [Glycine max]	--	--	--	GO:0055114//GO:0008207//GO:0008210//GO:0006694//GO:0008209//GO:0008152//GO:0009058	oxidation-reduction process//C21-steroid hormone metabolic process//estrogen metabolic process//steroid biosynthetic process//androgen metabolic process//metabolic process//biosynthetic process	GO:0016616//GO:0003854//GO:0016491	oxidoreductase activity, acting on the CH-OH group of donors, NAD or NADP as acceptor//3-beta-hydroxy-delta5-steroid dehydrogenase activity//oxidoreductase activity	--	--	KOG0725	Reductases with broad range of substrate specificities
comp17362_c0	12.6569	0	4.6619	0.00093905	958	--	--	--	--	--	--	--	--	--	--	--	--	--
comp19609_c0	12.5316	0.514553	4.6061	0.0010289	766	NP_001237935.1	seed maturation protein PM22 [Glycine max] >gi|4585271|gb|AAD25354.1|AF115314_1 seed maturation protein PM22 [Glycine max]	--	--	--	GO:0000226//GO:0009269	microtubule cytoskeleton organization//response to desiccation	--	--	GO:0005815//GO:0000922	microtubule organizing center//spindle pole	--	--
comp24872_c1	11.9939	0	4.5842	0.0014188	907	XP_003615606.1	Cytochrome P450 [Medicago truncatula] >gi|355516941|gb|AES98564.1| Cytochrome P450 [Medicago truncatula]	K15401	CYP86A1	cytochrome P450, family 86, subfamily A, polypeptide 1 (fatty acid omega-hydroxylase)	GO:0006118//GO:0055114	electron transport//oxidation-reduction process	GO:0016705//GO:0020037//GO:0009055//GO:0004497//GO:0005549//GO:0005506	oxidoreductase activity, acting on paired donors, with incorporation or reduction of molecular oxygen//heme binding//electron carrier activity//monooxygenase activity//odorant binding//iron ion binding	--	--	KOG0157	Cytochrome P450 CYP4/CYP19/CYP26 subfamilies
comp26094_c0	12.2007	0.514553	4.5675	0.0012638	1733	XP_003608867.1	hypothetical protein MTR_4g103840 [Medicago truncatula] >gi|355509922|gb|AES91064.1| hypothetical protein MTR_4g103840 [Medicago truncatula]	--	--	--	GO:0007165	signal transduction	GO:0004871	signal transducer activity	--	--	--	--
comp18779_c0	11.7044	0.514553	4.5076	0.0017325	1460	XP_003628011.1	Auxin-induced protein 5NG4 [Medicago truncatula] >gi|355522033|gb|AET02487.1| Auxin-induced protein 5NG4 [Medicago truncatula]	--	--	--	--	--	--	--	GO:0016020	membrane	--	--
comp46581_c0	13.152	0.58806	4.4832	0.00076385	1582	NP_001242136.1	uncharacterized protein LOC100802114 precursor [Glycine max] >gi|255638743|gb|ACU19676.1| unknown [Glycine max]	--	--	--	GO:0006629	lipid metabolic process	GO:0016787	hydrolase activity	--	--	KOG0513	Ca2+-independent phospholipase A2
comp30666_c0	68.6586	3.08732	4.475	3.4075e-18	2715	XP_003597353.1	p-hydroxybenzoic acid efflux pump subunit aaeB [Medicago truncatula] >gi|355486401|gb|AES67604.1| p-hydroxybenzoic acid efflux pump subunit aaeB [Medicago truncatula]	--	--	--	GO:0006810	transport	--	--	GO:0005886	plasma membrane	--	--
comp28461_c0	434.166	19.6265	4.4674	1.2103e-114	2156	XP_003601705.1	O-glucosyltransferase [Medicago truncatula] >gi|355490753|gb|AES71956.1| O-glucosyltransferase [Medicago truncatula]	--	--	--	GO:0030259//GO:0008152//GO:0005975	lipid glycosylation//metabolic process//carbohydrate metabolic process	GO:0016758//GO:0030246	transferase activity, transferring hexosyl groups//carbohydrate binding	--	--	KOG1192	UDP-glucuronosyl and UDP-glucosyl transferase
comp21336_c0	64.56	2.9403	4.4566	4.1745e-17	737	AFK49597.1	unknown [Lotus japonicus]	--	--	--	--	--	--	--	--	--	--	--
comp24019_c0	25.2216	1.17686	4.4216	6.7122e-07	944	XP_003522468.1	PREDICTED: uncharacterized protein LOC100809305 [Glycine max]	K14488	SAUR	SAUR family protein	--	--	--	--	--	--	--	--
comp22767_c0	23.4502	1.10261	4.4106	1.9341e-06	1008	XP_003603576.1	hypothetical protein MTR_3g109280 [Medicago truncatula] >gi|355492624|gb|AES73827.1| hypothetical protein MTR_3g109280 [Medicago truncatula]	--	--	--	--	--	--	--	--	--	--	--
comp18034_c0	16.8978	0.808583	4.3853	9.1374e-05	1873	AAG09208.1	wound-inducible P450 hydroxylase [Pisum sativum]	--	--	--	GO:0006118//GO:0055114	electron transport//oxidation-reduction process	GO:0009055//GO:0004519//GO:0020037//GO:0016705//GO:0005506//GO:0004497	electron carrier activity//endonuclease activity//heme binding//oxidoreductase activity, acting on paired donors, with incorporation or reduction of molecular oxygen//iron ion binding//monooxygenase activity	--	--	KOG0156	Cytochrome P450 CYP2 subfamily
comp20162_c0	3356.39	161.128	4.3806	0	772	BAA96444.1	metallothionein-like protein [Pyrus pyrifolia]	--	--	--	--	--	GO:0008270//GO:0046872	zinc ion binding//metal ion binding	--	--	--	--
comp23832_c0	222.244	10.7321	4.3721	3.0189e-58	2303	XP_003611453.1	Peptide transporter PTR1 [Medicago truncatula] >gi|355512788|gb|AES94411.1| Peptide transporter PTR1 [Medicago truncatula]	--	--	--	GO:0006810	transport	GO:0005215	transporter activity	GO:0016020	membrane	KOG1237	H+/oligopeptide symporter
comp19265_c0	73.0389	3.60187	4.3418	3.6191e-19	1150	XP_003625530.1	Protein ALUMINUM SENSITIVE [Medicago truncatula] >gi|355500545|gb|AES81748.1| Protein ALUMINUM SENSITIVE [Medicago truncatula]	--	--	--	--	--	--	--	--	--	--	--
comp25290_c0	10.2982	0.514553	4.3229	0.0041788	1799	XP_003601427.1	Cytochrome P450 94A1 [Medicago truncatula] >gi|355490475|gb|AES71678.1| Cytochrome P450 94A1 [Medicago truncatula]	--	--	--	GO:0006118//GO:0055114	electron transport//oxidation-reduction process	GO:0004497//GO:0009055//GO:0005506//GO:0016705//GO:0020037	monooxygenase activity//electron carrier activity//iron ion binding//oxidoreductase activity, acting on paired donors, with incorporation or reduction of molecular oxygen//heme binding	--	--	KOG0157	Cytochrome P450 CYP4/CYP19/CYP26 subfamilies
comp26034_c0	21.6304	1.10261	4.2941	6.3023e-06	768	NP_001238089.1	uncharacterized protein LOC100527317 [Glycine max] >gi|255632073|gb|ACU16389.1| unknown [Glycine max]	--	--	--	--	--	--	--	--	--	--	--
comp12593_c0	15.8411	0.808583	4.2921	0.00018135	1773	AFK40295.1	unknown [Medicago truncatula]	--	--	--	--	--	GO:0005515//GO:0042802	protein binding//identical protein binding	--	--	--	--
comp21602_c0	169.57	8.72314	4.2809	3.7707e-44	995	XP_003601905.1	hypothetical protein MTR_3g086650 [Medicago truncatula] >gi|217075456|gb|ACJ86088.1| unknown [Medicago truncatula] >gi|355490953|gb|AES72156.1| hypothetical protein MTR_3g086650 [Medicago truncatula] >gi|388503402|gb|AFK39767.1| unknown [Medicago truncatula]	--	--	--	--	--	GO:0046872//GO:0000166	metal ion binding//nucleotide binding	--	--	--	--
comp30862_c0	64.1195	3.30784	4.2768	8.8924e-17	1930	XP_003601150.1	Cytochrome P450 [Medicago truncatula] >gi|355490198|gb|AES71401.1| Cytochrome P450 [Medicago truncatula]	--	--	--	GO:0055114	oxidation-reduction process	GO:0005506//GO:0046872//GO:0016491//GO:0016836//GO:0020037//GO:0016705	iron ion binding//metal ion binding//oxidoreductase activity//hydro-lyase activity//heme binding//oxidoreductase activity, acting on paired donors, with incorporation or reduction of molecular oxygen	--	--	KOG0156	Cytochrome P450 CYP2 subfamily
comp10973_c0	49.7955	2.57276	4.2746	4.3086e-13	1773	AFK48758.1	unknown [Lotus japonicus]	--	--	--	--	--	--	--	--	--	--	--
comp24143_c0	296.879	15.3675	4.2719	3.0324e-77	1224	BAA36416.1	lectin-related polypeptide [Robinia pseudoacacia]	--	--	--	--	--	GO:0030246	carbohydrate binding	--	--	--	--
comp21723_c0	909.014	47.5652	4.2563	1.2777e-236	1482	AFK42562.1	unknown [Medicago truncatula]	K02639	petF	ferredoxin	GO:0006118	electron transport	GO:0009055//GO:0051536	electron carrier activity//iron-sulfur cluster binding	--	--	--	--
comp17773_c0	430.792	22.6631	4.2486	6.1789e-112	994	XP_003593404.1	Flavoprotein wrbA [Medicago truncatula] >gi|355482452|gb|AES63655.1| Flavoprotein wrbA [Medicago truncatula] >gi|388496898|gb|AFK36515.1| unknown [Medicago truncatula] >gi|388500336|gb|AFK38234.1| unknown [Medicago truncatula]	K03809	wrbA	Trp repressor binding protein	GO:0045892//GO:0055114	negative regulation of transcription, DNA-dependent//oxidation-reduction process	GO:0016491//GO:0010181	oxidoreductase activity//FMN binding	--	--	KOG3135	1,4-benzoquinone reductase-like; Trp repressor binding protein-like/protoplast-secreted protein
comp12800_c0	32.9899	1.77006	4.2202	9.2832e-09	666	--	--	--	--	--	--	--	--	--	--	--	--	--
comp31866_c0	443.439	24.1134	4.2008	9.815e-115	1628	CAR98204.1	formate dehydrogenase [Lotus japonicus]	K00122	FDH	formate dehydrogenase	GO:0008152//GO:0055114//GO:0015947//GO:0015942//GO:0006098//GO:0046487//GO:0019521	metabolic process//oxidation-reduction process//methane metabolic process//formate metabolic process//pentose-phosphate shunt//glyoxylate metabolic process//D-gluconate metabolic process	GO:0016616//GO:0048037//GO:0004616//GO:0008863//GO:0051287	oxidoreductase activity, acting on the CH-OH group of donors, NAD or NADP as acceptor//cofactor binding//phosphogluconate dehydrogenase (decarboxylating) activity//formate dehydrogenase (NAD+) activity//NAD binding	GO:0009326	formate dehydrogenase complex	KOG0069	Glyoxylate/hydroxypyruvate reductase (D-isomer-specific 2-hydroxy acid dehydrogenase superfamily)
comp12706_c1	25.3113	1.39664	4.1797	8.4508e-07	1226	XP_003610287.1	Heat-shock protein [Medicago truncatula] >gi|355511342|gb|AES92484.1| Heat-shock protein [Medicago truncatula]	K03283	HSPA1_8	heat shock 70kDa protein 1/8	GO:0000902	cell morphogenesis	GO:0016787//GO:0005524	hydrolase activity//ATP binding	--	--	KOG0101	Molecular chaperones HSP70/HSC70, HSP70 superfamily
comp16086_c0	96.056	5.32194	4.1739	8.2475e-25	1042	XP_003609687.1	Late embryogenesis abundant protein Lea5 [Medicago truncatula] >gi|355510742|gb|AES91884.1| Late embryogenesis abundant protein Lea5 [Medicago truncatula]	--	--	--	GO:0006950	response to stress	--	--	--	--	--	--
comp20256_c0	13.152	0.735075	4.1612	0.00091593	936	NP_001237926.1	uncharacterized protein LOC100305868 [Glycine max] >gi|255626835|gb|ACU13762.1| unknown [Glycine max]	--	--	--	--	--	--	--	--	--	--	--
comp38822_c0	20.8554	1.17612	4.1483	1.1539e-05	1281	XP_003547283.1	PREDICTED: CASP-like protein GSVIVT00013502001-like [Glycine max]	--	--	--	--	--	--	--	GO:0005886//GO:0016021	plasma membrane//integral to membrane	--	--
comp22986_c0	18.1977	1.02911	4.1443	5.3007e-05	1917	XP_003545994.1	PREDICTED: uncharacterized protein LOC100801597 [Glycine max]	--	--	--	GO:0006890	retrograde vesicle-mediated transport, Golgi to ER	GO:0005198//GO:0005515	structural molecule activity//protein binding	--	--	--	--
comp28336_c0	12.862	0.735075	4.1291	0.0010945	1855	XP_003538935.1	PREDICTED: cytochrome P450 81D1-like [Glycine max]	--	--	--	GO:0055114	oxidation-reduction process	GO:0005506//GO:0016705//GO:0020037	iron ion binding//oxidoreductase activity, acting on paired donors, with incorporation or reduction of molecular oxygen//heme binding	--	--	KOG0156	Cytochrome P450 CYP2 subfamily
comp18491_c0	28.254	1.61717	4.1269	1.6731e-07	1019	XP_003609088.1	hypothetical protein MTR_4g111840 [Medicago truncatula] >gi|357477685|ref|XP_003609128.1| hypothetical protein MTR_4g112270 [Medicago truncatula] >gi|355510143|gb|AES91285.1| hypothetical protein MTR_4g111840 [Medicago truncatula] >gi|355510183|gb|AES91325.1| hypothetical protein MTR_4g112270 [Medicago truncatula]	--	--	--	GO:0006265	DNA topological change	GO:0003918//GO:0005524//GO:0003677	DNA topoisomerase type II (ATP-hydrolyzing) activity//ATP binding//DNA binding	GO:0005634	nucleus	--	--
comp17607_c0	26.9657	1.54366	4.1267	3.5127e-07	1391	XP_003544912.1	PREDICTED: 8-hydroxyquercetin 8-O-methyltransferase-like isoform 1 [Glycine max]	--	--	--	GO:0008152//GO:0032259	metabolic process//methylation	GO:0046983//GO:0008168//GO:0008171	protein dimerization activity//methyltransferase activity//O-methyltransferase activity	--	--	--	--
comp19067_c0	34.3473	1.9847	4.1132	5.111e-09	339	--	--	--	--	--	GO:0006950//GO:0009415	response to stress//response to water stimulus	--	--	--	--	--	--
comp19703_c0	18.2804	1.10261	4.0513	5.5516e-05	1692	XP_003522447.1	PREDICTED: transcription factor bHLH137-like [Glycine max]	--	--	--	--	--	GO:0046983	protein dimerization activity	--	--	--	--
comp18112_c0	15.6335	0.955598	4.0321	0.00025218	1148	XP_003625808.1	TFL1 [Medicago truncatula] >gi|355500823|gb|AES82026.1| TFL1 [Medicago truncatula]	--	--	--	--	--	--	--	--	--	KOG3346	Phosphatidylethanolamine binding protein
comp12677_c0	13.0233	0.808583	4.0096	0.0010918	507	XP_003628216.1	Embryonic abundant-like protein [Medicago truncatula] >gi|355522238|gb|AET02692.1| Embryonic abundant-like protein [Medicago truncatula]	--	--	--	--	--	--	--	--	--	--	--
comp11395_c0	14.1446	0.88209	4.0032	0.00059815	600	XP_003550616.1	PREDICTED: uncharacterized protein LOC100800557 [Glycine max]	--	--	--	GO:0008608	attachment of spindle microtubules to kinetochore	--	--	GO:0042729//GO:0072686	DASH complex//mitotic spindle	--	--
comp23509_c0	25.5462	1.61717	3.9816	9.8773e-07	1707	XP_003550856.1	PREDICTED: lysine histidine transporter-like 2-like [Glycine max]	--	--	--	--	--	--	--	--	--	--	--
comp17320_c0	65.6014	4.18993	3.9687	1.1384e-16	940	--	--	--	--	--	--	--	--	--	--	--	--	--
comp19834_c0	58.4807	3.74888	3.9634	6.9625e-15	272	ACJ86045.1	unknown [Medicago truncatula]	K00799	GST, gst	glutathione S-transferase	GO:0006803//GO:0006749//GO:0008152	glutathione conjugation reaction//glutathione metabolic process//metabolic process	GO:0004364	glutathione transferase activity	GO:0005737	cytoplasm	--	--
comp24953_c0	59.2318	3.97014	3.8991	5.8299e-15	1045	XP_003610195.1	hypothetical protein MTR_4g129020 [Medicago truncatula] >gi|355511250|gb|AES92392.1| hypothetical protein MTR_4g129020 [Medicago truncatula]	--	--	--	--	--	--	--	--	--	--	--
comp19067_c1	32.695	2.20523	3.8901	2.0774e-08	598	--	--	--	--	--	--	--	--	--	--	--	--	--
comp26796_c0	16.0863	1.10261	3.8668	0.00023164	1900	XP_003556423.1	PREDICTED: aluminum-activated malate transporter 10-like [Glycine max]	--	--	--	GO:0006810//GO:0015743	transport//malate transport	--	--	GO:0005886	plasma membrane	--	--
comp34874_c0	72.198	4.99851	3.8524	4.5543e-18	1164	BAA36415.1	lectin [Robinia pseudoacacia]	--	--	--	GO:0007275//GO:0030178	multicellular organismal development//negative regulation of Wnt receptor signaling pathway	GO:0030246	carbohydrate binding	GO:0005576//GO:0016020	extracellular region//membrane	--	--
comp27042_c0	18.9835	1.32314	3.8427	4.8011e-05	1375	AFK41401.1	unknown [Lotus japonicus]	--	--	--	GO:0034258	nicotinamide riboside transport	GO:0034257	nicotinamide riboside transmembrane transporter activity	GO:0016020	membrane	--	--
comp11301_c0	15.7178	1.10261	3.8334	0.00029404	963	AFY13551.1	legume-specific protein [Aeschynomene evenia] >gi|426207826|gb|AFY13552.1| legume-specific protein [Aeschynomene evenia] >gi|426207828|gb|AFY13553.1| legume-specific protein [Aeschynomene evenia] >gi|426207830|gb|AFY13554.1| legume-specific protein [Aeschynomene evenia] >gi|426207832|gb|AFY13555.1| legume-specific protein [Aeschynomene evenia] >gi|426207834|gb|AFY13556.1| legume-specific protein …	--	--	--	--	--	--	--	--	--	--	--
comp26360_c0	25.1045	1.76418	3.8309	1.632e-06	1817	XP_003525453.1	PREDICTED: UDP-glucose 6-dehydrogenase-like [Glycine max]	K00012	UGDH, ugd	UDPglucose 6-dehydrogenase	GO:0055114//GO:0006098//GO:0019521	oxidation-reduction process//pentose-phosphate shunt//D-gluconate metabolic process	GO:0016616//GO:0051287//GO:0016903//GO:0004616	oxidoreductase activity, acting on the CH-OH group of donors, NAD or NADP as acceptor//NAD binding//oxidoreductase activity, acting on the aldehyde or oxo group of donors//phosphogluconate dehydrogenase (decarboxylating) activity	--	--	--	--
comp29253_c1	17.8701	1.32314	3.7555	9.9107e-05	1394	XP_003592075.1	Ethylene-responsive transcription factor ERF110 [Medicago truncatula] >gi|355481123|gb|AES62326.1| Ethylene-responsive transcription factor ERF110 [Medicago truncatula]	--	--	--	GO:0006355	regulation of transcription, DNA-dependent	GO:0003700	sequence-specific DNA binding transcription factor activity	GO:0005667	transcription factor complex	--	--
comp29890_c1	16.8755	1.24963	3.7554	0.00017174	3106	XP_003516697.1	PREDICTED: putative copper-transporting ATPase 3-like [Glycine max]	--	--	--	GO:0006355//GO:0008033//GO:0051252//GO:0006396//GO:0030001	regulation of transcription, DNA-dependent//tRNA processing//regulation of RNA metabolic process//RNA processing//metal ion transport	GO:0004526//GO:0000166//GO:0046872//GO:0003700	ribonuclease P activity//nucleotide binding//metal ion binding//sequence-specific DNA binding transcription factor activity	GO:0005667//GO:0030677	transcription factor complex//ribonuclease P complex	KOG0207	Cation transport ATPase
comp36737_c0	25.7663	1.9112	3.7529	1.3078e-06	986	XP_003616191.1	Universal stress protein A-like protein [Medicago truncatula] >gi|355517526|gb|AES99149.1| Universal stress protein A-like protein [Medicago truncatula] >gi|388504360|gb|AFK40246.1| unknown [Medicago truncatula]	--	--	--	GO:0006950	response to stress	--	--	--	--	--	--
comp27104_c0	47.3049	3.60187	3.7152	9.7154e-12	1575	ADV71366.1	glycosyltransferase GT10J15 [Pueraria montana var. lobata]	--	--	--	GO:0005975//GO:0030259//GO:0008152	carbohydrate metabolic process//lipid glycosylation//metabolic process	GO:0030246//GO:0016758	carbohydrate binding//transferase activity, transferring hexosyl groups	--	--	KOG1192	UDP-glucuronosyl and UDP-glucosyl transferase
comp18405_c0	11.5555	0.88209	3.7115	0.0030983	400	XP_003628214.1	Embryonic abundant protein-like protein, partial [Medicago truncatula] >gi|355522236|gb|AET02690.1| Embryonic abundant protein-like protein, partial [Medicago truncatula]	--	--	--	--	--	--	--	--	--	--	--
comp23690_c0	16.3361	1.24963	3.7085	0.00024293	1013	NP_001238368.1	uncharacterized protein LOC100306151 precursor [Glycine max] >gi|255627693|gb|ACU14191.1| unknown [Glycine max]	--	--	--	GO:0006869	lipid transport	GO:0008289	lipid binding	--	--	--	--
comp16986_c0	47.0637	3.60113	3.7081	1.1379e-11	2567	XP_003517636.1	PREDICTED: probable glutamate carboxypeptidase 2-like [Glycine max]	--	--	--	GO:0016485//GO:0008152//GO:0006508	protein processing//metabolic process//proteolysis	GO:0008233//GO:0016787	peptidase activity//hydrolase activity	GO:0016021	integral to membrane	KOG2195	Transferrin receptor and related proteins containing the protease-associated (PA) domain
comp24836_c1	13.4415	1.02911	3.7072	0.0011382	964	XP_003627569.1	ER glycerol-phosphate acyltransferase [Medicago truncatula] >gi|355521591|gb|AET02045.1| ER glycerol-phosphate acyltransferase [Medicago truncatula]	K13508	GPAT	glycerol-3-phosphate acyltransferase	GO:0008152	metabolic process	GO:0016746	transferase activity, transferring acyl groups	--	--	--	--
comp20997_c0	88.6425	6.8362	3.6967	1.1223e-21	1411	XP_003553391.1	PREDICTED: gibberellin 20 oxidase 3-like [Glycine max]	--	--	--	GO:0055114	oxidation-reduction process	GO:0016706//GO:0016491	oxidoreductase activity, acting on paired donors, with incorporation or reduction of molecular oxygen, 2-oxoglutarate as one donor, and incorporation of one atom each of oxygen into both donors//oxidoreductase activity	--	--	--	--
comp25738_c1	943.188	73.298	3.6857	2.3414e-230	299	--	--	--	--	--	GO:0042546	cell wall biogenesis	GO:0005199	structural constituent of cell wall	GO:0005618	cell wall	--	--
comp23098_c0	216.965	17.2008	3.6569	1.1662e-52	2443	XP_003612947.1	Glycine-rich protein [Medicago truncatula] >gi|163889366|gb|ABY48136.1| glycine-rich protein [Medicago truncatula] >gi|355514282|gb|AES95905.1| Glycine-rich protein [Medicago truncatula]	--	--	--	--	--	--	--	--	--	--	--
comp26636_c0	26.6761	2.13172	3.6455	9.8701e-07	1860	XP_003618534.1	Cystathionine-gamma-synthase [Medicago truncatula] >gi|355493549|gb|AES74752.1| Cystathionine-gamma-synthase [Medicago truncatula]	K01739	E2.5.1.48, metB	cystathionine gamma-synthase	GO:0009058//GO:0008152//GO:0006520	biosynthetic process//metabolic process//cellular amino acid metabolic process	GO:0003824//GO:0030170//GO:0016829	catalytic activity//pyridoxal phosphate binding//lyase activity	--	--	KOG0053	Cystathionine beta-lyases/cystathionine gamma-synthases
comp18889_c0	11.6631	0.955598	3.6094	0.0032095	654	AFK39810.1	unknown [Lotus japonicus] >gi|388512023|gb|AFK44073.1| unknown [Lotus japonicus]	K03541	psbR	photosystem II 10kDa protein	GO:0015979	photosynthesis	--	--	GO:0009654//GO:0042651//GO:0009523	oxygen evolving complex//thylakoid membrane//photosystem II	--	--
comp19318_c0	129.069	10.5851	3.608	4.0607e-31	1108	XP_003602788.1	HVA22-like protein e [Medicago truncatula] >gi|355491836|gb|AES73039.1| HVA22-like protein e [Medicago truncatula]	--	--	--	--	--	--	--	--	--	KOG1725	Protein involved in membrane traffic (YOP1/TB2/DP1/HVA22 family)
comp26254_c0	37.632	3.17405	3.5676	3.2308e-09	1354	AFK48563.1	unknown [Medicago truncatula]	--	--	--	--	--	--	--	--	--	--	--
comp21312_c0	15.6335	1.32314	3.5626	0.00042719	949	P28012.1	RecName: Full=Chalcone--flavonone isomerase 1; Short=Chalcone isomerase 1 >gi|10120519|pdb|1EYP|A Chain A, Chalcone Isomerase >gi|10120520|pdb|1EYP|B Chain B, Chalcone Isomerase >gi|10120521|pdb|1EYQ|A Chain A, Chalcone Isomerase And Naringenin >gi|10120522|pdb|1EYQ|B Chain B, Chalcone Isomerase And Naringenin >gi|17943382|pdb|1JEP|A Chain A, Chalcone Isomerase Complexed With 4'-Hydroxyflavanone …	--	--	--	GO:0009813	flavonoid biosynthetic process	GO:0045430//GO:0016872	chalcone isomerase activity//intramolecular lyase activity	--	--	--	--
comp26644_c0	33.2935	2.86679	3.5377	3.6265e-08	1759	XP_003553819.1	PREDICTED: F-box/LRR-repeat protein 3-like [Glycine max]	K10268	FBXL2_20	F-box and leucine-rich repeat protein 2/20	--	--	GO:0005515	protein binding	--	--	KOG1947	Leucine rich repeat proteins, some proteins contain F-box
comp10437_c0	21.3401	1.83769	3.5376	2.1566e-05	781	XP_003625181.1	hypothetical protein MTR_7g092340 [Medicago truncatula] >gi|355500196|gb|AES81399.1| hypothetical protein MTR_7g092340 [Medicago truncatula]	--	--	--	--	--	--	--	--	--	--	--
comp9921_c0	15.2588	1.32314	3.5276	0.00054534	751	AAQ21121.1	photosystem I psaH protein [Trifolium pratense]	K02695	psaH	photosystem I subunit VI	GO:0015979	photosynthesis	--	--	GO:0009538//GO:0009522	photosystem I reaction center//photosystem I	--	--
comp36403_c0	38.6287	3.38135	3.514	2.2552e-09	1318	AFK46872.1	unknown [Lotus japonicus]	--	--	--	--	--	GO:0046872	metal ion binding	--	--	--	--
comp12391_c0	294.488	25.9937	3.502	9.1059e-70	312	--	--	--	--	--	GO:0042546	cell wall biogenesis	GO:0016758//GO:0005199	transferase activity, transferring hexosyl groups//structural constituent of cell wall	GO:0005783//GO:0016021//GO:0005618	endoplasmic reticulum//integral to membrane//cell wall	--	--
comp13056_c0	1347.52	119.847	3.491	0	2817	XP_003607969.1	Ferredoxin-nitrite reductase [Medicago truncatula] >gi|355509024|gb|AES90166.1| Ferredoxin-nitrite reductase [Medicago truncatula]	K00366	nirA	ferredoxin-nitrite reductase	GO:0055114	oxidation-reduction process	GO:0051536//GO:0016491//GO:0020037	iron-sulfur cluster binding//oxidoreductase activity//heme binding	--	--	KOG0560	Sulfite reductase (ferredoxin)
comp21323_c0	46.1018	4.11642	3.4854	4.5684e-11	961	XP_003522277.1	PREDICTED: 17.9 kDa class II heat shock protein-like [Glycine max]	K13993	HSP20	HSP20 family protein	--	--	--	--	--	--	KOG0710	Molecular chaperone (small heat-shock protein Hsp26/Hsp42)
comp21441_c0	91.1948	8.23284	3.4695	1.5883e-21	698	XP_003544272.1	PREDICTED: uncharacterized protein LOC100804573 [Glycine max]	--	--	--	GO:0006914//GO:0019068//GO:0015992//GO:0015991//GO:0007049//GO:0050909	autophagy//virion assembly//proton transport//ATP hydrolysis coupled proton transport//cell cycle//sensory perception of taste	GO:0015078	hydrogen ion transmembrane transporter activity	GO:0016021//GO:0033179	integral to membrane//proton-transporting V-type ATPase, V0 domain	--	--
comp33140_c0	24.3601	2.20523	3.4655	5.04e-06	522	--	--	--	--	--	GO:0022904	respiratory electron transport chain	--	--	GO:0016020	membrane	--	--
comp21814_c0	33.0557	3.01381	3.4552	5.2674e-08	958	XP_003551261.1	PREDICTED: uncharacterized protein LOC100775409 [Glycine max]	--	--	--	--	--	--	--	--	--	--	--
comp10360_c0	20.7193	1.9112	3.4384	3.5822e-05	667	XP_002329880.1	predicted protein [Populus trichocarpa] >gi|224139236|ref|XP_002326802.1| predicted protein [Populus trichocarpa] >gi|118484752|gb|ABK94245.1| unknown [Populus trichocarpa] >gi|222834124|gb|EEE72601.1| predicted protein [Populus trichocarpa] >gi|222871117|gb|EEF08248.1| predicted protein [Populus trichocarpa]	--	--	--	--	--	--	--	--	--	--	--
comp27339_c0	35.4478	3.30784	3.4217	1.6728e-08	1361	ACJ85436.1	unknown [Medicago truncatula]	K08070	E1.3.1.74	2-alkenal reductase	GO:0055114	oxidation-reduction process	GO:0000166//GO:0016491//GO:0008270	nucleotide binding//oxidoreductase activity//zinc ion binding	--	--	KOG1196	Predicted NAD-dependent oxidoreductase
comp13052_c0	22.5403	2.13172	3.4024	1.5041e-05	1190	AFK47588.1	unknown [Medicago truncatula]	--	--	--	--	--	--	--	--	--	--	--
comp12952_c0	16.8742	1.61717	3.3833	0.00028903	724	XP_003602086.1	Argininosuccinate synthase [Medicago truncatula] >gi|355491134|gb|AES72337.1| Argininosuccinate synthase [Medicago truncatula]	K01940	E6.3.4.5, argG	argininosuccinate synthase	GO:0006526//GO:0006531//GO:0006522//GO:0006560	arginine biosynthetic process//aspartate metabolic process//alanine metabolic process//proline metabolic process	GO:0005524//GO:0004055	ATP binding//argininosuccinate synthase activity	--	--	KOG1706	Argininosuccinate synthase
comp27032_c0	1082.8	103.921	3.3812	1.0158e-251	1289	XP_003596535.1	Embryonic abundant protein USP92 [Medicago truncatula] >gi|355485583|gb|AES66786.1| Embryonic abundant protein USP92 [Medicago truncatula]	--	--	--	--	--	--	--	--	--	--	--
comp12898_c0	16.7142	1.61717	3.3695	0.00031979	626	--	--	--	--	--	--	--	--	--	--	--	--	--
comp12648_c1	103.625	10.0749	3.3625	5.3802e-24	501	AFK42304.1	unknown [Medicago truncatula]	--	--	--	--	--	GO:0005506//GO:0020037	iron ion binding//heme binding	--	--	--	--
comp25461_c0	14.31	1.39664	3.357	0.0010918	1048	NP_001236855.1	NAC domain protein NAC1 [Glycine max] >gi|62546183|gb|AAX85978.1| NAC1 protein [Glycine max] >gi|66394510|gb|AAY46121.1| NAC domain protein NAC1 [Glycine max]	--	--	--	GO:0006355	regulation of transcription, DNA-dependent	GO:0003677	DNA binding	--	--	--	--
comp23675_c0	354.29	34.697	3.352	8.8044e-82	1703	XP_003536718.1	PREDICTED: 6-hydroxynicotinate 3-monooxygenase-like [Glycine max]	--	--	--	GO:0008033//GO:0055114//GO:0016114//GO:0006694//GO:0016117	tRNA processing//oxidation-reduction process//terpenoid biosynthetic process//steroid biosynthetic process//carotenoid biosynthetic process	GO:0016491//GO:0016705//GO:0050660//GO:0004506	oxidoreductase activity//oxidoreductase activity, acting on paired donors, with incorporation or reduction of molecular oxygen//flavin adenine dinucleotide binding//squalene monooxygenase activity	GO:0016021	integral to membrane	--	--
comp26750_c0	12.6557	1.24963	3.3402	0.0025548	2400	XP_003524359.1	PREDICTED: uncharacterized protein LOC100810933 [Glycine max]	--	--	--	GO:0009253//GO:0015986//GO:0015992//GO:0009252//GO:0006807	peptidoglycan catabolic process//ATP synthesis coupled proton transport//proton transport//peptidoglycan biosynthetic process//nitrogen compound metabolic process	GO:0008745//GO:0015078	N-acetylmuramoyl-L-alanine amidase activity//hydrogen ion transmembrane transporter activity	GO:0000276	mitochondrial proton-transporting ATP synthase complex, coupling factor F(o)	--	--
comp22616_c0	11.7888	1.17612	3.3253	0.0040257	1276	P14226.1	RecName: Full=Oxygen-evolving enhancer protein 1, chloroplastic; Short=OEE1; AltName: Full=33 kDa subunit of oxygen evolving system of photosystem II; AltName: Full=33 kDa thylakoid membrane protein; AltName: Full=OEC 33 kDa subunit; Flags: Precursor >gi|20621|emb|CAA33408.1| unnamed protein product [Pisum sativum] >gi|344004|dbj|BAA02554.1| precursor for 33-kDa protein of photosystem II [Pisum s…	K02716	psbO	photosystem II oxygen-evolving enhancer protein 1	GO:0042549//GO:0015979	photosystem II stabilization//photosynthesis	GO:0005509	calcium ion binding	GO:0009523//GO:0009535//GO:0009654//GO:0019898	photosystem II//chloroplast thylakoid membrane//oxygen evolving complex//extrinsic to membrane	--	--
comp24988_c0	27.6034	2.78961	3.3067	1.3819e-06	1199	XP_003623159.1	hypothetical protein MTR_7g065150 [Medicago truncatula] >gi|355498174|gb|AES79377.1| hypothetical protein MTR_7g065150 [Medicago truncatula] >gi|388492720|gb|AFK34426.1| unknown [Medicago truncatula]	--	--	--	--	--	--	--	--	--	--	--
comp29889_c0	41.4283	4.18919	3.3059	1.1268e-09	2399	XP_003536527.1	PREDICTED: uncharacterized protein LOC100776509 [Glycine max]	--	--	--	GO:0006560//GO:0006090//GO:0006814//GO:0006525//GO:0071436	proline metabolic process//pyruvate metabolic process//sodium ion transport//arginine metabolic process//sodium ion export	GO:0015081//GO:0008948	sodium ion transmembrane transporter activity//oxaloacetate decarboxylase activity	GO:0016020	membrane	--	--
comp20200_c0	14.5172	1.47015	3.3037	0.0010597	1031	XP_003543375.1	PREDICTED: transcription factor bHLH115-like [Glycine max]	--	--	--	GO:0007049//GO:0000917//GO:0006355//GO:0048870//GO:0006606//GO:0015992//GO:0043093//GO:0015991//GO:0006914	cell cycle//barrier septum assembly//regulation of transcription, DNA-dependent//cell motility//protein import into nucleus//proton transport//cytokinesis by binary fission//ATP hydrolysis coupled proton transport//autophagy	GO:0003677//GO:0015078//GO:0046983//GO:0008092	DNA binding//hydrogen ion transmembrane transporter activity//protein dimerization activity//cytoskeletal protein binding	GO:0005737//GO:0031514//GO:0033179//GO:0005643//GO:0005634//GO:0019898	cytoplasm//motile cilium//proton-transporting V-type ATPase, V0 domain//nuclear pore//nucleus//extrinsic to membrane	--	--
comp29965_c0	108.933	11.1731	3.2853	7.5503e-25	2200	XP_003533841.1	PREDICTED: probable inositol transporter 2-like isoform 1 [Glycine max]	K08150	SLC2A13, ITR	MFS transporter, SP family, solute carrier family 2 (myo-inositol transporter), member 13	GO:0055085	transmembrane transport	GO:0022857	transmembrane transporter activity	GO:0016021	integral to membrane	KOG0254	Predicted transporter (major facilitator superfamily)
comp20687_c0	32.6317	3.38135	3.2706	1.1831e-07	1735	XP_003619458.1	RING-H2 finger protein ATL3B [Medicago truncatula] >gi|355494473|gb|AES75676.1| RING-H2 finger protein ATL3B [Medicago truncatula]	--	--	--	GO:0016567	protein ubiquitination	GO:0008270//GO:0004842//GO:0005515//GO:0046872	zinc ion binding//ubiquitin-protein ligase activity//protein binding//metal ion binding	GO:0005680	anaphase-promoting complex	KOG0800	FOG: Predicted E3 ubiquitin ligase
comp24227_c0	29.6539	3.08732	3.2638	5.4504e-07	1068	XP_003603889.1	BURP domain-containing protein [Medicago truncatula] >gi|355492937|gb|AES74140.1| BURP domain-containing protein [Medicago truncatula]	--	--	--	--	--	--	--	--	--	--	--
comp38781_c0	31.5126	3.30784	3.252	2.218e-07	1394	XP_003622363.1	Peroxidase [Medicago truncatula] >gi|355497378|gb|AES78581.1| Peroxidase [Medicago truncatula]	K00430	E1.11.1.7	peroxidase	GO:0006979//GO:0006804//GO:0055114	response to oxidative stress//peroxidase reaction//oxidation-reduction process	GO:0046872//GO:0004601//GO:0020037	metal ion binding//peroxidase activity//heme binding	--	--	--	--
comp25654_c0	13.2347	1.39664	3.2443	0.0021646	1489	AFK38092.1	unknown [Lotus japonicus]	--	--	--	GO:0055114	oxidation-reduction process	GO:0016491//GO:0016706	oxidoreductase activity//oxidoreductase activity, acting on paired donors, with incorporation or reduction of molecular oxygen, 2-oxoglutarate as one donor, and incorporation of one atom each of oxygen into both donors	--	--	KOG0143	Iron/ascorbate family oxidoreductases
comp16894_c0	172.384	18.2299	3.2413	6.1366e-39	1337	AFK41923.1	unknown [Lotus japonicus]	--	--	--	--	--	--	--	--	--	--	--
comp35190_c0	13.8964	1.47015	3.2407	0.0015826	652	XP_003546324.1	PREDICTED: uncharacterized protein LOC100305844 [Glycine max] >gi|255626755|gb|ACU13722.1| unknown [Glycine max]	--	--	--	--	--	--	--	--	--	--	--
comp12848_c0	14.5755	1.54366	3.2391	0.0011293	298	--	--	--	--	--	--	--	--	--	--	--	--	--
comp16656_c0	34.3274	3.67538	3.2234	5.8424e-08	1342	XP_003610460.1	hypothetical protein MTR_4g132400 [Medicago truncatula] >gi|355511515|gb|AES92657.1| hypothetical protein MTR_4g132400 [Medicago truncatula] >gi|388511661|gb|AFK43892.1| unknown [Medicago truncatula]	--	--	--	GO:0055085	transmembrane transport	GO:0042302	structural constituent of cuticle	GO:0016021	integral to membrane	--	--
comp19667_c0	1376.25	147.354	3.2234	0	1009	CAB61739.1	putative ABA-responsive protein [Cicer arietinum]	--	--	--	GO:0009607//GO:0006952	response to biotic stimulus//defense response	--	--	--	--	--	--
comp18071_c0	1086.97	116.95	3.2163	1.0135e-244	880	ADM86706.1	metallothionein-like protein [Cicer microphyllum]	--	--	--	--	--	GO:0046872	metal ion binding	--	--	--	--
comp23046_c0	27.8755	3.01381	3.2093	1.5834e-06	1332	XP_003551288.1	PREDICTED: REF/SRPP-like protein At1g67360-like isoform 1 [Glycine max] >gi|356566132|ref|XP_003551289.1| PREDICTED: REF/SRPP-like protein At1g67360-like isoform 2 [Glycine max]	--	--	--	--	--	--	--	--	--	--	--
comp19980_c0	824.656	89.3859	3.2057	3.6769e-185	960	--	--	--	--	--	--	--	--	--	GO:0019028	viral capsid	--	--
comp21073_c0	36.3424	3.96867	3.1949	2.3434e-08	1035	NP_001236830.1	uncharacterized protein LOC100305542 [Glycine max] >gi|255625859|gb|ACU13274.1| unknown [Glycine max]	--	--	--	--	--	--	--	--	--	--	--
comp30324_c0	14.7633	1.61717	3.1905	0.0011067	2404	XP_003608976.1	U-box domain-containing protein [Medicago truncatula] >gi|355510031|gb|AES91173.1| U-box domain-containing protein [Medicago truncatula]	--	--	--	GO:0006355//GO:0016567	regulation of transcription, DNA-dependent//protein ubiquitination	GO:0043565//GO:0005515//GO:0004842	sequence-specific DNA binding//protein binding//ubiquitin-protein ligase activity	GO:0000151	ubiquitin ligase complex	KOG4642	Chaperone-dependent E3 ubiquitin protein ligase (contains TPR repeats)
comp31026_c0	24.5669	2.71978	3.1752	9.111e-06	2858	XP_003521496.1	PREDICTED: BEL1-like homeodomain protein 1-like [Glycine max]	--	--	--	GO:0006355	regulation of transcription, DNA-dependent	GO:0003700//GO:0003677//GO:0043565	sequence-specific DNA binding transcription factor activity//DNA binding//sequence-specific DNA binding	GO:0005667	transcription factor complex	KOG0773	Transcription factor MEIS1 and related HOX domain proteins
comp20394_c0	382.243	42.4138	3.1719	4.0681e-85	1319	Q9XQ94.1	RecName: Full=Glutamine synthetase leaf isozyme, chloroplastic; AltName: Full=GS2; AltName: Full=Glutamate--ammonia ligase; Flags: Precursor >gi|4731322|gb|AAD28443.1|AF124244_1 glutamine synthetase precursor [Medicago sativa]	K01915	glnA	glutamine synthetase	GO:0009399//GO:0009252//GO:0006542//GO:0006807	nitrogen fixation//peptidoglycan biosynthetic process//glutamine biosynthetic process//nitrogen compound metabolic process	GO:0005524//GO:0004356	ATP binding//glutamate-ammonia ligase activity	GO:0009507	chloroplast	KOG0683	Glutamine synthetase
comp20408_c0	1502.02	166.789	3.1708	0	2393	ABU95104.1	asparagine synthetase [Phaseolus vulgaris]	K01953	asnB, ASNS	asparagine synthase (glutamine-hydrolysing)	GO:0008033//GO:0006522//GO:0008152//GO:0070981//GO:0006531//GO:0006529	tRNA processing//alanine metabolic process//metabolic process//L-asparagine biosynthetic process//aspartate metabolic process//asparagine biosynthetic process	GO:0004066//GO:0016740//GO:0005524	asparagine synthase (glutamine-hydrolyzing) activity//transferase activity//ATP binding	GO:0005737	cytoplasm	KOG0571	Asparagine synthase (glutamine-hydrolyzing)
comp29973_c0	13.8964	1.54366	3.1703	0.0017465	1835	O48902.1	RecName: Full=Malate dehydrogenase [NADP], chloroplastic; AltName: Full=NADP-MDH; Flags: Precursor >gi|2827076|gb|AAB99753.1| malate dehydrogenase precursor [Medicago sativa]	K00051	E1.1.1.82	malate dehydrogenase (NADP+)	GO:0015976//GO:0006090//GO:0006108//GO:0005975//GO:0006099//GO:0055114	carbon utilization//pyruvate metabolic process//malate metabolic process//carbohydrate metabolic process//tricarboxylic acid cycle//oxidation-reduction process	GO:0000166//GO:0016491//GO:0046554//GO:0016616	nucleotide binding//oxidoreductase activity//malate dehydrogenase (NADP+) activity//oxidoreductase activity, acting on the CH-OH group of donors, NAD or NADP as acceptor	GO:0009507	chloroplast	--	--
comp9873_c0	101.849	11.3202	3.1695	1.0805e-22	2123	XP_003588450.1	Amino acid transporter [Medicago truncatula] >gi|355477498|gb|AES58701.1| Amino acid transporter [Medicago truncatula]	--	--	--	--	--	--	--	GO:0016021	integral to membrane	KOG1304	Amino acid transporters
comp17054_c0	213.983	23.8164	3.1675	1.3657e-47	1177	XP_003530773.1	PREDICTED: 21 kDa protein-like [Glycine max]	--	--	--	GO:0005985//GO:0005982//GO:0043086	sucrose metabolic process//starch metabolic process//negative regulation of catalytic activity	GO:0004857//GO:0030599	enzyme inhibitor activity//pectinesterase activity	--	--	--	--
comp27121_c0	13.7723	1.54366	3.1573	0.0018847	1641	XP_003617270.1	Short internode related sequence [Medicago truncatula] >gi|355518605|gb|AET00229.1| Short internode related sequence [Medicago truncatula]	--	--	--	GO:0006813	potassium ion transport	GO:0005249//GO:0030955	voltage-gated potassium channel activity//potassium ion binding	GO:0016021//GO:0008076	integral to membrane//voltage-gated potassium channel complex	--	--
comp29785_c0	52.9627	5.95411	3.153	6.6958e-12	2464	XP_003549003.1	PREDICTED: S-type anion channel SLAH3-like [Glycine max]	--	--	--	GO:0055085	transmembrane transport	--	--	GO:0016021	integral to membrane	--	--
comp24076_c0	327.029	37.2668	3.1335	3.3915e-72	1447	XP_003523276.1	PREDICTED: expansin-A8-like [Glycine max]	--	--	--	GO:0009664	plant-type cell wall organization	--	--	GO:0005576//GO:0016020	extracellular region//membrane	--	--
comp12648_c0	110.534	12.6433	3.1281	2.0949e-24	389	XP_002519108.1	non-symbiotic hemoglobin, putative [Ricinus communis] >gi|223541771|gb|EEF43319.1| non-symbiotic hemoglobin, putative [Ricinus communis]	--	--	--	GO:0015671	oxygen transport	GO:0005506//GO:0020037//GO:0019825	iron ion binding//heme binding//oxygen binding	--	--	--	--
comp9819_c0	13.4001	1.54366	3.1178	0.0023766	1212	XP_003519349.1	PREDICTED: expansin-A4-like [Glycine max]	--	--	--	GO:0009664	plant-type cell wall organization	GO:0005515	protein binding	GO:0005576//GO:0016020	extracellular region//membrane	--	--
comp38527_c0	18.3218	2.13172	3.1035	0.00023101	930	NP_001237570.1	uncharacterized protein LOC100527542 [Glycine max] >gi|255632576|gb|ACU16638.1| unknown [Glycine max]	--	--	--	--	--	--	--	--	--	--	--
comp18134_c0	83.7449	9.7765	3.0986	2.0593e-18	2092	XP_003610532.1	Tonoplast malate transporter/sodium dicarboxylate symporter [Medicago truncatula] >gi|355511587|gb|AES92729.1| Tonoplast malate transporter/sodium dicarboxylate symporter [Medicago truncatula]	K14445	SLC13A2_3_5	solute carrier family 13 (sodium-dependent dicarboxylate transporter), member 2/3/5	GO:0006810//GO:0055085//GO:0006814//GO:0006508	transport//transmembrane transport//sodium ion transport//proteolysis	GO:0004252//GO:0005215	serine-type endopeptidase activity//transporter activity	GO:0016021//GO:0016020	integral to membrane//membrane	KOG1281	Na+/dicarboxylate, Na+/tricarboxylate and phosphate transporters
comp11069_c0	162.702	19.1855	3.0841	1.5817e-35	1500	AFK45612.1	unknown [Lotus japonicus]	--	--	--	GO:0008152//GO:0006508//GO:0015994//GO:0046486//GO:0016042//GO:0015996	metabolic process//proteolysis//chlorophyll metabolic process//glycerolipid metabolic process//lipid catabolic process//chlorophyll catabolic process	GO:0008236//GO:0003847//GO:0047746//GO:0016787	serine-type peptidase activity//1-alkyl-2-acetylglycerophosphocholine esterase activity//chlorophyllase activity//hydrolase activity	GO:0008247	1-alkyl-2-acetylglycerophosphocholine esterase complex	KOG1515	Arylacetamide deacetylase
comp12456_c0	475.669	56.3009	3.0787	8.4547e-104	1193	ABR15095.1	dormancy-associated protein/auxin-repressed protein [Glycyrrhiza uralensis]	--	--	--	--	--	--	--	--	--	--	--
comp18836_c0	17.9082	2.13172	3.0705	0.00030085	1387	XP_003536360.1	PREDICTED: uncharacterized protein LOC100775780 [Glycine max]	--	--	--	GO:0006629	lipid metabolic process	--	--	GO:0016021	integral to membrane	--	--
comp27128_c0	46.2337	5.5138	3.0678	2.9908e-10	1693	XP_003591542.1	Universal stress protein [Medicago truncatula] >gi|355480590|gb|AES61793.1| Universal stress protein [Medicago truncatula] >gi|388501996|gb|AFK39064.1| unknown [Medicago truncatula]	--	--	--	GO:0006950	response to stress	--	--	--	--	--	--
comp30542_c0	19.6862	2.35224	3.0651	0.00012944	2246	XP_003523200.1	PREDICTED: aspartic proteinase nepenthesin-1-like [Glycine max]	--	--	--	GO:0006508	proteolysis	GO:0004190	aspartic-type endopeptidase activity	--	--	KOG1339	Aspartyl protease
comp16580_c0	336.169	40.2086	3.0636	4.666e-73	478	--	--	--	--	--	--	--	--	--	--	--	--	--
comp10719_c0	1500.13	180.755	3.053	0	2411	XP_003517125.1	PREDICTED: phosphoenolpyruvate carboxykinase [ATP]-like [Glycine max]	K01610	E4.1.1.49, pckA	phosphoenolpyruvate carboxykinase (ATP)	GO:0006099//GO:0006094//GO:0015976	tricarboxylic acid cycle//gluconeogenesis//carbon utilization	GO:0005524//GO:0004612	ATP binding//phosphoenolpyruvate carboxykinase (ATP) activity	--	--	--	--
comp28647_c0	25.5586	3.16082	3.0154	8.7411e-06	1665	XP_003548205.1	PREDICTED: cytochrome P450 71A26-like [Glycine max]	--	--	--	GO:0055114	oxidation-reduction process	GO:0016705//GO:0020037//GO:0016491//GO:0005506//GO:0046872	oxidoreductase activity, acting on paired donors, with incorporation or reduction of molecular oxygen//heme binding//oxidoreductase activity//iron ion binding//metal ion binding	--	--	KOG0156	Cytochrome P450 CYP2 subfamily
comp23401_c1	26.1385	3.23433	3.0146	6.6123e-06	1485	XP_003534114.1	PREDICTED: glutamate decarboxylase-like [Glycine max]	K01580	E4.1.1.15, gadB, gadA, GAD	glutamate decarboxylase	GO:0006531//GO:0019530//GO:0019482//GO:0019752//GO:0008152//GO:0006522//GO:0006536	aspartate metabolic process//taurine metabolic process//beta-alanine metabolic process//carboxylic acid metabolic process//metabolic process//alanine metabolic process//glutamate metabolic process	GO:0004351//GO:0016831//GO:0030170	glutamate decarboxylase activity//carboxy-lyase activity//pyridoxal phosphate binding	--	--	--	--
comp22533_c1	14.7649	1.83769	3.0062	0.0014912	1002	ACN21647.1	putative basic helix-loop-helix protein BHLH21 [Lotus japonicus]	--	--	--	--	--	GO:0046983	protein dimerization activity	--	--	--	--
comp21008_c0	28.7027	3.60187	2.9944	2.0621e-06	1468	XP_003613117.1	hypothetical protein MTR_5g032960 [Medicago truncatula] >gi|355514452|gb|AES96075.1| hypothetical protein MTR_5g032960 [Medicago truncatula]	--	--	--	--	--	GO:0005515	protein binding	--	--	--	--
comp18498_c1	253.44	31.8288	2.9932	3.6746e-54	567	--	--	--	--	--	--	--	--	--	--	--	--	--
comp24458_c0	31.8046	4.04291	2.9758	4.9825e-07	580	NP_001242792.1	uncharacterized protein LOC100779492 [Glycine max] >gi|255636785|gb|ACU18726.1| unknown [Glycine max]	K05279	E2.1.1.76	flavonol 3-O-methyltransferase	GO:0008152//GO:0019229//GO:0032259	metabolic process//regulation of vasoconstriction//methylation	GO:0008168//GO:0046983//GO:0008171	methyltransferase activity//protein dimerization activity//O-methyltransferase activity	GO:0005576	extracellular region	--	--
comp41105_c0	16.7501	2.13172	2.9741	0.00063018	836	XP_003638395.1	Alpha-amylase/subtilisin inhibitor [Medicago truncatula] >gi|355504330|gb|AES85533.1| Alpha-amylase/subtilisin inhibitor [Medicago truncatula]	--	--	--	GO:0010951	negative regulation of endopeptidase activity	GO:0004866	endopeptidase inhibitor activity	--	--	--	--
comp23340_c0	63.4015	8.08583	2.9711	1.3145e-13	932	AAW80931.1	unknown [Astragalus membranaceus]	--	--	--	GO:0006952//GO:0009607	defense response//response to biotic stimulus	--	--	--	--	--	--
comp13016_c0	26.2208	3.38135	2.955	7.6329e-06	1251	AFA45120.1	glycine-rich protein [Medicago sativa]	--	--	--	--	--	--	--	--	--	--	--
comp20394_c1	77.4535	9.99702	2.9538	1.726e-16	605	ACU24520.1	unknown [Glycine max]	K01915	glnA	glutamine synthetase	GO:0009252//GO:0006807//GO:0006542	peptidoglycan biosynthetic process//nitrogen compound metabolic process//glutamine biosynthetic process	GO:0005524//GO:0004356	ATP binding//glutamate-ammonia ligase activity	--	--	KOG0683	Glutamine synthetase
comp10704_c0	1085.15	140.253	2.9518	4.7693e-230	1116	NP_001235146.1	In2-1 protein [Glycine max] >gi|11385579|gb|AAG34872.1|AF249913_1 In2-1 protein [Glycine max]	K00799	GST, gst	glutathione S-transferase	--	--	GO:0005515	protein binding	--	--	KOG0406	Glutathione S-transferase
comp25451_c0	79.7774	10.3646	2.9443	6.2282e-17	1543	AFK33810.1	unknown [Medicago truncatula]	--	--	--	GO:0055114//GO:0009089//GO:0009085	oxidation-reduction process//lysine biosynthetic process via diaminopimelate//lysine biosynthetic process	GO:0016491//GO:0008270//GO:0008839	oxidoreductase activity//zinc ion binding//4-hydroxy-tetrahydrodipicolinate reductase	--	--	KOG1198	Zinc-binding oxidoreductase
comp20330_c0	325.713	42.4315	2.9404	1.0543e-68	1092	XP_003628798.1	hypothetical protein MTR_8g066850 [Medicago truncatula] >gi|355522820|gb|AET03274.1| hypothetical protein MTR_8g066850 [Medicago truncatula]	--	--	--	--	--	--	--	--	--	--	--
comp28545_c0	150.364	19.7	2.9322	1.1497e-31	1585	ACJ84957.1	unknown [Medicago truncatula]	--	--	--	GO:0008152//GO:0055114	metabolic process//oxidation-reduction process	GO:0000166//GO:0016491	nucleotide binding//oxidoreductase activity	--	--	KOG2742	Predicted oxidoreductase
comp20081_c0	238.803	31.8288	2.9074	5.9964e-50	1156	AFK40061.1	unknown [Medicago truncatula]	K08912	LHCB1	light-harvesting complex II chlorophyll a/b binding protein 1	--	--	--	--	--	--	--	--
comp21545_c0	89.2906	12.1287	2.8801	1.3113e-18	1716	XP_003520211.1	PREDICTED: aluminum-activated malate transporter 13 [Glycine max]	--	--	--	GO:0015743//GO:0006810	malate transport//transport	--	--	GO:0005886	plasma membrane	--	--
comp29768_c0	40.0349	5.43956	2.8797	1.5652e-08	3488	CAD42335.1	hypernodulation aberrant root formation protein [Lotus japonicus] >gi|24940158|emb|CAD42336.1| hypernodulation aberrant root formation protein [Lotus japonicus] >gi|25956273|dbj|BAC41327.1| LRR receptor-like kinase [Lotus japonicus] >gi|25956278|dbj|BAC41331.1| LRR receptor-like kinase [Lotus japonicus] >gi|33945883|emb|CAE45593.1| hypernodulation aberrant root protein [Lotus japonicus] >gi|16460…	K00924	E2.7.1.-	--	GO:0009069//GO:0006468//GO:0016310	serine family amino acid metabolic process//protein phosphorylation//phosphorylation	GO:0004672//GO:0005524//GO:0005515//GO:0004674	protein kinase activity//ATP binding//protein binding//protein serine/threonine kinase activity	GO:0016021//GO:0016020	integral to membrane//membrane	--	--
comp18452_c0	15.5921	2.13172	2.8707	0.0012863	853	XP_003546352.1	PREDICTED: uncharacterized protein LOC100815630 [Glycine max]	--	--	--	--	--	--	--	--	--	--	--
comp25203_c0	128.082	17.6433	2.8599	1.7867e-26	2123	XP_003623559.1	Alanine glyoxylate aminotransferase-like protein [Medicago truncatula] >gi|355498574|gb|AES79777.1| Alanine glyoxylate aminotransferase-like protein [Medicago truncatula]	K00827	AGXT2	alanine-glyoxylate transaminase / (R)-3-amino-2-methylpropionate-pyruvate transaminase	GO:0008152//GO:0009058	metabolic process//biosynthetic process	GO:0008483//GO:0030170	transaminase activity//pyridoxal phosphate binding	--	--	KOG1404	Alanine-glyoxylate aminotransferase AGT2
comp25031_c0	16.4606	2.27579	2.8546	0.00090212	1648	XP_003550859.1	PREDICTED: myosin heavy chain kinase B-like [Glycine max]	--	--	--	GO:0043547	positive regulation of GTPase activity	GO:0005096//GO:0005515	GTPase activator activity//protein binding	--	--	KOG4155	FOG: WD40 repeat
comp28575_c0	42.4337	5.8806	2.8512	5.9261e-09	2717	XP_003545195.1	PREDICTED: subtilisin-like protease-like [Glycine max]	--	--	--	GO:0006508//GO:0043086	proteolysis//negative regulation of catalytic activity	GO:0042802//GO:0004252	identical protein binding//serine-type endopeptidase activity	--	--	--	--
comp23021_c0	18.5285	2.57276	2.8484	0.0003621	654	--	--	--	--	--	--	--	--	--	--	--	--	--
comp18512_c0	36.8974	5.14553	2.8421	8.0017e-08	1106	XP_003543204.1	PREDICTED: pathogen-related protein-like [Glycine max]	--	--	--	--	--	--	--	--	--	--	--
comp16191_c0	20.431	2.86679	2.8333	0.0001589	2292	XP_003618412.1	ABC transporter B family member [Medicago truncatula] >gi|355493427|gb|AES74630.1| ABC transporter B family member [Medicago truncatula]	K05658	ABCB1	ATP-binding cassette, subfamily B (MDR/TAP), member 1	GO:0007186//GO:0007165//GO:0006810//GO:0055085//GO:0006200	G-protein coupled receptor signaling pathway//signal transduction//transport//transmembrane transport//ATP catabolic process	GO:0019001//GO:0003924//GO:0005524//GO:0042626//GO:0004871//GO:0005525//GO:0016301//GO:0016887//GO:0031683	guanyl nucleotide binding//GTPase activity//ATP binding//ATPase activity, coupled to transmembrane movement of substances//signal transducer activity//GTP binding//kinase activity//ATPase activity//G-protein beta/gamma-subunit complex binding	GO:0016021	integral to membrane	KOG0055	Multidrug/pheromone exporter, ABC superfamily
comp27874_c0	17.1224	2.42575	2.8194	0.00072546	837	XP_003555157.1	PREDICTED: casparian strip membrane protein 5-like [Glycine max]	--	--	--	--	--	--	--	GO:0005886//GO:0016021	plasma membrane//integral to membrane	--	--
comp20894_c1	13.4415	1.9112	2.8141	0.0037203	1039	XP_002524202.1	Zeamatin precursor, putative [Ricinus communis] >gi|223536479|gb|EEF38126.1| Zeamatin precursor, putative [Ricinus communis]	--	--	--	GO:0006508//GO:0016032	proteolysis//viral process	GO:0008233	peptidase activity	--	--	--	--
comp18069_c0	56.0158	8.01232	2.8055	1.4449e-11	940	ACJ85874.1	unknown [Medicago truncatula]	--	--	--	--	--	--	--	--	--	--	--
comp21262_c0	19.9351	2.86679	2.7978	0.00021574	1989	XP_003616443.1	ER glycerol-phosphate acyltransferase [Medicago truncatula] >gi|355517778|gb|AES99401.1| ER glycerol-phosphate acyltransferase [Medicago truncatula]	K13508	GPAT	glycerol-3-phosphate acyltransferase	GO:0008152	metabolic process	GO:0016746	transferase activity, transferring acyl groups	--	--	--	--
comp25616_c0	24.4841	3.52836	2.7948	2.7949e-05	2026	XP_003601154.1	Manganese-dependent ADP-ribose/CDP-alcohol diphosphatase [Medicago truncatula] >gi|355490202|gb|AES71405.1| Manganese-dependent ADP-ribose/CDP-alcohol diphosphatase [Medicago truncatula]	K01517	ADPRM	manganese-dependent ADP-ribose/CDP-alcohol diphosphatase	--	--	GO:0016787	hydrolase activity	GO:0016020	membrane	--	--
comp33021_c0	28.0273	4.04291	2.7934	5.6532e-06	1107	--	--	--	--	--	--	--	--	--	--	--	--	--
comp20723_c0	23.3675	3.38061	2.7891	4.7131e-05	819	--	--	--	--	--	--	--	--	--	--	--	--	--
comp40577_c0	12.9865	1.9112	2.7645	0.0049581	802	ACJ83938.1	unknown [Medicago truncatula] >gi|388497482|gb|AFK36807.1| unknown [Medicago truncatula]	--	--	--	--	--	--	--	--	--	--	--
comp20012_c0	14.9783	2.20523	2.7639	0.0020649	1597	AFK34700.1	unknown [Lotus japonicus]	--	--	--	GO:0006206//GO:0055114//GO:0006537//GO:0006807//GO:0006222//GO:0000105//GO:0009228	pyrimidine nucleobase metabolic process//oxidation-reduction process//glutamate biosynthetic process//nitrogen compound metabolic process//UMP biosynthetic process//histidine biosynthetic process//thiamine biosynthetic process	GO:0036355//GO:0018580//GO:0016638//GO:0004152//GO:0015930//GO:0016491//GO:0003824//GO:0004789	2-iminoacetate synthase activity//nitronate monooxygenase activity//oxidoreductase activity, acting on the CH-NH2 group of donors//dihydroorotate dehydrogenase activity//glutamate synthase activity//oxidoreductase activity//catalytic activity//thiamine-phosphate diphosphorylase activity	--	--	KOG0538	Glycolate oxidase
comp30999_c0	14.9717	2.20523	2.7632	0.0020717	3500	XP_003603644.1	Receptor-like protein kinase [Medicago truncatula] >gi|355492692|gb|AES73895.1| Receptor-like protein kinase [Medicago truncatula]	--	--	--	GO:0009069//GO:0016310//GO:0006468	serine family amino acid metabolic process//phosphorylation//protein phosphorylation	GO:0005524//GO:0004672//GO:0004674//GO:0005515	ATP binding//protein kinase activity//protein serine/threonine kinase activity//protein binding	GO:0016021	integral to membrane	--	--
comp28091_c0	82.6679	12.2022	2.7602	1.0511e-16	1181	AFK41068.1	unknown [Lotus japonicus]	--	--	--	GO:0015886//GO:0017004	heme transport//cytochrome complex assembly	--	--	GO:0016021	integral to membrane	--	--
comp19036_c0	50.8683	7.57127	2.7482	2.233e-10	854	XP_003549126.1	PREDICTED: uncharacterized protein LOC100789966 [Glycine max]	--	--	--	GO:0016998	cell wall macromolecule catabolic process	--	--	--	--	--	--
comp19697_c1	38.4633	5.73359	2.746	6.203e-08	400	NP_001236539.1	uncharacterized protein LOC100305522 precursor [Glycine max] >gi|255625791|gb|ACU13240.1| unknown [Glycine max]	--	--	--	--	--	GO:0004867//GO:0030414	serine-type endopeptidase inhibitor activity//peptidase inhibitor activity	GO:0005576	extracellular region	--	--
comp27211_c0	13.7719	2.05821	2.7423	0.003635	1248	XP_003602166.1	Auxin-induced protein 5NG4 [Medicago truncatula] >gi|355491214|gb|AES72417.1| Auxin-induced protein 5NG4 [Medicago truncatula]	--	--	--	--	--	--	--	GO:0016020	membrane	--	--
comp31004_c0	263.851	39.4779	2.7406	1.0284e-52	1721	XP_003538102.1	PREDICTED: bifunctional nitrilase/nitrile hydratase NIT4A-like [Glycine max]	K13035	NIT4	beta-cyano-L-alanine hydratase/nitrilase	GO:0006807	nitrogen compound metabolic process	GO:0016810	hydrolase activity, acting on carbon-nitrogen (but not peptide) bonds	--	--	KOG0805	Carbon-nitrogen hydrolase
comp27065_c0	44.1707	6.61568	2.7391	4.9657e-09	1824	XP_002270541.1	PREDICTED: cytochrome P450 76C4 [Vitis vinifera]	--	--	--	GO:0055114	oxidation-reduction process	GO:0046872//GO:0005506//GO:0016491//GO:0020037//GO:0016705	metal ion binding//iron ion binding//oxidoreductase activity//heme binding//oxidoreductase activity, acting on paired donors, with incorporation or reduction of molecular oxygen	--	--	KOG0156	Cytochrome P450 CYP2 subfamily
comp16365_c0	19.0662	2.86679	2.7335	0.00037215	912	P0DI58.1	RecName: Full=CASP-like protein 1	--	--	--	--	--	--	--	GO:0005886//GO:0016021	plasma membrane//integral to membrane	--	--
comp25375_c0	226.365	34.4015	2.7181	6.0419e-45	3099	XP_003525359.1	PREDICTED: uncharacterized protein LOC100776565 [Glycine max]	--	--	--	--	--	--	--	--	--	--	--
comp8887_c0	44.0053	6.68918	2.7178	6.0631e-09	2333	XP_003629479.1	GRAS family transcription factor [Medicago truncatula] >gi|355523501|gb|AET03955.1| GRAS family transcription factor [Medicago truncatula]	--	--	--	GO:0006355	regulation of transcription, DNA-dependent	--	--	--	--	--	--
comp25299_c0	858.631	130.696	2.7158	1.2567e-170	1223	AFK44790.1	unknown [Medicago truncatula]	--	--	--	--	--	--	--	--	--	--	--
comp31801_c0	97.2099	14.922	2.7037	2.8381e-19	626	XP_003529129.1	PREDICTED: uncharacterized protein LOC100305688 [Glycine max] >gi|255626317|gb|ACU13503.1| unknown [Glycine max]	--	--	--	--	--	--	--	--	--	--	--
comp26687_c1	50.5399	7.7918	2.6974	3.6331e-10	1645	XP_003602852.1	RING-H2 finger protein ATL1N [Medicago truncatula] >gi|355491900|gb|AES73103.1| RING-H2 finger protein ATL1N [Medicago truncatula] >gi|388520889|gb|AFK48506.1| unknown [Medicago truncatula]	--	--	--	GO:0016567	protein ubiquitination	GO:0004842//GO:0008270//GO:0005515//GO:0046872//GO:0043169	ubiquitin-protein ligase activity//zinc ion binding//protein binding//metal ion binding//cation binding	GO:0005680	anaphase-promoting complex	KOG0800	FOG: Predicted E3 ubiquitin ligase
comp28533_c1	32.2653	4.99851	2.6904	1.2702e-06	647	--	--	--	--	--	--	--	--	--	--	--	--	--
comp21471_c0	31.4146	4.87355	2.6884	1.8701e-06	2484	AFK38491.1	unknown [Medicago truncatula]	--	--	--	GO:0006139	nucleobase-containing compound metabolic process	GO:0005524//GO:0005515//GO:0016773	ATP binding//protein binding//phosphotransferase activity, alcohol group as acceptor	--	--	KOG1947	Leucine rich repeat proteins, some proteins contain F-box
comp27867_c0	31.2355	4.8515	2.6867	2.0342e-06	1459	XP_003614016.1	F-box/kelch-repeat protein [Medicago truncatula] >gi|355515351|gb|AES96974.1| F-box/kelch-repeat protein [Medicago truncatula]	--	--	--	--	--	GO:0005515	protein binding	--	--	--	--
comp24273_c0	34.4135	5.36605	2.681	5.1232e-07	1951	XP_003608978.1	Mitochondrial aldehyde dehydrogenase [Medicago truncatula] >gi|355510033|gb|AES91175.1| Mitochondrial aldehyde dehydrogenase [Medicago truncatula]	--	--	--	GO:0008152//GO:0055114	metabolic process//oxidation-reduction process	GO:0016620//GO:0005509//GO:0016491	oxidoreductase activity, acting on the aldehyde or oxo group of donors, NAD or NADP as acceptor//calcium ion binding//oxidoreductase activity	--	--	KOG2450	Aldehyde dehydrogenase
comp18441_c1	26.3453	4.11642	2.6781	1.7973e-05	487	BAJ10725.1	phosphoenolpyruvate carboxylase [Lupinus albus]	K01595	ppc	phosphoenolpyruvate carboxylase	GO:0006094//GO:0019643//GO:0006099//GO:0015977	gluconeogenesis//reductive tricarboxylic acid cycle//tricarboxylic acid cycle//carbon fixation	GO:0008964	phosphoenolpyruvate carboxylase activity	--	--	--	--
comp27388_c0	16.8329	2.64627	2.6692	0.0011228	2221	XP_003601506.1	Endoglucanase [Medicago truncatula] >gi|355490554|gb|AES71757.1| Endoglucanase [Medicago truncatula]	--	--	--	GO:0005975	carbohydrate metabolic process	GO:0004553	hydrolase activity, hydrolyzing O-glycosyl compounds	--	--	--	--
comp24458_c1	42.8059	6.76269	2.6621	1.4243e-08	887	NP_001242792.1	uncharacterized protein LOC100779492 [Glycine max] >gi|255636785|gb|ACU18726.1| unknown [Glycine max]	--	--	--	GO:0032259	methylation	GO:0008171//GO:0046983	O-methyltransferase activity//protein dimerization activity	--	--	--	--
comp30360_c0	19.9198	3.16156	2.6555	0.00031186	2107	XP_003536790.1	PREDICTED: uncharacterized protein LOC100782749 [Glycine max]	--	--	--	--	--	--	--	--	--	--	--
comp23050_c0	281.285	44.8374	2.6493	1.0956e-54	1080	AFK35912.1	unknown [Medicago truncatula]	--	--	--	--	--	GO:0020037//GO:0005506//GO:0005515	heme binding//iron ion binding//protein binding	--	--	--	--
comp12460_c0	15.0908	2.42575	2.6372	0.0025073	965	ACJ83963.1	unknown [Medicago truncatula] >gi|388509716|gb|AFK42924.1| unknown [Medicago truncatula]	--	--	--	--	--	GO:0005515	protein binding	--	--	KOG1030	Predicted Ca2+-dependent phospholipid-binding protein
comp30117_c0	25.0607	4.04291	2.632	3.6693e-05	2930	XP_003527996.1	PREDICTED: metal-nicotianamine transporter YSL3-like [Glycine max]	--	--	--	GO:0055085	transmembrane transport	--	--	--	--	--	--
comp29436_c1	16.8329	2.71978	2.6297	0.0012257	2627	XP_003627566.1	Cytochrome P450 fatty acid omega-hydroxylase [Medicago truncatula] >gi|355521588|gb|AET02042.1| Cytochrome P450 fatty acid omega-hydroxylase [Medicago truncatula]	K15398	CYP86A4S	cytochrome P450, family 86, subfamily A, polypeptide 2/4/7/8 (fatty acid omega-hydroxylase)	GO:0006118//GO:0055114	electron transport//oxidation-reduction process	GO:0004497//GO:0005506//GO:0009055//GO:0016705//GO:0020037	monooxygenase activity//iron ion binding//electron carrier activity//oxidoreductase activity, acting on paired donors, with incorporation or reduction of molecular oxygen//heme binding	--	--	KOG0157	Cytochrome P450 CYP4/CYP19/CYP26 subfamilies
comp28377_c0	92.8462	15.022	2.6278	5.2582e-18	1900	XP_003623304.1	Vacuolar cation/proton exchanger [Medicago truncatula] >gi|355498319|gb|AES79522.1| Vacuolar cation/proton exchanger [Medicago truncatula]	K07300	chaA, CAX	Ca2+:H+ antiporter	GO:0006816//GO:0055085//GO:0006885//GO:0006812	calcium ion transport//transmembrane transport//regulation of pH//cation transport	GO:0015369	calcium:hydrogen antiporter activity	GO:0016021	integral to membrane	KOG1397	Ca2+/H+ antiporter VCX1 and related proteins
comp21913_c0	76.0733	12.3493	2.623	8.6773e-15	1178	XP_003626611.1	hypothetical protein MTR_7g118270 [Medicago truncatula] >gi|87240855|gb|ABD32713.1| Harpin-induced 1 [Medicago truncatula] >gi|355501626|gb|AES82829.1| hypothetical protein MTR_7g118270 [Medicago truncatula]	--	--	--	GO:0006355//GO:0007010	regulation of transcription, DNA-dependent//cytoskeleton organization	GO:0003779	actin binding	--	--	--	--
comp25474_c0	36.0616	5.8806	2.6164	3.4103e-07	1368	AFK45177.1	unknown [Lotus japonicus]	K12181	COPS8, CSN8	COP9 signalosome complex subunit 8	GO:0045454	cell redox homeostasis	GO:0005515	protein binding	--	--	--	--
comp11256_c0	16.1711	2.64627	2.6114	0.0016951	1973	XP_003554131.1	PREDICTED: lycopene beta cyclase, chloroplastic-like isoform 1 [Glycine max] >gi|356571947|ref|XP_003554132.1| PREDICTED: lycopene beta cyclase, chloroplastic-like isoform 2 [Glycine max]	K06443	lcyB, crtL1, crtY	lycopene beta-cyclase	GO:0016117//GO:0006633//GO:0006574//GO:0006550//GO:0018874//GO:0006631//GO:0006568//GO:0055114//GO:0006552//GO:0008033//GO:0006554	carotenoid biosynthetic process//fatty acid biosynthetic process//valine catabolic process//isoleucine catabolic process//benzoate metabolic process//fatty acid metabolic process//tryptophan metabolic process//oxidation-reduction process//leucine catabolic process//tRNA processing//lysine catabolic process	GO:0050660//GO:0016705//GO:0016491//GO:0003857	flavin adenine dinucleotide binding//oxidoreductase activity, acting on paired donors, with incorporation or reduction of molecular oxygen//oxidoreductase activity//3-hydroxyacyl-CoA dehydrogenase activity	--	--	--	--
comp9381_c0	17.045	2.79329	2.6093	0.0011753	1548	CAD56465.1	putative class 5 chitinase [Medicago truncatula]	K01183	E3.2.1.14	chitinase	GO:0016998//GO:0005975//GO:0006032	cell wall macromolecule catabolic process//carbohydrate metabolic process//chitin catabolic process	GO:0043169//GO:0004553//GO:0004568	cation binding//hydrolase activity, hydrolyzing O-glycosyl compounds//chitinase activity	--	--	KOG2806	Chitinase
comp19473_c0	39.9522	6.61568	2.5943	7.1788e-08	2537	XP_003539981.1	PREDICTED: putative glycerol-3-phosphate transporter 1-like [Glycine max]	--	--	--	GO:0055085//GO:0006810	transmembrane transport//transport	GO:0022857//GO:0005215	transmembrane transporter activity//transporter activity	GO:0016021//GO:0016020	integral to membrane//membrane	KOG2533	Permease of the major facilitator superfamily
comp29192_c0	29.2817	4.8515	2.5935	6.9282e-06	1181	XP_003606618.1	MYB transcription factor [Medicago truncatula] >gi|355507673|gb|AES88815.1| MYB transcription factor [Medicago truncatula]	K09422	MYBP	myb proto-oncogene protein, plant	--	--	GO:0003682	chromatin binding	GO:0000785//GO:0016021	chromatin//integral to membrane	KOG0048	Transcription factor, Myb superfamily
comp11103_c1	50.0453	8.30635	2.5909	9.4832e-10	657	ACJ86101.1	unknown [Medicago truncatula] >gi|388500490|gb|AFK38311.1| unknown [Medicago truncatula]	--	--	--	GO:0006811	ion transport	GO:0008381	mechanically-gated ion channel activity	GO:0016021	integral to membrane	--	--
comp16587_c0	275.274	45.7952	2.5876	1.756e-52	2689	XP_003617060.1	Molybdopterin biosynthesis CNX1 protein [Medicago truncatula] >gi|355518395|gb|AET00019.1| Molybdopterin biosynthesis CNX1 protein [Medicago truncatula]	K15376	GPHN	gephyrin	GO:0019627//GO:0032324//GO:0006777//GO:0006461	urea metabolic process//molybdopterin cofactor biosynthetic process//Mo-molybdopterin cofactor biosynthetic process//protein complex assembly	GO:0003677//GO:0016151	DNA binding//nickel cation binding	--	--	--	--
comp23429_c0	148.931	24.9926	2.5751	2.7046e-28	1250	XP_003526486.1	PREDICTED: bark storage protein A-like [Glycine max]	--	--	--	GO:0009116	nucleoside metabolic process	GO:0003824//GO:0008270	catalytic activity//zinc ion binding	--	--	--	--
comp23835_c0	448.002	75.6466	2.5662	7.3162e-85	1039	XP_003553186.1	PREDICTED: 60S ribosomal protein L10-like [Glycine max]	K02866	RP-L10e, RPL10	large subunit ribosomal protein L10e	GO:0042254//GO:0006412	ribosome biogenesis//translation	GO:0003735	structural constituent of ribosome	GO:0005840	ribosome	KOG0857	60s ribosomal protein L10
comp20710_c0	56.9918	9.62948	2.5652	5.7905e-11	1137	XP_003596360.1	GEM-like protein [Medicago truncatula] >gi|355485408|gb|AES66611.1| GEM-like protein [Medicago truncatula] >gi|388521459|gb|AFK48791.1| unknown [Medicago truncatula]	--	--	--	--	--	--	--	--	--	--	--
comp22959_c0	18.239	3.08732	2.5626	0.00080676	1469	XP_003601053.1	Auxin-induced protein 5NG4 [Medicago truncatula] >gi|355490101|gb|AES71304.1| Auxin-induced protein 5NG4 [Medicago truncatula]	--	--	--	--	--	--	--	GO:0016020	membrane	--	--
comp28445_c0	183.507	31.0937	2.5611	1.0723e-34	2855	ABR19752.1	alkaline alpha-galactosidase [Pisum sativum]	K06617	E2.4.1.82	raffinose synthase	GO:0046677//GO:0008152	response to antibiotic//metabolic process	GO:0003824	catalytic activity	--	--	--	--
comp21375_c0	31.6391	5.36605	2.5598	2.915e-06	2151	XP_003540719.1	PREDICTED: laccase-2-like [Glycine max]	--	--	--	GO:0055114	oxidation-reduction process	GO:0005507//GO:0016491	copper ion binding//oxidoreductase activity	--	--	KOG1263	Multicopper oxidases
comp12937_c0	15.5507	2.64627	2.555	0.0024525	1197	XP_003630980.1	Vacuolar iron transporter [Medicago truncatula] >gi|355525002|gb|AET05456.1| Vacuolar iron transporter [Medicago truncatula]	--	--	--	GO:0006810//GO:0015979	transport//photosynthesis	GO:0005215	transporter activity	GO:0016020//GO:0009539//GO:0009523	membrane//photosystem II reaction center//photosystem II	KOG4473	Uncharacterized membrane protein
comp27334_c0	101.633	17.4213	2.5444	3.6191e-19	3092	XP_003592758.1	ABC transporter G family member [Medicago truncatula] >gi|355481806|gb|AES63009.1| ABC transporter G family member [Medicago truncatula]	--	--	--	GO:0000103//GO:0006144//GO:0050830//GO:0030435//GO:0006200	sulfate assimilation//purine nucleobase metabolic process//defense response to Gram-positive bacterium//sporulation resulting in formation of a cellular spore//ATP catabolic process	GO:0003924//GO:0005524//GO:0003723//GO:0004020//GO:0005525//GO:0003724//GO:0016887	GTPase activity//ATP binding//RNA binding//adenylylsulfate kinase activity//GTP binding//RNA helicase activity//ATPase activity	GO:0016020	membrane	KOG0061	Transporter, ABC superfamily (Breast cancer resistance protein)
comp15847_c1	18.3218	3.16082	2.5352	0.00083089	820	XP_003529226.1	PREDICTED: alpha,alpha-trehalose-phosphate synthase [UDP-forming] 6-like [Glycine max]	K16055	TPS	trehalose 6-phosphate synthase/phosphatase	GO:0005992	trehalose biosynthetic process	GO:0003824	catalytic activity	--	--	KOG1050	Trehalose-6-phosphate synthase component TPS1 and related subunits
comp29153_c0	119.322	20.8026	2.52	2.7905e-22	2664	XP_003523384.1	PREDICTED: subtilisin-like protease-like [Glycine max]	--	--	--	GO:0006508//GO:0043086	proteolysis//negative regulation of catalytic activity	GO:0004252//GO:0042802	serine-type endopeptidase activity//identical protein binding	--	--	--	--
comp20287_c0	84.8789	14.8485	2.5151	6.533e-16	1098	XP_003552714.1	PREDICTED: uncharacterized protein LOC100800055 [Glycine max]	--	--	--	GO:0007059//GO:0007131	chromosome segregation//reciprocal meiotic recombination	--	--	--	--	--	--
comp24157_c0	19.7279	3.45485	2.5135	0.00049895	1719	XP_003534518.1	PREDICTED: zinc finger CCCH domain-containing protein ZFN-like isoform 2 [Glycine max]	--	--	--	--	--	GO:0003676//GO:0046872//GO:0008270	nucleic acid binding//metal ion binding//zinc ion binding	--	--	KOG1039	Predicted E3 ubiquitin ligase
comp23357_c0	18.4458	3.23433	2.5118	0.00083779	2173	XP_003599150.1	Ferric reductase defective 3b [Medicago truncatula] >gi|355488198|gb|AES69401.1| Ferric reductase defective 3b [Medicago truncatula]	--	--	--	GO:0055085//GO:0006810//GO:0015893//GO:0006855	transmembrane transport//transport//drug transport//drug transmembrane transport	GO:0015238//GO:0015297	drug transmembrane transporter activity//antiporter activity	GO:0016020	membrane	--	--
comp23999_c0	20.5137	3.60187	2.5098	0.00036474	2439	XP_003535431.1	PREDICTED: long-chain-alcohol oxidase FAO1-like [Glycine max]	--	--	--	GO:0008033//GO:0055114	tRNA processing//oxidation-reduction process	GO:0016491//GO:0016614//GO:0050660	oxidoreductase activity//oxidoreductase activity, acting on CH-OH group of donors//flavin adenine dinucleotide binding	--	--	--	--
comp26243_c0	72.0876	12.8638	2.4864	2.04e-13	1007	AFK39556.1	unknown [Medicago truncatula]	--	--	--	--	--	GO:0008270	zinc ion binding	--	--	KOG3183	Predicted Zn-finger protein
comp25525_c0	1031.13	184.65	2.4814	4.805e-190	2338	NP_001241372.1	uncharacterized protein LOC100819919 [Glycine max] >gi|255635874|gb|ACU18284.1| unknown [Glycine max]	--	--	--	GO:0019354//GO:0008033//GO:0006779//GO:0055114	siroheme biosynthetic process//tRNA processing//porphyrin-containing compound biosynthetic process//oxidation-reduction process	GO:0016491//GO:0043115//GO:0050660	oxidoreductase activity//precorrin-2 dehydrogenase activity//flavin adenine dinucleotide binding	--	--	KOG1336	Monodehydroascorbate/ferredoxin reductase
comp22581_c0	61.5826	11.0996	2.472	1.8493e-11	2153	XP_003519418.1	PREDICTED: laccase-5-like [Glycine max]	--	--	--	GO:0055114//GO:0046274	oxidation-reduction process//lignin catabolic process	GO:0005507//GO:0016491//GO:0052716	copper ion binding//oxidoreductase activity//hydroquinone:oxygen oxidoreductase activity	GO:0048046	apoplast	KOG1263	Multicopper oxidases
comp13192_c0	33.8092	6.10112	2.4703	1.8047e-06	860	AFK48738.1	unknown [Lotus japonicus]	--	--	--	--	--	GO:0031072//GO:0051082	heat shock protein binding//unfolded protein binding	--	--	--	--
comp10807_c0	151.205	27.3507	2.4669	1.0752e-27	1895	XP_003613099.1	Protein TRANSPARENT TESTA [Medicago truncatula] >gi|355514434|gb|AES96057.1| Protein TRANSPARENT TESTA [Medicago truncatula]	K03327	TC.MATE, SLC47A, norM, mdtK, dinF	multidrug resistance protein, MATE family	GO:0006810//GO:0055085//GO:0006855//GO:0015893	transport//transmembrane transport//drug transmembrane transport//drug transport	GO:0015297//GO:0015238	antiporter activity//drug transmembrane transporter activity	GO:0016020	membrane	KOG1347	Uncharacterized membrane protein, predicted efflux pump
comp35382_c0	20.2656	3.67538	2.4631	0.00046341	864	XP_003588448.1	Enod93 protein [Medicago truncatula] >gi|355477496|gb|AES58699.1| Enod93 protein [Medicago truncatula] >gi|388508604|gb|AFK42368.1| unknown [Medicago truncatula]	--	--	--	--	--	--	--	--	--	--	--
comp25076_c0	35.8991	6.54217	2.4561	8.1814e-07	1897	XP_003527683.1	PREDICTED: omega-hydroxypalmitate O-feruloyl transferase-like [Glycine max]	--	--	--	--	--	GO:0016747	transferase activity, transferring acyl groups other than amino-acyl groups	--	--	--	--
comp17513_c1	27.6584	5.07202	2.4471	2.4584e-05	1496	XP_002326594.1	predicted protein [Populus trichocarpa] >gi|222833916|gb|EEE72393.1| predicted protein [Populus trichocarpa]	--	--	--	--	--	GO:0005515	protein binding	--	--	--	--
comp24600_c0	68.1143	12.497	2.4464	1.59e-12	959	AAL32037.2	ethylene-responsive transciptional coactivator-like protein [Retama raetam]	K03627	MBF1	putative transcription factor	GO:0006357	regulation of transcription from RNA polymerase II promoter	GO:0043565//GO:0003677//GO:0001104	sequence-specific DNA binding//DNA binding//RNA polymerase II transcription cofactor activity	GO:0016592	mediator complex	KOG3398	Transcription factor MBF1
comp16761_c0	27.5881	5.07202	2.4434	2.5576e-05	3187	XP_003554240.1	PREDICTED: isoamylase 2, chloroplastic-like [Glycine max]	--	--	--	GO:0009097//GO:0005975//GO:0055114//GO:0009082//GO:0015940//GO:0009099//GO:0009098	isoleucine biosynthetic process//carbohydrate metabolic process//oxidation-reduction process//branched-chain amino acid biosynthetic process//pantothenate biosynthetic process//valine biosynthetic process//leucine biosynthetic process	GO:0004553//GO:0004455//GO:0016773//GO:0003824//GO:0043169	hydrolase activity, hydrolyzing O-glycosyl compounds//ketol-acid reductoisomerase activity//phosphotransferase activity, alcohol group as acceptor//catalytic activity//cation binding	--	--	--	--
comp28356_c0	478.143	88.5699	2.4326	1.6702e-86	2101	BAF49306.1	putative acyltransferase [Clitoria ternatea]	K13065	E2.3.1.133, HCT	shikimate O-hydroxycinnamoyltransferase	--	--	GO:0016747	transferase activity, transferring acyl groups other than amino-acyl groups	--	--	--	--
comp27562_c0	930.173	172.601	2.4301	2.2047e-168	2173	XP_003622642.1	Hydroquinone glucosyltransferase [Medicago truncatula] >gi|355497657|gb|AES78860.1| Hydroquinone glucosyltransferase [Medicago truncatula]	--	--	--	GO:0005975//GO:0008152//GO:0030259	carbohydrate metabolic process//metabolic process//lipid glycosylation	GO:0030246//GO:0016758	carbohydrate binding//transferase activity, transferring hexosyl groups	--	--	KOG1192	UDP-glucuronosyl and UDP-glucosyl transferase
comp20259_c0	309.038	57.4094	2.4284	8.4298e-56	1411	NP_001240058.1	uncharacterized protein LOC100789070 [Glycine max] >gi|255639531|gb|ACU20060.1| unknown [Glycine max]	K09753	CCR	cinnamoyl-CoA reductase	GO:0009058//GO:0055114//GO:0008207//GO:0008209//GO:0008152//GO:0006694//GO:0008210//GO:0044237	biosynthetic process//oxidation-reduction process//C21-steroid hormone metabolic process//androgen metabolic process//metabolic process//steroid biosynthetic process//estrogen metabolic process//cellular metabolic process	GO:0050662//GO:0000166//GO:0016491//GO:0003824//GO:0016616//GO:0003854	coenzyme binding//nucleotide binding//oxidoreductase activity//catalytic activity//oxidoreductase activity, acting on the CH-OH group of donors, NAD or NADP as acceptor//3-beta-hydroxy-delta5-steroid dehydrogenase activity	--	--	KOG1502	Flavonol reductase/cinnamoyl-CoA reductase
comp28878_c0	73.5141	13.6724	2.4268	2.1352e-13	2249	XP_003532033.1	PREDICTED: cyclin-D1-1-like [Glycine max]	--	--	--	GO:0000079//GO:0051301	regulation of cyclin-dependent protein serine/threonine kinase activity//cell division	GO:0019901//GO:0016779	protein kinase binding//nucleotidyltransferase activity	GO:0005634	nucleus	KOG0656	G1/S-specific cyclin D
comp31140_c0	518.13	96.6683	2.4222	2.1796e-93	4886	XP_003630471.1	Protein tolB [Medicago truncatula] >gi|355524493|gb|AET04947.1| Protein tolB [Medicago truncatula]	--	--	--	GO:0045490//GO:0006508//GO:0006397	pectin catabolic process//proteolysis//mRNA processing	GO:0047487//GO:0003723	oligogalacturonide lyase activity//RNA binding	GO:0016020//GO:0005737//GO:0005634	membrane//cytoplasm//nucleus	KOG0654	G2/Mitotic-specific cyclin A
comp29449_c0	62.2299	11.612	2.422	2.2307e-11	1941	XP_003608416.1	hypothetical protein MTR_4g093860 [Medicago truncatula] >gi|355509471|gb|AES90613.1| hypothetical protein MTR_4g093860 [Medicago truncatula]	--	--	--	--	--	--	--	GO:0016021	integral to membrane	--	--
comp21631_c0	49.7971	9.33545	2.4153	3.7122e-09	1087	NP_001239657.1	uncharacterized protein LOC100819975 [Glycine max] >gi|255638235|gb|ACU19431.1| unknown [Glycine max]	K05765	CFL	cofilin	--	--	GO:0003779	actin binding	GO:0005622	intracellular	KOG1735	Actin depolymerizing factor
comp15847_c2	15.2612	2.86679	2.4124	0.0037427	667	XP_003529226.1	PREDICTED: alpha,alpha-trehalose-phosphate synthase [UDP-forming] 6-like [Glycine max]	--	--	--	GO:0005992	trehalose biosynthetic process	GO:0003824	catalytic activity	--	--	KOG1050	Trehalose-6-phosphate synthase component TPS1 and related subunits
comp29447_c0	266.814	50.5732	2.3994	1.1237e-47	1691	XP_003628043.1	Acetyltransferase, putative [Medicago truncatula] >gi|92886081|gb|ABE88091.1| Transferase family [Medicago truncatula] >gi|355522065|gb|AET02519.1| Acetyltransferase, putative [Medicago truncatula]	--	--	--	--	--	GO:0016747	transferase activity, transferring acyl groups other than amino-acyl groups	--	--	--	--
comp23243_c0	44.497	8.45116	2.3965	3.5695e-08	1041	AFK39896.1	unknown [Lotus japonicus]	--	--	--	--	--	--	--	--	--	--	--
comp22951_c0	19.273	3.67538	2.3906	0.00083247	2067	XP_003537952.1	PREDICTED: uncharacterized protein LOC100788800 [Glycine max]	--	--	--	GO:0008152	metabolic process	GO:0003824	catalytic activity	--	--	--	--
comp9569_c0	17.7014	3.38135	2.3882	0.0015405	1099	AFK39275.1	unknown [Medicago truncatula] >gi|388509102|gb|AFK42617.1| unknown [Medicago truncatula]	K02723	psbY	photosystem II PsbY protein	GO:0055114//GO:0015979	oxidation-reduction process//photosynthesis	GO:0030145	manganese ion binding	GO:0016020//GO:0009523//GO:0016021	membrane//photosystem II//integral to membrane	--	--
comp20025_c0	83.7813	16.0246	2.3863	5.1823e-15	645	XP_003529062.1	PREDICTED: uncharacterized protein LOC100820064 [Glycine max]	--	--	--	--	--	--	--	--	--	--	--
comp23674_c0	255.103	48.8825	2.3837	2.5017e-45	2711	XP_003594861.1	MOSC domain-containing protein [Medicago truncatula] >gi|355483909|gb|AES65112.1| MOSC domain-containing protein [Medicago truncatula]	--	--	--	GO:0007010//GO:0008152	cytoskeleton organization//metabolic process	GO:0030151//GO:0003824//GO:0030170//GO:0003779	molybdenum ion binding//catalytic activity//pyridoxal phosphate binding//actin binding	GO:0005634	nucleus	KOG2362	Uncharacterized Fe-S protein
comp28857_c0	34.4854	6.61568	2.382	2.1255e-06	2611	XP_003591854.1	ABC transporter G family member [Medicago truncatula] >gi|355480902|gb|AES62105.1| ABC transporter G family member [Medicago truncatula]	--	--	--	GO:0006200	ATP catabolic process	GO:0005524//GO:0016887//GO:0005525//GO:0003924	ATP binding//ATPase activity//GTP binding//GTPase activity	GO:0016020	membrane	KOG0061	Transporter, ABC superfamily (Breast cancer resistance protein)
comp11103_c0	19.8189	3.82239	2.3743	0.00070989	603	XP_003535809.1	PREDICTED: uncharacterized protein LOC100788592 [Glycine max]	--	--	--	--	--	--	--	--	--	--	--
comp18333_c0	16.7472	3.23433	2.3724	0.0023048	1357	XP_002270752.1	PREDICTED: uncharacterized protein LOC100259819 [Vitis vinifera]	--	--	--	--	--	--	--	--	--	--	--
comp21414_c1	15.9618	3.08732	2.3702	0.0031411	622	XP_003552231.1	PREDICTED: probable aquaporin PIP1-2-like [Glycine max]	K09872	PIP	aquaporin PIP	GO:0006810	transport	GO:0005215	transporter activity	GO:0016020	membrane	KOG0223	Aquaporin (major intrinsic protein family)
comp12784_c0	20.431	3.96941	2.3638	0.00057945	1154	XP_003545560.1	PREDICTED: uncharacterized protein LOC100782670 [Glycine max]	--	--	--	--	--	--	--	--	--	--	--
comp29549_c0	16.5839	3.23433	2.3582	0.0025344	1855	XP_003518324.1	PREDICTED: UDP-glycosyltransferase 87A1-like [Glycine max]	--	--	--	GO:0055114//GO:0008152	oxidation-reduction process//metabolic process	GO:0016758//GO:0016616//GO:0048037	transferase activity, transferring hexosyl groups//oxidoreductase activity, acting on the CH-OH group of donors, NAD or NADP as acceptor//cofactor binding	--	--	KOG1192	UDP-glucuronosyl and UDP-glucosyl transferase
comp24206_c0	79.4362	15.5836	2.3498	4.6375e-14	1070	NP_001240035.1	uncharacterized protein LOC100806219 [Glycine max] >gi|255633216|gb|ACU16964.1| unknown [Glycine max] >gi|255645106|gb|ACU23052.1| unknown [Glycine max]	--	--	--	--	--	--	--	--	--	--	--
comp9326_c0	20.5841	4.04291	2.3481	0.00057274	2485	XP_003630941.1	Ankyrin repeat-containing protein [Medicago truncatula] >gi|355524963|gb|AET05417.1| Ankyrin repeat-containing protein [Medicago truncatula]	--	--	--	GO:0032312	regulation of ARF GTPase activity	GO:0008060//GO:0008270//GO:0005515	ARF GTPase activator activity//zinc ion binding//protein binding	--	--	KOG0504	FOG: Ankyrin repeat
comp18648_c0	17.2051	3.38135	2.3472	0.0020605	772	P36182.1	RecName: Full=Heat shock protein 82 >gi|19880|emb|CAA44877.1| heat shock protein 82 [Nicotiana tabacum]	K04079	htpG, HSP90A	molecular chaperone HtpG	GO:0006457//GO:0006950	protein folding//response to stress	GO:0005524//GO:0051082	ATP binding//unfolded protein binding	GO:0005737	cytoplasm	KOG0019	Molecular chaperone (HSP90 family)
comp17921_c0	22.3807	4.41045	2.3433	0.00028935	1332	XP_003522775.1	PREDICTED: purine permease 1-like [Glycine max]	--	--	--	GO:0008643	carbohydrate transport	GO:0005351	sugar:hydrogen symporter activity	GO:0016020//GO:0000139//GO:0016021	membrane//Golgi membrane//integral to membrane	--	--
comp21984_c0	43.5611	8.60699	2.3395	7.5785e-08	897	XP_003539286.1	PREDICTED: LOB domain-containing protein 38-like [Glycine max]	--	--	--	--	--	--	--	--	--	--	--
comp25324_c0	1016.07	200.968	2.338	1.0756e-177	1760	CAA08906.1	cysteine proteinase [Cicer arietinum]	K01373	CTSF	cathepsin F	GO:0006260//GO:0015940//GO:0006118//GO:0006281//GO:0015937//GO:0006508//GO:0055114	DNA replication//pantothenate biosynthetic process//electron transport//DNA repair//coenzyme A biosynthetic process//proteolysis//oxidation-reduction process	GO:0005524//GO:0009496//GO:0003911//GO:0051537//GO:0004197//GO:0004140//GO:0008234	ATP binding//plastoquinol--plastocyanin reductase activity//DNA ligase (NAD+) activity//2 iron, 2 sulfur cluster binding//cysteine-type endopeptidase activity//dephospho-CoA kinase activity//cysteine-type peptidase activity	GO:0009512//GO:0042651	cytochrome b6f complex//thylakoid membrane	KOG1543	Cysteine proteinase Cathepsin L
comp26447_c0	37.8843	7.49777	2.3371	7.0727e-07	1074	XP_003518867.1	PREDICTED: gibberellin 20 oxidase 1-like [Glycine max]	--	--	--	GO:0015979//GO:0055114	photosynthesis//oxidation-reduction process	GO:0016706//GO:0005506//GO:0016491	oxidoreductase activity, acting on paired donors, with incorporation or reduction of molecular oxygen, 2-oxoglutarate as one donor, and incorporation of one atom each of oxygen into both donors//iron ion binding//oxidoreductase activity	--	--	KOG0143	Iron/ascorbate family oxidoreductases
comp31715_c0	246.038	48.7362	2.3358	6.3185e-43	1222	XP_003604821.1	Heme-binding-like protein [Medicago truncatula] >gi|355505876|gb|AES87018.1| Heme-binding-like protein [Medicago truncatula]	--	--	--	--	--	--	--	--	--	--	--
comp26345_c0	26.3118	5.21903	2.3339	6.5292e-05	1463	XP_003528141.1	PREDICTED: cell division cycle protein 48 homolog [Glycine max]	K13525	VCP, CDC48	transitional endoplasmic reticulum ATPase	GO:0015995//GO:0019079//GO:0006310//GO:0015979//GO:0015994//GO:0006281	chlorophyll biosynthetic process//viral genome replication//DNA recombination//photosynthesis//chlorophyll metabolic process//DNA repair	GO:0043531//GO:0016301//GO:0016887//GO:0003724//GO:0005524//GO:0009378//GO:0003678//GO:0016851//GO:0003723	ADP binding//kinase activity//ATPase activity//RNA helicase activity//ATP binding//four-way junction helicase activity//DNA helicase activity//magnesium chelatase activity//RNA binding	GO:0010007//GO:0005657//GO:0009379	magnesium chelatase complex//replication fork//Holliday junction helicase complex	KOG0730	AAA+-type ATPase
comp16446_c0	32.1354	6.39515	2.3291	6.9575e-06	921	AFK34573.1	unknown [Lotus japonicus]	--	--	--	--	--	--	--	--	--	KOG2944	Glyoxalase
comp17871_c0	15.0962	3.01381	2.3245	0.0048595	846	XP_003592422.1	Blue copper protein [Medicago truncatula] >gi|355481470|gb|AES62673.1| Blue copper protein [Medicago truncatula]	--	--	--	GO:0006118	electron transport	GO:0009055//GO:0005507	electron carrier activity//copper ion binding	--	--	--	--
comp23119_c0	29.8194	5.95337	2.3245	1.7543e-05	749	XP_003627749.1	hypothetical protein MTR_8g037800 [Medicago truncatula] >gi|355521771|gb|AET02225.1| hypothetical protein MTR_8g037800 [Medicago truncatula] >gi|388492214|gb|AFK34173.1| unknown [Medicago truncatula]	--	--	--	--	--	--	--	--	--	--	--
comp20592_c0	18.4045	3.67538	2.3241	0.0013906	1202	XP_003629418.1	Epoxide hydrolase [Medicago truncatula] >gi|355523440|gb|AET03894.1| Epoxide hydrolase [Medicago truncatula]	--	--	--	GO:0006508//GO:0008152//GO:0006505//GO:0009058//GO:0006886	proteolysis//metabolic process//GPI anchor metabolic process//biosynthetic process//intracellular protein transport	GO:0016788//GO:0004177//GO:0008236//GO:0016787	hydrolase activity, acting on ester bonds//aminopeptidase activity//serine-type peptidase activity//hydrolase activity	--	--	KOG4178	Soluble epoxide hydrolase
comp20431_c0	291.89	58.365	2.3223	1.1802e-50	1557	BAI63586.1	HPP domain containing protein [Lotus japonicus] >gi|388512863|gb|AFK44493.1| unknown [Lotus japonicus]	--	--	--	--	--	--	--	--	--	--	--
comp25426_c0	21.6412	4.33033	2.3212	0.00041474	1621	XP_002509968.1	conserved hypothetical protein [Ricinus communis] >gi|223549867|gb|EEF51355.1| conserved hypothetical protein [Ricinus communis]	--	--	--	--	--	--	--	--	--	--	--
comp29497_c1	68.4878	13.7459	2.3168	5.1311e-12	1310	CAC86899.1	9/13 hydroperoxide lyase [Medicago truncatula]	--	--	--	GO:0006508//GO:0055114//GO:0006118//GO:0006144	proteolysis//oxidation-reduction process//electron transport//purine nucleobase metabolic process	GO:0004497//GO:0004252//GO:0004197//GO:0020037//GO:0017111//GO:0003968//GO:0070008//GO:0005506//GO:0016829//GO:0016705//GO:0016817//GO:0009055	monooxygenase activity//serine-type endopeptidase activity//cysteine-type endopeptidase activity//heme binding//nucleoside-triphosphatase activity//RNA-directed RNA polymerase activity//serine-type exopeptidase activity//iron ion binding//lyase activity//oxidoreductase activity, acting on paired donors, with incorporation or reduction of molecular oxygen//hydrolase activity, acting on acid anhydr…	GO:0031379	RNA-directed RNA polymerase complex	KOG0684	Cytochrome P450
comp12293_c0	88.2558	17.7153	2.3167	2.1479e-15	1899	XP_003551807.1	PREDICTED: aspartic proteinase nepenthesin-2-like [Glycine max]	--	--	--	GO:0006508	proteolysis	GO:0004190	aspartic-type endopeptidase activity	--	--	KOG1339	Aspartyl protease
comp25475_c0	67.434	13.5989	2.31	8.3132e-12	2105	XP_003516941.1	PREDICTED: laccase-4-like [Glycine max]	--	--	--	GO:0046274//GO:0055114	lignin catabolic process//oxidation-reduction process	GO:0016491//GO:0005507//GO:0052716	oxidoreductase activity//copper ion binding//hydroquinone:oxygen oxidoreductase activity	GO:0048046	apoplast	KOG1263	Multicopper oxidases
comp25771_c0	39.6213	8.01232	2.306	4.3124e-07	1454	ACU19573.1	unknown [Glycine max]	--	--	--	GO:0006555	methionine metabolic process	GO:0008898	homocysteine S-methyltransferase activity	--	--	KOG1579	Homocysteine S-methyltransferase
comp24166_c0	45.9905	9.33545	2.3005	3.798e-08	2102	XP_003625723.1	Glucosyltransferase-14 [Medicago truncatula] >gi|355500738|gb|AES81941.1| Glucosyltransferase-14 [Medicago truncatula]	--	--	--	GO:0008152	metabolic process	GO:0016758	transferase activity, transferring hexosyl groups	--	--	KOG1192	UDP-glucuronosyl and UDP-glucosyl transferase
comp27052_c0	32.147	6.54217	2.2968	8.1477e-06	2682	XP_003527523.1	PREDICTED: cytochrome P450 4F12-like [Glycine max]	--	--	--	GO:0007067//GO:0055114	mitosis//oxidation-reduction process	GO:0020037//GO:0005524//GO:0016705//GO:0008270//GO:0005506//GO:0004222	heme binding//ATP binding//oxidoreductase activity, acting on paired donors, with incorporation or reduction of molecular oxygen//zinc ion binding//iron ion binding//metalloendopeptidase activity	GO:0072686//GO:0016021//GO:0042729	mitotic spindle//integral to membrane//DASH complex	KOG0157	Cytochrome P450 CYP4/CYP19/CYP26 subfamilies
comp12831_c0	216.544	44.178	2.2933	3.7036e-37	1443	XP_003628845.1	hypothetical protein MTR_8g067590 [Medicago truncatula] >gi|355522867|gb|AET03321.1| hypothetical protein MTR_8g067590 [Medicago truncatula] >gi|388522521|gb|AFK49322.1| unknown [Medicago truncatula]	--	--	--	--	--	--	--	--	--	--	--
comp30093_c1	17.2605	3.52836	2.2904	0.0023263	1980	NP_001254802.1	probable inorganic phosphate transporter 1-7-like [Glycine max] >gi|389828590|gb|AFL02621.1| soybean phosphate transporter protein 11 [Glycine max]	K08176	PHO84	MFS transporter, PHS family, inorganic phosphate transporter	GO:0055085//GO:0006817	transmembrane transport//phosphate ion transport	GO:0005315//GO:0022857	inorganic phosphate transmembrane transporter activity//transmembrane transporter activity	GO:0016021	integral to membrane	KOG0252	Inorganic phosphate transporter
comp26711_c0	103.831	21.2437	2.2891	7.271e-18	2113	XP_003602022.1	Transcription factor TGA1 [Medicago truncatula] >gi|355491070|gb|AES72273.1| Transcription factor TGA1 [Medicago truncatula]	--	--	--	GO:0007165//GO:0006355//GO:0006351//GO:0007608	signal transduction//regulation of transcription, DNA-dependent//transcription, DNA-dependent//sensory perception of smell	GO:0043565//GO:0004871//GO:0003700	sequence-specific DNA binding//signal transducer activity//sequence-specific DNA binding transcription factor activity	GO:0005667	transcription factor complex	--	--
comp21367_c0	34.1206	6.98321	2.2887	3.9625e-06	1841	XP_003637592.1	6-phosphofructokinase [Medicago truncatula] >gi|355503527|gb|AES84730.1| 6-phosphofructokinase [Medicago truncatula]	K00850	pfkA, PFK	6-phosphofructokinase 1	GO:0006000//GO:0006769//GO:0006012//GO:0046497//GO:0016310//GO:0006013//GO:0007205//GO:0006094//GO:0006098//GO:0006741//GO:0006096//GO:0009395//GO:0008152//GO:0046486//GO:0006002	fructose metabolic process//nicotinamide metabolic process//galactose metabolic process//nicotinate nucleotide metabolic process//phosphorylation//mannose metabolic process//protein kinase C-activating G-protein coupled receptor signaling pathway//gluconeogenesis//pentose-phosphate shunt//NADP biosynthetic process//glycolysis//phospholipid catabolic process//metabolic process//glycerolipid metabo…	GO:0005524//GO:0004143//GO:0003872//GO:0003951	ATP binding//diacylglycerol kinase activity//6-phosphofructokinase activity//NAD+ kinase activity	GO:0005945	6-phosphofructokinase complex	KOG2440	Pyrophosphate-dependent phosphofructo-1-kinase
comp19296_c0	39.4195	8.11302	2.2806	5.4299e-07	449	AFK34459.1	unknown [Lotus japonicus]	--	--	--	GO:0008033//GO:0055114//GO:0016117	tRNA processing//oxidation-reduction process//carotenoid biosynthetic process	GO:0003824//GO:0016491//GO:0050660//GO:0016705	catalytic activity//oxidoreductase activity//flavin adenine dinucleotide binding//oxidoreductase activity, acting on paired donors, with incorporation or reduction of molecular oxygen	--	--	--	--
comp21146_c1	43.8399	9.04142	2.2776	1.026e-07	344	ACS94038.1	NAC family transcription factor 5 [Cicer arietinum]	--	--	--	GO:0006355	regulation of transcription, DNA-dependent	GO:0003677	DNA binding	--	--	--	--
comp23373_c0	123.215	25.4336	2.2764	4.8915e-21	1384	NP_001241497.1	uncharacterized protein LOC100776165 precursor [Glycine max] >gi|255645219|gb|ACU23107.1| unknown [Glycine max]	K08235	E2.4.1.207	xyloglucan:xyloglucosyl transferase	GO:0019072//GO:0006073//GO:0005975	viral genome packaging//cellular glucan metabolic process//carbohydrate metabolic process	GO:0004553//GO:0016762	hydrolase activity, hydrolyzing O-glycosyl compounds//xyloglucan:xyloglucosyl transferase activity	GO:0042025//GO:0048046//GO:0005618	host cell nucleus//apoplast//cell wall	--	--
comp28054_c0	17.7427	3.67538	2.2713	0.0020486	1298	AFK43537.1	unknown [Medicago truncatula]	--	--	--	--	--	GO:0030234	enzyme regulator activity	GO:0016020	membrane	--	--
comp10089_c0	120.46	25.0661	2.2647	1.7898e-20	2075	XP_003544417.1	PREDICTED: glucan endo-1,3-beta-glucosidase 7-like [Glycine max]	--	--	--	GO:0015994//GO:0042381//GO:0033014//GO:0006508//GO:0005975//GO:0046677//GO:0006144	chlorophyll metabolic process//hemolymph coagulation//tetrapyrrole biosynthetic process//proteolysis//carbohydrate metabolic process//response to antibiotic//purine nucleobase metabolic process	GO:0004553//GO:0046872//GO:0003968//GO:0017111//GO:0004197//GO:0004655	hydrolase activity, hydrolyzing O-glycosyl compounds//metal ion binding//RNA-directed RNA polymerase activity//nucleoside-triphosphatase activity//cysteine-type endopeptidase activity//porphobilinogen synthase activity	GO:0005576//GO:0031379	extracellular region//RNA-directed RNA polymerase complex	--	--
comp24496_c0	23.2848	4.8515	2.2629	0.0002703	1397	XP_003623571.1	Saposin B domain-containing protein [Medicago truncatula] >gi|355498586|gb|AES79789.1| Saposin B domain-containing protein [Medicago truncatula]	K12382	PSAP, SGP1	saposin	GO:0006629//GO:0008380//GO:0007165//GO:0006260	lipid metabolic process//RNA splicing//signal transduction//DNA replication	GO:0005179//GO:0003677//GO:0003887//GO:0000166	hormone activity//DNA binding//DNA-directed DNA polymerase activity//nucleotide binding	GO:0005576//GO:0042575//GO:0005681	extracellular region//DNA polymerase complex//spliceosomal complex	KOG1340	Prosaposin
comp28823_c0	43.0127	8.96792	2.2619	1.5603e-07	1498	XP_003524706.1	PREDICTED: ribulose-phosphate 3-epimerase, chloroplastic-like [Glycine max]	K01783	rpe, RPE	ribulose-phosphate 3-epimerase	GO:0007339//GO:0005975//GO:0009228	binding of sperm to zona pellucida//carbohydrate metabolic process//thiamine biosynthetic process	GO:0036355//GO:0016857//GO:0004789//GO:0016765	2-iminoacetate synthase activity//racemase and epimerase activity, acting on carbohydrates and derivatives//thiamine-phosphate diphosphorylase activity//transferase activity, transferring alkyl or aryl (other than methyl) groups	GO:0005576	extracellular region	KOG3111	D-ribulose-5-phosphate 3-epimerase
comp25072_c0	41.2082	8.60038	2.2605	3.1348e-07	1013	AFK37956.1	unknown [Medicago truncatula]	--	--	--	GO:0006508	proteolysis	GO:0016817//GO:0016787//GO:0008236	hydrolase activity, acting on acid anhydrides//hydrolase activity//serine-type peptidase activity	--	--	KOG3043	Predicted hydrolase related to dienelactone hydrolase
comp34872_c0	21.7971	4.55747	2.2578	0.00048172	808	XP_002302983.1	predicted protein [Populus trichocarpa] >gi|222844709|gb|EEE82256.1| predicted protein [Populus trichocarpa]	--	--	--	GO:0030001	metal ion transport	GO:0046872	metal ion binding	--	--	--	--
comp21252_c0	27.2138	5.73359	2.2468	6.5787e-05	1338	XP_003607876.1	F-box protein PP2-B10 [Medicago truncatula] >gi|355508931|gb|AES90073.1| F-box protein PP2-B10 [Medicago truncatula] >gi|388501714|gb|AFK38923.1| unknown [Medicago truncatula]	--	--	--	GO:0006464	cellular protein modification process	--	--	--	--	--	--
comp24952_c0	55.9972	11.8347	2.2423	1.3015e-09	2286	AFK40307.1	unknown [Lotus japonicus]	--	--	--	--	--	--	--	--	--	--	--
comp16075_c0	44.5057	9.40896	2.2419	1.0165e-07	718	NP_001237368.1	uncharacterized protein LOC100306090 [Glycine max] >gi|255627511|gb|ACU14100.1| unknown [Glycine max]	--	--	--	--	--	--	--	--	--	--	--
comp28533_c0	411.843	87.1137	2.2411	3.4149e-69	2881	XP_003526452.1	PREDICTED: plasma membrane ATPase 4 isoform 1 [Glycine max]	K01535	E3.6.3.6	H+-transporting ATPase	GO:0006812//GO:0006200//GO:0006754	cation transport//ATP catabolic process//ATP biosynthetic process	GO:0015662//GO:0046872//GO:0005524//GO:0000166	ATPase activity, coupled to transmembrane movement of ions, phosphorylative mechanism//metal ion binding//ATP binding//nucleotide binding	GO:0016021	integral to membrane	KOG0205	Plasma membrane H+-transporting ATPase
comp12936_c0	23.9051	5.07202	2.2367	0.00023544	1678	XP_003537076.1	PREDICTED: probable F-box protein At1g60180-like [Glycine max]	--	--	--	--	--	GO:0005515	protein binding	--	--	--	--
comp17872_c0	55.0066	11.6877	2.2346	2.0371e-09	759	XP_003626377.1	N-acetyltransferase, putative [Medicago truncatula] >gi|355501392|gb|AES82595.1| N-acetyltransferase, putative [Medicago truncatula]	--	--	--	GO:0042967	acyl-carrier-protein biosynthetic process	GO:0008080	N-acetyltransferase activity	--	--	--	--
comp19749_c0	39.3053	8.37986	2.2297	7.7329e-07	1554	XP_003523538.1	PREDICTED: F-box protein SKIP23-like [Glycine max]	--	--	--	--	--	GO:0003824//GO:0005515	catalytic activity//protein binding	--	--	--	--
comp26285_c0	83.3193	17.7888	2.2277	4.755e-14	2080	XP_003610389.1	NEDD8-activating enzyme E1 catalytic subunit [Medicago truncatula] >gi|355511444|gb|AES92586.1| NEDD8-activating enzyme E1 catalytic subunit [Medicago truncatula]	K10686	UBE1C, UBA3	ubiquitin-activating enzyme E1 C	GO:0045116//GO:0006464	protein neddylation//cellular protein modification process	GO:0008641//GO:0003824//GO:0005524//GO:0016881	small protein activating enzyme activity//catalytic activity//ATP binding//acid-amino acid ligase activity	--	--	KOG2015	NEDD8-activating complex, catalytic component UBA3
comp17665_c0	67.5184	14.4619	2.223	2.0061e-11	895	--	--	--	--	--	--	--	--	--	--	--	--	--
comp25843_c0	2427.94	520.433	2.2219	0	1601	XP_003532330.1	PREDICTED: transaldolase-like [Glycine max]	--	--	--	GO:0005975//GO:0006098	carbohydrate metabolic process//pentose-phosphate shunt	GO:0004801	sedoheptulose-7-phosphate:D-glyceraldehyde-3-phosphate glyceronetransferase activity	GO:0005737	cytoplasm	--	--
comp29477_c1	251.358	53.881	2.2219	6.717e-42	1938	XP_003615138.1	Cytokinin-O-glucosyltransferase [Medicago truncatula] >gi|355516473|gb|AES98096.1| Cytokinin-O-glucosyltransferase [Medicago truncatula]	--	--	--	GO:0008152	metabolic process	GO:0016758	transferase activity, transferring hexosyl groups	--	--	KOG1192	UDP-glucuronosyl and UDP-glucosyl transferase
comp28713_c0	43.8812	9.40896	2.2215	1.4742e-07	2862	XP_003523991.1	PREDICTED: subtilisin-like protease-like [Glycine max]	--	--	--	GO:0045892//GO:0043086//GO:0006508//GO:0051775	negative regulation of transcription, DNA-dependent//negative regulation of catalytic activity//proteolysis//response to redox state	GO:0042802//GO:0004252	identical protein binding//serine-type endopeptidase activity	GO:0005737	cytoplasm	--	--
comp31674_c0	77.4708	16.6127	2.2214	4.7888e-13	470	--	--	--	--	--	--	--	--	--	--	--	--	--
comp21719_c0	696.098	149.314	2.2209	4.6281e-116	1356	XP_003600771.1	2-nitropropane dioxygenase-like protein [Medicago truncatula] >gi|355489819|gb|AES71022.1| 2-nitropropane dioxygenase-like protein [Medicago truncatula]	--	--	--	GO:0006071//GO:0006807//GO:0000105//GO:0009228//GO:0046486//GO:0055114//GO:0019295//GO:0008152//GO:0009395//GO:0008033	glycerol metabolic process//nitrogen compound metabolic process//histidine biosynthetic process//thiamine biosynthetic process//glycerolipid metabolic process//oxidation-reduction process//coenzyme M biosynthetic process//metabolic process//phospholipid catabolic process//tRNA processing	GO:0016491//GO:0008889//GO:0003824//GO:0017150//GO:0050660//GO:0016829//GO:0016702//GO:0036355//GO:0018580	oxidoreductase activity//glycerophosphodiester phosphodiesterase activity//catalytic activity//tRNA dihydrouridine synthase activity//flavin adenine dinucleotide binding//lyase activity//oxidoreductase activity, acting on single donors with incorporation of molecular oxygen, incorporation of two atoms of oxygen//2-iminoacetate synthase activity//nitronate monooxygenase activity	--	--	--	--
comp20069_c0	108.226	23.2313	2.2199	4.2761e-18	990	AFK41567.1	unknown [Lotus japonicus]	--	--	--	--	--	--	--	--	--	--	--
comp20746_c0	365.394	78.5803	2.2172	9.0535e-61	2335	XP_003521230.1	PREDICTED: gibberellin receptor GID1B-like [Glycine max]	K14493	GID1	gibberellin receptor GID1	GO:0015996//GO:0008152//GO:0015994	chlorophyll catabolic process//metabolic process//chlorophyll metabolic process	GO:0047746//GO:0016787	chlorophyllase activity//hydrolase activity	--	--	KOG1515	Arylacetamide deacetylase
comp25249_c0	63.1559	13.5989	2.2154	1.1078e-10	2011	ACJ85501.1	unknown [Medicago truncatula] >gi|388490774|gb|AFK33453.1| unknown [Medicago truncatula]	K14497	PP2C	protein phosphatase 2C	GO:0006470	protein dephosphorylation	GO:0046872//GO:0003824//GO:0004722	metal ion binding//catalytic activity//protein serine/threonine phosphatase activity	GO:0008287	protein serine/threonine phosphatase complex	KOG0698	Serine/threonine protein phosphatase
comp20596_c0	46.4028	10.0183	2.2116	6.165e-08	2132	XP_003533667.1	PREDICTED: allantoate deiminase, chloroplastic-like [Glycine max]	--	--	--	GO:0006807//GO:0006508//GO:0008152	nitrogen compound metabolic process//proteolysis//metabolic process	GO:0008233//GO:0008237//GO:0016813//GO:0016787	peptidase activity//metallopeptidase activity//hydrolase activity, acting on carbon-nitrogen (but not peptide) bonds, in linear amidines//hydrolase activity	--	--	--	--
comp21150_c0	229.118	49.4772	2.2113	4.9764e-38	2065	XP_003621003.1	hypothetical protein MTR_7g005910 [Medicago truncatula] >gi|124365541|gb|ABN09775.1| General substrate transporter [Medicago truncatula] >gi|355496018|gb|AES77221.1| hypothetical protein MTR_7g005910 [Medicago truncatula]	K08150	SLC2A13, ITR	MFS transporter, SP family, solute carrier family 2 (myo-inositol transporter), member 13	GO:0055085	transmembrane transport	GO:0022857//GO:0022891	transmembrane transporter activity//substrate-specific transmembrane transporter activity	GO:0016021	integral to membrane	KOG0254	Predicted transporter (major facilitator superfamily)
comp28295_c0	46.2043	9.99702	2.2085	6.8061e-08	1680	XP_003626005.1	Galactinol synthase [Medicago truncatula] >gi|355501020|gb|AES82223.1| Galactinol synthase [Medicago truncatula]	--	--	--	GO:0006486	protein glycosylation	GO:0016757	transferase activity, transferring glycosyl groups	--	--	KOG1950	Glycosyl transferase, family 8 - glycogenin
comp10454_c0	52.4581	11.3937	2.2029	6.9312e-09	1637	NP_001236530.1	Dof4 [Glycine max] >gi|112363362|gb|ABI16005.1| Dof4 [Glycine max]	--	--	--	GO:0016032//GO:0006355	viral process//regulation of transcription, DNA-dependent	GO:0003677	DNA binding	--	--	--	--
comp26948_c0	1896.54	412.447	2.2011	0	3447	XP_003544949.1	PREDICTED: 2-hydroxyacyl-CoA lyase-like [Glycine max]	K12261	HACL1	2-hydroxyacyl-CoA lyase 1	GO:0008152//GO:0055114//GO:0019385//GO:0006535//GO:0042967//GO:0046497//GO:0006769//GO:0006534	metabolic process//oxidation-reduction process//methanogenesis, from acetate//cysteine biosynthetic process from serine//acyl-carrier-protein biosynthetic process//nicotinate nucleotide metabolic process//nicotinamide metabolic process//cysteine metabolic process	GO:0050661//GO:0000287//GO:0009001//GO:0008750//GO:0003824//GO:0030976	NADP binding//magnesium ion binding//serine O-acetyltransferase activity//NAD(P)+ transhydrogenase (AB-specific) activity//catalytic activity//thiamine pyrophosphate binding	GO:0016021//GO:0005737	integral to membrane//cytoplasm	KOG1185	Thiamine pyrophosphate-requiring enzyme
comp26002_c0	102.4	22.2728	2.2009	5.2904e-17	1688	CAM35498.1	spermine synthase [Lotus japonicus]	K00797	E2.5.1.16, SRM, speE	spermidine synthase	GO:0055114//GO:0008152//GO:0006525//GO:0006560//GO:0019482	oxidation-reduction process//metabolic process//arginine metabolic process//proline metabolic process//beta-alanine metabolic process	GO:0016768//GO:0008168//GO:0016645//GO:0003824	spermine synthase activity//methyltransferase activity//oxidoreductase activity, acting on the CH-NH group of donors//catalytic activity	--	--	KOG1562	Spermidine synthase
comp21172_c0	30.3984	6.61568	2.2	2.4973e-05	879	XP_003594792.1	Endochitinase [Medicago truncatula] >gi|355483840|gb|AES65043.1| Endochitinase [Medicago truncatula] >gi|388517293|gb|AFK46708.1| unknown [Medicago truncatula]	--	--	--	GO:0016998//GO:0006032//GO:0005975	cell wall macromolecule catabolic process//chitin catabolic process//carbohydrate metabolic process	GO:0004568	chitinase activity	--	--	KOG4742	Predicted chitinase
comp24069_c0	23.9022	5.21903	2.1953	0.00027477	929	XP_003520205.1	PREDICTED: uncharacterized protein LOC100783636 [Glycine max]	--	--	--	--	--	--	--	--	--	--	--
comp24515_c0	19.1787	4.18993	2.1945	0.0015079	1173	XP_003608189.1	hypothetical protein MTR_4g090520 [Medicago truncatula] >gi|355509244|gb|AES90386.1| hypothetical protein MTR_4g090520 [Medicago truncatula]	--	--	--	GO:0051225//GO:0031023	spindle assembly//microtubule organizing center organization	--	--	--	--	--	--
comp23176_c0	100.45	21.9787	2.1923	1.2476e-16	1118	AFK36631.1	unknown [Medicago truncatula]	--	--	--	--	--	GO:0016853	isomerase activity	GO:0009507	chloroplast	--	--
comp24723_c0	543.549	119.523	2.1851	3.2018e-89	1629	AFK45765.1	unknown [Lotus japonicus]	--	--	--	GO:0055114//GO:0008152	oxidation-reduction process//metabolic process	GO:0008168//GO:0016491//GO:0008270	methyltransferase activity//oxidoreductase activity//zinc ion binding	--	--	KOG3010	Methyltransferase
comp24379_c0	18.9835	4.18993	2.1797	0.0016906	799	XP_003608114.1	hypothetical protein MTR_4g087750 [Medicago truncatula] >gi|355509169|gb|AES90311.1| hypothetical protein MTR_4g087750 [Medicago truncatula]	--	--	--	GO:0006184//GO:0051258	GTP catabolic process//protein polymerization	GO:0005525//GO:0003924	GTP binding//GTPase activity	GO:0043234	protein complex	--	--
comp32744_c0	121.139	26.8295	2.1748	7.6339e-20	1427	XP_003617467.1	hypothetical protein MTR_5g091900 [Medicago truncatula] >gi|355518802|gb|AET00426.1| hypothetical protein MTR_5g091900 [Medicago truncatula] >gi|388503112|gb|AFK39622.1| unknown [Medicago truncatula]	--	--	--	--	--	--	--	--	--	--	--
comp27594_c0	29.1159	6.46866	2.1703	4.5807e-05	1719	XP_003532274.1	PREDICTED: UDP-glycosyltransferase 73B4-like [Glycine max]	--	--	--	GO:0008152//GO:0030259//GO:0005975	metabolic process//lipid glycosylation//carbohydrate metabolic process	GO:0016758//GO:0016740	transferase activity, transferring hexosyl groups//transferase activity	--	--	KOG1192	UDP-glucuronosyl and UDP-glucosyl transferase
comp16283_c0	35.4487	7.93881	2.1587	4.882e-06	968	XP_003615940.1	hypothetical protein MTR_5g074290 [Medicago truncatula] >gi|355517275|gb|AES98898.1| hypothetical protein MTR_5g074290 [Medicago truncatula]	--	--	--	--	--	--	--	--	--	--	--
comp19109_c0	64.2461	14.4089	2.1566	1.3399e-10	785	NP_001238651.1	uncharacterized protein LOC100305657 [Glycine max] >gi|255626215|gb|ACU13452.1| unknown [Glycine max]	--	--	--	GO:0009415//GO:0006950	response to water stimulus//response to stress	--	--	--	--	--	--
comp24018_c0	16.3746	3.67538	2.1555	0.004544	1667	NP_001241479.1	uncharacterized protein LOC100794851 [Glycine max] >gi|255635712|gb|ACU18205.1| unknown [Glycine max]	--	--	--	--	--	GO:0046872//GO:0008270	metal ion binding//zinc ion binding	GO:0005622	intracellular	--	--
comp20878_c0	40.2955	9.11787	2.1438	9.2106e-07	1111	AFK44156.1	unknown [Lotus japonicus]	--	--	--	GO:0035556	intracellular signal transduction	--	--	GO:0016020	membrane	KOG2729	ER vesicle integral membrane protein involved in establishing cell polarity, signaling and protein degradation
comp21781_c0	188.622	42.7079	2.1429	2.0536e-30	1499	XP_003594155.1	Plastid-lipid-associated protein [Medicago truncatula] >gi|87240799|gb|ABD32657.1| PAP fibrillin [Medicago truncatula] >gi|355483203|gb|AES64406.1| Plastid-lipid-associated protein [Medicago truncatula]	--	--	--	--	--	GO:0005198	structural molecule activity	GO:0009507	chloroplast	--	--
comp29662_c0	99.2212	22.4904	2.1413	4.4375e-16	2191	CAC51424.1	amino acid permease AAP3 [Vicia faba var. minor]	--	--	--	--	--	--	--	GO:0016021	integral to membrane	KOG1304	Amino acid transporters
comp23969_c0	84.7842	19.259	2.1383	9.1961e-14	2341	XP_003620627.1	Sugar transporter [Medicago truncatula] >gi|355495642|gb|AES76845.1| Sugar transporter [Medicago truncatula]	--	--	--	GO:0055085//GO:0008643	transmembrane transport//carbohydrate transport	GO:0022891//GO:0022857	substrate-specific transmembrane transporter activity//transmembrane transporter activity	GO:0016021	integral to membrane	KOG0254	Predicted transporter (major facilitator superfamily)
comp18170_c0	17.3705	3.96941	2.1296	0.0034166	1733	XP_003607794.1	Beta-glucosidase [Medicago truncatula] >gi|355508849|gb|AES89991.1| Beta-glucosidase [Medicago truncatula]	K01188	E3.2.1.21	beta-glucosidase	GO:0005975	carbohydrate metabolic process	GO:0004553//GO:0043169	hydrolase activity, hydrolyzing O-glycosyl compounds//cation binding	--	--	--	--
comp10989_c0	174.445	39.9881	2.1251	6.6517e-28	1094	NP_001241218.1	uncharacterized protein LOC100786612 [Glycine max] >gi|255638492|gb|ACU19555.1| unknown [Glycine max]	--	--	--	--	--	--	--	--	--	--	--
comp21146_c2	56.7259	13.0079	2.1246	2.8559e-09	691	XP_003602038.1	NAC domain protein [Medicago truncatula] >gi|355491086|gb|AES72289.1| NAC domain protein [Medicago truncatula]	--	--	--	GO:0006355	regulation of transcription, DNA-dependent	GO:0003677	DNA binding	--	--	--	--
comp27805_c0	45.8304	10.5116	2.1243	1.4388e-07	1861	AFK36772.1	unknown [Medicago truncatula]	--	--	--	--	--	--	--	--	--	--	--
comp18830_c1	31.6805	7.27724	2.1221	2.2995e-05	759	AEQ20639.1	translationally controlled tumor protein [Hevea brasiliensis]	--	--	--	--	--	--	--	--	--	KOG1727	Microtubule-binding protein (translationally controlled tumor protein)
comp30267_c0	164.464	37.7851	2.1219	2.8315e-26	2829	XP_003555824.1	PREDICTED: aspartic proteinase nepenthesin-1-like [Glycine max]	--	--	--	GO:0006898//GO:0051782//GO:0007165//GO:0009432//GO:0006508	receptor-mediated endocytosis//negative regulation of cell division//signal transduction//SOS response//proteolysis	GO:0005044//GO:0004190	scavenger receptor activity//aspartic-type endopeptidase activity	GO:0009276//GO:0016020	Gram-negative-bacterium-type cell wall//membrane	KOG1339	Aspartyl protease
comp12413_c0	22.0452	5.07202	2.1198	0.00069761	1296	XP_003591397.1	hypothetical protein MTR_1g086990 [Medicago truncatula] >gi|355480445|gb|AES61648.1| hypothetical protein MTR_1g086990 [Medicago truncatula]	--	--	--	GO:0032259	methylation	GO:0005515//GO:0008168	protein binding//methyltransferase activity	--	--	--	--
comp26345_c1	17.2464	3.96941	2.1193	0.0036561	1369	XP_003523092.1	PREDICTED: cell division cycle protein 48 homolog [Glycine max]	K13525	VCP, CDC48	transitional endoplasmic reticulum ATPase	GO:0006281//GO:0015994//GO:0015979//GO:0006355//GO:0006310//GO:0015995	DNA repair//chlorophyll metabolic process//photosynthesis//regulation of transcription, DNA-dependent//DNA recombination//chlorophyll biosynthetic process	GO:0008134//GO:0017111//GO:0003723//GO:0016851//GO:0003678//GO:0005524//GO:0009378//GO:0016787//GO:0003724//GO:0003677//GO:0016887//GO:0016301	transcription factor binding//nucleoside-triphosphatase activity//RNA binding//magnesium chelatase activity//DNA helicase activity//ATP binding//four-way junction helicase activity//hydrolase activity//RNA helicase activity//DNA binding//ATPase activity//kinase activity	GO:0009379//GO:0005667//GO:0005657//GO:0010007	Holliday junction helicase complex//transcription factor complex//replication fork//magnesium chelatase complex	KOG0730	AAA+-type ATPase
comp24806_c0	30.3157	6.98321	2.1181	3.7962e-05	2048	XP_003593333.1	Cytochrome P450 monooxygenase CYP89A28 [Medicago truncatula] >gi|355482381|gb|AES63584.1| Cytochrome P450 monooxygenase CYP89A28 [Medicago truncatula]	--	--	--	GO:0006570//GO:0009072//GO:0055114//GO:0042207//GO:0006118	tyrosine metabolic process//aromatic amino acid family metabolic process//oxidation-reduction process//styrene catabolic process//electron transport	GO:0004497//GO:0005506//GO:0008168//GO:0016705//GO:0020037//GO:0004334//GO:0009055	monooxygenase activity//iron ion binding//methyltransferase activity//oxidoreductase activity, acting on paired donors, with incorporation or reduction of molecular oxygen//heme binding//fumarylacetoacetase activity//electron carrier activity	--	--	KOG0156	Cytochrome P450 CYP2 subfamily
comp12432_c0	75.9443	17.4948	2.118	2.9602e-12	3009	CBK55661.1	sulphate transporter [Astragalus drummondii]	--	--	--	GO:0055085//GO:0008272	transmembrane transport//sulfate transport	GO:0015116//GO:0008271//GO:0000166//GO:0046872	sulfate transmembrane transporter activity//secondary active sulfate transmembrane transporter activity//nucleotide binding//metal ion binding	GO:0016021	integral to membrane	KOG0236	Sulfate/bicarbonate/oxalate exchanger SAT-1 and related transporters (SLC26 family)
comp18111_c0	16.5433	3.82239	2.1137	0.0047642	789	XP_003619613.1	hypothetical protein MTR_6g060170 [Medicago truncatula] >gi|355494628|gb|AES75831.1| hypothetical protein MTR_6g060170 [Medicago truncatula]	--	--	--	--	--	GO:0045735	nutrient reservoir activity	--	--	--	--
comp20978_c0	32.0523	7.42426	2.1101	2.1421e-05	1502	XP_003597673.1	Clavaminate synthase-like protein [Medicago truncatula] >gi|355486721|gb|AES67924.1| Clavaminate synthase-like protein [Medicago truncatula]	--	--	--	GO:0055114	oxidation-reduction process	GO:0016491	oxidoreductase activity	--	--	--	--
comp21730_c0	1019.47	236.4	2.1085	4.4138e-162	1459	XP_003537595.1	PREDICTED: isoflavone reductase homolog A622-like [Glycine max]	--	--	--	GO:0044237//GO:0008152//GO:0006694//GO:0006813//GO:0055114//GO:0008209//GO:0008210//GO:0008207	cellular metabolic process//metabolic process//steroid biosynthetic process//potassium ion transport//oxidation-reduction process//androgen metabolic process//estrogen metabolic process//C21-steroid hormone metabolic process	GO:0016491//GO:0051287//GO:0050662//GO:0003854//GO:0016616//GO:0016620//GO:0000166//GO:0003824	oxidoreductase activity//NAD binding//coenzyme binding//3-beta-hydroxy-delta5-steroid dehydrogenase activity//oxidoreductase activity, acting on the CH-OH group of donors, NAD or NADP as acceptor//oxidoreductase activity, acting on the aldehyde or oxo group of donors, NAD or NADP as acceptor//nucleotide binding//catalytic activity	--	--	--	--
comp17813_c0	28.8268	6.68918	2.1075	6.7324e-05	2017	XP_003518665.1	PREDICTED: polygalacturonase At1g48100-like [Glycine max]	--	--	--	GO:0005985//GO:0005975//GO:0005982	sucrose metabolic process//carbohydrate metabolic process//starch metabolic process	GO:0004650	polygalacturonase activity	--	--	--	--
comp29208_c0	491.273	114.103	2.1062	6.8247e-78	3595	XP_003550713.1	PREDICTED: uncharacterized protein LOC100816395 [Glycine max]	--	--	--	--	--	GO:0008270//GO:0005515	zinc ion binding//protein binding	--	--	KOG4351	Uncharacterized conserved protein
comp22541_c0	26.2626	6.10112	2.1059	0.00016855	997	XP_003556041.1	PREDICTED: photosystem I reaction center subunit II, chloroplastic-like [Glycine max]	K02692	psaD	photosystem I subunit II	GO:0015979	photosynthesis	--	--	GO:0009538//GO:0009522	photosystem I reaction center//photosystem I	--	--
comp27928_c0	19.6001	4.55747	2.1046	0.0017025	911	XP_003524616.1	PREDICTED: uncharacterized protein LOC100777605 [Glycine max]	--	--	--	GO:0042254//GO:0006412	ribosome biogenesis//translation	GO:0003735	structural constituent of ribosome	GO:0005622//GO:0005840	intracellular//ribosome	--	--
comp21206_c0	34.8262	8.09979	2.1042	8.294e-06	803	XP_003625065.1	hypothetical protein MTR_7g090560 [Medicago truncatula] >gi|87241440|gb|ABD33298.1| hypothetical protein MtrDRAFT_AC158502g7v2 [Medicago truncatula] >gi|355500080|gb|AES81283.1| hypothetical protein MTR_7g090560 [Medicago truncatula] >gi|388501880|gb|AFK39006.1| unknown [Medicago truncatula]	--	--	--	--	--	--	--	--	--	--	--
comp19933_c0	40.6859	9.48247	2.1012	1.0565e-06	1409	XP_003546556.1	PREDICTED: gamma-soluble NSF attachment protein-like [Glycine max]	--	--	--	GO:0006886//GO:0045892	intracellular protein transport//negative regulation of transcription, DNA-dependent	GO:0005515//GO:0003700	protein binding//sequence-specific DNA binding transcription factor activity	GO:0005667//GO:0005622	transcription factor complex//intracellular	--	--
comp19018_c0	160.719	37.4888	2.1	1.9851e-25	1458	ACJ84734.1	unknown [Medicago truncatula] >gi|388505480|gb|AFK40806.1| unknown [Medicago truncatula]	K01363	CTSB	cathepsin B	GO:0050790//GO:0006508//GO:0006355	regulation of catalytic activity//proteolysis//regulation of transcription, DNA-dependent	GO:0008234//GO:0008134//GO:0005524//GO:0004197	cysteine-type peptidase activity//transcription factor binding//ATP binding//cysteine-type endopeptidase activity	GO:0005667	transcription factor complex	KOG1543	Cysteine proteinase Cathepsin L
comp18675_c0	167.295	39.0325	2.0996	1.8568e-26	1717	XP_003540482.1	PREDICTED: uncharacterized protein LOC100803116 [Glycine max]	K03152	thiJ	4-methyl-5(b-hydroxyethyl)-thiazole monophosphate biosynthesis	--	--	--	--	--	--	KOG2764	Putative transcriptional regulator DJ-1
comp29944_c0	45.0761	10.5197	2.0993	2.2619e-07	2645	XP_003556895.1	PREDICTED: long chain acyl-CoA synthetase 8-like [Glycine max]	K01897	ACSL, fadD	long-chain acyl-CoA synthetase	GO:0008152	metabolic process	GO:0003824	catalytic activity	GO:0019031	viral envelope	KOG1180	Acyl-CoA synthetase
comp19660_c0	70.899	16.6112	2.0936	2.4106e-11	1842	CAE02911.3	OSJNBb0108J11.3 [Oryza sativa Japonica Group]	--	--	--	GO:0042254//GO:0006412//GO:0051252	ribosome biogenesis//translation//regulation of RNA metabolic process	GO:0004523//GO:0003735//GO:0003676	ribonuclease H activity//structural constituent of ribosome//nucleic acid binding	GO:0005840//GO:0005622	ribosome//intracellular	--	--
comp25236_c0	16.6252	3.8959	2.0933	0.0048794	2129	XP_003523017.1	PREDICTED: dof zinc finger protein DOF3.3-like [Glycine max]	--	--	--	GO:0006355//GO:0006270	regulation of transcription, DNA-dependent//DNA replication initiation	GO:0003677	DNA binding	GO:0019033	viral tegument	--	--
comp27791_c1	125.157	29.3295	2.0933	8.8749e-20	1662	XP_003603550.1	Sarcosine oxidase [Medicago truncatula] >gi|355492598|gb|AES73801.1| Sarcosine oxidase [Medicago truncatula]	--	--	--	GO:0006574//GO:0006568//GO:0006631//GO:0006552//GO:0006566//GO:0055114//GO:0006544//GO:0006550//GO:0018874//GO:0006633//GO:0016117//GO:0006563//GO:0006554//GO:0008033//GO:0046653	valine catabolic process//tryptophan metabolic process//fatty acid metabolic process//leucine catabolic process//threonine metabolic process//oxidation-reduction process//glycine metabolic process//isoleucine catabolic process//benzoate metabolic process//fatty acid biosynthetic process//carotenoid biosynthetic process//L-serine metabolic process//lysine catabolic process//tRNA processing//tetrah…	GO:0016491//GO:0008115//GO:0050660//GO:0016705//GO:0003857	oxidoreductase activity//sarcosine oxidase activity//flavin adenine dinucleotide binding//oxidoreductase activity, acting on paired donors, with incorporation or reduction of molecular oxygen//3-hydroxyacyl-CoA dehydrogenase activity	--	--	KOG2820	FAD-dependent oxidoreductase
comp16191_c1	22.896	5.36605	2.0932	0.00057274	2325	XP_003618412.1	ABC transporter B family member [Medicago truncatula] >gi|355493427|gb|AES74630.1| ABC transporter B family member [Medicago truncatula]	K05658	ABCB1	ATP-binding cassette, subfamily B (MDR/TAP), member 1	GO:0055085//GO:0006810//GO:0006200	transmembrane transport//transport//ATP catabolic process	GO:0003924//GO:0042626//GO:0005524//GO:0005525//GO:0016887	GTPase activity//ATPase activity, coupled to transmembrane movement of substances//ATP binding//GTP binding//ATPase activity	GO:0016021	integral to membrane	KOG0055	Multidrug/pheromone exporter, ABC superfamily
comp18002_c0	27.7515	6.54217	2.0847	0.00010932	1115	NP_001239839.1	uncharacterized protein LOC100803112 [Glycine max] >gi|255637868|gb|ACU19253.1| unknown [Glycine max]	--	--	--	GO:0016226	iron-sulfur cluster assembly	GO:0051536//GO:0005506	iron-sulfur cluster binding//iron ion binding	--	--	KOG2358	NifU-like domain-containing proteins
comp12961_c0	126.729	29.8896	2.084	6.2222e-20	594	XP_003613355.1	hypothetical protein MTR_5g035610 [Medicago truncatula] >gi|355514690|gb|AES96313.1| hypothetical protein MTR_5g035610 [Medicago truncatula]	--	--	--	--	--	--	--	--	--	--	--
comp28939_c0	1382.11	326.068	2.0836	2.481e-217	3300	XP_003614820.1	Nitrate reductase [Medicago truncatula] >gi|317135446|gb|ADV03139.1| nitrate reductase 2 [Medicago truncatula] >gi|355516155|gb|AES97778.1| Nitrate reductase [Medicago truncatula]	--	--	--	GO:0055114//GO:0042128//GO:0006118	oxidation-reduction process//nitrate assimilation//electron transport	GO:0046857//GO:0043546//GO:0030151//GO:0005506//GO:0050660//GO:0020037//GO:0016491//GO:0009055	oxidoreductase activity, acting on other nitrogenous compounds as donors, with NAD or NADP as acceptor//molybdopterin cofactor binding//molybdenum ion binding//iron ion binding//flavin adenine dinucleotide binding//heme binding//oxidoreductase activity//electron carrier activity	--	--	KOG0535	Sulfite oxidase, molybdopterin-binding component
comp30268_c0	292.49	69.0228	2.0832	6.986e-46	3332	CAA07236.2	beta-galactosidase precursor [Cicer arietinum]	--	--	--	GO:0006687//GO:0006027//GO:0046486//GO:0005975//GO:0042254//GO:0006012//GO:0006412	glycosphingolipid metabolic process//glycosaminoglycan catabolic process//glycerolipid metabolic process//carbohydrate metabolic process//ribosome biogenesis//galactose metabolic process//translation	GO:0030246//GO:0004553//GO:0004565//GO:0043169//GO:0003735	carbohydrate binding//hydrolase activity, hydrolyzing O-glycosyl compounds//beta-galactosidase activity//cation binding//structural constituent of ribosome	GO:0005622//GO:0009341//GO:0005840	intracellular//beta-galactosidase complex//ribosome	KOG0496	Beta-galactosidase
comp20426_c0	232.451	54.9836	2.0799	2.0739e-36	1235	ACM79120.1	ethylene-responsive factor 2 [Halimodendron halodendron]	K09286	EREBP	EREBP-like factor	GO:0006355	regulation of transcription, DNA-dependent	GO:0003700	sequence-specific DNA binding transcription factor activity	GO:0005667	transcription factor complex	--	--
comp34596_c0	28.5786	6.76269	2.0793	8.3614e-05	1313	CAA88593.1	chitinase homologue [Sesbania rostrata]	--	--	--	GO:0005975	carbohydrate metabolic process	GO:0043169//GO:0004553	cation binding//hydrolase activity, hydrolyzing O-glycosyl compounds	--	--	KOG4701	Chitinase
comp32601_c0	36.6216	8.67389	2.0779	5.1084e-06	1310	ACU21420.1	unknown [Glycine max]	--	--	--	GO:0008152	metabolic process	--	--	--	--	--	--
comp16140_c0	67.5808	16.0129	2.0774	9.3718e-11	1696	XP_003588726.1	Brittle 1 protein-like protein [Medicago truncatula] >gi|355477774|gb|AES58977.1| Brittle 1 protein-like protein [Medicago truncatula]	--	--	--	GO:0055085	transmembrane transport	--	--	GO:0016021	integral to membrane	KOG0752	Mitochondrial solute carrier protein
comp20193_c0	22.044	5.22344	2.0773	0.00080811	3642	ABJ74169.1	histidine kinase 1 [Medicago sativa]	K14489	AHK2_3_4	arabidopsis histidine kinase 2/3/4 (cytokinin receptor)	GO:0016310//GO:0035556//GO:0006355//GO:0007165//GO:0023014//GO:0000160	phosphorylation//intracellular signal transduction//regulation of transcription, DNA-dependent//signal transduction//signal transduction by phosphorylation//phosphorelay signal transduction system	GO:0000155//GO:0005524//GO:0000156	phosphorelay sensor kinase activity//ATP binding//phosphorelay response regulator activity	GO:0016020//GO:0009365//GO:0005622	membrane//protein histidine kinase complex//intracellular	KOG0519	Sensory transduction histidine kinase
comp16345_c0	152.447	36.1642	2.0757	7.2131e-24	725	XP_003542379.1	PREDICTED: uncharacterized protein LOC100808463 [Glycine max]	--	--	--	--	--	--	--	--	--	--	--
comp16485_c0	26.9251	6.39515	2.0739	0.00015384	659	XP_003599025.1	Siroheme synthase [Medicago truncatula] >gi|355488073|gb|AES69276.1| Siroheme synthase [Medicago truncatula]	--	--	--	GO:0032259//GO:0055114//GO:0006779	methylation//oxidation-reduction process//porphyrin-containing compound biosynthetic process	GO:0008168//GO:0043115	methyltransferase activity//precorrin-2 dehydrogenase activity	--	--	--	--
comp21326_c0	23.1607	5.51306	2.0708	0.00056813	1392	XP_003552686.1	PREDICTED: WUSCHEL-related homeobox 13-like [Glycine max]	--	--	--	GO:0045980//GO:0006355//GO:0006974//GO:0006915	negative regulation of nucleotide metabolic process//regulation of transcription, DNA-dependent//response to DNA damage stimulus//apoptotic process	GO:0003700//GO:0043565//GO:0004857//GO:0016818//GO:0005524	sequence-specific DNA binding transcription factor activity//sequence-specific DNA binding//enzyme inhibitor activity//hydrolase activity, acting on acid anhydrides, in phosphorus-containing anhydrides//ATP binding	GO:0005739//GO:0005667//GO:0005634	mitochondrion//transcription factor complex//nucleus	--	--
comp31271_c2	53.3936	12.7903	2.0616	1.6456e-08	4430	XP_003603447.1	ABC transporter B family member [Medicago truncatula] >gi|355492495|gb|AES73698.1| ABC transporter B family member [Medicago truncatula]	--	--	--	GO:0008152//GO:0006200//GO:0055085//GO:0006810//GO:0000103//GO:0006144//GO:0007264//GO:0007165//GO:0007186	metabolic process//ATP catabolic process//transmembrane transport//transport//sulfate assimilation//purine nucleobase metabolic process//small GTPase mediated signal transduction//signal transduction//G-protein coupled receptor signaling pathway	GO:0005525//GO:0004020//GO:0004871//GO:0042626//GO:0003723//GO:0031683//GO:0016301//GO:0016887//GO:0003724//GO:0005524//GO:0003924//GO:0019001	GTP binding//adenylylsulfate kinase activity//signal transducer activity//ATPase activity, coupled to transmembrane movement of substances//RNA binding//G-protein beta/gamma-subunit complex binding//kinase activity//ATPase activity//RNA helicase activity//ATP binding//GTPase activity//guanyl nucleotide binding	GO:0016021//GO:0005622	integral to membrane//intracellular	KOG0055	Multidrug/pheromone exporter, ABC superfamily
comp17772_c0	249.385	59.9086	2.0575	1.1449e-38	1254	AAB41324.1	class I chitinase [Medicago sativa] >gi|1800143|gb|AAB41325.1| class I chitinase [Medicago sativa] >gi|162424770|gb|ABX90065.1| class I chitinase [Medicago sativa]	K01183	E3.2.1.14	chitinase	GO:0006032//GO:0005975//GO:0016998	chitin catabolic process//carbohydrate metabolic process//cell wall macromolecule catabolic process	GO:0004568//GO:0008061	chitinase activity//chitin binding	--	--	KOG4742	Predicted chitinase
comp21094_c0	61.7472	14.8485	2.0561	9.2228e-10	771	XP_003617840.1	RPM1-interacting protein [Medicago truncatula] >gi|355519175|gb|AET00799.1| RPM1-interacting protein [Medicago truncatula]	--	--	--	--	--	--	--	--	--	--	--
comp21842_c0	30.1593	7.25887	2.0548	5.4453e-05	1104	NP_001235145.1	uncharacterized protein LOC100527884 [Glycine max] >gi|356531900|ref|XP_003534514.1| PREDICTED: autophagy-related protein 8C-like [Glycine max] >gi|255633456|gb|ACU17086.1| unknown [Glycine max]	K08341	GABARAP, ATG8, LC3	GABA(A) receptor-associated protein (autophagy-related protein 8)	GO:0006687//GO:0005975//GO:0000045//GO:0006665//GO:0006807	glycosphingolipid metabolic process//carbohydrate metabolic process//autophagic vacuole assembly//sphingolipid metabolic process//nitrogen compound metabolic process	GO:0004348	glucosylceramidase activity	GO:0005737//GO:0016021	cytoplasm//integral to membrane	KOG1654	Microtubule-associated anchor protein involved in autophagy and membrane trafficking
comp22805_c0	21.5473	5.21903	2.0457	0.0010561	1741	XP_003524281.1	PREDICTED: cytochrome P450 71A1-like [Glycine max]	--	--	--	GO:0055114	oxidation-reduction process	GO:0005506//GO:0016705//GO:0020037	iron ion binding//oxidoreductase activity, acting on paired donors, with incorporation or reduction of molecular oxygen//heme binding	--	--	KOG0156	Cytochrome P450 CYP2 subfamily
comp12983_c0	33.9139	8.23284	2.0424	1.6108e-05	782	NP_001241165.1	uncharacterized protein LOC100811178 [Glycine max] >gi|255645912|gb|ACU23445.1| unknown [Glycine max]	K07953	SAR1	GTP-binding protein SAR1	GO:0007264//GO:0030153//GO:0007186//GO:0006886//GO:0007165//GO:0006260//GO:0007059//GO:0016192//GO:0006955	small GTPase mediated signal transduction//bacteriocin immunity//G-protein coupled receptor signaling pathway//intracellular protein transport//signal transduction//DNA replication//chromosome segregation//vesicle-mediated transport//immune response	GO:0015643//GO:0004871//GO:0005525//GO:0005509//GO:0019001//GO:0003924//GO:0031683	toxic substance binding//signal transducer activity//GTP binding//calcium ion binding//guanyl nucleotide binding//GTPase activity//G-protein beta/gamma-subunit complex binding	GO:0005783//GO:0005794//GO:0019814//GO:0005737	endoplasmic reticulum//Golgi apparatus//immunoglobulin complex//cytoplasm	KOG0077	Vesicle coat complex COPII, GTPase subunit SAR1
comp19697_c2	55.3375	13.4519	2.0404	1.0059e-08	225	BAF50740.1	trypsin inhibitor [Apios americana]	--	--	--	GO:0010466	negative regulation of peptidase activity	GO:0004867	serine-type endopeptidase inhibitor activity	GO:0005576	extracellular region	--	--
comp17160_c0	22.0105	5.36605	2.0363	0.00093763	2051	XP_003549879.1	PREDICTED: flavonoid 3'-monooxygenase-like [Glycine max]	--	--	--	GO:0055114	oxidation-reduction process	GO:0005506//GO:0016705//GO:0020037	iron ion binding//oxidoreductase activity, acting on paired donors, with incorporation or reduction of molecular oxygen//heme binding	--	--	KOG0156	Cytochrome P450 CYP2 subfamily
comp12950_c0	21.6718	5.29254	2.0338	0.0010554	1335	XP_003522926.1	PREDICTED: cellulose synthase A catalytic subunit 7 [UDP-forming]-like [Glycine max]	K10999	CESA	cellulose synthase A	GO:0005985//GO:0005982//GO:0030244//GO:0006011//GO:0006886	sucrose metabolic process//starch metabolic process//cellulose biosynthetic process//UDP-glucose metabolic process//intracellular protein transport	GO:0005515//GO:0046872//GO:0017137//GO:0016760	protein binding//metal ion binding//Rab GTPase binding//cellulose synthase (UDP-forming) activity	GO:0016020	membrane	--	--
comp18181_c0	30.6465	7.49777	2.0312	5.1808e-05	1715	XP_003556509.1	PREDICTED: F-box protein At1g55000-like [Glycine max]	--	--	--	GO:0016998	cell wall macromolecule catabolic process	GO:0005515	protein binding	--	--	--	--
comp20437_c0	48.9646	11.9817	2.0309	9.8166e-08	1821	ACU24290.1	unknown [Glycine max]	--	--	--	GO:0055114//GO:0006118	oxidation-reduction process//electron transport	GO:0016705//GO:0020037//GO:0004497//GO:0005506//GO:0009055	oxidoreductase activity, acting on paired donors, with incorporation or reduction of molecular oxygen//heme binding//monooxygenase activity//iron ion binding//electron carrier activity	--	--	KOG0156	Cytochrome P450 CYP2 subfamily
comp14132_c0	118.274	28.962	2.0299	3.6384e-18	1527	XP_003602833.1	Alcohol dehydrogenase-like protein [Medicago truncatula] >gi|355491881|gb|AES73084.1| Alcohol dehydrogenase-like protein [Medicago truncatula]	K00121	frmA, ADH5, adhC	S-(hydroxymethyl)glutathione dehydrogenase / alcohol dehydrogenase	GO:0007186//GO:0006813//GO:0055114	G-protein coupled receptor signaling pathway//potassium ion transport//oxidation-reduction process	GO:0051287//GO:0004930//GO:0008270//GO:0000166//GO:0016491//GO:0048037//GO:0016616//GO:0046872	NAD binding//G-protein coupled receptor activity//zinc ion binding//nucleotide binding//oxidoreductase activity//cofactor binding//oxidoreductase activity, acting on the CH-OH group of donors, NAD or NADP as acceptor//metal ion binding	--	--	KOG0022	Alcohol dehydrogenase, class III
comp24710_c0	74.2077	18.1975	2.0278	1.6525e-11	754	AFK33814.1	unknown [Medicago truncatula]	--	--	--	--	--	--	--	--	--	--	--
comp11723_c0	106.333	26.0966	2.0267	2.4267e-16	876	XP_003540811.1	PREDICTED: disease resistance response protein 206-like [Glycine max]	--	--	--	--	--	--	--	--	--	--	--
comp26647_c1	23.3261	5.73359	2.0244	0.00063534	1262	XP_003533679.1	PREDICTED: cellulose synthase A catalytic subunit 4 [UDP-forming]-like [Glycine max]	K10999	CESA	cellulose synthase A	GO:0006011//GO:0005985//GO:0005982//GO:0030244//GO:0046677//GO:0006886	UDP-glucose metabolic process//sucrose metabolic process//starch metabolic process//cellulose biosynthetic process//response to antibiotic//intracellular protein transport	GO:0016760//GO:0017137//GO:0008270	cellulose synthase (UDP-forming) activity//Rab GTPase binding//zinc ion binding	GO:0016020//GO:0016021	membrane//integral to membrane	--	--
comp27702_c0	349.033	85.8568	2.0234	3.1362e-53	1763	XP_003519593.1	PREDICTED: glucan endo-1,3-beta-glucosidase 12-like [Glycine max]	--	--	--	GO:0005975	carbohydrate metabolic process	GO:0005524//GO:0043169//GO:0004222//GO:0008270//GO:0004553	ATP binding//cation binding//metalloendopeptidase activity//zinc ion binding//hydrolase activity, hydrolyzing O-glycosyl compounds	GO:0016021	integral to membrane	--	--
comp29916_c0	27.4206	6.76269	2.0196	0.00016418	2083	XP_003529310.1	PREDICTED: cytochrome P450 71A4-like [Glycine max]	--	--	--	GO:0055114	oxidation-reduction process	GO:0005506//GO:0020037//GO:0016705	iron ion binding//heme binding//oxidoreductase activity, acting on paired donors, with incorporation or reduction of molecular oxygen	--	--	KOG0156	Cytochrome P450 CYP2 subfamily
comp27676_c0	573.2	141.579	2.0174	3.3387e-87	1889	AFK48939.1	unknown [Lotus japonicus]	K00083	E1.1.1.195	cinnamyl-alcohol dehydrogenase	GO:0055114//GO:0006412//GO:0006098//GO:0042254//GO:0050920//GO:0019521	oxidation-reduction process//translation//pentose-phosphate shunt//ribosome biogenesis//regulation of chemotaxis//D-gluconate metabolic process	GO:0048037//GO:0004616//GO:0008270//GO:0016491//GO:0003735//GO:0016616//GO:0003824	cofactor binding//phosphogluconate dehydrogenase (decarboxylating) activity//zinc ion binding//oxidoreductase activity//structural constituent of ribosome//oxidoreductase activity, acting on the CH-OH group of donors, NAD or NADP as acceptor//catalytic activity	GO:0005622//GO:0005840//GO:0009288	intracellular//ribosome//bacterial-type flagellum	KOG0023	Alcohol dehydrogenase, class V
comp22915_c0	25.8672	6.39515	2.0161	0.00027931	1220	XP_003601593.1	1-aminocyclopropane-1-carboxylate oxidase [Medicago truncatula] >gi|355490641|gb|AES71844.1| 1-aminocyclopropane-1-carboxylate oxidase [Medicago truncatula]	K05933	E1.14.17.4	aminocyclopropanecarboxylate oxidase	GO:0055114	oxidation-reduction process	GO:0016706//GO:0016491	oxidoreductase activity, acting on paired donors, with incorporation or reduction of molecular oxygen, 2-oxoglutarate as one donor, and incorporation of one atom each of oxygen into both donors//oxidoreductase activity	--	--	--	--
comp34842_c0	88.7579	22.0037	2.0121	1.3497e-13	2436	ACU86971.1	9-cis-epoxycarotenoid dioxygenase [Caragana korshinskii]	K09840	NCED	9-cis-epoxycarotenoid dioxygenase	--	--	GO:0016702	oxidoreductase activity, acting on single donors with incorporation of molecular oxygen, incorporation of two atoms of oxygen	--	--	--	--
comp31020_c0	33.1694	8.23284	2.0104	2.4596e-05	4284	XP_003550768.1	PREDICTED: uncharacterized protein LOC100802706 [Glycine max]	--	--	--	--	--	GO:0008270//GO:0005515	zinc ion binding//protein binding	--	--	KOG1940	Zn-finger protein
comp24959_c0	111.589	27.7123	2.0096	5.405e-17	3104	XP_003551939.1	PREDICTED: probable E3 ubiquitin-protein ligase HERC1-like [Glycine max]	--	--	--	GO:0006118//GO:0006357//GO:0055114	electron transport//regulation of transcription from RNA polymerase II promoter//oxidation-reduction process	GO:0009055//GO:0001104	electron carrier activity//RNA polymerase II transcription cofactor activity	GO:0016592	mediator complex	KOG1426	FOG: RCC1 domain
comp31112_c0	18.943	4.70448	2.0096	0.0028151	2791	XP_003541519.1	PREDICTED: UDP-glycosyltransferase 74E1-like [Glycine max]	K13691	SGT1	pathogen-inducible salicylic acid glucosyltransferase	GO:0030259//GO:0005975	lipid glycosylation//carbohydrate metabolic process	GO:0003676//GO:0016758//GO:0008270//GO:0016757	nucleic acid binding//transferase activity, transferring hexosyl groups//zinc ion binding//transferase activity, transferring glycosyl groups	--	--	--	--
comp24220_c0	17.9909	4.48396	2.0044	0.0039197	1907	XP_003603186.1	CCP-like protein [Medicago truncatula] >gi|355492234|gb|AES73437.1| CCP-like protein [Medicago truncatula]	--	--	--	GO:0055085	transmembrane transport	--	--	GO:0016021	integral to membrane	KOG0768	Mitochondrial carrier protein PET8
comp18478_c0	21.465	5.36605	2.0001	0.001267	1253	NP_001242752.1	uncharacterized protein LOC100784344 [Glycine max] >gi|255640147|gb|ACU20364.1| unknown [Glycine max]	--	--	--	GO:0006508//GO:0055114	proteolysis//oxidation-reduction process	GO:0016620	oxidoreductase activity, acting on the aldehyde or oxo group of donors, NAD or NADP as acceptor	--	--	--	--
comp31182_c1	27.8913	6.98321	1.9978	0.00015502	1814	BAA74465.1	cytochrome P450 [Glycyrrhiza echinata]	--	--	--	GO:0006118//GO:0000184//GO:0055114	electron transport//nuclear-transcribed mRNA catabolic process, nonsense-mediated decay//oxidation-reduction process	GO:0009055//GO:0008270//GO:0020037//GO:0005524//GO:0016705//GO:0005506//GO:0003677//GO:0004497//GO:0004386	electron carrier activity//zinc ion binding//heme binding//ATP binding//oxidoreductase activity, acting on paired donors, with incorporation or reduction of molecular oxygen//iron ion binding//DNA binding//monooxygenase activity//helicase activity	GO:0005737	cytoplasm	KOG0156	Cytochrome P450 CYP2 subfamily
comp26202_c0	103.399	25.9107	1.9966	1.1126e-15	1483	BAA76420.1	multidrug resistance protein [Cicer arietinum]	--	--	--	GO:0007049//GO:0007059//GO:0006032//GO:0016998//GO:0051301//GO:0009432//GO:0008152//GO:0006200//GO:0019083//GO:0006281//GO:0006144//GO:0007264//GO:0000103	cell cycle//chromosome segregation//chitin catabolic process//cell wall macromolecule catabolic process//cell division//SOS response//metabolic process//ATP catabolic process//viral transcription//DNA repair//purine nucleobase metabolic process//small GTPase mediated signal transduction//sulfate assimilation	GO:0016301//GO:0016887//GO:0004568//GO:0003677//GO:0005524//GO:0003924//GO:0000166//GO:0003697//GO:0005525//GO:0004020	kinase activity//ATPase activity//chitinase activity//DNA binding//ATP binding//GTPase activity//nucleotide binding//single-stranded DNA binding//GTP binding//adenylylsulfate kinase activity	GO:0005622//GO:0016021	intracellular//integral to membrane	KOG0055	Multidrug/pheromone exporter, ABC superfamily
comp11212_c0	109.088	27.3448	1.9961	1.6208e-16	1485	XP_003536809.1	PREDICTED: zinc finger CCCH domain-containing protein 14-like [Glycine max]	--	--	--	GO:0006810//GO:0015833//GO:0009405	transport//peptide transport//pathogenesis	GO:0005524//GO:0003723//GO:0008270//GO:0019871//GO:0000166//GO:0046872	ATP binding//RNA binding//zinc ion binding//sodium channel inhibitor activity//nucleotide binding//metal ion binding	GO:0042151	nematocyst	KOG1677	CCCH-type Zn-finger protein
comp28686_c0	27.2146	6.8362	1.9931	0.00019689	2229	ABC59623.1	putative copper ion-binding laccase [Pisum sativum]	--	--	--	GO:0055114//GO:0046274//GO:0009405	oxidation-reduction process//lignin catabolic process//pathogenesis	GO:0005198//GO:0005507//GO:0052716//GO:0016491	structural molecule activity//copper ion binding//hydroquinone:oxygen oxidoreductase activity//oxidoreductase activity	GO:0048046	apoplast	KOG1263	Multicopper oxidases
comp25957_c0	23.6578	5.95411	1.9904	0.00064686	1210	AFK46819.1	unknown [Medicago truncatula]	--	--	--	--	--	--	--	GO:0016021	integral to membrane	--	--
comp28931_c0	462.602	116.493	1.9895	2.0754e-69	2161	XP_003612580.1	Alternative oxidase [Medicago truncatula] >gi|355513915|gb|AES95538.1| Alternative oxidase [Medicago truncatula]	--	--	--	GO:0006744//GO:0006118//GO:0007585//GO:0055114//GO:0022900	ubiquinone biosynthetic process//electron transport//respiratory gaseous exchange//oxidation-reduction process//electron transport chain	GO:0009916//GO:0046872	alternative oxidase activity//metal ion binding	GO:0016021//GO:0070469	integral to membrane//respiratory chain	--	--
comp16420_c0	41.1516	10.3646	1.9893	1.8992e-06	963	AFK38594.1	unknown [Lotus japonicus]	--	--	--	--	--	--	--	--	--	--	--
comp26373_c0	199.097	50.2784	1.9855	7.8303e-30	2135	ACO54858.1	zinc finger protein ZF3 [Cicer arietinum]	--	--	--	--	--	GO:0003676//GO:0008270//GO:0046872	nucleic acid binding//zinc ion binding//metal ion binding	--	--	KOG1595	CCCH-type Zn-finger protein
comp23722_c0	36.5356	9.24871	1.982	9.3354e-06	1150	XP_003601999.1	hypothetical protein MTR_3g087700 [Medicago truncatula] >gi|355491047|gb|AES72250.1| hypothetical protein MTR_3g087700 [Medicago truncatula] >gi|388495472|gb|AFK35802.1| unknown [Medicago truncatula]	--	--	--	--	--	--	--	--	--	--	--
comp21982_c0	67.8277	17.2008	1.9794	2.5601e-10	1449	AFK47711.1	unknown [Medicago truncatula]	--	--	--	--	--	--	--	--	--	KOG2969	Uncharacterized conserved protein
comp27286_c0	474.83	120.626	1.9769	8.3782e-71	2088	XP_003608752.1	Nitrate transporter [Medicago truncatula] >gi|355509807|gb|AES90949.1| Nitrate transporter [Medicago truncatula]	--	--	--	GO:0006508//GO:0006810//GO:0006857	proteolysis//transport//oligopeptide transport	GO:0005215//GO:0004177	transporter activity//aminopeptidase activity	GO:0005622//GO:0016020//GO:0016021	intracellular//membrane//integral to membrane	KOG1237	H+/oligopeptide symporter
comp27653_c0	557.533	142.012	1.973	5.1505e-83	1867	NP_001239798.1	uncharacterized protein LOC100807968 [Glycine max] >gi|255644524|gb|ACU22765.1| unknown [Glycine max]	K02641	petH	ferredoxin--NADP+ reductase	GO:0055114//GO:0006118	oxidation-reduction process//electron transport	GO:0050660//GO:0050661//GO:0016491//GO:0004324	flavin adenine dinucleotide binding//NADP binding//oxidoreductase activity//ferredoxin-NADP+ reductase activity	GO:0042651	thylakoid membrane	KOG1158	NADP/FAD dependent oxidoreductase
comp16870_c0	96.7786	24.6985	1.9703	1.6493e-14	2307	XP_003609313.1	Nitrate transporter [Medicago truncatula] >gi|355510368|gb|AES91510.1| Nitrate transporter [Medicago truncatula]	--	--	--	GO:0006857//GO:0006810	oligopeptide transport//transport	GO:0003824//GO:0005215	catalytic activity//transporter activity	GO:0016021//GO:0016020	integral to membrane//membrane	KOG1237	H+/oligopeptide symporter
comp12492_c0	29.9029	7.64478	1.9677	9.0538e-05	841	ACJ84082.1	unknown [Medicago truncatula] >gi|388498482|gb|AFK37307.1| unknown [Medicago truncatula]	K08341	GABARAP, ATG8, LC3	GABA(A) receptor-associated protein (autophagy-related protein 8)	GO:0000045	autophagic vacuole assembly	--	--	GO:0005737	cytoplasm	KOG1654	Microtubule-associated anchor protein involved in autophagy and membrane trafficking
comp12953_c0	424.272	108.571	1.9664	6.308e-63	1579	XP_003610076.1	Peroxidase [Medicago truncatula] >gi|355511131|gb|AES92273.1| Peroxidase [Medicago truncatula] >gi|388523127|gb|AFK49625.1| unknown [Medicago truncatula]	K00430	E1.11.1.7	peroxidase	GO:0055114//GO:0006804//GO:0006979	oxidation-reduction process//peroxidase reaction//response to oxidative stress	GO:0020037//GO:0004601//GO:0046872	heme binding//peroxidase activity//metal ion binding	--	--	--	--
comp20934_c0	53.9892	13.8194	1.966	3.0961e-08	1354	NP_001239979.1	uncharacterized protein LOC100792638 [Glycine max] >gi|255639959|gb|ACU20272.1| unknown [Glycine max]	K07304	msrA	peptide-methionine (S)-S-oxide reductase	GO:0006464//GO:0055114	cellular protein modification process//oxidation-reduction process	GO:0008113	peptide-methionine (S)-S-oxide reductase activity	--	--	KOG1635	Peptide methionine sulfoxide reductase
comp28717_c0	3769.81	964.942	1.966	0	2315	XP_003533072.1	PREDICTED: 6-phosphogluconate dehydrogenase, decarboxylating-like [Glycine max]	K00033	E1.1.1.44, PGD, gnd	6-phosphogluconate dehydrogenase	GO:0055114//GO:0006098//GO:0019521	oxidation-reduction process//pentose-phosphate shunt//D-gluconate metabolic process	GO:0050661//GO:0004616	NADP binding//phosphogluconate dehydrogenase (decarboxylating) activity	--	--	KOG2653	6-phosphogluconate dehydrogenase
comp22547_c0	20.0993	5.14553	1.9658	0.0022148	1986	XP_003518605.1	PREDICTED: uncharacterized protein LOC100803234 [Glycine max]	--	--	--	--	--	--	--	--	--	--	--
comp22555_c0	28.9922	7.42426	1.9653	0.00012418	1995	XP_003524250.1	PREDICTED: uncharacterized protein LOC100790415 [Glycine max]	--	--	--	GO:0005975//GO:0009399	carbohydrate metabolic process//nitrogen fixation	GO:0004553	hydrolase activity, hydrolyzing O-glycosyl compounds	--	--	--	--
comp25418_c0	199.916	51.3817	1.9601	1.4047e-29	1180	XP_003556530.1	PREDICTED: protein DEHYDRATION-INDUCED 19 homolog 3-like isoform 1 [Glycine max]	--	--	--	--	--	--	--	--	--	--	--
comp22019_c0	60.3923	15.5836	1.9543	4.1282e-09	1054	AFK47476.1	unknown [Lotus japonicus]	--	--	--	--	--	--	--	--	--	--	--
comp24051_c0	22.171	5.73359	1.9512	0.0011977	954	AFK38414.1	unknown [Lotus japonicus]	--	--	--	--	--	--	--	--	--	--	--
comp27016_c0	40.0349	10.3646	1.9496	3.5822e-06	2018	XP_003617489.1	hypothetical protein MTR_5g092140 [Medicago truncatula] >gi|355518824|gb|AET00448.1| hypothetical protein MTR_5g092140 [Medicago truncatula]	--	--	--	--	--	--	--	--	--	--	--
comp12889_c0	113.051	29.3295	1.9466	1.0723e-16	1335	NP_001242699.1	uncharacterized protein LOC100802762 [Glycine max] >gi|255644908|gb|ACU22954.1| unknown [Glycine max]	--	--	--	--	--	GO:0016787	hydrolase activity	--	--	KOG2914	Predicted haloacid-halidohydrolase and related hydrolases
comp10679_c0	534.46	138.992	1.9431	2.2566e-78	1161	AFK40174.1	unknown [Lotus japonicus]	--	--	--	--	--	--	--	--	--	--	--
comp18326_c0	29.3698	7.64552	1.9416	0.00012296	1431	XP_003590952.1	Calcium-dependent protein kinase [Medicago truncatula] >gi|355480000|gb|AES61203.1| Calcium-dependent protein kinase [Medicago truncatula]	--	--	--	GO:0006468//GO:0016310//GO:0009069//GO:0009103	protein phosphorylation//phosphorylation//serine family amino acid metabolic process//lipopolysaccharide biosynthetic process	GO:0004674//GO:0005524//GO:0016773//GO:0004672	protein serine/threonine kinase activity//ATP binding//phosphotransferase activity, alcohol group as acceptor//protein kinase activity	GO:0016020	membrane	KOG0032	Ca2+/calmodulin-dependent protein kinase, EF-Hand protein superfamily
comp17426_c0	18.9008	4.925	1.9402	0.0035321	1181	--	--	--	--	--	GO:0006950	response to stress	--	--	--	--	--	--
comp10404_c0	44.8325	11.684	1.94	7.9052e-07	963	NP_001238161.1	uncharacterized protein LOC100305882 [Glycine max] >gi|255626877|gb|ACU13783.1| unknown [Glycine max]	--	--	--	--	--	GO:0019911	structural constituent of myelin sheath	--	--	KOG3364	Membrane protein involved in organellar division
comp12711_c0	23.9039	6.24814	1.9357	0.00073493	1085	XP_003613431.1	Germin-like protein subfamily 1 member [Medicago truncatula] >gi|355514766|gb|AES96389.1| Germin-like protein subfamily 1 member [Medicago truncatula]	--	--	--	GO:0006355	regulation of transcription, DNA-dependent	GO:0045735//GO:0030145	nutrient reservoir activity//manganese ion binding	GO:0048046	apoplast	--	--
comp28056_c0	27.2552	7.13023	1.9345	0.00025179	1608	XP_003537365.1	PREDICTED: pathogenesis-related genes transcriptional activator PTI6-like [Glycine max]	--	--	--	GO:0006355	regulation of transcription, DNA-dependent	GO:0003700	sequence-specific DNA binding transcription factor activity	GO:0005667	transcription factor complex	--	--
comp19597_c0	59.1838	15.5101	1.932	7.7216e-09	2884	XP_003554845.1	PREDICTED: potassium transporter 8-like [Glycine max]	K03549	kup	KUP system potassium uptake protein	GO:0071805//GO:0006813	potassium ion transmembrane transport//potassium ion transport	GO:0015079	potassium ion transmembrane transporter activity	GO:0016020	membrane	--	--
comp14903_c0	65.0497	17.0523	1.9316	1.118e-09	866	--	--	--	--	--	--	--	--	--	--	--	--	--
comp25105_c0	80.4548	21.0967	1.9312	6.9825e-12	1609	XP_003528252.1	PREDICTED: probable carboxylesterase 2-like [Glycine max]	--	--	--	GO:0015994//GO:0008152//GO:0016311//GO:0007165//GO:0015996	chlorophyll metabolic process//metabolic process//dephosphorylation//signal transduction//chlorophyll catabolic process	GO:0005179//GO:0047746//GO:0016791//GO:0016787	hormone activity//chlorophyllase activity//phosphatase activity//hydrolase activity	GO:0005576	extracellular region	KOG1515	Arylacetamide deacetylase
comp12550_c0	23.2434	6.10112	1.9297	0.00092413	1247	XP_002282989.1	PREDICTED: phosphate carrier protein, mitochondrial [Vitis vinifera] >gi|297744469|emb|CBI37731.3| unnamed protein product [Vitis vinifera]	--	--	--	GO:0006810	transport	--	--	GO:0016021	integral to membrane	KOG0767	Mitochondrial phosphate carrier protein
comp23254_c0	114.08	29.9911	1.9274	1.0986e-16	1407	XP_003527696.1	PREDICTED: actin-depolymerizing factor 6-like [Glycine max]	K05765	CFL	cofilin	--	--	GO:0005515//GO:0003779//GO:0016817	protein binding//actin binding//hydrolase activity, acting on acid anhydrides	GO:0005622	intracellular	KOG1735	Actin depolymerizing factor
comp28755_c0	77.5047	20.4351	1.9232	2.0532e-11	1618	XP_003636744.1	L-idonate 5-dehydrogenase [Medicago truncatula] >gi|355502679|gb|AES83882.1| L-idonate 5-dehydrogenase [Medicago truncatula]	--	--	--	GO:0055114	oxidation-reduction process	GO:0050660//GO:0016491//GO:0000166//GO:0046872//GO:0008270	flavin adenine dinucleotide binding//oxidoreductase activity//nucleotide binding//metal ion binding//zinc ion binding	--	--	KOG0024	Sorbitol dehydrogenase
comp18723_c0	38.8769	10.2918	1.9174	6.473e-06	759	XP_003599784.1	Flavonol sulfotransferase-like protein [Medicago truncatula] >gi|355488832|gb|AES70035.1| Flavonol sulfotransferase-like protein [Medicago truncatula]	--	--	--	--	--	GO:0008146	sulfotransferase activity	--	--	KOG1584	Sulfotransferase
comp22537_c0	99.8598	26.4627	1.9159	1.4656e-14	2443	XP_003520027.1	PREDICTED: sulfate transporter 4.1, chloroplastic-like [Glycine max]	--	--	--	GO:0055085//GO:0008272	transmembrane transport//sulfate transport	GO:0015116//GO:0008271	sulfate transmembrane transporter activity//secondary active sulfate transmembrane transporter activity	GO:0016021	integral to membrane	KOG0236	Sulfate/bicarbonate/oxalate exchanger SAT-1 and related transporters (SLC26 family)
comp33491_c0	37.1398	9.85001	1.9148	1.1546e-05	899	AFK49059.1	unknown [Lotus japonicus]	--	--	--	GO:0006950	response to stress	GO:0016747	transferase activity, transferring acyl groups other than amino-acyl groups	--	--	--	--
comp19270_c2	220.608	58.5855	1.9129	7.3559e-32	1495	NP_001240003.1	uncharacterized protein LOC100780100 [Glycine max] >gi|255644467|gb|ACU22737.1| unknown [Glycine max]	K05279	E2.1.1.76	flavonol 3-O-methyltransferase	GO:0032259	methylation	GO:0008171//GO:0008168//GO:0046983	O-methyltransferase activity//methyltransferase activity//protein dimerization activity	--	--	--	--
comp20759_c0	34.7824	9.26195	1.909	2.5478e-05	1663	AFK38079.1	unknown [Lotus japonicus]	K04035	E1.14.13.81, acsF, chlE	magnesium-protoporphyrin IX monomethyl ester (oxidative) cyclase	GO:0055114	oxidation-reduction process	GO:0016491//GO:0046872	oxidoreductase activity//metal ion binding	--	--	--	--
comp30627_c0	121.926	32.5124	1.9069	1.2473e-17	4449	XP_003593574.1	Ubiquitin-conjugating enzyme family protein [Medicago truncatula] >gi|355482622|gb|AES63825.1| Ubiquitin-conjugating enzyme family protein [Medicago truncatula]	K10581	UBE2O	ubiquitin-conjugating enzyme E2 O	GO:0030212	hyaluronan metabolic process	GO:0004867//GO:0016881	serine-type endopeptidase inhibitor activity//acid-amino acid ligase activity	--	--	KOG0895	Ubiquitin-conjugating enzyme
comp28991_c0	103.603	27.6388	1.9063	5.1175e-15	3492	XP_003628537.1	Oligopeptide transporter [Medicago truncatula] >gi|355522559|gb|AET03013.1| Oligopeptide transporter [Medicago truncatula]	--	--	--	GO:0055085	transmembrane transport	--	--	--	--	KOG2262	Sexual differentiation process protein ISP4
comp12762_c0	58.6569	15.6571	1.9055	1.1948e-08	1224	AFK43210.1	unknown [Medicago truncatula]	--	--	--	--	--	--	--	--	--	--	--
comp26931_c0	32.2182	8.60038	1.9054	5.902e-05	1789	XP_003551761.1	PREDICTED: anthocyanin 5-aromatic acyltransferase-like [Glycine max]	--	--	--	--	--	GO:0003779//GO:0016747	actin binding//transferase activity, transferring acyl groups other than amino-acyl groups	GO:0016021	integral to membrane	--	--
comp25613_c0	72.9967	19.725	1.8878	1.3838e-10	1285	AFK45209.1	unknown [Lotus japonicus]	K11147	DHRS4	dehydrogenase/reductase SDR family member 4	GO:0008152	metabolic process	GO:0016491	oxidoreductase activity	--	--	KOG0725	Reductases with broad range of substrate specificities
comp27515_c0	36.933	9.98967	1.8864	1.4784e-05	1483	XP_003520714.1	PREDICTED: uncharacterized protein LOC100807520 [Glycine max]	--	--	--	--	--	--	--	--	--	--	--
comp29109_c0	29.9848	8.15933	1.8777	0.00013903	2904	XP_003625880.1	Spermatogenesis-associated protein [Medicago truncatula] >gi|355500895|gb|AES82098.1| Spermatogenesis-associated protein [Medicago truncatula]	--	--	--	GO:0008152	metabolic process	GO:0003824	catalytic activity	--	--	KOG2244	Highly conserved protein containing a thioredoxin domain
comp19243_c0	104.762	28.5856	1.8738	6.2494e-15	2112	XP_003610633.1	Magnesium transporter [Medicago truncatula] >gi|355511968|gb|AES93591.1| Magnesium transporter [Medicago truncatula]	--	--	--	GO:0015693//GO:0007155//GO:0030001//GO:0055085	magnesium ion transport//cell adhesion//metal ion transport//transmembrane transport	GO:0046873//GO:0015095	metal ion transmembrane transporter activity//magnesium ion transmembrane transporter activity	GO:0016020	membrane	KOG2662	Magnesium transporters: CorA family
comp21107_c0	75.8425	20.7291	1.8713	6.8872e-11	1223	XP_002284286.1	PREDICTED: dehydration-responsive protein RD22 [Vitis vinifera] >gi|227464475|gb|ACP40551.1| rd22-c [Vitis vinifera]	--	--	--	--	--	--	--	--	--	--	--
comp16253_c0	21.7483	5.95264	1.8693	0.0018368	709	XP_002517313.1	conserved hypothetical protein [Ricinus communis] >gi|223543576|gb|EEF45106.1| conserved hypothetical protein [Ricinus communis]	--	--	--	--	--	--	--	--	--	--	--
comp17893_c0	51.4498	14.1134	1.8661	1.7139e-07	1598	XP_003629496.1	Coiled-coil domain-containing protein [Medicago truncatula] >gi|355523518|gb|AET03972.1| Coiled-coil domain-containing protein [Medicago truncatula]	--	--	--	GO:0006357	regulation of transcription from RNA polymerase II promoter	GO:0001104	RNA polymerase II transcription cofactor activity	GO:0016592	mediator complex	KOG2966	Uncharacterized conserved protein
comp25658_c0	38.4633	10.5851	1.8614	1.0645e-05	2781	XP_003519252.1	PREDICTED: zinc finger CCCH domain-containing protein 66-like isoform 1 [Glycine max] >gi|356500870|ref|XP_003519253.1| PREDICTED: zinc finger CCCH domain-containing protein 66-like isoform 2 [Glycine max]	--	--	--	--	--	GO:0046872//GO:0008270//GO:0005515//GO:0003676	metal ion binding//zinc ion binding//protein binding//nucleic acid binding	--	--	KOG1595	CCCH-type Zn-finger protein
comp25049_c0	242.07	66.7448	1.8587	5.7346e-34	1559	XP_003600603.1	Intracellular protease [Medicago truncatula] >gi|355489651|gb|AES70854.1| Intracellular protease [Medicago truncatula]	--	--	--	GO:0006508//GO:0006541//GO:0009236	proteolysis//glutamine metabolic process//cobalamin biosynthetic process	GO:0003824//GO:0008233//GO:0016787//GO:0016798	catalytic activity//peptidase activity//hydrolase activity//hydrolase activity, acting on glycosyl bonds	--	--	KOG2764	Putative transcriptional regulator DJ-1
comp28484_c0	21.7607	6.00336	1.8579	0.0019047	1804	XP_003601900.1	Cysteine desulfuration protein sufE [Medicago truncatula] >gi|355490948|gb|AES72151.1| Cysteine desulfuration protein sufE [Medicago truncatula] >gi|388508696|gb|AFK42414.1| unknown [Medicago truncatula]	K03517	nadA	quinolinate synthase	--	--	--	--	--	--	--	--
comp18507_c0	59.8869	16.5392	1.8564	1.3209e-08	2118	ACC38470.1	proanthocyanidin precursor-specific UDP-glycosyltransferase [Medicago truncatula]	--	--	--	GO:0008152//GO:0030259//GO:0005975	metabolic process//lipid glycosylation//carbohydrate metabolic process	GO:0016758//GO:0030246	transferase activity, transferring hexosyl groups//carbohydrate binding	--	--	KOG1192	UDP-glucuronosyl and UDP-glucosyl transferase
comp26956_c0	200.777	55.4827	1.8555	3.9502e-28	2265	XP_003614127.1	hypothetical protein MTR_5g045160 [Medicago truncatula] >gi|355515462|gb|AES97085.1| hypothetical protein MTR_5g045160 [Medicago truncatula]	--	--	--	--	--	--	--	--	--	--	--
comp28952_c0	29.8727	8.30635	1.8465	0.00016848	1603	NP_001242870.1	uncharacterized protein LOC100791032 [Glycine max] >gi|255641717|gb|ACU21129.1| unknown [Glycine max]	--	--	--	GO:0008152	metabolic process	GO:0016491//GO:0000166	oxidoreductase activity//nucleotide binding	--	--	KOG0725	Reductases with broad range of substrate specificities
comp20586_c1	42.7972	11.9082	1.8456	3.0321e-06	2368	XP_003551224.1	PREDICTED: primary amine oxidase-like [Glycine max]	K00276	E1.4.3.21, AOC2, AOC3, tynA	primary-amine oxidase	GO:0055114//GO:0009308	oxidation-reduction process//amine metabolic process	GO:0048038//GO:0008131//GO:0005507	quinone binding//primary amine oxidase activity//copper ion binding	--	--	KOG1186	Copper amine oxidase
comp22150_c0	35.3895	9.85074	1.845	3.0672e-05	1623	AFK44774.1	unknown [Lotus japonicus]	K00826	E2.6.1.42, ilvE	branched-chain amino acid aminotransferase	GO:0008152	metabolic process	GO:0003824	catalytic activity	--	--	--	--
comp12185_c0	21.0514	5.8806	1.8399	0.0025073	1211	--	--	--	--	--	--	--	--	--	--	--	--	--
comp22160_c0	27.871	7.7918	1.8387	0.0003212	1436	XP_003550048.1	PREDICTED: uncharacterized protein LOC100790865 [Glycine max]	--	--	--	--	--	--	--	--	--	--	--
comp26572_c0	41.19	11.5267	1.8373	5.3423e-06	2620	XP_003526667.1	PREDICTED: scarecrow-like protein 1-like isoform 1 [Glycine max] >gi|356515967|ref|XP_003526668.1| PREDICTED: scarecrow-like protein 1-like isoform 2 [Glycine max]	--	--	--	--	--	--	--	--	--	--	--
comp19033_c0	93.1456	26.0952	1.8357	4.8504e-13	1476	XP_003516952.1	PREDICTED: probable xyloglucan endotransglucosylase/hydrolase protein 30-like [Glycine max]	K08235	E2.4.1.207	xyloglucan:xyloglucosyl transferase	GO:0006073//GO:0005975	cellular glucan metabolic process//carbohydrate metabolic process	GO:0016762//GO:0004553	xyloglucan:xyloglucosyl transferase activity//hydrolase activity, hydrolyzing O-glycosyl compounds	GO:0048046//GO:0005618	apoplast//cell wall	--	--
comp21849_c1	47.4637	13.299	1.8355	7.7097e-07	1308	BAM75184.1	sucrose synthase [Ricinus communis]	K00695	E2.4.1.13	sucrose synthase	GO:0009058//GO:0005985	biosynthetic process//sucrose metabolic process	--	--	--	--	KOG0853	Glycosyltransferase
comp31697_c0	45.1178	12.6433	1.8353	1.6005e-06	1408	ABD32327.1	Glycoside hydrolase, family 17 [Medicago truncatula] >gi|217072248|gb|ACJ84484.1| unknown [Medicago truncatula] >gi|388503626|gb|AFK39879.1| unknown [Medicago truncatula]	--	--	--	GO:0005975	carbohydrate metabolic process	GO:0043169//GO:0004553	cation binding//hydrolase activity, hydrolyzing O-glycosyl compounds	--	--	--	--
comp23506_c0	52.8643	14.8169	1.835	1.4496e-07	1048	AFK44510.1	unknown [Medicago truncatula]	--	--	--	--	--	--	--	--	--	KOG3294	WW domain binding protein WBP-2, contains GRAM domain
comp21576_c0	59.1011	16.6127	1.8309	2.1753e-08	547	XP_003597023.1	Peroxidase [Medicago truncatula] >gi|355486071|gb|AES67274.1| Peroxidase [Medicago truncatula]	K00430	E1.11.1.7	peroxidase	GO:0055114//GO:0006804//GO:0006979	oxidation-reduction process//peroxidase reaction//response to oxidative stress	GO:0020037//GO:0004601//GO:0046872	heme binding//peroxidase activity//metal ion binding	--	--	--	--
comp12350_c0	146.538	41.3112	1.8267	3.078e-20	990	XP_002526938.1	hypothetical protein RCOM_0530890 [Ricinus communis] >gi|223533690|gb|EEF35425.1| hypothetical protein RCOM_0530890 [Ricinus communis]	--	--	--	--	--	--	--	--	--	--	--
comp30150_c0	368.34	104.088	1.8232	1.1244e-50	1196	XP_003623195.1	Glutathione S-transferase GST [Medicago truncatula] >gi|355498210|gb|AES79413.1| Glutathione S-transferase GST [Medicago truncatula] >gi|388500904|gb|AFK38518.1| unknown [Medicago truncatula]	K00799	GST, gst	glutathione S-transferase	--	--	GO:0005515//GO:0016740	protein binding//transferase activity	--	--	KOG0406	Glutathione S-transferase
comp28922_c0	22.8695	6.46866	1.8219	0.001561	1817	XP_003552661.1	PREDICTED: uncharacterized protein LOC100816426 [Glycine max]	--	--	--	GO:0008152	metabolic process	GO:0016597	amino acid binding	--	--	--	--
comp24756_c0	59.1822	16.7597	1.8202	2.347e-08	2589	XP_003555426.1	PREDICTED: ABC transporter G family member 25-like [Glycine max]	--	--	--	GO:0051301//GO:0006281//GO:0016192//GO:0007049//GO:0007059	cell division//DNA repair//vesicle-mediated transport//cell cycle//chromosome segregation	GO:0005525//GO:0008270//GO:0016887//GO:0003677//GO:0004518//GO:0005524//GO:0000166//GO:0003924	GTP binding//zinc ion binding//ATPase activity//DNA binding//nuclease activity//ATP binding//nucleotide binding//GTPase activity	GO:0016020//GO:0016021//GO:0009276	membrane//integral to membrane//Gram-negative-bacterium-type cell wall	KOG0061	Transporter, ABC superfamily (Breast cancer resistance protein)
comp24743_c0	21.5283	6.10112	1.8191	0.0023424	749	XP_003524033.1	PREDICTED: uncharacterized protein LOC100797991 [Glycine max]	--	--	--	--	--	--	--	--	--	--	--
comp21841_c0	22.8596	6.48189	1.8183	0.0015882	872	CAD31715.1	hypothetical protein [Cicer arietinum]	--	--	--	--	--	--	--	--	--	--	--
comp27987_c0	49.9795	14.1869	1.8168	4.1466e-07	1947	XP_003528538.1	PREDICTED: serine carboxypeptidase-like 50-like [Glycine max]	--	--	--	GO:0006508	proteolysis	GO:0004185	serine-type carboxypeptidase activity	--	--	KOG1282	Serine carboxypeptidases (lysosomal cathepsin A)
comp28749_c0	35.6935	10.144	1.815	3.3445e-05	1949	XP_003594602.1	Reticuline oxidase-like protein [Medicago truncatula] >gi|355483650|gb|AES64853.1| Reticuline oxidase-like protein [Medicago truncatula]	--	--	--	GO:0006040//GO:0055114	amino sugar metabolic process//oxidation-reduction process	GO:0016491//GO:0008762//GO:0050660	oxidoreductase activity//UDP-N-acetylmuramate dehydrogenase activity//flavin adenine dinucleotide binding	--	--	--	--
comp17612_c0	190.499	54.2103	1.8131	4.4079e-26	1122	NP_001237185.1	uncharacterized protein LOC100499870 [Glycine max] >gi|255627281|gb|ACU13985.1| unknown [Glycine max]	K03809	wrbA	Trp repressor binding protein	GO:0045892//GO:0055114	negative regulation of transcription, DNA-dependent//oxidation-reduction process	GO:0016491//GO:0010181	oxidoreductase activity//FMN binding	--	--	KOG3135	1,4-benzoquinone reductase-like; Trp repressor binding protein-like/protoplast-secreted protein
comp24177_c0	401.714	114.395	1.8121	6.2554e-55	1561	XP_003542674.1	PREDICTED: monoglyceride lipase-like [Glycine max]	--	--	--	GO:0055114//GO:0006508//GO:0006118	oxidation-reduction process//proteolysis//electron transport	GO:0016787//GO:0003995//GO:0004177//GO:0008236	hydrolase activity//acyl-CoA dehydrogenase activity//aminopeptidase activity//serine-type peptidase activity	--	--	KOG1455	Lysophospholipase
comp19533_c0	259.087	73.9375	1.8091	2.2666e-35	975	XP_003602442.1	hypothetical protein MTR_3g093400 [Medicago truncatula] >gi|355491490|gb|AES72693.1| hypothetical protein MTR_3g093400 [Medicago truncatula] >gi|388522453|gb|AFK49288.1| unknown [Medicago truncatula]	--	--	--	GO:0006568//GO:0015992//GO:0006631//GO:0015991//GO:0006552//GO:0055114//GO:0006550//GO:0018874//GO:0006810//GO:0019068//GO:0006914//GO:0006574//GO:0006554//GO:0006457//GO:0006633	tryptophan metabolic process//proton transport//fatty acid metabolic process//ATP hydrolysis coupled proton transport//leucine catabolic process//oxidation-reduction process//isoleucine catabolic process//benzoate metabolic process//transport//virion assembly//autophagy//valine catabolic process//lysine catabolic process//protein folding//fatty acid biosynthetic process	GO:0045502//GO:0051082//GO:0016491//GO:0008134//GO:0051087//GO:0003857//GO:0005215//GO:0000774//GO:0015078//GO:0005515//GO:0042803	dynein binding//unfolded protein binding//oxidoreductase activity//transcription factor binding//chaperone binding//3-hydroxyacyl-CoA dehydrogenase activity//transporter activity//adenyl-nucleotide exchange factor activity//hydrogen ion transmembrane transporter activity//protein binding//protein homodimerization activity	GO:0033179//GO:0030286//GO:0005667	proton-transporting V-type ATPase, V0 domain//dynein complex//transcription factor complex	--	--
comp29641_c0	28.5774	8.15933	1.8084	0.00030006	2663	XP_003521225.1	PREDICTED: uncharacterized protein LOC100785780 [Glycine max]	--	--	--	GO:0006508	proteolysis	GO:0004190//GO:0005515	aspartic-type endopeptidase activity//protein binding	--	--	KOG2110	Uncharacterized conserved protein, contains WD40 repeats
comp12941_c0	66.4025	18.9649	1.8079	2.9103e-09	1904	XP_003531144.1	PREDICTED: l-Ala-D/L-Glu epimerase-like [Glycine max]	--	--	--	GO:0008152	metabolic process	GO:0003824	catalytic activity	--	--	--	--
comp29277_c0	215.042	61.5427	1.805	2.6507e-29	2395	XP_003518668.1	PREDICTED: glucose-6-phosphate 1-dehydrogenase, chloroplastic-like [Glycine max]	K00036	G6PD, zwf	glucose-6-phosphate 1-dehydrogenase	GO:0006098//GO:0006749//GO:0006006//GO:0055114	pentose-phosphate shunt//glutathione metabolic process//glucose metabolic process//oxidation-reduction process	GO:0004345//GO:0050661	glucose-6-phosphate dehydrogenase activity//NADP binding	--	--	KOG0563	Glucose-6-phosphate 1-dehydrogenase
comp30524_c0	135.726	38.8855	1.8034	1.5589e-18	1797	XP_003602129.1	Alcohol dehydrogenase [Medicago truncatula] >gi|355491177|gb|AES72380.1| Alcohol dehydrogenase [Medicago truncatula]	K00001	E1.1.1.1, adh	alcohol dehydrogenase	GO:0055114//GO:0009097//GO:0009099//GO:0009098//GO:0015940//GO:0008652	oxidation-reduction process//isoleucine biosynthetic process//valine biosynthetic process//leucine biosynthetic process//pantothenate biosynthetic process//cellular amino acid biosynthetic process	GO:0004455//GO:0016616//GO:0048037//GO:0046872//GO:0008270//GO:0016491//GO:0000166	ketol-acid reductoisomerase activity//oxidoreductase activity, acting on the CH-OH group of donors, NAD or NADP as acceptor//cofactor binding//metal ion binding//zinc ion binding//oxidoreductase activity//nucleotide binding	--	--	KOG0022	Alcohol dehydrogenase, class III
comp10677_c0	1257.32	360.409	1.8026	2.395e-171	1113	XP_003611325.1	Aquaporin TIP2-3 [Medicago truncatula] >gi|355512660|gb|AES94283.1| Aquaporin TIP2-3 [Medicago truncatula]	K09873	TIP	aquaporin TIP	GO:0006810	transport	GO:0005215	transporter activity	GO:0016021//GO:0016020	integral to membrane//membrane	KOG0223	Aquaporin (major intrinsic protein family)
comp20219_c0	628.678	181.049	1.7959	3.1875e-85	1729	ABF18679.1	cysteine protease [Medicago sativa]	--	--	--	GO:0006508	proteolysis	GO:0004197//GO:0008234	cysteine-type endopeptidase activity//cysteine-type peptidase activity	--	--	KOG1543	Cysteine proteinase Cathepsin L
comp22717_c0	30.1126	8.67389	1.7956	0.00020165	1060	AFK40482.1	unknown [Lotus japonicus]	--	--	--	--	--	--	--	--	--	--	--
comp18706_c0	120.695	34.7691	1.7955	1.9052e-16	956	XP_003608947.1	RING-H2 finger protein ATL3I [Medicago truncatula] >gi|355510002|gb|AES91144.1| RING-H2 finger protein ATL3I [Medicago truncatula] >gi|388512809|gb|AFK44466.1| unknown [Medicago truncatula]	--	--	--	--	--	--	--	GO:0016021	integral to membrane	KOG4431	Uncharacterized protein, induced by hypoxia
comp17470_c0	82.3023	23.7098	1.7954	2.5505e-11	621	ACJ86022.1	unknown [Medicago truncatula]	--	--	--	--	--	--	--	--	--	--	--
comp27720_c0	22.7057	6.54217	1.7952	0.0018124	5424	XP_003541402.1	PREDICTED: E3 ubiquitin-protein ligase UPL4-like [Glycine max]	K10590	TRIP12	E3 ubiquitin-protein ligase TRIP12	GO:0016567	protein ubiquitination	GO:0005515//GO:0004842	protein binding//ubiquitin-protein ligase activity	--	--	KOG0168	Putative ubiquitin fusion degradation protein
comp26647_c0	45.122	13.0108	1.7941	2.1888e-06	2426	XP_003594882.1	Cellulose synthase [Medicago truncatula] >gi|355483930|gb|AES65133.1| Cellulose synthase [Medicago truncatula]	K10999	CESA	cellulose synthase A	GO:0006011//GO:0005985//GO:0030244//GO:0005982	UDP-glucose metabolic process//sucrose metabolic process//cellulose biosynthetic process//starch metabolic process	GO:0016760	cellulose synthase (UDP-forming) activity	GO:0016020//GO:0016021	membrane//integral to membrane	--	--
comp21146_c0	57.3417	16.5392	1.7937	5.3995e-08	726	ACS94038.1	NAC family transcription factor 5 [Cicer arietinum]	--	--	--	GO:0006355	regulation of transcription, DNA-dependent	GO:0003677	DNA binding	--	--	--	--
comp24108_c0	23.3675	6.76269	1.7888	0.0015294	1670	XP_003539855.1	PREDICTED: uncharacterized protein LOC100818590 [Glycine max]	--	--	--	--	--	--	--	--	--	--	--
comp30916_c0	32.7562	9.48247	1.7884	9.4498e-05	2263	XP_003552950.1	PREDICTED: agglutinin-like [Glycine max]	--	--	--	--	--	--	--	--	--	--	--
comp19205_c0	382.408	110.782	1.7874	1.4473e-51	2466	XP_003529216.1	PREDICTED: uncharacterized protein LOC100814036 [Glycine max]	--	--	--	GO:0006508	proteolysis	--	--	GO:0016020	membrane	--	--
comp11244_c0	241.18	69.9064	1.7866	1.6063e-32	1039	NP_001236744.1	uncharacterized protein LOC100499840 [Glycine max] >gi|255627053|gb|ACU13871.1| unknown [Glycine max]	--	--	--	--	--	GO:0016772	transferase activity, transferring phosphorus-containing groups	GO:0016020//GO:0016021	membrane//integral to membrane	--	--
comp24067_c0	26.301	7.64478	1.7826	0.00066617	1249	XP_003611755.1	hypothetical protein MTR_5g017500 [Medicago truncatula] >gi|355513090|gb|AES94713.1| hypothetical protein MTR_5g017500 [Medicago truncatula]	--	--	--	--	--	--	--	--	--	--	--
comp24460_c0	189.442	55.2181	1.7785	1.9382e-25	1432	XP_002326478.1	predicted protein [Populus trichocarpa] >gi|222833800|gb|EEE72277.1| predicted protein [Populus trichocarpa]	--	--	--	GO:0006983//GO:0043069//GO:0009414//GO:0000038	ER overload response//negative regulation of programmed cell death//response to water deprivation//very long-chain fatty acid metabolic process	--	--	GO:0005783//GO:0005635//GO:0016021	endoplasmic reticulum//nuclear envelope//integral to membrane	KOG1629	Bax-mediated apoptosis inhibitor TEGT/BI-1
comp9849_c0	118.727	34.622	1.7779	4.977e-16	1825	XP_003630286.1	Phosphoribosylformylglycinamidine cyclo-ligase [Medicago truncatula] >gi|217072766|gb|ACJ84743.1| unknown [Medicago truncatula] >gi|355524308|gb|AET04762.1| Phosphoribosylformylglycinamidine cyclo-ligase [Medicago truncatula] >gi|388512597|gb|AFK44360.1| unknown [Medicago truncatula]	K01933	purM	phosphoribosylformylglycinamidine cyclo-ligase	GO:0006144//GO:0006189	purine nucleobase metabolic process//'de novo' IMP biosynthetic process	GO:0003824//GO:0004641	catalytic activity//phosphoribosylformylglycinamidine cyclo-ligase activity	GO:0005737	cytoplasm	KOG0237	Glycinamide ribonucleotide synthetase (GARS)/Aminoimidazole ribonucleotide synthetase (AIRS)
comp24982_c0	375.882	109.967	1.7732	2.808e-50	2414	XP_003630727.1	Malic enzyme [Medicago truncatula] >gi|355524749|gb|AET05203.1| Malic enzyme [Medicago truncatula]	K00029	E1.1.1.40, maeB	malate dehydrogenase (oxaloacetate-decarboxylating)(NADP+)	GO:0015976//GO:0006108//GO:0006090//GO:0009405//GO:0055114//GO:0006099	carbon utilization//malate metabolic process//pyruvate metabolic process//pathogenesis//oxidation-reduction process//tricarboxylic acid cycle	GO:0003924//GO:0051287//GO:0005525//GO:0004471//GO:0046872//GO:0016619	GTPase activity//NAD binding//GTP binding//malate dehydrogenase (decarboxylating) activity//metal ion binding//malate dehydrogenase (oxaloacetate-decarboxylating) activity	--	--	KOG1257	NADP+-dependent malic enzyme
comp12745_c0	34.1206	9.99702	1.7711	6.9458e-05	2861	XP_003606363.1	Inter-alpha-trypsin inhibitor heavy chain H3 [Medicago truncatula] >gi|355507418|gb|AES88560.1| Inter-alpha-trypsin inhibitor heavy chain H3 [Medicago truncatula]	--	--	--	GO:0016567	protein ubiquitination	GO:0005515//GO:0004842//GO:0008270//GO:0046872	protein binding//ubiquitin-protein ligase activity//zinc ion binding//metal ion binding	GO:0005680	anaphase-promoting complex	--	--
comp27965_c0	34.6169	10.144	1.7708	6.0118e-05	2508	XP_003590981.1	hypothetical protein MTR_1g080370 [Medicago truncatula] >gi|357441415|ref|XP_003590985.1| hypothetical protein MTR_1g080410 [Medicago truncatula] >gi|355480029|gb|AES61232.1| hypothetical protein MTR_1g080370 [Medicago truncatula] >gi|355480033|gb|AES61236.1| hypothetical protein MTR_1g080410 [Medicago truncatula]	--	--	--	--	--	--	--	--	--	--	--
comp10573_c0	22.7885	6.68918	1.7684	0.0019503	1987	XP_003546286.1	PREDICTED: reticuline oxidase-like protein-like [Glycine max]	--	--	--	GO:0055114//GO:0006040	oxidation-reduction process//amino sugar metabolic process	GO:0050660//GO:0008762//GO:0016491	flavin adenine dinucleotide binding//UDP-N-acetylmuramate dehydrogenase activity//oxidoreductase activity	--	--	--	--
comp12840_c1	23.437	6.88251	1.7678	0.0016282	635	BAC16371.1	aspartic proteinase 5 [Glycine max]	--	--	--	GO:0006508//GO:0006629	proteolysis//lipid metabolic process	GO:0004190	aspartic-type endopeptidase activity	--	--	KOG1339	Aspartyl protease
comp26500_c0	44.9987	13.2314	1.7659	2.8276e-06	2381	XP_003613135.1	hypothetical protein MTR_5g033190 [Medicago truncatula] >gi|355514470|gb|AES96093.1| hypothetical protein MTR_5g033190 [Medicago truncatula]	--	--	--	GO:0016192//GO:0006886	vesicle-mediated transport//intracellular protein transport	GO:0005515	protein binding	GO:0030117	membrane coat	--	--
comp21922_c0	28.9922	8.52687	1.7656	0.00032585	647	AFK37848.1	unknown [Lotus japonicus] >gi|388521989|gb|AFK49056.1| unknown [Lotus japonicus]	K12832	SF3B5, SF3B10	splicing factor 3B subunit 5	--	--	--	--	--	--	KOG3485	Uncharacterized conserved protein
comp26764_c0	68.4841	20.1411	1.7656	2.5248e-09	1924	XP_003521519.1	PREDICTED: cytochrome P450 76C4-like [Glycine max]	--	--	--	GO:0006118//GO:0055114	electron transport//oxidation-reduction process	GO:0005506//GO:0009055//GO:0004497//GO:0020037//GO:0016705	iron ion binding//electron carrier activity//monooxygenase activity//heme binding//oxidoreductase activity, acting on paired donors, with incorporation or reduction of molecular oxygen	--	--	KOG0156	Cytochrome P450 CYP2 subfamily
comp10042_c0	55.0893	16.2452	1.7618	1.4502e-07	828	AEV59593.1	pathogenesis-related protein class 10 [Oxytropis arctobia] >gi|359754809|gb|AEV59594.1| pathogenesis-related protein class 10 [Oxytropis arctobia]	--	--	--	GO:0009607//GO:0046677//GO:0006952	response to biotic stimulus//response to antibiotic//defense response	--	--	--	--	--	--
comp25390_c0	720.752	212.747	1.7604	9.4112e-96	1411	XP_003594497.1	Peroxidase [Medicago truncatula] >gi|355483545|gb|AES64748.1| Peroxidase [Medicago truncatula]	K00430	E1.11.1.7	peroxidase	GO:0055114//GO:0006804//GO:0006979	oxidation-reduction process//peroxidase reaction//response to oxidative stress	GO:0020037//GO:0004601//GO:0046872	heme binding//peroxidase activity//metal ion binding	--	--	--	--
comp24536_c0	48.0555	14.1869	1.7601	1.1953e-06	2043	XP_003555257.1	PREDICTED: uncharacterized amino-acid permease C15C4.04c-like [Glycine max]	--	--	--	GO:0006865//GO:0055085//GO:0006810//GO:0003333	amino acid transport//transmembrane transport//transport//amino acid transmembrane transport	GO:0015171	amino acid transmembrane transporter activity	GO:0016021//GO:0016020	integral to membrane//membrane	KOG1289	Amino acid transporters
comp20650_c0	26.8846	7.93881	1.7598	0.00062342	1420	XP_003530940.1	PREDICTED: uncharacterized protein LOC100775536 [Glycine max]	--	--	--	--	--	--	--	--	--	--	--
comp16390_c0	182.56	53.9464	1.7588	2.9939e-24	1382	AEX97054.1	mitochondrial heat shock protein [Copaifera officinalis]	K13993	HSP20	HSP20 family protein	GO:0006950	response to stress	--	--	--	--	--	--
comp11749_c0	37.0571	10.9526	1.7585	3.1575e-05	1309	AFK39199.1	unknown [Medicago truncatula]	--	--	--	--	--	GO:0008270	zinc ion binding	--	--	--	--
comp10744_c0	967.731	286.368	1.7567	2.2203e-128	1179	ADD09573.1	dehydrin b [Trifolium repens]	--	--	--	GO:0006950//GO:0007165//GO:0009415	response to stress//signal transduction//response to water stimulus	--	--	--	--	--	--
comp28819_c0	109.763	32.4903	1.7563	1.1583e-14	1406	AFK36431.1	unknown [Lotus japonicus]	--	--	--	GO:0055114//GO:0006260	oxidation-reduction process//DNA replication	GO:0003887//GO:0008270//GO:0003677//GO:0016491	DNA-directed DNA polymerase activity//zinc ion binding//DNA binding//oxidoreductase activity	GO:0042575	DNA polymerase complex	KOG1198	Zinc-binding oxidoreductase
comp27200_c0	1280.69	379.575	1.7545	8.2057e-170	2033	XP_002270362.1	PREDICTED: dnaJ protein homolog [Vitis vinifera] >gi|147804853|emb|CAN64692.1| hypothetical protein VITISV_030671 [Vitis vinifera]	K09503	DNAJA2	DnaJ homolog subfamily A member 2	GO:0009408//GO:0006457//GO:0006260//GO:0006464	response to heat//protein folding//DNA replication//cellular protein modification process	GO:0051082//GO:0005524//GO:0016151//GO:0031072//GO:0046872	unfolded protein binding//ATP binding//nickel cation binding//heat shock protein binding//metal ion binding	GO:0005737	cytoplasm	KOG0712	Molecular chaperone (DnaJ superfamily)
comp22931_c0	30.9791	9.18844	1.7534	0.00019466	1736	Q9FY06.2	RecName: Full=Inner membrane protein PPF-1, chloroplastic; AltName: Full=Post-floral-specific protein 1; Flags: Precursor >gi|2231046|emb|CAA73179.1| PPF-1 protein [Pisum sativum]	K03217	yidC, spoIIIJ, OXA1	preprotein translocase subunit YidC	GO:0006629//GO:0006461//GO:0008535//GO:0051205	lipid metabolic process//protein complex assembly//respiratory chain complex IV assembly//protein insertion into membrane	--	--	GO:0016021//GO:0009535//GO:0016020	integral to membrane//chloroplast thylakoid membrane//membrane	KOG1239	Inner membrane protein translocase involved in respiratory chain assembly
comp14990_c0	63.2783	18.7746	1.7529	1.3958e-08	1163	ACJ83863.1	unknown [Medicago truncatula] >gi|388515129|gb|AFK45626.1| unknown [Medicago truncatula]	K00799	GST, gst	glutathione S-transferase	--	--	GO:0005515	protein binding	--	--	KOG0406	Glutathione S-transferase
comp17114_c0	121.88	36.1657	1.7528	3.2777e-16	911	XP_002280157.1	PREDICTED: protein translation factor SUI1 homolog 1 isoform 2 [Vitis vinifera] >gi|359485573|ref|XP_003633291.1| PREDICTED: protein translation factor SUI1 homolog 1 [Vitis vinifera] >gi|297739300|emb|CBI28951.3| unnamed protein product [Vitis vinifera]	K03113	EIF1, SUI1	translation initiation factor 1	GO:0006413//GO:0006446	translational initiation//regulation of translational initiation	GO:0003743	translation initiation factor activity	GO:0005840	ribosome	KOG1770	Translation initiation factor 1 (eIF-1/SUI1)
comp24373_c0	30.1949	8.96792	1.7515	0.00024631	1262	XP_003589614.1	Pentatricopeptide repeat-containing protein [Medicago truncatula] >gi|355478662|gb|AES59865.1| Pentatricopeptide repeat-containing protein [Medicago truncatula]	--	--	--	--	--	--	--	--	--	--	--
comp24511_c0	25.4631	7.57127	1.7498	0.0009733	1815	AAU14795.1	homogentisate phytylprenyltransferase [Medicago sativa]	K09833	HPT, TPT	homogenitisate phytyltransferase	--	--	GO:0004659	prenyltransferase activity	GO:0016021	integral to membrane	--	--
comp10552_c0	137.372	40.8702	1.749	3.4625e-18	1137	--	--	--	--	--	GO:0006811	ion transport	GO:0019865	immunoglobulin binding	GO:0019814//GO:0016020	immunoglobulin complex//membrane	--	--
comp33555_c0	78.4982	23.3783	1.7475	1.5732e-10	2526	XP_003552306.1	PREDICTED: CBL-interacting protein kinase 2-like [Glycine max]	--	--	--	GO:0009103//GO:0007165//GO:0009069//GO:0016310//GO:0006468//GO:0009236//GO:0015994	lipopolysaccharide biosynthetic process//signal transduction//serine family amino acid metabolic process//phosphorylation//protein phosphorylation//cobalamin biosynthetic process//chlorophyll metabolic process	GO:0004672//GO:0016773//GO:0005524//GO:0004674//GO:0008817	protein kinase activity//phosphotransferase activity, alcohol group as acceptor//ATP binding//protein serine/threonine kinase activity//cob(I)yrinic acid a,c-diamide adenosyltransferase activity	GO:0016020	membrane	KOG0583	Serine/threonine protein kinase
comp18175_c0	157.575	46.972	1.7462	8.7257e-21	1945	XP_003542972.1	PREDICTED: pyruvate decarboxylase isozyme 1-like [Glycine max]	K01568	E4.1.1.1, pdc	pyruvate decarboxylase	GO:0019385//GO:0008152	methanogenesis, from acetate//metabolic process	GO:0003824//GO:0030976//GO:0000287	catalytic activity//thiamine pyrophosphate binding//magnesium ion binding	--	--	KOG1184	Thiamine pyrophosphate-requiring enzyme
comp27765_c0	27.3672	8.15933	1.7459	0.00057894	2074	NP_001238042.1	trehalase 1 GMTRE1 [Glycine max] >gi|4559292|gb|AAD22970.1|AF124148_1 trehalase 1 GMTRE1 [Glycine max]	K01194	E3.2.1.28, treA, treF	alpha,alpha-trehalase	GO:0005982//GO:0005985//GO:0005991	starch metabolic process//sucrose metabolic process//trehalose metabolic process	GO:0004555	alpha,alpha-trehalase activity	--	--	KOG0602	Neutral trehalase
comp24650_c0	21.9199	6.54217	1.7444	0.0027353	1384	ACJ84583.1	unknown [Medicago truncatula]	--	--	--	GO:0008152//GO:0009451//GO:0032259//GO:0006400//GO:0008033	metabolic process//RNA modification//methylation//tRNA modification//tRNA processing	GO:0008168//GO:0008176	methyltransferase activity//tRNA (guanine-N7-)-methyltransferase activity	--	--	KOG1269	SAM-dependent methyltransferases
comp31576_c0	658.596	196.78	1.7428	1.3734e-86	2710	XP_003556346.1	PREDICTED: RNA-binding protein Musashi homolog 2-like [Glycine max]	--	--	--	--	--	GO:0003676//GO:0000166	nucleic acid binding//nucleotide binding	--	--	KOG4205	RNA-binding protein musashi/mRNA cleavage and polyadenylation factor I complex, subunit HRP1
comp28709_c0	36.3557	10.8791	1.7406	4.3522e-05	2833	XP_003532690.1	PREDICTED: probable serine/threonine-protein kinase At1g18390-like [Glycine max]	--	--	--	GO:0006468	protein phosphorylation	GO:0004672//GO:0005524	protein kinase activity//ATP binding	--	--	--	--
comp21576_c2	23.6983	7.13023	1.7328	0.0017338	416	ACU24336.1	unknown [Glycine max]	--	--	--	GO:0006804//GO:0055114//GO:0006979	peroxidase reaction//oxidation-reduction process//response to oxidative stress	GO:0020037//GO:0046872//GO:0004601	heme binding//metal ion binding//peroxidase activity	--	--	--	--
comp12560_c0	56.4943	17.0537	1.728	1.3264e-07	959	AFK34710.1	unknown [Medicago truncatula]	K03939	NDUFS6	NADH dehydrogenase (ubiquinone) Fe-S protein 6	GO:0006123//GO:0015992	mitochondrial electron transport, cytochrome c to oxygen//proton transport	GO:0004129	cytochrome-c oxidase activity	GO:0005740//GO:0045277	mitochondrial envelope//respiratory chain complex IV	KOG3456	NADH:ubiquinone oxidoreductase, NDUFS6/13 kDa subunit
comp28561_c0	32.8385	9.92351	1.7265	0.00013112	3669	XP_003601253.1	Boron transporter [Medicago truncatula] >gi|355490301|gb|AES71504.1| Boron transporter [Medicago truncatula]	--	--	--	GO:0015701//GO:0006821//GO:0006820	bicarbonate transport//chloride transport//anion transport	GO:0004252//GO:0016884//GO:0005452	serine-type endopeptidase activity//carbon-nitrogen ligase activity, with glutamine as amido-N-donor//inorganic anion exchanger activity	GO:0016021	integral to membrane	KOG1172	Na+-independent Cl/HCO3 exchanger AE1 and related transporters (SLC4 family)
comp11835_c0	675.851	204.327	1.7258	5.809e-88	2032	AAB99757.1	malate dehydrogenase precursor [Medicago sativa]	--	--	--	GO:0055114//GO:0006694//GO:0046487//GO:0006108//GO:0019643//GO:0044262//GO:0009085//GO:0008207//GO:0008210//GO:0008209//GO:0009089//GO:0006090	oxidation-reduction process//steroid biosynthetic process//glyoxylate metabolic process//malate metabolic process//reductive tricarboxylic acid cycle//cellular carbohydrate metabolic process//lysine biosynthetic process//C21-steroid hormone metabolic process//estrogen metabolic process//androgen metabolic process//lysine biosynthetic process via diaminopimelate//pyruvate metabolic process	GO:0008839//GO:0016491//GO:0030060//GO:0051287//GO:0003854//GO:0016620//GO:0016616//GO:0000166	4-hydroxy-tetrahydrodipicolinate reductase//oxidoreductase activity//L-malate dehydrogenase activity//NAD binding//3-beta-hydroxy-delta5-steroid dehydrogenase activity//oxidoreductase activity, acting on the aldehyde or oxo group of donors, NAD or NADP as acceptor//oxidoreductase activity, acting on the CH-OH group of donors, NAD or NADP as acceptor//nucleotide binding	--	--	KOG1494	NAD-dependent malate dehydrogenase
comp29970_c0	27.9599	8.45336	1.7258	0.00053763	2317	XP_003592693.1	F-box/LRR-repeat protein [Medicago truncatula] >gi|358345302|ref|XP_003636720.1| F-box/LRR-repeat protein [Medicago truncatula] >gi|355481741|gb|AES62944.1| F-box/LRR-repeat protein [Medicago truncatula] >gi|355502655|gb|AES83858.1| F-box/LRR-repeat protein [Medicago truncatula]	--	--	--	GO:0007283	spermatogenesis	GO:0003677//GO:0005515	DNA binding//protein binding	GO:0005634//GO:0000786	nucleus//nucleosome	KOG1947	Leucine rich repeat proteins, some proteins contain F-box
comp21170_c0	119.831	36.2392	1.7254	1.068e-15	1822	NP_001239683.1	uncharacterized protein LOC100786955 [Glycine max] >gi|255639068|gb|ACU19834.1| unknown [Glycine max]	--	--	--	--	--	GO:0008270	zinc ion binding	--	--	KOG3277	Uncharacterized conserved protein
comp19554_c0	31.5978	9.55598	1.7253	0.00018911	1387	AFK42768.1	unknown [Lotus japonicus]	--	--	--	--	--	--	--	--	--	--	--
comp27961_c2	56.8301	17.2008	1.7242	1.253e-07	1640	XP_003625866.1	CONSTANS-like zinc finger protein [Medicago truncatula] >gi|355500881|gb|AES82084.1| CONSTANS-like zinc finger protein [Medicago truncatula]	--	--	--	--	--	GO:0005515//GO:0008270	protein binding//zinc ion binding	GO:0005622	intracellular	--	--
comp28466_c0	54.5901	16.6105	1.7165	2.5878e-07	1098	NP_001237870.1	uncharacterized protein LOC100500169 [Glycine max] >gi|255629522|gb|ACU15107.1| unknown [Glycine max]	K11275	H1_5	histone H1/5	GO:0006334	nucleosome assembly	GO:0003677	DNA binding	GO:0000786//GO:0005634	nucleosome//nucleus	--	--
comp21849_c0	71.1157	21.8317	1.7037	2.4725e-09	1729	O24301.1	RecName: Full=Sucrose synthase 2; AltName: Full=Sucrose-UDP glucosyltransferase 2 >gi|2570067|emb|CAA04512.1| second sucrose synthase [Pisum sativum]	K00695	E2.4.1.13	sucrose synthase	GO:0005985//GO:0005982//GO:0009058	sucrose metabolic process//starch metabolic process//biosynthetic process	GO:0016157	sucrose synthase activity	--	--	--	--
comp26939_c0	21.5477	6.61568	1.7036	0.0035366	1785	XP_003592589.1	Protein TRANSPARENT TESTA [Medicago truncatula] >gi|355481637|gb|AES62840.1| Protein TRANSPARENT TESTA [Medicago truncatula] >gi|388490870|gb|AFK33501.1| unknown [Medicago truncatula]	K03327	TC.MATE, SLC47A, norM, mdtK, dinF	multidrug resistance protein, MATE family	GO:0015893//GO:0006855//GO:0055085//GO:0006810	drug transport//drug transmembrane transport//transmembrane transport//transport	GO:0046872//GO:0005515//GO:0015238//GO:0008270//GO:0015297	metal ion binding//protein binding//drug transmembrane transporter activity//zinc ion binding//antiporter activity	GO:0016020	membrane	KOG1347	Uncharacterized membrane protein, predicted efflux pump
comp41624_c0	32.549	9.99702	1.703	0.00016347	1337	XP_003597387.1	Zinc transporter [Medicago truncatula] >gi|13162619|gb|AAG09635.1| zinc transporter [Medicago truncatula] >gi|87241265|gb|ABD33123.1| Zinc/iron permease [Medicago truncatula] >gi|355486435|gb|AES67638.1| Zinc transporter [Medicago truncatula]	K14709	SLC39A1_2_3, ZIP1_2_3	solute carrier family 39 (zinc transporter), member 1/2/3	GO:0030436//GO:0055085//GO:0006118//GO:0006508//GO:0055114//GO:0030001	asexual sporulation//transmembrane transport//electron transport//proteolysis//oxidation-reduction process//metal ion transport	GO:0004190//GO:0046873//GO:0016655	aspartic-type endopeptidase activity//metal ion transmembrane transporter activity//oxidoreductase activity, acting on NAD(P)H, quinone or similar compound as acceptor	GO:0005886//GO:0016020	plasma membrane//membrane	KOG1558	Fe2+/Zn2+ regulated transporter
comp12536_c0	42.1078	12.9373	1.7025	1.0662e-05	1105	AFK42779.1	unknown [Lotus japonicus]	--	--	--	--	--	--	--	--	--	KOG3290	Peroxisomal phytanoyl-CoA hydroxylase
comp21600_c0	128.182	39.4	1.7019	1.5581e-16	1302	AFK43974.1	unknown [Lotus japonicus]	--	--	--	--	--	GO:0003677//GO:0008270	DNA binding//zinc ion binding	--	--	KOG3173	Predicted Zn-finger protein
comp29511_c0	72.4594	22.2728	1.7019	1.7103e-09	2197	XP_003519307.1	PREDICTED: medium-chain-fatty-acid--CoA ligase-like [Glycine max]	--	--	--	GO:0007165//GO:0008152	signal transduction//metabolic process	GO:0003824//GO:0005179	catalytic activity//hormone activity	GO:0005576	extracellular region	KOG1176	Acyl-CoA synthetase
comp21061_c0	174.581	53.8075	1.698	2.271e-22	1649	XP_003535913.1	PREDICTED: uncharacterized protein LOC100799336 [Glycine max]	--	--	--	--	--	GO:0003676	nucleic acid binding	--	--	KOG2953	mRNA-binding protein Encore
comp18427_c0	52.3597	16.1717	1.695	5.9783e-07	2033	XP_003610946.1	2-succinylbenzoate-CoA ligase [Medicago truncatula] >gi|355512281|gb|AES93904.1| 2-succinylbenzoate-CoA ligase [Medicago truncatula]	--	--	--	GO:0008152	metabolic process	GO:0003824//GO:0016874	catalytic activity//ligase activity	GO:0005634	nucleus	KOG1176	Acyl-CoA synthetase
comp29822_c0	165.141	51.0223	1.6945	4.0321e-21	2621	XP_003519216.1	PREDICTED: sucrose transport protein SUC4-like [Glycine max]	K15378	SLC45A1_2_4	solute carrier family 45, member 1/2/4	GO:0006807//GO:0015770//GO:0055085	nitrogen compound metabolic process//sucrose transport//transmembrane transport	GO:0046914//GO:0003824//GO:0008270//GO:0008515//GO:0003723	transition metal ion binding//catalytic activity//zinc ion binding//sucrose transmembrane transporter activity//RNA binding	GO:0005887	integral to plasma membrane	KOG0637	Sucrose transporter and related proteins
comp23994_c0	324.899	100.411	1.6941	1.7646e-41	1017	XP_003551950.1	PREDICTED: uncharacterized protein LOC100786117 [Glycine max]	--	--	--	GO:0006525//GO:0006814//GO:0071436//GO:0006560//GO:0006090	arginine metabolic process//sodium ion transport//sodium ion export//proline metabolic process//pyruvate metabolic process	GO:0015081//GO:0008948	sodium ion transmembrane transporter activity//oxaloacetate decarboxylase activity	GO:0016020	membrane	--	--
comp26965_c0	510.162	157.748	1.6933	4.3128e-65	2435	AAC08525.1	glucose-6-phosphate/phosphate-translocator precursor [Pisum sativum] >gi|126506772|gb|ABO14803.1| plastid phosphate translocator [Vicia narbonensis]	K15283	SLC35E1	solute carrier family 35, member E1	GO:0055085//GO:0006810//GO:0006629	transmembrane transport//transport//lipid metabolic process	GO:0016627//GO:0005215	oxidoreductase activity, acting on the CH-CH group of donors//transporter activity	GO:0016021//GO:0016020//GO:0005737	integral to membrane//membrane//cytoplasm	KOG1441	Glucose-6-phosphate/phosphate and phosphoenolpyruvate/phosphate antiporter
comp10167_c0	37.2684	11.5407	1.6912	4.5739e-05	1299	AFK37806.1	unknown [Lotus japonicus]	K10689	PEX4	peroxin-4	--	--	GO:0005515//GO:0016881	protein binding//acid-amino acid ligase activity	--	--	KOG0417	Ubiquitin-protein ligase
comp23251_c0	22.9423	7.11112	1.6899	0.002519	1615	AFK35850.1	unknown [Medicago truncatula]	--	--	--	--	--	GO:0046983	protein dimerization activity	--	--	--	--
comp28796_c0	155.472	48.2805	1.6871	8.1748e-20	2294	XP_003525979.1	PREDICTED: vacuolar-processing enzyme-like [Glycine max]	K01369	LGMN	legumain	GO:0006508	proteolysis	GO:0004197	cysteine-type endopeptidase activity	--	--	KOG1349	Gpi-anchor transamidase
comp29816_c0	29.0749	9.04142	1.6852	0.00047781	3454	NP_001238122.1	heat shock protein [Glycine max] >gi|530207|gb|AAA66338.1| heat shock protein [Glycine max]	K03695	clpB	ATP-dependent Clp protease ATP-binding subunit ClpB	GO:0055085//GO:0006281//GO:0006810//GO:0051085//GO:0006950//GO:0006310//GO:0006576//GO:0015979//GO:0070526//GO:0015995//GO:0015994//GO:0030001//GO:0007155//GO:0006355//GO:0019538	transmembrane transport//DNA repair//transport//chaperone mediated protein folding requiring cofactor//response to stress//DNA recombination//cellular biogenic amine metabolic process//photosynthesis//threonylcarbamoyladenosine biosynthetic process//chlorophyll biosynthetic process//chlorophyll metabolic process//metal ion transport//cell adhesion//regulation of transcription, DNA-dependent//prot…	GO:0017111//GO:0003723//GO:0008134//GO:0005198//GO:0005524//GO:0009378//GO:0046873//GO:0003924//GO:0003677//GO:0005525//GO:0016851//GO:0016787//GO:0016301//GO:0016887//GO:0003724	nucleoside-triphosphatase activity//RNA binding//transcription factor binding//structural molecule activity//ATP binding//four-way junction helicase activity//metal ion transmembrane transporter activity//GTPase activity//DNA binding//GTP binding//magnesium chelatase activity//hydrolase activity//kinase activity//ATPase activity//RNA helicase activity	GO:0019028//GO:0016021//GO:0009379//GO:0016020//GO:0005667//GO:0010007//GO:0005657//GO:0009507//GO:0005604	viral capsid//integral to membrane//Holliday junction helicase complex//membrane//transcription factor complex//magnesium chelatase complex//replication fork//chloroplast//basement membrane	KOG1051	Chaperone HSP104 and related ATP-dependent Clp proteases
comp16547_c0	47.4372	14.7765	1.6827	2.704e-06	226	--	--	--	--	--	--	--	--	--	--	--	--	--
comp21899_c0	24.7455	7.71829	1.6808	0.0015996	892	XP_003588562.1	hypothetical protein MTR_1g008620 [Medicago truncatula] >gi|355477610|gb|AES58813.1| hypothetical protein MTR_1g008620 [Medicago truncatula]	--	--	--	--	--	--	--	GO:0016020	membrane	--	--
comp27866_c0	104.03	32.4903	1.6789	2.7389e-13	1966	XP_003542829.1	PREDICTED: uncharacterized protein At5g39865-like [Glycine max]	--	--	--	GO:0007165//GO:0006118//GO:0006355//GO:0045454//GO:0043401	signal transduction//electron transport//regulation of transcription, DNA-dependent//cell redox homeostasis//steroid hormone mediated signaling pathway	GO:0003707//GO:0009055//GO:0003700//GO:0015035	steroid hormone receptor activity//electron carrier activity//sequence-specific DNA binding transcription factor activity//protein disulfide oxidoreductase activity	GO:0005634//GO:0005667	nucleus//transcription factor complex	KOG2824	Glutaredoxin-related protein
comp12018_c0	102.545	32.1228	1.6746	4.5438e-13	1689	NP_001238460.1	alternative oxidase 3, mitochondrial [Glycine max] >gi|3023305|sp|O03376.1|AOX3_SOYBN RecName: Full=Alternative oxidase 3, mitochondrial; Flags: Precursor >gi|1946338|gb|AAB97286.1| alternative oxidase 2b [Glycine max]	--	--	--	GO:0055114//GO:0007585//GO:0022900//GO:0019538//GO:0006744//GO:0006118	oxidation-reduction process//respiratory gaseous exchange//electron transport chain//protein metabolic process//ubiquinone biosynthetic process//electron transport	GO:0009916//GO:0046872	alternative oxidase activity//metal ion binding	GO:0070469//GO:0005743//GO:0016021	respiratory chain//mitochondrial inner membrane//integral to membrane	--	--
comp19451_c0	78.7922	24.6985	1.6736	3.9728e-10	1350	XP_003522333.1	PREDICTED: uncharacterized protein At1g32220, chloroplastic-like [Glycine max]	--	--	--	GO:0045226//GO:0008207//GO:0009117//GO:0008209//GO:0008210//GO:0009225//GO:0030639//GO:0019872//GO:0055114//GO:0008152//GO:0006694//GO:0044237	extracellular polysaccharide biosynthetic process//C21-steroid hormone metabolic process//nucleotide metabolic process//androgen metabolic process//estrogen metabolic process//nucleotide-sugar metabolic process//polyketide biosynthetic process//streptomycin biosynthetic process//oxidation-reduction process//metabolic process//steroid biosynthetic process//cellular metabolic process	GO:0000166//GO:0003824//GO:0016616//GO:0003854//GO:0050662//GO:0016491//GO:0008831	nucleotide binding//catalytic activity//oxidoreductase activity, acting on the CH-OH group of donors, NAD or NADP as acceptor//3-beta-hydroxy-delta5-steroid dehydrogenase activity//coenzyme binding//oxidoreductase activity//dTDP-4-dehydrorhamnose reductase activity	--	--	KOG4288	Predicted oxidoreductase
comp23199_c0	83.1406	26.0952	1.6718	1.1834e-10	1427	AFK46496.1	unknown [Medicago truncatula]	--	--	--	GO:0015994//GO:0015996	chlorophyll metabolic process//chlorophyll catabolic process	GO:0016787//GO:0047746	hydrolase activity//chlorophyllase activity	--	--	KOG4178	Soluble epoxide hydrolase
comp16364_c0	67.9931	21.3429	1.6716	9.0029e-09	1266	BAA85654.1	hsr203J homolog [Pisum sativum]	--	--	--	GO:0015996//GO:0008152//GO:0006508//GO:0015994	chlorophyll catabolic process//metabolic process//proteolysis//chlorophyll metabolic process	GO:0008236//GO:0047746//GO:0016787	serine-type peptidase activity//chlorophyllase activity//hydrolase activity	--	--	KOG1515	Arylacetamide deacetylase
comp18490_c0	69.5234	21.8317	1.6711	5.876e-09	1553	XP_003550230.1	PREDICTED: E3 ubiquitin-protein ligase AIP2-like isoform 1 [Glycine max]	K16274	AIP2	E3 ubiquitin-protein ligase AIP2	GO:0007275//GO:0016567//GO:0007219	multicellular organismal development//protein ubiquitination//Notch signaling pathway	GO:0005515//GO:0046872//GO:0003723//GO:0008270//GO:0004842	protein binding//metal ion binding//RNA binding//zinc ion binding//ubiquitin-protein ligase activity	GO:0005680//GO:0016021	anaphase-promoting complex//integral to membrane	KOG0800	FOG: Predicted E3 ubiquitin ligase
comp36211_c0	39.7867	12.4963	1.6708	2.5711e-05	1388	NP_001241539.1	uncharacterized protein LOC100795117 [Glycine max] >gi|255638794|gb|ACU19701.1| unknown [Glycine max] >gi|255646992|gb|ACU23965.1| unknown [Glycine max]	--	--	--	--	--	GO:0008270	zinc ion binding	GO:0005622	intracellular	--	--
comp24863_c0	143.302	45.0836	1.6684	4.457e-18	1422	AFK47493.1	unknown [Medicago truncatula]	--	--	--	--	--	--	--	--	--	KOG2620	Prohibitins and stomatins of the PID superfamily
comp27679_c0	852.34	268.283	1.6677	3.7661e-107	1907	XP_003529385.1	PREDICTED: uncharacterized RNA-binding protein C23E6.01c-like [Glycine max]	--	--	--	GO:0006825//GO:0006915//GO:0035434//GO:0006919	copper ion transport//apoptotic process//copper ion transmembrane transport//activation of cysteine-type endopeptidase activity involved in apoptotic process	GO:0003676//GO:0005375//GO:0000166	nucleic acid binding//copper ion transmembrane transporter activity//nucleotide binding	GO:0005739//GO:0016021	mitochondrion//integral to membrane	KOG0118	FOG: RRM domain
comp24419_c0	84.2883	26.5362	1.6674	9.1634e-11	1423	XP_002529459.1	Cell differentiation protein rcd1, putative [Ricinus communis] >gi|223531075|gb|EEF32925.1| Cell differentiation protein rcd1, putative [Ricinus communis]	K12606	RCD1, CNOT9, CAF40	CCR4-NOT transcription complex subunit 9	GO:0016192//GO:0006886//GO:0006952	vesicle-mediated transport//intracellular protein transport//defense response	--	--	GO:0030131	clathrin adaptor complex	KOG3036	Protein involved in cell differentiation/sexual development
comp24025_c0	28.9446	9.11493	1.667	0.00054211	1428	XP_003542914.1	PREDICTED: tubby-like F-box protein 6-like [Glycine max]	--	--	--	--	--	GO:0005515	protein binding	--	--	KOG2502	Tub family proteins
comp10737_c0	204.158	64.4021	1.6645	1.3108e-25	1164	XP_003532707.1	PREDICTED: probable phospholipid hydroperoxide glutathione peroxidase [Glycine max]	K00432	E1.11.1.9	glutathione peroxidase	GO:0006979//GO:0055114//GO:0006749//GO:0006804//GO:0006396	response to oxidative stress//oxidation-reduction process//glutathione metabolic process//peroxidase reaction//RNA processing	GO:0003723//GO:0016491//GO:0016209//GO:0004602	RNA binding//oxidoreductase activity//antioxidant activity//glutathione peroxidase activity	--	--	KOG1651	Glutathione peroxidase
comp22156_c0	20.9261	6.61568	1.6613	0.0049065	1083	XP_003622189.1	Protein CREG1 [Medicago truncatula] >gi|355497204|gb|AES78407.1| Protein CREG1 [Medicago truncatula]	--	--	--	GO:0055114//GO:0008615	oxidation-reduction process//pyridoxine biosynthetic process	GO:0004733//GO:0016491//GO:0010181	pyridoxamine-phosphate oxidase activity//oxidoreductase activity//FMN binding	--	--	--	--
comp16836_c0	36.8094	11.6877	1.6551	6.5292e-05	1725	XP_003593736.1	GDSL esterase/lipase [Medicago truncatula] >gi|355482784|gb|AES63987.1| GDSL esterase/lipase [Medicago truncatula]	--	--	--	GO:0006629	lipid metabolic process	GO:0016788	hydrolase activity, acting on ester bonds	--	--	--	--
comp25153_c0	166.311	52.8151	1.6549	9.3057e-21	930	ACJ83924.1	unknown [Medicago truncatula] >gi|388517399|gb|AFK46761.1| unknown [Medicago truncatula]	--	--	--	GO:0006744//GO:0006814//GO:0006120//GO:0006950//GO:0055114//GO:0015992//GO:0042773	ubiquinone biosynthetic process//sodium ion transport//mitochondrial electron transport, NADH to ubiquinone//response to stress//oxidation-reduction process//proton transport//ATP synthesis coupled electron transport	GO:0008137	NADH dehydrogenase (ubiquinone) activity	--	--	--	--
comp10698_c0	1717.8	545.867	1.6539	1.9547e-214	1537	P32289.1	RecName: Full=Glutamine synthetase nodule isozyme; Short=GS; AltName: Full=Glutamate--ammonia ligase >gi|170637|gb|AAA34239.1| glutamine synthetase [Vigna aconitifolia] >gi|1094850|prf||2106409A Gln synthetase	K01915	glnA	glutamine synthetase	GO:0019058//GO:0009252//GO:0006807//GO:0006542//GO:0009399//GO:0006313	viral infectious cycle//peptidoglycan biosynthetic process//nitrogen compound metabolic process//glutamine biosynthetic process//nitrogen fixation//transposition, DNA-mediated	GO:0005524//GO:0004356//GO:0004803//GO:0003677	ATP binding//glutamate-ammonia ligase activity//transposase activity//DNA binding	GO:0005737	cytoplasm	KOG0683	Glutamine synthetase
comp12584_c0	137.708	43.8531	1.6509	3.3932e-17	1103	XP_003552827.1	PREDICTED: wound-induced protein 1-like [Glycine max]	--	--	--	GO:0006886//GO:0016192	intracellular protein transport//vesicle-mediated transport	GO:0005198	structural molecule activity	GO:0030126	COPI vesicle coat	--	--
comp20159_c0	159.553	50.8804	1.6489	7.4764e-20	1202	XP_002308739.1	predicted protein [Populus trichocarpa] >gi|118487262|gb|ABK95459.1| unknown [Populus trichocarpa] >gi|222854715|gb|EEE92262.1| predicted protein [Populus trichocarpa]	K07976	RAB	Rab family, other	GO:0007264//GO:0015031	small GTPase mediated signal transduction//protein transport	GO:0005525//GO:0003924	GTP binding//GTPase activity	GO:0005737//GO:0005622//GO:0005773//GO:0005634//GO:0005886	cytoplasm//intracellular//vacuole//nucleus//plasma membrane	KOG0098	GTPase Rab2, small G protein superfamily
comp29657_c2	49.8037	15.896	1.6476	1.8883e-06	1806	XP_003536613.1	PREDICTED: uncharacterized protein LOC100778095 isoform 1 [Glycine max]	--	--	--	GO:0042742//GO:0006813	defense response to bacterium//potassium ion transport	GO:0005249	voltage-gated potassium channel activity	GO:0005576//GO:0008076	extracellular region//voltage-gated potassium channel complex	--	--
comp24346_c0	100.634	32.1228	1.6474	1.2748e-12	1792	XP_003543612.1	PREDICTED: IAA-amino acid hydrolase ILR1-like 4-like [Glycine max]	K14664	ILR1	IAA-amino acid hydrolase	GO:0008152	metabolic process	GO:0016787	hydrolase activity	--	--	--	--
comp13013_c0	109.048	34.8514	1.6457	1.2276e-13	1285	AFK40032.1	unknown [Lotus japonicus]	--	--	--	--	--	--	--	--	--	--	--
comp20095_c0	33.5789	10.7321	1.6456	0.00016979	1343	XP_003602205.1	Abscisic acid receptor PYL8 [Medicago truncatula] >gi|355491253|gb|AES72456.1| Abscisic acid receptor PYL8 [Medicago truncatula] >gi|388519263|gb|AFK47693.1| unknown [Medicago truncatula]	K14496	PYL	abscisic acid receptor PYR/PYL family	GO:0009607//GO:0006952	response to biotic stimulus//defense response	--	--	--	--	--	--
comp12950_c2	32.5077	10.4381	1.6389	0.0002353	2031	XP_003519160.1	PREDICTED: cellulose synthase A catalytic subunit 7 [UDP-forming]-like [Glycine max]	K10999	CESA	cellulose synthase A	GO:0005985//GO:0030244//GO:0005982//GO:0006011	sucrose metabolic process//cellulose biosynthetic process//starch metabolic process//UDP-glucose metabolic process	GO:0008270//GO:0016760//GO:0046872	zinc ion binding//cellulose synthase (UDP-forming) activity//metal ion binding	GO:0016021//GO:0016020	integral to membrane//membrane	--	--
comp32962_c0	36.8503	11.8347	1.6387	7.166e-05	909	AFK43475.1	unknown [Medicago truncatula]	--	--	--	--	--	--	--	--	--	--	--
comp28009_c0	90.6989	29.1825	1.636	2.4573e-11	1894	XP_003523896.1	PREDICTED: serpin-ZX-like [Glycine max]	K13963	SERPINB	serpin B	--	--	GO:0004867	serine-type endopeptidase inhibitor activity	--	--	KOG2392	Serpin
comp31898_c0	250.505	80.7112	1.634	8.0408e-31	1693	XP_003608344.1	hypothetical protein MTR_4g092850 [Medicago truncatula] >gi|355509399|gb|AES90541.1| hypothetical protein MTR_4g092850 [Medicago truncatula]	--	--	--	--	--	GO:0005515	protein binding	--	--	--	--
comp23220_c0	215.296	69.3911	1.6335	1.7722e-26	2047	XP_003542129.1	PREDICTED: 4-coumarate--CoA ligase 1-like [Glycine max]	K01904	E6.2.1.12	4-coumarate--CoA ligase	GO:0007618//GO:0008152	mating//metabolic process	GO:0003824	catalytic activity	GO:0005576	extracellular region	KOG1176	Acyl-CoA synthetase
comp24201_c0	27.7932	8.96792	1.6319	0.00086791	1302	XP_003554527.1	PREDICTED: epoxide hydrolase 2-like [Glycine max]	--	--	--	GO:0015994//GO:0008152//GO:0015996	chlorophyll metabolic process//metabolic process//chlorophyll catabolic process	GO:0003824//GO:0047746	catalytic activity//chlorophyllase activity	--	--	KOG4178	Soluble epoxide hydrolase
comp21809_c1	83.845	27.0978	1.6295	1.8091e-10	1405	XP_003630852.1	hypothetical protein MTR_8g104210 [Medicago truncatula] >gi|355524874|gb|AET05328.1| hypothetical protein MTR_8g104210 [Medicago truncatula]	--	--	--	GO:0006281//GO:0006310	DNA repair//DNA recombination	GO:0003677//GO:0009378	DNA binding//four-way junction helicase activity	GO:0005657//GO:0009379	replication fork//Holliday junction helicase complex	--	--
comp19080_c0	93.0133	30.0646	1.6294	1.4449e-11	1067	XP_003594498.1	Peroxidase [Medicago truncatula] >gi|355483546|gb|AES64749.1| Peroxidase [Medicago truncatula]	K00430	E1.11.1.7	peroxidase	GO:0006804//GO:0055114//GO:0006979	peroxidase reaction//oxidation-reduction process//response to oxidative stress	GO:0020037//GO:0046872//GO:0004601	heme binding//metal ion binding//peroxidase activity	--	--	--	--
comp29490_c0	76.5105	24.772	1.6269	1.4496e-09	3001	XP_003524558.1	PREDICTED: galactinol--sucrose galactosyltransferase-like [Glycine max] >gi|187610416|gb|ACD13462.1| raffionse synthase 3 [Glycine max]	--	--	--	GO:0008152//GO:0055114	metabolic process//oxidation-reduction process	GO:0016706//GO:0003824	oxidoreductase activity, acting on paired donors, with incorporation or reduction of molecular oxygen, 2-oxoglutarate as one donor, and incorporation of one atom each of oxygen into both donors//catalytic activity	--	--	--	--
comp13045_c0	107.594	34.844	1.6266	2.6741e-13	1748	ACJ84890.1	unknown [Medicago truncatula]	K03875	SKP2, FBXL1	F-box and leucine-rich repeat protein 1 (S-phase kinase-associated protein 2)	--	--	GO:0005515	protein binding	--	--	KOG1947	Leucine rich repeat proteins, some proteins contain F-box
comp25569_c0	102.706	33.2989	1.625	1.077e-12	2043	XP_003623663.1	Auxin efflux carrier component auxin transport protein [Medicago truncatula] >gi|355498678|gb|AES79881.1| Auxin efflux carrier component auxin transport protein [Medicago truncatula]	--	--	--	GO:0055085	transmembrane transport	--	--	GO:0016021	integral to membrane	KOG2722	Predicted membrane protein
comp24626_c0	100.992	32.7843	1.6232	1.7682e-12	2220	XP_003603691.1	Glutamyl-tRNA reductase [Medicago truncatula] >gi|355492739|gb|AES73942.1| Glutamyl-tRNA reductase [Medicago truncatula]	K02492	hemA	glutamyl-tRNA reductase	GO:0006098//GO:0055114//GO:0006813//GO:0008152//GO:0015940//GO:0006779//GO:0006782//GO:0019521//GO:0006769//GO:0019354//GO:0046497//GO:0033014//GO:0009089//GO:0009085	pentose-phosphate shunt//oxidation-reduction process//potassium ion transport//metabolic process//pantothenate biosynthetic process//porphyrin-containing compound biosynthetic process//protoporphyrinogen IX biosynthetic process//D-gluconate metabolic process//nicotinamide metabolic process//siroheme biosynthetic process//nicotinate nucleotide metabolic process//tetrapyrrole biosynthetic process//…	GO:0016491//GO:0004616//GO:0043115//GO:0048037//GO:0005198//GO:0008839//GO:0008883//GO:0003953//GO:0003824//GO:0008677//GO:0016620//GO:0050661//GO:0016616	oxidoreductase activity//phosphogluconate dehydrogenase (decarboxylating) activity//precorrin-2 dehydrogenase activity//cofactor binding//structural molecule activity//4-hydroxy-tetrahydrodipicolinate reductase//glutamyl-tRNA reductase activity//NAD+ nucleosidase activity//catalytic activity//2-dehydropantoate 2-reductase activity//oxidoreductase activity, acting on the aldehyde or oxo group of d…	GO:0012506	vesicle membrane	--	--
comp18380_c0	44.6025	14.481	1.623	9.6887e-06	2147	XP_003551041.1	PREDICTED: uncharacterized protein LOC100780209 [Glycine max]	--	--	--	GO:0006886	intracellular protein transport	GO:0046872//GO:0017137//GO:0008270	metal ion binding//Rab GTPase binding//zinc ion binding	--	--	KOG1843	Uncharacterized conserved protein
comp16343_c1	55.627	18.0828	1.6212	4.8253e-07	1620	XP_003623041.1	Laccase [Medicago truncatula] >gi|358345007|ref|XP_003636576.1| Laccase [Medicago truncatula] >gi|355498056|gb|AES79259.1| Laccase [Medicago truncatula] >gi|355502511|gb|AES83714.1| Laccase [Medicago truncatula]	--	--	--	GO:0046274//GO:0055114	lignin catabolic process//oxidation-reduction process	GO:0016491//GO:0005507//GO:0052716	oxidoreductase activity//copper ion binding//hydroquinone:oxygen oxidoreductase activity	GO:0048046	apoplast	KOG1263	Multicopper oxidases
comp26519_c0	232.144	75.4878	1.6207	2.5902e-28	2224	XP_003638081.1	NPL4-like protein [Medicago truncatula] >gi|355504016|gb|AES85219.1| NPL4-like protein [Medicago truncatula]	K14015	NPLOC4, NPL4	nuclear protein localization protein 4 homolog	--	--	GO:0005515	protein binding	--	--	KOG2834	Nuclear pore complex, rNpl4 component (sc Npl4)
comp23453_c0	38.8359	12.6433	1.619	4.7672e-05	3791	XP_003607206.1	hypothetical protein MTR_4g074460 [Medicago truncatula] >gi|355508261|gb|AES89403.1| hypothetical protein MTR_4g074460 [Medicago truncatula]	--	--	--	GO:0006807//GO:0006952	nitrogen compound metabolic process//defense response	GO:0046914//GO:0003824	transition metal ion binding//catalytic activity	--	--	--	--
comp30721_c0	28.0823	9.14874	1.618	0.00085961	3235	XP_003623519.1	D-alanine--D-alanine ligase [Medicago truncatula] >gi|355498534|gb|AES79737.1| D-alanine--D-alanine ligase [Medicago truncatula]	--	--	--	GO:0046436//GO:0009252	D-alanine metabolic process//peptidoglycan biosynthetic process	GO:0046872//GO:0005524//GO:0008716	metal ion binding//ATP binding//D-alanine-D-alanine ligase activity	GO:0005618//GO:0005737	cell wall//cytoplasm	--	--
comp16748_c0	83.2511	27.1243	1.6179	2.5403e-10	843	XP_003593318.1	hypothetical protein MTR_2g010160 [Medicago truncatula] >gi|124359217|gb|ABN05728.1| Octicosapeptide/Phox/Bem1p [Medicago truncatula] >gi|355482366|gb|AES63569.1| hypothetical protein MTR_2g010160 [Medicago truncatula]	--	--	--	--	--	GO:0005515	protein binding	--	--	--	--
comp26716_c0	288.402	94.0896	1.616	4.6475e-35	1058	XP_003604505.1	Disease resistance response protein [Medicago truncatula] >gi|355505560|gb|AES86702.1| Disease resistance response protein [Medicago truncatula]	--	--	--	--	--	--	--	--	--	--	--
comp12598_c0	57.3694	18.7444	1.6138	3.2446e-07	877	XP_002301801.1	predicted protein [Populus trichocarpa] >gi|222843527|gb|EEE81074.1| predicted protein [Populus trichocarpa]	--	--	--	--	--	--	--	--	--	--	--
comp17002_c0	320.569	104.969	1.6107	7.6983e-39	1091	ACU14858.1	unknown [Glycine max]	--	--	--	GO:0042742//GO:0050832	defense response to bacterium//defense response to fungus	GO:0008061	chitin binding	--	--	--	--
comp30658_c0	31.4204	10.2911	1.6103	0.0003701	2802	XP_003601419.1	Primary amine oxidase [Medicago truncatula] >gi|355490467|gb|AES71670.1| Primary amine oxidase [Medicago truncatula]	--	--	--	GO:0055114//GO:0009308	oxidation-reduction process//amine metabolic process	GO:0048038//GO:0005507//GO:0008131	quinone binding//copper ion binding//primary amine oxidase activity	--	--	KOG1186	Copper amine oxidase
comp28084_c0	33.1706	10.8784	1.6084	0.00023417	1255	XP_003532073.1	PREDICTED: reticulon-like protein B8-like [Glycine max]	--	--	--	--	--	--	--	GO:0005783	endoplasmic reticulum	--	--
comp27961_c0	49.4646	16.2452	1.6064	2.9377e-06	1093	ACU23514.1	unknown [Glycine max]	K07018	K07018	--	GO:0006508//GO:0008152//GO:0006631	proteolysis//metabolic process//fatty acid metabolic process	GO:0004177//GO:0016787//GO:0016746//GO:0008236	aminopeptidase activity//hydrolase activity//transferase activity, transferring acyl groups//serine-type peptidase activity	--	--	--	--
comp11967_c0	27.5033	9.04142	1.605	0.0010606	1326	XP_003526666.1	PREDICTED: uncharacterized protein LOC100798371 [Glycine max]	--	--	--	--	--	--	--	--	--	--	--
comp30487_c0	50.0879	16.4657	1.605	2.5312e-06	1903	ACU24192.1	unknown [Glycine max]	--	--	--	GO:0030259//GO:0008152//GO:0005975	lipid glycosylation//metabolic process//carbohydrate metabolic process	GO:0016758	transferase activity, transferring hexosyl groups	--	--	KOG1192	UDP-glucuronosyl and UDP-glucosyl transferase
comp25948_c0	39.7049	13.0843	1.6015	4.2662e-05	2125	XP_003539469.1	PREDICTED: TGACG-sequence-specific DNA-binding protein TGA-2.1-like [Glycine max]	K14431	TGA	transcription factor TGA	GO:0019069//GO:0015031//GO:0016485//GO:0006355//GO:0006351	viral capsid assembly//protein transport//protein processing//regulation of transcription, DNA-dependent//transcription, DNA-dependent	GO:0003677//GO:0003700//GO:0008565//GO:0043565	DNA binding//sequence-specific DNA binding transcription factor activity//protein transporter activity//sequence-specific DNA binding	GO:0005667//GO:0005634	transcription factor complex//nucleus	--	--
comp19203_c0	121.304	39.9881	1.601	1.0163e-14	1824	XP_003552120.1	PREDICTED: uncharacterized protein LOC100791777 [Glycine max]	--	--	--	--	--	GO:0004867//GO:0008270	serine-type endopeptidase inhibitor activity//zinc ion binding	--	--	KOG1609	Protein involved in mRNA turnover and stability
comp11809_c0	25.1054	8.29312	1.598	0.0020554	861	XP_003638064.1	SNF1-related protein kinase regulatory subunit beta-2 [Medicago truncatula] >gi|217075648|gb|ACJ86184.1| unknown [Medicago truncatula] >gi|355503999|gb|AES85202.1| SNF1-related protein kinase regulatory subunit beta-2 [Medicago truncatula] >gi|388509600|gb|AFK42866.1| unknown [Medicago truncatula]	--	--	--	GO:0016310	phosphorylation	GO:0005515//GO:0016301	protein binding//kinase activity	--	--	KOG1616	Protein involved in Snf1 protein kinase complex assembly
comp25283_c0	27.3379	9.04363	1.5959	0.001157	1490	XP_002265436.1	PREDICTED: E3 ubiquitin-protein ligase BAH1 [Vitis vinifera] >gi|297743873|emb|CBI36843.3| unnamed protein product [Vitis vinifera]	K16275	BAH, NLA	E3 ubiquitin-protein ligase BAH	--	--	GO:0008270//GO:0005515//GO:0046872	zinc ion binding//protein binding//metal ion binding	--	--	KOG1001	Helicase-like transcription factor HLTF/DNA helicase RAD5, DEAD-box superfamily
comp12775_c0	41.0689	13.5989	1.5946	3.1017e-05	505	XP_003555776.1	PREDICTED: aspartic proteinase [Glycine max]	K08245	E3.4.23.40	phytepsin	GO:0006508//GO:0006629	proteolysis//lipid metabolic process	GO:0004190	aspartic-type endopeptidase activity	--	--	--	--
comp12475_c0	84.529	28.0086	1.5936	2.566e-10	1328	XP_003624460.1	GEM-like protein [Medicago truncatula] >gi|355499475|gb|AES80678.1| GEM-like protein [Medicago truncatula]	--	--	--	--	--	--	--	--	--	--	--
comp24690_c0	67.4187	22.3625	1.5921	2.6992e-08	1835	XP_003552370.1	PREDICTED: selenium-binding protein 1-like [Glycine max]	--	--	--	--	--	GO:0008430	selenium binding	--	--	KOG0918	Selenium-binding protein
comp23719_c0	46.6411	15.5101	1.5884	7.3619e-06	2452	XP_003534862.1	PREDICTED: vacuolar-sorting receptor 7-like [Glycine max]	--	--	--	GO:0006355//GO:0040007//GO:0007165//GO:0008283	regulation of transcription, DNA-dependent//growth//signal transduction//cell proliferation	GO:0008083//GO:0003677//GO:0005125//GO:0005509	growth factor activity//DNA binding//cytokine activity//calcium ion binding	GO:0016021	integral to membrane	KOG1215	Low-density lipoprotein receptors containing Ca2+-binding EGF-like domains
comp10447_c0	34.6997	11.5407	1.5882	0.00017602	1334	XP_003612610.1	hypothetical protein MTR_5g026910 [Medicago truncatula] >gi|355513945|gb|AES95568.1| hypothetical protein MTR_5g026910 [Medicago truncatula]	--	--	--	--	--	--	--	--	--	--	--
comp24677_c0	70.2265	23.3754	1.587	1.3639e-08	2157	XP_003544873.1	PREDICTED: laccase-4-like [Glycine max]	--	--	--	GO:0055114//GO:0009405//GO:0046080	oxidation-reduction process//pathogenesis//dUTP metabolic process	GO:0003725//GO:0005507//GO:0003950//GO:0016787//GO:0016491	double-stranded RNA binding//copper ion binding//NAD+ ADP-ribosyltransferase activity//hydrolase activity//oxidoreductase activity	GO:0005576	extracellular region	KOG1263	Multicopper oxidases
comp19344_c0	99.5082	33.1519	1.5857	5.1603e-12	978	AFK46793.1	unknown [Lotus japonicus]	--	--	--	--	--	--	--	--	--	--	--
comp25506_c0	382.004	127.315	1.5852	1.6516e-45	2051	ABC59086.1	cytochrome P450 monooxygenase CYP98A37 [Medicago truncatula]	K09754	CYP98A3, C3'H	coumaroylquinate(coumaroylshikimate) 3'-monooxygenase	GO:0006118//GO:0007186//GO:0055114	electron transport//G-protein coupled receptor signaling pathway//oxidation-reduction process	GO:0004930//GO:0009055//GO:0016705//GO:0020037//GO:0004497//GO:0005506	G-protein coupled receptor activity//electron carrier activity//oxidoreductase activity, acting on paired donors, with incorporation or reduction of molecular oxygen//heme binding//monooxygenase activity//iron ion binding	GO:0016021	integral to membrane	KOG0156	Cytochrome P450 CYP2 subfamily
comp29597_c0	77.2549	25.8011	1.5822	2.1893e-09	1675	P93324.1	RecName: Full=Isoliquiritigenin 2'-O-methyltransferase; Short=MsCHMT; AltName: Full=Chalcone O-methyltransferase; Short=ChOMT; AltName: Full=Licodione 2'-O-methyltransferase; Short=MsLMT >gi|13399462|pdb|1FP1|D Chain D, Crystal Structure Analysis Of Chalcone O-Methyltransferase >gi|1843462|gb|AAB48059.1| isoliquiritigenin 2'-O-methyltransferase [Medicago sativa]	--	--	--	GO:0008152//GO:0032259	metabolic process//methylation	GO:0046983//GO:0030751//GO:0008168//GO:0008171//GO:0033802	protein dimerization activity//licodione 2'-O-methyltransferase activity//methyltransferase activity//O-methyltransferase activity//isoliquiritigenin 2'-O-methyltransferase activity	--	--	--	--
comp22327_c0	22.2161	7.42426	1.5813	0.0046776	1779	XP_003520922.1	PREDICTED: inactive rhomboid protein 1-like [Glycine max]	--	--	--	GO:0006508	proteolysis	GO:0004252	serine-type endopeptidase activity	GO:0016021	integral to membrane	KOG2289	Rhomboid family proteins
comp28893_c0	111.204	37.1948	1.58	2.484e-13	1963	XP_003589112.1	hypothetical protein MTR_1g018610 [Medicago truncatula] >gi|355478160|gb|AES59363.1| hypothetical protein MTR_1g018610 [Medicago truncatula]	--	--	--	GO:0044237	cellular metabolic process	GO:0050662//GO:0003824//GO:0000166	coenzyme binding//catalytic activity//nucleotide binding	--	--	--	--
comp25477_c0	26.1393	8.74739	1.5793	0.0017126	822	--	--	--	--	--	--	--	--	--	--	--	--	--
comp24179_c0	150.597	50.4034	1.5791	6.0786e-18	2561	XP_003542457.1	PREDICTED: uncharacterized protein LOC100804386 [Glycine max]	--	--	--	GO:0009451//GO:0008033//GO:0006400	RNA modification//tRNA processing//tRNA modification	GO:0008176//GO:0016757	tRNA (guanine-N7-)-methyltransferase activity//transferase activity, transferring glycosyl groups	GO:0016020	membrane	--	--
comp24880_c0	30.7805	10.3322	1.5749	0.00053308	1992	XP_003588823.1	CBL-interacting protein kinase [Medicago truncatula] >gi|355477871|gb|AES59074.1| CBL-interacting protein kinase [Medicago truncatula]	--	--	--	GO:0016310//GO:0006468//GO:0009103//GO:0007165//GO:0009069	phosphorylation//protein phosphorylation//lipopolysaccharide biosynthetic process//signal transduction//serine family amino acid metabolic process	GO:0004674//GO:0016773//GO:0004672//GO:0005524	protein serine/threonine kinase activity//phosphotransferase activity, alcohol group as acceptor//protein kinase activity//ATP binding	GO:0016020	membrane	KOG0583	Serine/threonine protein kinase
comp27155_c1	48.6097	16.3187	1.5747	4.8958e-06	745	XP_003621395.1	LYR motif-containing protein 4B [Medicago truncatula] >gi|355496410|gb|AES77613.1| LYR motif-containing protein 4B [Medicago truncatula]	--	--	--	--	--	--	--	--	--	KOG3801	Uncharacterized conserved protein BCN92
comp21376_c0	25.382	8.52687	1.5737	0.0021203	1174	AFK47011.1	unknown [Lotus japonicus]	K13528	MED20	mediator of RNA polymerase II transcription subunit 20	GO:0006357	regulation of transcription from RNA polymerase II promoter	GO:0001104	RNA polymerase II transcription cofactor activity	GO:0016592	mediator complex	--	--
comp19729_c0	50.9762	17.1272	1.5735	2.6343e-06	1025	AFK46816.1	unknown [Medicago truncatula]	--	--	--	GO:0006810	transport	--	--	GO:0005622	intracellular	--	--
comp21919_c0	91.8739	30.8812	1.5729	4.9653e-11	1220	XP_003606406.1	Fasciclin-like arabinogalactan protein [Medicago truncatula] >gi|355507461|gb|AES88603.1| Fasciclin-like arabinogalactan protein [Medicago truncatula]	--	--	--	--	--	--	--	--	--	--	--
comp21745_c0	124.695	41.9728	1.5709	7.868e-15	971	AFK43408.1	unknown [Lotus japonicus]	K03676	grxC, GLRX, GLRX2	glutaredoxin 3	GO:0006118//GO:0045454//GO:0015979	electron transport//cell redox homeostasis//photosynthesis	GO:0015035//GO:0005515//GO:0009055	protein disulfide oxidoreductase activity//protein binding//electron carrier activity	--	--	KOG1752	Glutaredoxin and related proteins
comp15960_c0	35.7837	12.0545	1.5697	0.00014924	1248	AFK41588.1	unknown [Medicago truncatula]	--	--	--	--	--	--	--	--	--	--	--
comp20354_c0	467.99	157.946	1.567	4.4515e-55	1215	NP_001242707.1	uncharacterized protein LOC100777419 [Glycine max] >gi|255634955|gb|ACU17836.1| unknown [Glycine max]	K09873	TIP	aquaporin TIP	GO:0006810	transport	GO:0005215	transporter activity	GO:0016020//GO:0016021	membrane//integral to membrane	KOG0223	Aquaporin (major intrinsic protein family)
comp26203_c0	33.5003	11.3165	1.5657	0.00027486	1992	XP_003625059.1	UDP-sulfoquinovose synthase [Medicago truncatula] >gi|355500074|gb|AES81277.1| UDP-sulfoquinovose synthase [Medicago truncatula]	K06118	E3.13.1.1, sqd1, sqdb	UDP-sulfoquinovose synthase	GO:0055114//GO:0044237//GO:0009058	oxidation-reduction process//cellular metabolic process//biosynthetic process	GO:0016616//GO:0005515//GO:0050662//GO:0051287//GO:0000166//GO:0016491//GO:0003824	oxidoreductase activity, acting on the CH-OH group of donors, NAD or NADP as acceptor//protein binding//coenzyme binding//NAD binding//nucleotide binding//oxidoreductase activity//catalytic activity	--	--	KOG1371	UDP-glucose 4-epimerase/UDP-sulfoquinovose synthase
comp17816_c0	42.6434	14.4075	1.5655	2.5367e-05	1731	NP_001237194.1	bZIP transcription factor bZIP131 [Glycine max] >gi|113367224|gb|ABI34669.1| bZIP transcription factor bZIP131 [Glycine max]	--	--	--	GO:0015992//GO:0015991//GO:0030168//GO:0006914//GO:0051382//GO:0051258//GO:0006355//GO:0007165	proton transport//ATP hydrolysis coupled proton transport//platelet activation//autophagy//kinetochore assembly//protein polymerization//regulation of transcription, DNA-dependent//signal transduction	GO:0016874//GO:0043565//GO:0015078//GO:0003677//GO:0003700//GO:0030674//GO:0005102	ligase activity//sequence-specific DNA binding//hydrogen ion transmembrane transporter activity//DNA binding//sequence-specific DNA binding transcription factor activity//protein binding, bridging//receptor binding	GO:0033179//GO:0005577//GO:0005634//GO:0000776//GO:0005667	proton-transporting V-type ATPase, V0 domain//fibrinogen complex//nucleus//kinetochore//transcription factor complex	--	--
comp28928_c0	27.6274	9.33545	1.5653	0.0012395	2024	XP_003532192.1	PREDICTED: hydroquinone glucosyltransferase-like [Glycine max]	--	--	--	GO:0008152	metabolic process	GO:0016758	transferase activity, transferring hexosyl groups	--	--	KOG1192	UDP-glucuronosyl and UDP-glucosyl transferase
comp25594_c0	28.6998	9.70299	1.5645	0.00094808	934	XP_003593269.1	Magnesium-dependent phosphatase [Medicago truncatula] >gi|87162746|gb|ABD28541.1| HAD-superfamily phosphatase subfamily IIIC; TonB box, N-terminal [Medicago truncatula] >gi|355482317|gb|AES63520.1| Magnesium-dependent phosphatase [Medicago truncatula]	--	--	--	GO:0016311	dephosphorylation	GO:0016791//GO:0005515	phosphatase activity//protein binding	--	--	KOG4549	Magnesium-dependent phosphatase
comp23333_c0	89.4718	30.2851	1.5628	1.1049e-10	2020	XP_003612372.1	Proton-coupled amino acid transporter [Medicago truncatula] >gi|355513707|gb|AES95330.1| Proton-coupled amino acid transporter [Medicago truncatula]	K14209	SLC36A, PAT	solute carrier family 36 (proton-coupled amino acid transporter)	--	--	--	--	GO:0016021	integral to membrane	KOG1304	Amino acid transporters
comp17500_c0	46.3995	15.7086	1.5626	9.71e-06	1050	XP_003544077.1	PREDICTED: uncharacterized protein LOC100788862, partial [Glycine max]	--	--	--	--	--	--	--	GO:0016020//GO:0016012	membrane//sarcoglycan complex	--	--
comp21902_c0	44.7005	15.1425	1.5617	1.5324e-05	1671	XP_003527508.1	PREDICTED: probable carboxylesterase 15-like isoform 1 [Glycine max]	--	--	--	GO:0015996//GO:0006012//GO:0008152//GO:0009117//GO:0006508//GO:0015994	chlorophyll catabolic process//galactose metabolic process//metabolic process//nucleotide metabolic process//proteolysis//chlorophyll metabolic process	GO:0008108//GO:0016787//GO:0008236//GO:0047746	UDP-glucose:hexose-1-phosphate uridylyltransferase activity//hydrolase activity//serine-type peptidase activity//chlorophyllase activity	--	--	KOG1515	Arylacetamide deacetylase
comp26892_c0	102.238	34.6955	1.5591	4.0294e-12	2006	XP_003533944.1	PREDICTED: uncharacterized protein LOC100793489 [Glycine max]	--	--	--	GO:0042432//GO:0009058//GO:0016114	indole biosynthetic process//biosynthetic process//terpenoid biosynthetic process	GO:0016844//GO:0005515	strictosidine synthase activity//protein binding	--	--	--	--
comp16473_c0	37.2502	12.6433	1.5589	0.00010852	827	XP_003593358.1	Pathogenesis-related protein 1a [Medicago truncatula] >gi|355482406|gb|AES63609.1| Pathogenesis-related protein 1a [Medicago truncatula]	--	--	--	--	--	--	--	GO:0005576	extracellular region	KOG3017	Defense-related protein containing SCP domain
comp25551_c0	66.2147	22.5051	1.5569	5.66e-08	1933	XP_003535447.1	PREDICTED: putative DNA-binding protein ESCAROLA-like [Glycine max]	--	--	--	--	--	--	--	GO:0019031	viral envelope	--	--
comp37167_c0	26.0558	8.89441	1.5506	0.0019809	1170	NP_001237146.1	uncharacterized protein LOC100306331 [Glycine max] >gi|255628223|gb|ACU14456.1| unknown [Glycine max]	--	--	--	--	--	--	--	--	--	KOG1725	Protein involved in membrane traffic (YOP1/TB2/DP1/HVA22 family)
comp29110_c0	146.077	49.894	1.5498	4.4812e-17	1985	XP_003626438.1	Aldo/keto-reductase family protein [Medicago truncatula] >gi|355501453|gb|AES82656.1| Aldo/keto-reductase family protein [Medicago truncatula] >gi|388512861|gb|AFK44492.1| unknown [Medicago truncatula]	--	--	--	--	--	--	--	--	--	KOG1575	Voltage-gated shaker-like K+ channel, subunit beta/KCNAB
comp21576_c1	22.7885	7.7918	1.5483	0.0045901	436	--	--	--	--	--	--	--	--	--	--	--	--	--
comp17336_c0	158.237	54.175	1.5464	1.9763e-18	1278	XP_003519088.1	PREDICTED: S-formylglutathione hydrolase-like [Glycine max]	K01070	frmB, ESD, fghA	S-formylglutathione hydrolase	GO:0006505//GO:0015994//GO:0006508//GO:0006886//GO:0015996//GO:0015947//GO:0046294	GPI anchor metabolic process//chlorophyll metabolic process//proteolysis//intracellular protein transport//chlorophyll catabolic process//methane metabolic process//formaldehyde catabolic process	GO:0047746//GO:0004091//GO:0008236//GO:0016788//GO:0018738//GO:0016787	chlorophyllase activity//carboxylesterase activity//serine-type peptidase activity//hydrolase activity, acting on ester bonds//S-formylglutathione hydrolase activity//hydrolase activity	--	--	--	--
comp16311_c0	72.076	24.6985	1.5451	1.42e-08	2226	XP_003539848.1	PREDICTED: uncharacterized GPI-anchored protein At1g61900-like [Glycine max]	--	--	--	--	--	--	--	GO:0005680	anaphase-promoting complex	--	--
comp25440_c0	37.0145	12.7168	1.5414	0.0001291	2370	XP_003542508.1	PREDICTED: uncharacterized protein LOC100786013 [Glycine max]	--	--	--	GO:0016567	protein ubiquitination	GO:0004842//GO:0005515//GO:0008270//GO:0046872	ubiquitin-protein ligase activity//protein binding//zinc ion binding//metal ion binding	GO:0005680	anaphase-promoting complex	KOG0800	FOG: Predicted E3 ubiquitin ligase
comp12840_c0	63.7973	21.9787	1.5374	1.3286e-07	499	ABD33216.1	Peptidase A1, pepsin [Medicago truncatula]	K08245	E3.4.23.40	phytepsin	GO:0006508//GO:0006629	proteolysis//lipid metabolic process	GO:0004190	aspartic-type endopeptidase activity	--	--	KOG1339	Aspartyl protease
comp17061_c0	23.4489	8.08583	1.5361	0.0040675	877	NP_001242016.1	uncharacterized protein LOC100816932 [Glycine max] >gi|255640740|gb|ACU20654.1| unknown [Glycine max]	--	--	--	--	--	--	--	--	--	KOG3472	Predicted small membrane protein
comp15146_c0	39.881	13.7577	1.5355	6.4262e-05	1383	ACJ85931.1	unknown [Medicago truncatula] >gi|388491118|gb|AFK33625.1| unknown [Medicago truncatula]	--	--	--	--	--	GO:0008270	zinc ion binding	GO:0005622	intracellular	--	--
comp23101_c0	71.3667	24.6199	1.5354	1.9334e-08	1470	XP_003537805.1	PREDICTED: uncharacterized protein LOC100802385 [Glycine max]	--	--	--	--	--	--	--	--	--	--	--
comp10184_c0	26.8412	9.26195	1.5351	0.0017519	991	XP_003553899.1	PREDICTED: uncharacterized protein LOC100819460 [Glycine max]	--	--	--	--	--	--	--	--	--	--	--
comp30601_c0	96.8542	33.4459	1.534	2.5667e-11	1876	ABP49172.1	uroporphiryn-III C-methyltransferase [Medicago truncatula]	--	--	--	GO:0032259//GO:0006779//GO:0055114//GO:0008152	methylation//porphyrin-containing compound biosynthetic process//oxidation-reduction process//metabolic process	GO:0008168//GO:0043115	methyltransferase activity//precorrin-2 dehydrogenase activity	--	--	KOG1527	Uroporphyrin III methyltransferase
comp34354_c0	78.3939	27.1243	1.5312	3.2916e-09	1913	AFK39809.1	unknown [Lotus japonicus]	--	--	--	--	--	GO:0005515	protein binding	--	--	--	--
comp18459_c0	45.0343	15.5836	1.531	1.7838e-05	2168	XP_003556420.1	PREDICTED: uncharacterized protein LOC100781733 [Glycine max]	--	--	--	--	--	--	--	--	--	--	--
comp23843_c0	40.2992	13.9664	1.5288	6.0543e-05	1584	AFK40275.1	unknown [Medicago truncatula]	K03257	EIF4A	translation initiation factor 4A	--	--	GO:0005515	protein binding	--	--	KOG0266	WD40 repeat-containing protein
comp19034_c0	235.6	81.6668	1.5285	5.0922e-27	1954	XP_003552788.1	PREDICTED: protein phosphatase 2C 37-like [Glycine max]	K14497	PP2C	protein phosphatase 2C	--	--	GO:0016773//GO:0003824	phosphotransferase activity, alcohol group as acceptor//catalytic activity	--	--	KOG0698	Serine/threonine protein phosphatase
comp28004_c0	56.8264	19.7	1.5284	8.833e-07	3421	XP_003539750.1	PREDICTED: receptor-like protein kinase HERK 1-like [Glycine max]	--	--	--	GO:0042742//GO:0016310//GO:0006468//GO:0009069	defense response to bacterium//phosphorylation//protein phosphorylation//serine family amino acid metabolic process	GO:0004674//GO:0005524//GO:0004672	protein serine/threonine kinase activity//ATP binding//protein kinase activity	GO:0016020	membrane	--	--
comp21763_c0	108.678	37.7094	1.5271	1.3723e-12	1224	NP_001236800.1	uncharacterized protein LOC100499844 [Glycine max] >gi|255627067|gb|ACU13878.1| unknown [Glycine max]	K07901	RAB8A, MEL	Ras-related protein Rab-8A	GO:0006576//GO:0015031//GO:0007264//GO:0015684	cellular biogenic amine metabolic process//protein transport//small GTPase mediated signal transduction//ferrous iron transport	GO:0003924//GO:0005524//GO:0005525//GO:0016887//GO:0015093	GTPase activity//ATP binding//GTP binding//ATPase activity//ferrous iron transmembrane transporter activity	GO:0016021//GO:0005634//GO:0005622//GO:0005737	integral to membrane//nucleus//intracellular//cytoplasm	KOG0078	GTP-binding protein SEC4, small G protein superfamily, and related Ras family GTP-binding proteins
comp24583_c0	160.637	55.8657	1.5238	2.0138e-18	1516	XP_003629977.1	6-phosphogluconate dehydrogenase NAD-binding domain-containing protein [Medicago truncatula] >gi|355523999|gb|AET04453.1| 6-phosphogluconate dehydrogenase NAD-binding domain-containing protein [Medicago truncatula]	--	--	--	GO:0006098//GO:0019521//GO:0055114	pentose-phosphate shunt//D-gluconate metabolic process//oxidation-reduction process	GO:0050662//GO:0000166//GO:0016616//GO:0048037//GO:0004616	coenzyme binding//nucleotide binding//oxidoreductase activity, acting on the CH-OH group of donors, NAD or NADP as acceptor//cofactor binding//phosphogluconate dehydrogenase (decarboxylating) activity	--	--	KOG0409	Predicted dehydrogenase
comp30156_c0	70.3799	24.478	1.5237	2.8609e-08	3109	XP_003627561.1	S-locus-specific glycoprotein [Medicago truncatula] >gi|355521583|gb|AET02037.1| S-locus-specific glycoprotein [Medicago truncatula]	--	--	--	GO:0009069//GO:0048544//GO:0016310//GO:0006468	serine family amino acid metabolic process//recognition of pollen//phosphorylation//protein phosphorylation	GO:0004674//GO:0005524//GO:0004672	protein serine/threonine kinase activity//ATP binding//protein kinase activity	--	--	--	--
comp30520_c0	669.594	233.258	1.5214	2.0453e-76	2185	XP_003532006.1	PREDICTED: probable nucleoredoxin 1-like [Glycine max]	--	--	--	GO:0005975//GO:0045454//GO:0006979//GO:0055114//GO:0006749//GO:0030259//GO:0006804//GO:0035556//GO:0006118	carbohydrate metabolic process//cell redox homeostasis//response to oxidative stress//oxidation-reduction process//glutathione metabolic process//lipid glycosylation//peroxidase reaction//intracellular signal transduction//electron transport	GO:0016758//GO:0009055//GO:0016209//GO:0004602//GO:0015035//GO:0047134//GO:0016491	transferase activity, transferring hexosyl groups//electron carrier activity//antioxidant activity//glutathione peroxidase activity//protein disulfide oxidoreductase activity//protein-disulfide reductase activity//oxidoreductase activity	--	--	KOG2501	Thioredoxin, nucleoredoxin and related proteins
comp29616_c1	124.442	43.3613	1.521	2.5643e-14	2524	XP_003612319.1	Serine acetyltransferase [Medicago truncatula] >gi|355513654|gb|AES95277.1| Serine acetyltransferase [Medicago truncatula]	K00640	E2.3.1.30, cysE	serine O-acetyltransferase	GO:0006535//GO:0006534//GO:0008652//GO:0042967//GO:0000051//GO:0055114	cysteine biosynthetic process from serine//cysteine metabolic process//cellular amino acid biosynthetic process//acyl-carrier-protein biosynthetic process//urea cycle intermediate metabolic process//oxidation-reduction process	GO:0009001//GO:0046983//GO:0016620//GO:0003942	serine O-acetyltransferase activity//protein dimerization activity//oxidoreductase activity, acting on the aldehyde or oxo group of donors, NAD or NADP as acceptor//N-acetyl-gamma-glutamyl-phosphate reductase activity	GO:0005737	cytoplasm	KOG4750	Serine O-acetyltransferase
comp17470_c1	50.8319	17.7153	1.5207	4.4145e-06	580	NP_001238699.1	uncharacterized protein LOC100305660 [Glycine max] >gi|255626225|gb|ACU13457.1| unknown [Glycine max]	--	--	--	--	--	--	--	--	--	--	--
comp16157_c0	379.585	132.455	1.5189	3.1022e-43	1044	AFK34240.1	unknown [Lotus japonicus]	--	--	--	--	--	GO:0005515	protein binding	--	--	KOG0406	Glutathione S-transferase
comp17589_c0	31.1499	10.8791	1.5177	0.00065592	725	XP_002513875.1	conserved hypothetical protein [Ricinus communis] >gi|223546961|gb|EEF48458.1| conserved hypothetical protein [Ricinus communis]	--	--	--	--	--	--	--	--	--	--	--
comp17758_c0	23.7397	8.30635	1.515	0.0041192	1392	AFK39733.1	unknown [Lotus japonicus]	--	--	--	GO:0042545//GO:0005982//GO:0005985	cell wall modification//starch metabolic process//sucrose metabolic process	GO:0030599	pectinesterase activity	GO:0005618	cell wall	--	--
comp15927_c0	523.571	183.389	1.5135	2.1636e-59	1543	AFK45492.1	unknown [Lotus japonicus]	--	--	--	--	--	--	--	--	--	--	--
comp17003_c0	114.977	40.2821	1.5131	3.5675e-13	1319	XP_003629389.1	Peroxidase [Medicago truncatula] >gi|355523411|gb|AET03865.1| Peroxidase [Medicago truncatula]	K00430	E1.11.1.7	peroxidase	GO:0006804//GO:0055114//GO:0006979	peroxidase reaction//oxidation-reduction process//response to oxidative stress	GO:0020037//GO:0046872//GO:0004601	heme binding//metal ion binding//peroxidase activity	--	--	--	--
comp21939_c0	147.223	51.6001	1.5126	8.8339e-17	2463	XP_003605647.1	RNA-binding protein [Medicago truncatula] >gi|355506702|gb|AES87844.1| RNA-binding protein [Medicago truncatula]	--	--	--	--	--	GO:0003676//GO:0000166	nucleic acid binding//nucleotide binding	--	--	KOG0149	Predicted RNA-binding protein SEB4 (RRM superfamily)
comp25449_c0	29.9116	10.5005	1.5102	0.00092244	2412	AFK36566.1	unknown [Lotus japonicus]	--	--	--	GO:0005975//GO:0006506	carbohydrate metabolic process//GPI anchor biosynthetic process	GO:0004553	hydrolase activity, hydrolyzing O-glycosyl compounds	GO:0005789//GO:0016021	endoplasmic reticulum membrane//integral to membrane	KOG2806	Chitinase
comp12509_c0	558.62	196.413	1.508	3.962e-63	1073	AFK45662.1	unknown [Lotus japonicus]	--	--	--	--	--	GO:0005515	protein binding	--	--	--	--
comp28154_c0	317.841	111.867	1.5065	6.8801e-36	2155	XP_003537908.1	PREDICTED: allene oxide synthase, chloroplastic-like [Glycine max]	K01723	AOS	hydroperoxide dehydratase	GO:0055114//GO:0006118	oxidation-reduction process//electron transport	GO:0016705//GO:0020037//GO:0005506//GO:0009055	oxidoreductase activity, acting on paired donors, with incorporation or reduction of molecular oxygen//heme binding//iron ion binding//electron carrier activity	--	--	KOG0156	Cytochrome P450 CYP2 subfamily
comp30695_c0	62.5992	22.0523	1.5052	2.6002e-07	4706	XP_003535922.1	PREDICTED: magnesium-chelatase subunit H-like [Glycine max]	K03403	chlH, bchH	magnesium chelatase subunit H	GO:0009058//GO:0015994//GO:0015995	biosynthetic process//chlorophyll metabolic process//chlorophyll biosynthetic process	GO:0016787//GO:0016851	hydrolase activity//magnesium chelatase activity	GO:0010007	magnesium chelatase complex	--	--
comp25230_c0	24.4014	8.60111	1.5044	0.0036534	2076	XP_003601892.1	E3 ubiquitin-protein ligase RGLG2 [Medicago truncatula] >gi|355490940|gb|AES72143.1| E3 ubiquitin-protein ligase RGLG2 [Medicago truncatula]	K16280	RGLG	E3 ubiquitin-protein ligase RGLG	GO:0005975	carbohydrate metabolic process	GO:0008270//GO:0005515//GO:0046872//GO:0004553//GO:0016874	zinc ion binding//protein binding//metal ion binding//hydrolase activity, hydrolyzing O-glycosyl compounds//ligase activity	--	--	KOG1327	Copine
comp28960_c3	58.3566	20.5821	1.5035	7.7097e-07	231	XP_003626479.1	Ubiquitin-like protein [Medicago truncatula] >gi|355501494|gb|AES82697.1| Ubiquitin-like protein [Medicago truncatula]	K02927	RP-L40e, RPL40	large subunit ribosomal protein L40e	--	--	GO:0005515	protein binding	--	--	KOG0003	Ubiquitin/60s ribosomal protein L40 fusion
comp20186_c0	1395.91	492.361	1.5034	1.3384e-157	1070	XP_003591636.1	Glutathione S-transferase N-terminal domain containing protein [Medicago truncatula] >gi|355480684|gb|AES61887.1| Glutathione S-transferase N-terminal domain containing protein [Medicago truncatula]	K00799	GST, gst	glutathione S-transferase	GO:0050829//GO:0019835	defense response to Gram-negative bacterium//cytolysis	GO:0005515//GO:0016740	protein binding//transferase activity	GO:0016021	integral to membrane	KOG0406	Glutathione S-transferase
comp25278_c0	46.4041	16.3922	1.5012	1.6111e-05	1798	XP_003536411.1	PREDICTED: mitochondrial ubiquitin ligase activator of nfkb 1-like isoform 1 [Glycine max]	--	--	--	GO:0007005//GO:0016567	mitochondrion organization//protein ubiquitination	GO:0004842//GO:0046872//GO:0005515//GO:0008270//GO:0016881	ubiquitin-protein ligase activity//metal ion binding//protein binding//zinc ion binding//acid-amino acid ligase activity	--	--	KOG1571	Predicted E3 ubiquitin ligase
comp19276_c1	60.3179	21.3172	1.5006	4.842e-07	508	AEI69283.1	thioredoxin h 1-1 [Galega orientalis]	K03671	trxA	thioredoxin 1	GO:0055114//GO:0006662//GO:0006118//GO:0045454	oxidation-reduction process//glycerol ether metabolic process//electron transport//cell redox homeostasis	GO:0015035//GO:0016209//GO:0009055//GO:0016491	protein disulfide oxidoreductase activity//antioxidant activity//electron carrier activity//oxidoreductase activity	--	--	KOG0907	Thioredoxin
comp22414_c0	30.7706	10.8791	1.5	0.00079187	1945	XP_003602430.1	UNC93-like protein C922.05c [Medicago truncatula] >gi|355491478|gb|AES72681.1| UNC93-like protein C922.05c [Medicago truncatula]	--	--	--	GO:0055085	transmembrane transport	--	--	GO:0019028//GO:0016021	viral capsid//integral to membrane	KOG3098	Uncharacterized conserved protein
comp20796_c0	32.8385	11.6142	1.4995	0.00047983	2024	AFK34034.1	unknown [Medicago truncatula]	--	--	--	--	--	GO:0008375//GO:0008270	acetylglucosaminyltransferase activity//zinc ion binding	GO:0016020	membrane	KOG0799	Branching enzyme
comp10946_c0	158.08	55.9392	1.4987	7.9068e-18	2229	BAF80895.1	glutamate decarboxylase [Glycine max]	K01580	E4.1.1.15, gadB, gadA, GAD	glutamate decarboxylase	GO:0019752//GO:0008152//GO:0006522//GO:0006536//GO:0006531//GO:0019530//GO:0019482	carboxylic acid metabolic process//metabolic process//alanine metabolic process//glutamate metabolic process//aspartate metabolic process//taurine metabolic process//beta-alanine metabolic process	GO:0004351//GO:0016831//GO:0030170	glutamate decarboxylase activity//carboxy-lyase activity//pyridoxal phosphate binding	--	--	--	--
comp26496_c0	33.1264	11.7612	1.4939	0.00046179	2204	AAR29343.1	allantoinase [Robinia pseudoacacia]	--	--	--	GO:0006000//GO:0006013//GO:0005982//GO:0006308//GO:0006807//GO:0006144//GO:0000256//GO:0005985//GO:0006080	fructose metabolic process//mannose metabolic process//starch metabolic process//DNA catabolic process//nitrogen compound metabolic process//purine nucleobase metabolic process//allantoin catabolic process//sucrose metabolic process//substituted mannan metabolic process	GO:0016787//GO:0016985//GO:0008810//GO:0004038//GO:0008270//GO:0016888//GO:0050897	hydrolase activity//mannan endo-1,4-beta-mannosidase activity//cellulase activity//allantoinase activity//zinc ion binding//endodeoxyribonuclease activity, producing 5'-phosphomonoesters//cobalt ion binding	--	--	KOG2584	Dihydroorotase and related enzymes
comp21672_c0	823.172	293.743	1.4866	1.1029e-91	1947	XP_003546156.1	PREDICTED: 5'-adenylylsulfate reductase 3, chloroplastic-like [Glycine max]	--	--	--	GO:0055114//GO:0008152//GO:0019419//GO:0045454//GO:0006355	oxidation-reduction process//metabolic process//sulfate reduction//cell redox homeostasis//regulation of transcription, DNA-dependent	GO:0046914//GO:0046983//GO:0016209//GO:0016491//GO:0003824//GO:0016671	transition metal ion binding//protein dimerization activity//antioxidant activity//oxidoreductase activity//catalytic activity//oxidoreductase activity, acting on a sulfur group of donors, disulfide as acceptor	--	--	KOG0189	Phosphoadenosine phosphosulfate reductase
comp21973_c0	89.6037	32.0382	1.4838	3.7797e-10	1401	NP_001240200.1	membrane primary amine oxidase [Glycine max] >gi|332739618|gb|AEE99198.1| allene oxide cyclase 3 [Glycine max]	--	--	--	GO:0006357	regulation of transcription from RNA polymerase II promoter	GO:0046423//GO:0016853	allene-oxide cyclase activity//isomerase activity	GO:0009507//GO:0033588	chloroplast//Elongator holoenzyme complex	--	--
comp17698_c0	142.198	50.854	1.4835	6.6124e-16	949	--	--	--	--	--	GO:0007165	signal transduction	GO:0004872	receptor activity	GO:0016021	integral to membrane	--	--
comp23872_c0	120.473	43.1416	1.4816	1.7139e-13	1598	XP_003556090.1	PREDICTED: inactive rhomboid protein 1-like isoform 1 [Glycine max]	--	--	--	GO:0006508	proteolysis	GO:0004252	serine-type endopeptidase activity	GO:0016021	integral to membrane	KOG2289	Rhomboid family proteins
comp30527_c0	107.066	38.3709	1.4804	5.0885e-12	2643	AAQ84169.1	1-deoxy-D-xylulose 5-phosphate synthase [Pueraria montana var. lobata]	K01662	dxs	1-deoxy-D-xylulose-5-phosphate synthase	GO:0016114//GO:0008152//GO:0006694	terpenoid biosynthetic process//metabolic process//steroid biosynthetic process	GO:0016624//GO:0030976//GO:0008661//GO:0003824	oxidoreductase activity, acting on the aldehyde or oxo group of donors, disulfide as acceptor//thiamine pyrophosphate binding//1-deoxy-D-xylulose-5-phosphate synthase activity//catalytic activity	--	--	KOG0523	Transketolase
comp27330_c0	37.9306	13.5989	1.4799	0.00015502	1784	XP_003544977.1	PREDICTED: aspartic proteinase nepenthesin-1-like [Glycine max]	--	--	--	GO:0006508//GO:0006355	proteolysis//regulation of transcription, DNA-dependent	GO:0004190	aspartic-type endopeptidase activity	--	--	--	--
comp26457_c0	58.8116	21.1702	1.4741	9.3728e-07	1117	XP_003541848.1	PREDICTED: thioredoxin M4, chloroplastic-like [Glycine max]	--	--	--	GO:0045454//GO:0055114	cell redox homeostasis//oxidation-reduction process	GO:0016491//GO:0016209	oxidoreductase activity//antioxidant activity	--	--	KOG0910	Thioredoxin-like protein
comp21185_c0	34.5855	12.4558	1.4733	0.00036392	1067	XP_003554986.1	PREDICTED: uncharacterized protein LOC100788286 [Glycine max]	--	--	--	--	--	--	--	--	--	--	--
comp32525_c0	54.842	19.7735	1.4717	2.5577e-06	796	XP_003607680.1	Small ribosomal subunit protein S13 [Medicago truncatula] >gi|355508735|gb|AES89877.1| Small ribosomal subunit protein S13 [Medicago truncatula]	K02952	RP-S13, rpsM	small subunit ribosomal protein S13	GO:0042254//GO:0006412	ribosome biogenesis//translation	GO:0003723//GO:0003735//GO:0003677	RNA binding//structural constituent of ribosome//DNA binding	GO:0005622//GO:0005840	intracellular//ribosome	KOG3311	Ribosomal protein S18
comp16109_c0	25.059	9.04142	1.4707	0.0036002	823	XP_003525339.1	PREDICTED: uncharacterized protein LOC100810596 [Glycine max]	--	--	--	--	--	--	--	--	--	--	--
comp19978_c0	31.7624	11.4672	1.4698	0.00073282	909	NP_001238155.1	uncharacterized protein LOC100499674 [Glycine max] >gi|255625695|gb|ACU13192.1| unknown [Glycine max]	--	--	--	GO:0046999	regulation of conjugation	GO:0010181	FMN binding	GO:0016020//GO:0019867//GO:0016021	membrane//outer membrane//integral to membrane	--	--
comp24472_c0	36.3532	13.1578	1.4662	0.00024662	1298	AFK44648.1	unknown [Medicago truncatula]	--	--	--	--	--	GO:0016787	hydrolase activity	--	--	KOG4178	Soluble epoxide hydrolase
comp16611_c0	28.1237	10.2175	1.4607	0.0018218	905	XP_003553032.1	PREDICTED: THO complex subunit 4-like [Glycine max]	--	--	--	--	--	GO:0003676	nucleic acid binding	--	--	KOG0533	RRM motif-containing protein
comp18032_c0	37.0397	13.4622	1.4602	0.00021742	960	NP_001239907.1	uncharacterized protein LOC100790835 [Glycine max] >gi|255641885|gb|ACU21211.1| unknown [Glycine max]	--	--	--	GO:0044237	cellular metabolic process	GO:0000166//GO:0003824//GO:0050662	nucleotide binding//catalytic activity//coenzyme binding	--	--	KOG1429	dTDP-glucose 4-6-dehydratase/UDP-glucuronic acid decarboxylase
comp17418_c0	75.0241	27.2713	1.46	2.0515e-08	1197	XP_003636807.1	Arginine N-methyltransferase [Medicago truncatula] >gi|358348847|ref|XP_003638453.1| Arginine N-methyltransferase [Medicago truncatula] >gi|355502742|gb|AES83945.1| Arginine N-methyltransferase [Medicago truncatula] >gi|355504388|gb|AES85591.1| Arginine N-methyltransferase [Medicago truncatula]	--	--	--	GO:0032259//GO:0008152	methylation//metabolic process	GO:0005515//GO:0008168	protein binding//methyltransferase activity	--	--	KOG1709	Guanidinoacetate methyltransferase and related proteins
comp21813_c0	32.5486	11.8347	1.4596	0.0006443	1118	XP_003611137.1	E3 ubiquitin-protein ligase [Medicago truncatula] >gi|355512472|gb|AES94095.1| E3 ubiquitin-protein ligase [Medicago truncatula] >gi|388506770|gb|AFK41451.1| unknown [Medicago truncatula]	--	--	--	GO:0006506	GPI anchor biosynthetic process	GO:0016874//GO:0016746//GO:0008270//GO:0046872	ligase activity//transferase activity, transferring acyl groups//zinc ion binding//metal ion binding	GO:0016021//GO:0005789	integral to membrane//endoplasmic reticulum membrane	--	--
comp16748_c1	65.5944	23.8583	1.4591	2.0974e-07	1041	XP_003593318.1	hypothetical protein MTR_2g010160 [Medicago truncatula] >gi|124359217|gb|ABN05728.1| Octicosapeptide/Phox/Bem1p [Medicago truncatula] >gi|355482366|gb|AES63569.1| hypothetical protein MTR_2g010160 [Medicago truncatula]	--	--	--	--	--	--	--	--	--	--	--
comp24665_c0	37.9674	13.8194	1.4581	0.00017646	1444	XP_003533804.1	PREDICTED: putative uncharacterized protein At4g01020, chloroplastic-like [Glycine max]	K11975	RNF144	E3 ubiquitin-protein ligase RNF144	--	--	GO:0005515//GO:0046872//GO:0008270	protein binding//metal ion binding//zinc ion binding	--	--	KOG1812	Predicted E3 ubiquitin ligase
comp10197_c0	31.0337	11.3202	1.4549	0.00093938	918	XP_003618947.1	Superoxide dismutase [Medicago truncatula] >gi|355493962|gb|AES75165.1| Superoxide dismutase [Medicago truncatula]	K04565	SOD1	superoxide dismutase, Cu-Zn family	GO:0006801//GO:0055114	superoxide metabolic process//oxidation-reduction process	GO:0046872//GO:0004784	metal ion binding//superoxide dismutase activity	--	--	KOG0441	Cu2+/Zn2+ superoxide dismutase SOD1
comp26409_c0	30.0262	10.9526	1.4549	0.0011901	1990	XP_003526936.1	PREDICTED: heparan-alpha-glucosaminide N-acetyltransferase-like [Glycine max]	--	--	--	GO:0006506//GO:0055085	GPI anchor biosynthetic process//transmembrane transport	GO:0016746//GO:0016747	transferase activity, transferring acyl groups//transferase activity, transferring acyl groups other than amino-acyl groups	GO:0016021//GO:0005789	integral to membrane//endoplasmic reticulum membrane	KOG4683	Uncharacterized conserved protein
comp28333_c0	32.6313	11.9082	1.4543	0.00065023	1481	XP_003636896.1	SufE-like protein [Medicago truncatula] >gi|355502831|gb|AES84034.1| SufE-like protein [Medicago truncatula]	--	--	--	--	--	--	--	--	--	KOG2313	Stress-induced protein UVI31+
comp20416_c0	39.6548	14.481	1.4533	0.00012118	1716	XP_003601142.1	hypothetical protein MTR_3g073480 [Medicago truncatula] >gi|355490190|gb|AES71393.1| hypothetical protein MTR_3g073480 [Medicago truncatula]	--	--	--	--	--	--	--	--	--	--	--
comp27368_c0	369.88	135.149	1.4525	3.504e-40	1924	XP_003602043.1	Ascorbate peroxidase [Medicago truncatula] >gi|355491091|gb|AES72294.1| Ascorbate peroxidase [Medicago truncatula]	K00434	E1.11.1.11	L-ascorbate peroxidase	GO:0006804//GO:0055114//GO:0006979	peroxidase reaction//oxidation-reduction process//response to oxidative stress	GO:0020037//GO:0004601	heme binding//peroxidase activity	--	--	--	--
comp18292_c0	37.5947	13.7459	1.4515	0.00020157	1248	XP_003609303.1	Peroxidase [Medicago truncatula] >gi|357478081|ref|XP_003609326.1| Peroxidase [Medicago truncatula] >gi|355510358|gb|AES91500.1| Peroxidase [Medicago truncatula] >gi|355510381|gb|AES91523.1| Peroxidase [Medicago truncatula]	--	--	--	GO:0055114//GO:0006804//GO:0006979	oxidation-reduction process//peroxidase reaction//response to oxidative stress	GO:0020037//GO:0004601//GO:0046872	heme binding//peroxidase activity//metal ion binding	--	--	--	--
comp23961_c0	25.9317	9.49791	1.449	0.0032258	956	AFK35590.1	unknown [Lotus japonicus]	--	--	--	--	--	--	--	--	--	KOG3399	Predicted Yippee-type zinc-binding protein
comp36863_c0	29.4885	10.8056	1.4484	0.0014001	1218	XP_003611062.1	2-C-methyl-D-erythritol 2 4-cyclodiphosphate synthase [Medicago truncatula] >gi|355512397|gb|AES94020.1| 2-C-methyl-D-erythritol 2 4-cyclodiphosphate synthase [Medicago truncatula] >gi|388499176|gb|AFK37654.1| unknown [Medicago truncatula]	K01770	ispF	2-C-methyl-D-erythritol 2,4-cyclodiphosphate synthase	GO:0016226//GO:0016114	iron-sulfur cluster assembly//terpenoid biosynthetic process	GO:0005506//GO:0051536//GO:0008685	iron ion binding//iron-sulfur cluster binding//2-C-methyl-D-erythritol 2,4-cyclodiphosphate synthase activity	--	--	--	--
comp21349_c0	29.8603	10.9526	1.447	0.001288	1634	AFK40187.1	unknown [Medicago truncatula]	K01850	E5.4.99.5	chorismate mutase	GO:0046417	chorismate metabolic process	--	--	--	--	KOG0795	Chorismate mutase
comp20823_c0	384.844	141.208	1.4465	1.2819e-41	1965	NP_001237571.1	catalase-4 [Glycine max] >gi|17865456|sp|O48561.1|CATA4_SOYBN RecName: Full=Catalase-4 >gi|2661021|gb|AAB88172.1| catalase [Glycine max]	K03781	katE, CAT, catB, srpA	catalase	GO:0006979//GO:0042744//GO:0015947//GO:0006804//GO:0055114//GO:0006568	response to oxidative stress//hydrogen peroxide catabolic process//methane metabolic process//peroxidase reaction//oxidation-reduction process//tryptophan metabolic process	GO:0004096//GO:0020037//GO:0046872	catalase activity//heme binding//metal ion binding	GO:0009514	glyoxysome	KOG0047	Catalase
comp27148_c0	439.318	161.331	1.4452	1.8154e-47	2195	XP_003599555.1	2-succinylbenzoate-CoA ligase [Medicago truncatula] >gi|355488603|gb|AES69806.1| 2-succinylbenzoate-CoA ligase [Medicago truncatula]	--	--	--	GO:0008152	metabolic process	GO:0016874//GO:0003824	ligase activity//catalytic activity	--	--	KOG1176	Acyl-CoA synthetase
comp26584_c0	69.5594	25.5813	1.4432	9.6808e-08	1724	ACJ72158.1	UGT1 [Pueraria montana var. lobata]	--	--	--	GO:0005975//GO:0008152//GO:0030259	carbohydrate metabolic process//metabolic process//lipid glycosylation	GO:0016758	transferase activity, transferring hexosyl groups	--	--	KOG1192	UDP-glucuronosyl and UDP-glucosyl transferase
comp26471_c0	53.5297	19.6993	1.4422	4.6869e-06	2765	XP_003525521.1	PREDICTED: uncharacterized protein LOC100780834 [Glycine max]	K03517	nadA	quinolinate synthase	GO:0006810//GO:0000271//GO:0019805//GO:0009435	transport//polysaccharide biosynthetic process//quinolinate biosynthetic process//NAD biosynthetic process	GO:0008987	quinolinate synthetase A activity	GO:0019804//GO:0016021	quinolinate synthetase complex//integral to membrane	--	--
comp22605_c0	30.747	11.3202	1.4416	0.001076	2080	XP_003614135.1	Cytochrome P450 78A11 [Medicago truncatula] >gi|355515470|gb|AES97093.1| Cytochrome P450 78A11 [Medicago truncatula]	--	--	--	GO:0055114//GO:0006118	oxidation-reduction process//electron transport	GO:0016705//GO:0020037//GO:0004497//GO:0009055//GO:0005506	oxidoreductase activity, acting on paired donors, with incorporation or reduction of molecular oxygen//heme binding//monooxygenase activity//electron carrier activity//iron ion binding	--	--	KOG0156	Cytochrome P450 CYP2 subfamily
comp14344_c0	54.2936	19.994	1.4412	3.9411e-06	1751	XP_003517371.1	PREDICTED: uncharacterized protein LOC100787147 isoform 2 [Glycine max]	--	--	--	GO:0055085	transmembrane transport	GO:0022857	transmembrane transporter activity	GO:0016020//GO:0016021	membrane//integral to membrane	--	--
comp26262_c0	50.2901	18.521	1.4411	1.0338e-05	1651	XP_003624601.1	Thioredoxin-like protein [Medicago truncatula] >gi|124365591|gb|ABN09825.1| Thioredoxin domain 2; Thioredoxin fold [Medicago truncatula] >gi|355499616|gb|AES80819.1| Thioredoxin-like protein [Medicago truncatula] >gi|388494216|gb|AFK35174.1| unknown [Medicago truncatula]	--	--	--	GO:0006118//GO:0045454//GO:0006662	electron transport//cell redox homeostasis//glycerol ether metabolic process	GO:0016491//GO:0015035//GO:0009055	oxidoreductase activity//protein disulfide oxidoreductase activity//electron carrier activity	--	--	KOG0907	Thioredoxin
comp26157_c0	38.9182	14.334	1.441	0.00015884	1941	XP_003555442.1	PREDICTED: protein TRIGALACTOSYLDIACYLGLYCEROL 2, chloroplastic-like [Glycine max]	--	--	--	GO:0007165//GO:0030155//GO:0030334//GO:0045995	signal transduction//regulation of cell adhesion//regulation of cell migration//regulation of embryonic development	GO:0005102	receptor binding	GO:0005606	laminin-1 complex	--	--
comp17989_c0	106.748	39.3405	1.4401	1.1937e-11	1743	XP_003597453.1	Non-receptor serine/threonine protein kinase [Medicago truncatula] >gi|355486501|gb|AES67704.1| Non-receptor serine/threonine protein kinase [Medicago truncatula]	--	--	--	GO:0016310//GO:0006468//GO:0009069//GO:0009103//GO:0006388	phosphorylation//protein phosphorylation//serine family amino acid metabolic process//lipopolysaccharide biosynthetic process//tRNA splicing, via endonucleolytic cleavage and ligation	GO:0004674//GO:0005524//GO:0003972//GO:0004672//GO:0016773	protein serine/threonine kinase activity//ATP binding//RNA ligase (ATP) activity//protein kinase activity//phosphotransferase activity, alcohol group as acceptor	GO:0016020	membrane	KOG0610	Putative serine/threonine protein kinase
comp25819_c0	25.1045	9.26195	1.4386	0.0040987	3694	XP_003615687.1	ATP-dependent Clp protease ATP-binding subunit clpL [Medicago truncatula] >gi|355517022|gb|AES98645.1| ATP-dependent Clp protease ATP-binding subunit clpL [Medicago truncatula]	--	--	--	GO:0006508//GO:0006355//GO:0019538	proteolysis//regulation of transcription, DNA-dependent//protein metabolic process	GO:0005524//GO:0008134//GO:0008233	ATP binding//transcription factor binding//peptidase activity	GO:0005667	transcription factor complex	KOG1051	Chaperone HSP104 and related ATP-dependent Clp proteases
comp23456_c0	259.836	95.9457	1.4373	6.4215e-28	1741	NP_001237520.1	MYB transcription factor MYB93 [Glycine max] >gi|110931692|gb|ABH02845.1| MYB transcription factor MYB93 [Glycine max]	--	--	--	--	--	GO:0003682//GO:0003677//GO:0008270	chromatin binding//DNA binding//zinc ion binding	GO:0000785	chromatin	--	--
comp19435_c0	47.3553	17.4918	1.4368	2.1677e-05	1209	AFK35630.1	unknown [Lotus japonicus]	K12403	AP4S1	AP-4 complex subunit sigma-1	--	--	--	--	--	--	KOG0934	Clathrin adaptor complex, small subunit
comp22146_c0	27.2138	10.0705	1.4342	0.0025458	1574	ABD32376.1	Lipolytic enzyme, G-D-S-L [Medicago truncatula] >gi|124361052|gb|ABN09024.1| Lipolytic enzyme, G-D-S-L [Medicago truncatula]	--	--	--	GO:0006433//GO:0006560//GO:0006525//GO:0006629	prolyl-tRNA aminoacylation//proline metabolic process//arginine metabolic process//lipid metabolic process	GO:0005524//GO:0000166//GO:0016788//GO:0004827	ATP binding//nucleotide binding//hydrolase activity, acting on ester bonds//proline-tRNA ligase activity	GO:0005737	cytoplasm	--	--
comp21342_c0	45.8664	16.9802	1.4336	3.176e-05	1452	XP_003611239.1	hypothetical protein MTR_5g011800 [Medicago truncatula] >gi|355512574|gb|AES94197.1| hypothetical protein MTR_5g011800 [Medicago truncatula] >gi|388518837|gb|AFK47480.1| unknown [Medicago truncatula]	--	--	--	GO:0045444	fat cell differentiation	--	--	--	--	--	--
comp12704_c0	230.062	85.3525	1.4305	1.2954e-24	2144	XP_003555373.1	PREDICTED: zinc finger CCCH domain-containing protein 40-like [Glycine max]	K12872	RBM22, SLT11	pre-mRNA-splicing factor RBM22/SLT11	--	--	GO:0008270//GO:0046872//GO:0000166//GO:0003676//GO:0016881//GO:0003723	zinc ion binding//metal ion binding//nucleotide binding//nucleic acid binding//acid-amino acid ligase activity//RNA binding	--	--	KOG0153	Predicted RNA-binding protein (RRM superfamily)
comp29644_c0	75.1577	27.9306	1.4281	3.0338e-08	1430	XP_003609890.1	hypothetical protein MTR_4g124080 [Medicago truncatula] >gi|355510945|gb|AES92087.1| hypothetical protein MTR_4g124080 [Medicago truncatula]	--	--	--	GO:0016310//GO:0055114	phosphorylation//oxidation-reduction process	GO:0004673//GO:0016491	protein histidine kinase activity//oxidoreductase activity	GO:0009365	protein histidine kinase complex	--	--
comp18748_c0	34.9883	13.0108	1.4272	0.00043905	1428	AFK41712.1	unknown [Medicago truncatula]	K02694	psaF	photosystem I subunit III	GO:0015979	photosynthesis	--	--	GO:0009522//GO:0009538	photosystem I//photosystem I reaction center	--	--
comp21648_c0	43.2575	16.0981	1.4261	6.2452e-05	660	XP_003620406.1	Non-specific lipid-transfer protein [Medicago truncatula] >gi|217075044|gb|ACJ85882.1| unknown [Medicago truncatula] >gi|355495421|gb|AES76624.1| Non-specific lipid-transfer protein [Medicago truncatula]	--	--	--	GO:0006869	lipid transport	--	--	--	--	--	--
comp20288_c0	45.8172	17.0537	1.4258	3.4164e-05	2097	XP_003611556.1	Galactomannan galactosyltransferase [Medicago truncatula] >gi|355512891|gb|AES94514.1| Galactomannan galactosyltransferase [Medicago truncatula]	--	--	--	--	--	GO:0016758	transferase activity, transferring hexosyl groups	GO:0016021	integral to membrane	--	--
comp21013_c0	33.5416	12.5066	1.4233	0.00062859	2041	XP_003549550.1	PREDICTED: NADP-dependent glyceraldehyde-3-phosphate dehydrogenase-like [Glycine max]	--	--	--	GO:0008152//GO:0055114//GO:0008218//GO:0006118	metabolic process//oxidation-reduction process//bioluminescence//electron transport	GO:0003995//GO:0016620//GO:0016491	acyl-CoA dehydrogenase activity//oxidoreductase activity, acting on the aldehyde or oxo group of donors, NAD or NADP as acceptor//oxidoreductase activity	--	--	KOG2450	Aldehyde dehydrogenase
comp18781_c0	51.0395	19.0384	1.4227	1.0212e-05	1025	NP_001236648.1	CASP-like protein 1 [Glycine max] >gi|288559151|sp|C6T1G0.1|CSPL1_SOYBN RecName: Full=CASP-like protein 1 >gi|255630091|gb|ACU15399.1| unknown [Glycine max]	--	--	--	--	--	GO:0016787	hydrolase activity	GO:0016021//GO:0005886	integral to membrane//plasma membrane	--	--
comp21407_c0	26.3866	9.85001	1.4216	0.0032841	3325	AAX53605.1	nodulation receptor kinase [Astragalus sinicus]	--	--	--	GO:0009069//GO:0016310//GO:0006468	serine family amino acid metabolic process//phosphorylation//protein phosphorylation	GO:0005524//GO:0004672//GO:0004674//GO:0005515	ATP binding//protein kinase activity//protein serine/threonine kinase activity//protein binding	GO:0016021	integral to membrane	--	--
comp26293_c0	32.6396	12.2022	1.4195	0.00079079	1847	XP_003600057.1	Purple acid phosphatase [Medicago truncatula] >gi|355489105|gb|AES70308.1| Purple acid phosphatase [Medicago truncatula]	--	--	--	GO:0019497//GO:0006771	hexachlorocyclohexane metabolic process//riboflavin metabolic process	GO:0003993//GO:0046872//GO:0004252//GO:0042802//GO:0043130//GO:0030674//GO:0008092//GO:0016787	acid phosphatase activity//metal ion binding//serine-type endopeptidase activity//identical protein binding//ubiquitin binding//protein binding, bridging//cytoskeletal protein binding//hydrolase activity	GO:0019012	virion	KOG1378	Purple acid phosphatase
comp29240_c0	30.8165	11.5576	1.4149	0.0012225	3062	XP_003533709.1	PREDICTED: probable potassium transporter 11-like isoform 2 [Glycine max]	--	--	--	GO:0006865//GO:0071805//GO:0006813//GO:0003333	amino acid transport//potassium ion transmembrane transport//potassium ion transport//amino acid transmembrane transport	GO:0015171//GO:0015079	amino acid transmembrane transporter activity//potassium ion transmembrane transporter activity	GO:0016020	membrane	--	--
comp25499_c0	164.4	61.7463	1.4128	2.0363e-17	4173	XP_003549735.1	PREDICTED: probable sucrose-phosphate synthase-like [Glycine max]	K00696	E2.4.1.14	sucrose-phosphate synthase	GO:0009058//GO:0008152//GO:0005982//GO:0005985	biosynthetic process//metabolic process//starch metabolic process//sucrose metabolic process	GO:0016829//GO:0046524	lyase activity//sucrose-phosphate synthase activity	--	--	--	--
comp28208_c0	114.203	42.9005	1.4125	3.4361e-12	1694	XP_003538880.1	PREDICTED: thaumatin-like protein 1-like [Glycine max]	--	--	--	--	--	--	--	--	--	--	--
comp10114_c0	65.06	24.478	1.4103	4.1906e-07	2036	XP_003623193.1	F-box/kelch-repeat protein [Medicago truncatula] >gi|355498208|gb|AES79411.1| F-box/kelch-repeat protein [Medicago truncatula]	--	--	--	--	--	GO:0005515	protein binding	--	--	--	--
comp19317_c0	25.1872	9.48247	1.4094	0.0045872	363	XP_002277890.1	PREDICTED: protein transport protein Sec61 subunit beta-like [Vitis vinifera]	K09481	SEC61B, SBH2	protein transport protein SEC61 subunit beta	--	--	--	--	--	--	KOG3457	Sec61 protein translocation complex, beta subunit
comp27912_c0	120.271	45.3534	1.407	9.1696e-13	2795	XP_003525708.1	PREDICTED: uncharacterized protein LOC100809716 [Glycine max]	--	--	--	GO:0006887	exocytosis	--	--	GO:0000145	exocyst	KOG2344	Exocyst component protein and related proteins
comp28000_c0	114.003	43.0034	1.4066	4.0702e-12	1353	AFK46359.1	unknown [Lotus japonicus]	K15296	NAPA, SNAPA, SEC17	alpha-soluble NSF attachment protein	GO:0006886	intracellular protein transport	GO:0005515	protein binding	--	--	KOG1586	Protein required for fusion of vesicles in vesicular transport, alpha-SNAP
comp20822_c0	25.7175	9.70299	1.4062	0.0041015	2056	XP_003540022.1	PREDICTED: probable peptide/nitrate transporter At1g22540-like isoform 1 [Glycine max]	--	--	--	GO:0006810//GO:0006857//GO:0055085	transport//oligopeptide transport//transmembrane transport	GO:0005215	transporter activity	GO:0016021//GO:0016020	integral to membrane//membrane	KOG1237	H+/oligopeptide symporter
comp20206_c0	106.909	40.3997	1.404	2.303e-11	1441	XP_003615995.1	Peroxidase [Medicago truncatula] >gi|355517330|gb|AES98953.1| Peroxidase [Medicago truncatula]	K00430	E1.11.1.7	peroxidase	GO:0006804//GO:0055114//GO:0006979	peroxidase reaction//oxidation-reduction process//response to oxidative stress	GO:0020037//GO:0046872//GO:0004601	heme binding//metal ion binding//peroxidase activity	--	--	--	--
comp19301_c0	97.3989	36.8273	1.4031	2.2031e-10	1316	--	--	--	--	--	GO:0006952	defense response	GO:0004222	metalloendopeptidase activity	--	--	--	--
comp21184_c0	34.784	13.1578	1.4025	0.0005363	1275	XP_003556822.1	PREDICTED: uncharacterized protein LOC100785472 [Glycine max]	--	--	--	GO:0016567	protein ubiquitination	GO:0005515//GO:0004842//GO:0046872//GO:0008270	protein binding//ubiquitin-protein ligase activity//metal ion binding//zinc ion binding	GO:0005680	anaphase-promoting complex	KOG4628	Predicted E3 ubiquitin ligase
comp10480_c0	78.0432	29.55	1.4011	2.2183e-08	757	XP_003521814.1	PREDICTED: uncharacterized protein LOC100785256 [Glycine max] >gi|356573241|ref|XP_003554771.1| PREDICTED: uncharacterized protein LOC100795854 isoform 1 [Glycine max] >gi|356573243|ref|XP_003554772.1| PREDICTED: uncharacterized protein LOC100795854 isoform 2 [Glycine max]	--	--	--	--	--	--	--	--	--	--	--
comp13084_c0	32.2206	12.2022	1.4008	0.00095922	701	ACG33009.1	hypothetical protein [Zea mays]	--	--	--	--	--	--	--	GO:0019867	outer membrane	--	--
comp25222_c0	30.4708	11.5407	1.4007	0.0014314	2595	XP_003539917.1	PREDICTED: glycerol-3-phosphate dehydrogenase [NAD(P)+]-like [Glycine max]	--	--	--	GO:0006072//GO:0046168//GO:0005975//GO:0046486//GO:0055114	glycerol-3-phosphate metabolic process//glycerol-3-phosphate catabolic process//carbohydrate metabolic process//glycerolipid metabolic process//oxidation-reduction process	GO:0051287//GO:0004367//GO:0005515//GO:0016616	NAD binding//glycerol-3-phosphate dehydrogenase [NAD+] activity//protein binding//oxidoreductase activity, acting on the CH-OH group of donors, NAD or NADP as acceptor	GO:0016021//GO:0009331//GO:0005737	integral to membrane//glycerol-3-phosphate dehydrogenase complex//cytoplasm	KOG2711	Glycerol-3-phosphate dehydrogenase/dihydroxyacetone 3-phosphate reductase
comp12114_c0	36.086	13.6724	1.4002	0.0004021	1453	XP_003629973.1	Glutelin type-A [Medicago truncatula] >gi|355523995|gb|AET04449.1| Glutelin type-A [Medicago truncatula]	--	--	--	--	--	GO:0016853//GO:0045735	isomerase activity//nutrient reservoir activity	--	--	--	--
comp23013_c0	241.58	91.633	1.3986	3.1772e-25	1250	NP_001241394.1	somatic embryogenesis receptor kinase 1-like precursor [Glycine max] >gi|223452524|gb|ACM89589.1| leucine-rich repeat protein [Glycine max]	--	--	--	--	--	GO:0005515	protein binding	--	--	--	--
comp16547_c1	179.578	68.1415	1.398	8.7243e-19	408	AAA98492.1	tyrosine-rich hydroxyproline-rich glycoprotein, partial [Petroselinum crispum]	--	--	--	--	--	--	--	--	--	--	--
comp17648_c1	114.44	43.4429	1.3974	4.4362e-12	248	--	--	--	--	--	--	--	GO:0005200	structural constituent of cytoskeleton	GO:0005856//GO:0005882	cytoskeleton//intermediate filament	--	--
comp10224_c0	29.5998	11.2466	1.3961	0.0017885	1199	XP_003552155.1	PREDICTED: RING-H2 finger protein ATL33-like [Glycine max]	--	--	--	GO:0016567//GO:0006281	protein ubiquitination//DNA repair	GO:0046872//GO:0004518//GO:0005515//GO:0008270//GO:0004842//GO:0003723//GO:0005524	metal ion binding//nuclease activity//protein binding//zinc ion binding//ubiquitin-protein ligase activity//RNA binding//ATP binding	GO:0005680	anaphase-promoting complex	KOG0800	FOG: Predicted E3 ubiquitin ligase
comp19928_c0	476.11	181.029	1.3951	1.5538e-49	1491	ACJ84332.1	unknown [Medicago truncatula] >gi|388499376|gb|AFK37754.1| unknown [Medicago truncatula]	K02136	ATPeF1G, ATP5C1	F-type H+-transporting ATPase subunit gamma	GO:0006119//GO:0015992//GO:0015986	oxidative phosphorylation//proton transport//ATP synthesis coupled proton transport	GO:0046961//GO:0046933	proton-transporting ATPase activity, rotational mechanism//proton-transporting ATP synthase activity, rotational mechanism	GO:0045261//GO:0045259	proton-transporting ATP synthase complex, catalytic core F(1)//proton-transporting ATP synthase complex	KOG1531	F0F1-type ATP synthase, gamma subunit
comp12934_c1	33.9556	12.9123	1.3949	0.00067384	1571	NP_001242849.1	uncharacterized protein LOC100778227 [Glycine max] >gi|255644752|gb|ACU22878.1| unknown [Glycine max]	--	--	--	--	--	--	--	GO:0016021	integral to membrane	KOG0748	Predicted membrane proteins, contain hemolysin III domain
comp27550_c0	73.2486	27.8564	1.3948	7.4624e-08	2009	XP_003610788.1	Membrane related protein-like protein [Medicago truncatula] >gi|355512123|gb|AES93746.1| Membrane related protein-like protein [Medicago truncatula]	--	--	--	--	--	GO:0003824//GO:0008289	catalytic activity//lipid binding	--	--	KOG2761	START domain-containing proteins involved in steroidogenesis/phosphatidylcholine transfer
comp11020_c0	85.123	32.4168	1.3928	4.7841e-09	1006	XP_003603681.1	Ubiquitin-fold modifier-conjugating enzyme [Medicago truncatula] >gi|355492729|gb|AES73932.1| Ubiquitin-fold modifier-conjugating enzyme [Medicago truncatula]	K12165	UFC1	ufm1-conjugating enzyme 1	--	--	GO:0005515//GO:0016881	protein binding//acid-amino acid ligase activity	--	--	--	--
comp30055_c0	132.884	50.6423	1.3918	6.4315e-14	1390	XP_003604913.1	Aldose reductase [Medicago truncatula] >gi|355505968|gb|AES87110.1| Aldose reductase [Medicago truncatula] >gi|388500290|gb|AFK38211.1| unknown [Medicago truncatula]	--	--	--	GO:0055114	oxidation-reduction process	GO:0016491	oxidoreductase activity	--	--	KOG1577	Aldo/keto reductase family proteins
comp26200_c0	26.289	10.0191	1.3917	0.0038492	804	AFK36450.1	unknown [Lotus japonicus] >gi|388514125|gb|AFK45124.1| unknown [Lotus japonicus]	--	--	--	--	--	--	--	--	--	--	--
comp31096_c1	25.6422	9.7765	1.3911	0.0044783	4157	XP_003553574.1	PREDICTED: E3 ubiquitin-protein ligase UPL7 [Glycine max]	K10588	UBE3B	ubiquitin-protein ligase E3 B	GO:0016567	protein ubiquitination	GO:0005515//GO:0004842	protein binding//ubiquitin-protein ligase activity	--	--	KOG0942	E3 ubiquitin protein ligase
comp17693_c0	60.8712	23.2284	1.3899	1.4084e-06	1357	XP_003603580.1	Transcription factor bZIP [Medicago truncatula] >gi|355492628|gb|AES73831.1| Transcription factor bZIP [Medicago truncatula]	--	--	--	GO:0007049//GO:0006355	cell cycle//regulation of transcription, DNA-dependent	GO:0003677//GO:0003700//GO:0043565	DNA binding//sequence-specific DNA binding transcription factor activity//sequence-specific DNA binding	GO:0005667//GO:0016021//GO:0005634	transcription factor complex//integral to membrane//nucleus	--	--
comp27826_c0	62.0528	23.7429	1.386	1.1132e-06	1425	AFK47069.1	unknown [Medicago truncatula]	K07556	ATPeAF2, ATPAF2	ATP synthase mitochondrial F1 complex assembly factor 2	GO:0043461//GO:0005975	proton-transporting ATP synthase complex assembly//carbohydrate metabolic process	GO:0016758	transferase activity, transferring hexosyl groups	GO:0016020	membrane	KOG3015	F1-ATP synthase assembly protein
comp24271_c0	29.7147	11.3716	1.3857	0.0018365	558	XP_003603971.1	BZIP transcription factor ATB2 [Medicago truncatula] >gi|355493019|gb|AES74222.1| BZIP transcription factor ATB2 [Medicago truncatula]	--	--	--	--	--	--	--	--	--	--	--
comp22681_c0	37.6146	14.4075	1.3845	0.00031184	1786	XP_003612120.1	hypothetical protein MTR_5g021520 [Medicago truncatula] >gi|355513455|gb|AES95078.1| hypothetical protein MTR_5g021520 [Medicago truncatula]	--	--	--	--	--	--	--	--	--	KOG2819	Uncharacterized conserved protein
comp29464_c0	31.8464	12.2022	1.384	0.0011441	1598	XP_003609637.1	1-aminocyclopropane-1-carboxylate oxidase-like protein [Medicago truncatula] >gi|355510692|gb|AES91834.1| 1-aminocyclopropane-1-carboxylate oxidase-like protein [Medicago truncatula]	--	--	--	GO:0055114	oxidation-reduction process	GO:0016706//GO:0016491	oxidoreductase activity, acting on paired donors, with incorporation or reduction of molecular oxygen, 2-oxoglutarate as one donor, and incorporation of one atom each of oxygen into both donors//oxidoreductase activity	--	--	KOG0143	Iron/ascorbate family oxidoreductases
comp16679_c0	644.161	246.946	1.3832	2.1108e-66	1149	ACJ85877.1	unknown [Medicago truncatula] >gi|388492270|gb|AFK34201.1| unknown [Medicago truncatula] >gi|388509044|gb|AFK42588.1| unknown [Medicago truncatula]	K03263	EIF5A	translation initiation factor 5A	GO:0008612//GO:0045905//GO:0045901//GO:0006448//GO:0006452	peptidyl-lysine modification to hypusine//positive regulation of translational termination//positive regulation of translational elongation//regulation of translational elongation//translational frameshifting	GO:0043022//GO:0003746//GO:0003723	ribosome binding//translation elongation factor activity//RNA binding	GO:0005840	ribosome	KOG3271	Translation initiation factor 5A (eIF-5A)
comp20496_c0	59.4316	22.7873	1.383	2.1163e-06	1127	AFK43404.1	unknown [Lotus japonicus]	K01244	MTN	5'-methylthioadenosine nucleosidase	GO:0009116	nucleoside metabolic process	GO:0003824	catalytic activity	--	--	--	--
comp16629_c0	60.7161	23.3019	1.3816	1.5978e-06	1343	XP_003542867.1	PREDICTED: uncharacterized protein LOC100798894 [Glycine max]	--	--	--	--	--	--	--	--	--	--	--
comp28712_c0	66.9224	25.7056	1.3804	3.873e-07	2020	XP_003545004.1	PREDICTED: 4-coumarate--CoA ligase-like 5-like [Glycine max]	K10526	OPCL1	OPC-8:0 CoA ligase 1	GO:0008152	metabolic process	GO:0003824	catalytic activity	--	--	KOG1176	Acyl-CoA synthetase
comp24752_c0	148.5	57.1212	1.3784	2.3187e-15	1805	XP_003616578.1	BAHD acyltransferase DCR [Medicago truncatula] >gi|355517913|gb|AES99536.1| BAHD acyltransferase DCR [Medicago truncatula]	--	--	--	GO:0006260	DNA replication	GO:0003887//GO:0016747	DNA-directed DNA polymerase activity//transferase activity, transferring acyl groups other than amino-acyl groups	GO:0042575	DNA polymerase complex	--	--
comp32248_c0	154.349	59.3941	1.3778	5.9476e-16	1545	NP_001238361.1	peroxisomal ascorbate peroxidase [Glycine max] >gi|167961796|dbj|BAG09367.1| peroxisomal ascorbate peroxidase [Glycine max] >gi|255642362|gb|ACU21445.1| unknown [Glycine max]	K00434	E1.11.1.11	L-ascorbate peroxidase	GO:0006804//GO:0055114//GO:0006979	peroxidase reaction//oxidation-reduction process//response to oxidative stress	GO:0020037//GO:0004601	heme binding//peroxidase activity	--	--	--	--
comp19351_c0	98.6397	38.0445	1.3745	2.7228e-10	1256	XP_003539879.1	PREDICTED: xyloglucan endotransglucosylase/hydrolase protein 9-like [Glycine max]	K08235	E2.4.1.207	xyloglucan:xyloglucosyl transferase	GO:0005975//GO:0006073	carbohydrate metabolic process//cellular glucan metabolic process	GO:0004553//GO:0016762	hydrolase activity, hydrolyzing O-glycosyl compounds//xyloglucan:xyloglucosyl transferase activity	GO:0048046//GO:0005618	apoplast//cell wall	--	--
comp20450_c0	397.58	153.925	1.369	1.5478e-40	2194	XP_003531897.1	PREDICTED: 6-phosphogluconate dehydrogenase, decarboxylating-like isoform 3 [Glycine max]	K00033	E1.1.1.44, PGD, gnd	6-phosphogluconate dehydrogenase	GO:0019521//GO:0006633//GO:0006886//GO:0016192//GO:0006554//GO:0006098//GO:0006574//GO:0018874//GO:0006550//GO:0006552//GO:0055114//GO:0006631//GO:0006568	D-gluconate metabolic process//fatty acid biosynthetic process//intracellular protein transport//vesicle-mediated transport//lysine catabolic process//pentose-phosphate shunt//valine catabolic process//benzoate metabolic process//isoleucine catabolic process//leucine catabolic process//oxidation-reduction process//fatty acid metabolic process//tryptophan metabolic process	GO:0005515//GO:0050661//GO:0003857//GO:0016491//GO:0005198//GO:0004616	protein binding//NADP binding//3-hydroxyacyl-CoA dehydrogenase activity//oxidoreductase activity//structural molecule activity//phosphogluconate dehydrogenase (decarboxylating) activity	GO:0030126	COPI vesicle coat	KOG2653	6-phosphogluconate dehydrogenase
comp10094_c0	129.573	50.2056	1.3678	2.5101e-13	1897	NP_001241060.1	uncharacterized protein LOC100793240 [Glycine max] >gi|255637035|gb|ACU18850.1| unknown [Glycine max]	K14213	PEPD	Xaa-Pro dipeptidase	GO:0009987	cellular process	GO:0004177//GO:0030145	aminopeptidase activity//manganese ion binding	--	--	KOG2414	Putative Xaa-Pro aminopeptidase
comp24139_c0	53.1426	20.6556	1.3633	1.0899e-05	1607	XP_003552747.1	PREDICTED: 2,3-dimethylmalate lyase-like isoform 1 [Glycine max]	--	--	--	GO:0008152	metabolic process	GO:0003824	catalytic activity	--	--	KOG1260	Isocitrate lyase
comp22221_c0	36.1886	14.0892	1.3609	0.00050411	1734	AFK48386.1	unknown [Lotus japonicus]	K01307	GGH	gamma-glutamyl hydrolase	GO:0006541//GO:0006355	glutamine metabolic process//regulation of transcription, DNA-dependent	GO:0003676//GO:0016787	nucleic acid binding//hydrolase activity	GO:0005622	intracellular	--	--
comp24125_c0	1414.32	553.279	1.354	9.5338e-143	2008	XP_003527687.1	PREDICTED: isoflavone reductase homolog [Glycine max]	--	--	--	GO:0055114//GO:0008152//GO:0006694//GO:0044237//GO:0030639//GO:0055085//GO:0019872//GO:0008207//GO:0008210//GO:0009117//GO:0008209//GO:0009089//GO:0009225//GO:0009085//GO:0045226	oxidation-reduction process//metabolic process//steroid biosynthetic process//cellular metabolic process//polyketide biosynthetic process//transmembrane transport//streptomycin biosynthetic process//C21-steroid hormone metabolic process//estrogen metabolic process//nucleotide metabolic process//androgen metabolic process//lysine biosynthetic process via diaminopimelate//nucleotide-sugar metabolic…	GO:0008839//GO:0050662//GO:0051287//GO:0008831//GO:0016491//GO:0016620//GO:0016616//GO:0003854//GO:0003824	4-hydroxy-tetrahydrodipicolinate reductase//coenzyme binding//NAD binding//dTDP-4-dehydrorhamnose reductase activity//oxidoreductase activity//oxidoreductase activity, acting on the aldehyde or oxo group of donors, NAD or NADP as acceptor//oxidoreductase activity, acting on the CH-OH group of donors, NAD or NADP as acceptor//3-beta-hydroxy-delta5-steroid dehydrogenase activity//catalytic activity	GO:0016021	integral to membrane	--	--
comp27936_c0	75.5373	29.55	1.354	7.5852e-08	1853	XP_003630770.1	Protein kinase [Medicago truncatula] >gi|355524792|gb|AET05246.1| Protein kinase [Medicago truncatula]	--	--	--	GO:0009069//GO:0009103//GO:0006468//GO:0016310	serine family amino acid metabolic process//lipopolysaccharide biosynthetic process//protein phosphorylation//phosphorylation	GO:0005524//GO:0003824//GO:0004672//GO:0016773//GO:0004674	ATP binding//catalytic activity//protein kinase activity//phosphotransferase activity, alcohol group as acceptor//protein serine/threonine kinase activity	GO:0016020	membrane	KOG0594	Protein kinase PCTAIRE and related kinases
comp26627_c0	40.9448	16.0246	1.3534	0.00018361	2598	XP_003624238.1	Probably inactive leucine-rich repeat receptor-like protein kinase [Medicago truncatula] >gi|124361026|gb|ABN08998.1| Protein kinase [Medicago truncatula] >gi|355499253|gb|AES80456.1| Probably inactive leucine-rich repeat receptor-like protein kinase [Medicago truncatula]	--	--	--	GO:0006468//GO:0007165	protein phosphorylation//signal transduction	GO:0005515//GO:0004672//GO:0004872//GO:0005524	protein binding//protein kinase activity//receptor activity//ATP binding	GO:0016021	integral to membrane	--	--
comp19387_c0	587.548	230.004	1.353	3.8697e-59	1238	ABG90381.2	glutathione S-transferase [Caragana korshinskii]	K00799	GST, gst	glutathione S-transferase	GO:0006749//GO:0015979//GO:0006803	glutathione metabolic process//photosynthesis//glutathione conjugation reaction	GO:0004364//GO:0005515	glutathione transferase activity//protein binding	--	--	KOG0406	Glutathione S-transferase
comp27081_c0	38.4256	15.069	1.3505	0.0003262	1972	XP_003545993.1	PREDICTED: dof zinc finger protein DOF1.4-like [Glycine max]	--	--	--	GO:0006355	regulation of transcription, DNA-dependent	GO:0003677	DNA binding	--	--	--	--
comp17407_c0	32.0122	12.5698	1.3487	0.001345	1870	XP_003553001.1	PREDICTED: nuclear transcription factor Y subunit B-3-like [Glycine max]	K08065	NFYB	nuclear transcription Y subunit beta	--	--	GO:0043565//GO:0003677	sequence-specific DNA binding//DNA binding	GO:0005622	intracellular	KOG0869	CCAAT-binding factor, subunit A (HAP3)
comp9802_c0	30.1089	11.8347	1.3472	0.0020531	3223	XP_003551173.1	PREDICTED: U-box domain-containing protein 4-like [Glycine max]	--	--	--	GO:0016567	protein ubiquitination	GO:0004842//GO:0005515	ubiquitin-protein ligase activity//protein binding	GO:0000151	ubiquitin ligase complex	KOG4224	Armadillo repeat protein VAC8 required for vacuole fusion, inheritance and cytosol-to-vacuole protein targeting
comp24670_c0	106.374	41.8258	1.3467	7.8406e-11	1738	XP_003601018.1	Sodium-coupled neutral amino acid transporter [Medicago truncatula] >gi|355490066|gb|AES71269.1| Sodium-coupled neutral amino acid transporter [Medicago truncatula]	--	--	--	GO:0003333//GO:0042998//GO:0006865	amino acid transmembrane transport//positive regulation of Golgi to plasma membrane protein transport//amino acid transport	GO:0071253//GO:0015171	connexin binding//amino acid transmembrane transporter activity	GO:0005802//GO:0016020//GO:0016021	trans-Golgi network//membrane//integral to membrane	KOG1305	Amino acid transporter protein
comp19836_c0	341.352	134.246	1.3464	3.4636e-34	1373	XP_003522989.1	PREDICTED: xylem cysteine proteinase 2-like [Glycine max]	--	--	--	GO:0006508	proteolysis	GO:0004197//GO:0008234	cysteine-type endopeptidase activity//cysteine-type peptidase activity	--	--	KOG1543	Cysteine proteinase Cathepsin L
comp17505_c0	31.7438	12.4963	1.345	0.0014601	658	XP_003607518.1	Glutaredoxin-C9 [Medicago truncatula] >gi|355508573|gb|AES89715.1| Glutaredoxin-C9 [Medicago truncatula] >gi|388500998|gb|AFK38565.1| unknown [Medicago truncatula]	--	--	--	GO:0006118//GO:0045454	electron transport//cell redox homeostasis	GO:0015035//GO:0009055	protein disulfide oxidoreductase activity//electron carrier activity	--	--	--	--
comp23462_c0	73.9901	29.1825	1.3422	1.2607e-07	1632	XP_003621684.1	Aldo-keto reductase yakc [Medicago truncatula] >gi|124360836|gb|ABN08808.1| Aldo/keto reductase [Medicago truncatula] >gi|217073081|gb|ACJ84900.1| unknown [Medicago truncatula] >gi|355496699|gb|AES77902.1| Aldo-keto reductase yakc [Medicago truncatula]	--	--	--	--	--	--	--	--	--	KOG1575	Voltage-gated shaker-like K+ channel, subunit beta/KCNAB
comp27161_c0	35.7675	14.1134	1.3416	0.00062435	1696	XP_003552321.1	PREDICTED: mannan endo-1,4-beta-mannosidase 6-like [Glycine max]	--	--	--	GO:0005975//GO:0046486//GO:0006027//GO:0006687//GO:0006012	carbohydrate metabolic process//glycerolipid metabolic process//glycosaminoglycan catabolic process//glycosphingolipid metabolic process//galactose metabolic process	GO:0004553//GO:0004565	hydrolase activity, hydrolyzing O-glycosyl compounds//beta-galactosidase activity	GO:0009341	beta-galactosidase complex	--	--
comp33076_c0	61.662	24.331	1.3416	2.0007e-06	1051	AFK46426.1	unknown [Medicago truncatula]	K01800	maiA, GSTZ1	maleylacetoacetate isomerase	--	--	GO:0005515	protein binding	--	--	KOG0868	Glutathione S-transferase
comp21732_c0	562.13	221.919	1.3409	4.9216e-56	1249	AFK35506.1	unknown [Lotus japonicus]	--	--	--	--	--	--	--	--	--	--	--
comp19977_c0	65.8839	26.0275	1.3399	7.9052e-07	1660	XP_003540491.1	PREDICTED: tubby-like F-box protein 7-like [Glycine max]	--	--	--	--	--	GO:0008270//GO:0005515	zinc ion binding//protein binding	--	--	KOG2502	Tub family proteins
comp28495_c0	42.389	16.7494	1.3396	0.00014863	934	P27880.1	RecName: Full=18.2 kDa class I heat shock protein >gi|19618|emb|CAA41547.1| heat shock protein [Medicago sativa]	K13993	HSP20	HSP20 family protein	GO:0006281//GO:0006950	DNA repair//response to stress	GO:0004518	nuclease activity	GO:0005737	cytoplasm	KOG0710	Molecular chaperone (small heat-shock protein Hsp26/Hsp42)
comp12407_c0	45.3701	17.9358	1.3389	7.6295e-05	797	NP_001237054.1	uncharacterized protein LOC100500629 [Glycine max] >gi|255630786|gb|ACU15754.1| unknown [Glycine max]	K11251	H2A	histone H2A	GO:0006334	nucleosome assembly	GO:0043565//GO:0003677//GO:0046982	sequence-specific DNA binding//DNA binding//protein heterodimerization activity	GO:0005634//GO:0005622//GO:0000786	nucleus//intracellular//nucleosome	KOG1757	Histone 2A
comp25139_c0	242.838	96.2074	1.3358	3.832e-24	1664	XP_003525136.1	PREDICTED: NAC domain-containing protein 2 [Glycine max]	--	--	--	GO:0006355	regulation of transcription, DNA-dependent	GO:0003677	DNA binding	GO:0019028	viral capsid	--	--
comp24122_c0	79.4904	31.6082	1.3305	4.3257e-08	2460	XP_003607787.1	hypothetical protein MTR_4g082930 [Medicago truncatula] >gi|355508842|gb|AES89984.1| hypothetical protein MTR_4g082930 [Medicago truncatula]	--	--	--	GO:0006771//GO:0019497	riboflavin metabolic process//hexachlorocyclohexane metabolic process	GO:0016787//GO:0046872//GO:0003993	hydrolase activity//metal ion binding//acid phosphatase activity	--	--	KOG1378	Purple acid phosphatase
comp28870_c0	26.8035	10.6586	1.3304	0.0045807	2487	XP_003519459.1	PREDICTED: serine/threonine protein phosphatase 2A 59 kDa regulatory subunit B' gamma isoform-like [Glycine max]	K11584	PPP2R5	protein phosphatase 2 (formerly 2A), regulatory subunit B'	GO:0007165	signal transduction	GO:0008601	protein phosphatase type 2A regulator activity	GO:0000159	protein phosphatase type 2A complex	KOG2085	Serine/threonine protein phosphatase 2A, regulatory subunit
comp21605_c0	97.566	38.9016	1.3265	8.2349e-10	1069	XP_003619993.1	Albumin-2 [Medicago truncatula] >gi|355495008|gb|AES76211.1| Albumin-2 [Medicago truncatula]	--	--	--	--	--	--	--	--	--	--	--
comp12387_c0	36.2717	14.481	1.3247	0.00062342	1066	NP_001236525.1	uncharacterized protein LOC100305521 [Glycine max] >gi|356548841|ref|XP_003542807.1| PREDICTED: LOW QUALITY PROTEIN: peptidyl-prolyl cis-trans isomerase H-like [Glycine max] >gi|255625787|gb|ACU13238.1| unknown [Glycine max]	K09567	PPIH, CYPH	peptidyl-prolyl isomerase H (cyclophilin H)	GO:0006457//GO:0000413	protein folding//protein peptidyl-prolyl isomerization	GO:0003755	peptidyl-prolyl cis-trans isomerase activity	--	--	KOG0879	U-snRNP-associated cyclophilin type peptidyl-prolyl cis-trans isomerase
comp25349_c1	37.512	14.9955	1.3228	0.0004837	1615	XP_003520692.1	PREDICTED: probable purple acid phosphatase 20-like [Glycine max]	--	--	--	GO:0006807//GO:0009253//GO:0009252	nitrogen compound metabolic process//peptidoglycan catabolic process//peptidoglycan biosynthetic process	GO:0005515//GO:0016787//GO:0008745	protein binding//hydrolase activity//N-acetylmuramoyl-L-alanine amidase activity	--	--	KOG1378	Purple acid phosphatase
comp11235_c0	35.0322	14.0164	1.3216	0.00082405	1722	XP_003540633.1	PREDICTED: serine carboxypeptidase-like 35-like [Glycine max]	K16297	SCPL-II	serine carboxypeptidase-like clade II	GO:0006508	proteolysis	GO:0004185	serine-type carboxypeptidase activity	--	--	KOG1282	Serine carboxypeptidases (lysosomal cathepsin A)
comp26150_c0	112.565	45.0601	1.3208	3.2731e-11	1488	XP_003623156.1	hypothetical protein MTR_7g065120 [Medicago truncatula] >gi|355498171|gb|AES79374.1| hypothetical protein MTR_7g065120 [Medicago truncatula]	K06700	PSMF1	proteasome inhibitor subunit 1 (PI31)	--	--	--	--	--	--	--	--
comp18206_c1	31.9287	12.7903	1.3198	0.0016146	1182	XP_003595693.1	Anthocyanidin 3-O-glucosyltransferase [Medicago truncatula] >gi|355484741|gb|AES65944.1| Anthocyanidin 3-O-glucosyltransferase [Medicago truncatula]	--	--	--	GO:0008152	metabolic process	GO:0016758	transferase activity, transferring hexosyl groups	--	--	--	--
comp24930_c0	33.004	13.2314	1.3187	0.001284	969	XP_003595123.1	hypothetical protein MTR_2g038500 [Medicago truncatula] >gi|355484171|gb|AES65374.1| hypothetical protein MTR_2g038500 [Medicago truncatula]	--	--	--	--	--	--	--	--	--	--	--
comp10260_c0	42.353	16.9802	1.3186	0.00017452	1226	XP_003591235.1	Pyrrolidone-carboxylate peptidase [Medicago truncatula] >gi|355480283|gb|AES61486.1| Pyrrolidone-carboxylate peptidase [Medicago truncatula] >gi|388515769|gb|AFK45946.1| unknown [Medicago truncatula]	K01304	E3.4.19.3, pcp	pyroglutamyl-peptidase	GO:0006355//GO:0006351//GO:0006508	regulation of transcription, DNA-dependent//transcription, DNA-dependent//proteolysis	--	--	--	--	--	--
comp26407_c0	49.8368	19.994	1.3176	3.4368e-05	1823	AFK44520.1	unknown [Medicago truncatula]	K10268	FBXL2_20	F-box and leucine-rich repeat protein 2/20	--	--	GO:0005515	protein binding	--	--	KOG1947	Leucine rich repeat proteins, some proteins contain F-box
comp22399_c0	84.0402	33.7252	1.3173	1.9388e-08	4550	CAE02744.2	OSJNBa0006B20.7 [Oryza sativa Japonica Group] >gi|116310779|emb|CAH67571.1| H0315A08.1 [Oryza sativa Indica Group]	--	--	--	GO:0016310//GO:0006457//GO:0006508//GO:0006278//GO:0051252//GO:0006281	phosphorylation//protein folding//proteolysis//RNA-dependent DNA replication//regulation of RNA metabolic process//DNA repair	GO:0003676//GO:0004673//GO:0004190//GO:0016791//GO:0003964//GO:0003723//GO:0004523//GO:0051082	nucleic acid binding//protein histidine kinase activity//aspartic-type endopeptidase activity//phosphatase activity//RNA-directed DNA polymerase activity//RNA binding//ribonuclease H activity//unfolded protein binding	GO:0016272//GO:0009365//GO:0071203//GO:0016020//GO:0005634//GO:0019028	prefoldin complex//protein histidine kinase complex//WASH complex//membrane//nucleus//viral capsid	KOG0017	FOG: Transposon-encoded proteins with TYA, reverse transcriptase, integrase domains in various combinations
comp29603_c0	85.156	34.181	1.3169	1.5254e-08	3658	XP_003545364.1	PREDICTED: endo-1,4-beta-xylanase A-like [Glycine max]	--	--	--	GO:0005975	carbohydrate metabolic process	GO:0004553//GO:0016798	hydrolase activity, hydrolyzing O-glycosyl compounds//hydrolase activity, acting on glycosyl bonds	--	--	--	--
comp18030_c0	42.8473	17.2008	1.3167	0.00015945	974	AFK49412.1	unknown [Lotus japonicus]	K02957	RP-S15Ae, RPS15A	small subunit ribosomal protein S15Ae	GO:0042254//GO:0006351//GO:0006412//GO:0006144//GO:0006206	ribosome biogenesis//transcription, DNA-dependent//translation//purine nucleobase metabolic process//pyrimidine nucleobase metabolic process	GO:0003735//GO:0003899//GO:0003677	structural constituent of ribosome//DNA-directed RNA polymerase activity//DNA binding	GO:0005840//GO:0005730	ribosome//nucleolus	KOG1754	40S ribosomal protein S15/S22
comp40190_c0	27.8292	11.1731	1.3166	0.0039133	1790	XP_003540539.1	PREDICTED: cytochrome P450 705A20-like [Glycine max]	--	--	--	GO:0055114	oxidation-reduction process	GO:0016705//GO:0020037//GO:0005506	oxidoreductase activity, acting on paired donors, with incorporation or reduction of molecular oxygen//heme binding//iron ion binding	--	--	KOG0156	Cytochrome P450 CYP2 subfamily
comp24582_c0	71.9607	28.8921	1.3165	2.7563e-07	2340	XP_003604991.1	Sterol 3-beta-glucosyltransferase [Medicago truncatula] >gi|355506046|gb|AES87188.1| Sterol 3-beta-glucosyltransferase [Medicago truncatula]	K05841	E2.4.1.173	sterol 3beta-glucosyltransferase	GO:0005975//GO:0008152//GO:0030259	carbohydrate metabolic process//metabolic process//lipid glycosylation	GO:0016758	transferase activity, transferring hexosyl groups	--	--	KOG1192	UDP-glucuronosyl and UDP-glucosyl transferase
comp25842_c0	125.154	50.2791	1.3157	2.2496e-12	1904	XP_003539920.1	PREDICTED: riboflavin synthase alpha chain-like [Glycine max]	--	--	--	--	--	--	--	--	--	KOG3310	Riboflavin synthase alpha chain
comp34791_c0	36.0231	14.4964	1.3132	0.00070566	1236	XP_003598631.1	F-box protein SKIP5 [Medicago truncatula] >gi|355487679|gb|AES68882.1| F-box protein SKIP5 [Medicago truncatula]	--	--	--	--	--	GO:0005515	protein binding	--	--	--	--
comp20872_c0	37.4293	15.069	1.3126	0.00052717	2153	XP_003519648.1	PREDICTED: alanine aminotransferase 2-like isoform 1 [Glycine max] >gi|356501675|ref|XP_003519649.1| PREDICTED: alanine aminotransferase 2-like isoform 2 [Glycine max]	K14272	GGAT	glutamate--glyoxylate aminotransferase	GO:0009058//GO:0006520	biosynthetic process//cellular amino acid metabolic process	GO:0003824//GO:0030170//GO:0016829	catalytic activity//pyridoxal phosphate binding//lyase activity	--	--	KOG0258	Alanine aminotransferase
comp29657_c3	37.2374	14.9955	1.3122	0.00055086	1108	XP_003546804.1	PREDICTED: auxin-induced protein X15-like [Glycine max]	K14488	SAUR	SAUR family protein	--	--	--	--	--	--	--	--
comp28653_c0	56.56	22.7873	1.3116	8.4759e-06	2235	XP_003537708.1	PREDICTED: ABC transporter G family member 14-like [Glycine max]	--	--	--	GO:0006200	ATP catabolic process	GO:0003924//GO:0005525//GO:0016887//GO:0005524	GTPase activity//GTP binding//ATPase activity//ATP binding	GO:0016020	membrane	KOG0061	Transporter, ABC superfamily (Breast cancer resistance protein)
comp24730_c0	180.569	72.7724	1.3111	1.1859e-17	1720	XP_003518164.1	PREDICTED: eukaryotic peptide chain release factor subunit 1-3-like [Glycine max]	K03265	ETF1, ERF1	peptide chain release factor subunit 1	GO:0006415//GO:0006449	translational termination//regulation of translational termination	GO:0016149	translation release factor activity, codon specific	GO:0005840//GO:0018444//GO:0005737	ribosome//translation release factor complex//cytoplasm	KOG0688	Peptide chain release factor 1 (eRF1)
comp21062_c0	174.736	70.5672	1.3081	4.7989e-17	1957	XP_003608138.1	Heterogeneous nuclear ribonucleoprotein A3-like protein [Medicago truncatula] >gi|355509193|gb|AES90335.1| Heterogeneous nuclear ribonucleoprotein A3-like protein [Medicago truncatula]	K12741	HNRNPA1_3	heterogeneous nuclear ribonucleoprotein A1/A3	--	--	GO:0000166//GO:0003676	nucleotide binding//nucleic acid binding	GO:0030529	ribonucleoprotein complex	KOG0118	FOG: RRM domain
comp28973_c0	27.8333	11.2459	1.3074	0.004087	856	XP_003590633.1	Ethylene receptor [Medicago truncatula] >gi|355479681|gb|AES60884.1| Ethylene receptor [Medicago truncatula]	--	--	--	--	--	--	--	--	--	--	--
comp29804_c0	797.303	322.531	1.3057	2.8668e-77	2000	ABC55421.1	myo-inositol-1-phosphate synthase [Glycine max]	K01858	E5.5.1.4, INO1	myo-inositol-1-phosphate synthase	GO:0008654//GO:0006021//GO:0019872	phospholipid biosynthetic process//inositol biosynthetic process//streptomycin biosynthetic process	GO:0004512//GO:0000166	inositol-3-phosphate synthase activity//nucleotide binding	--	--	KOG0693	Myo-inositol-1-phosphate synthase
comp21152_c0	115.731	46.8978	1.3032	2.3505e-11	1130	XP_003595070.1	hypothetical protein MTR_2g037970 [Medicago truncatula] >gi|217075296|gb|ACJ86008.1| unknown [Medicago truncatula] >gi|355484118|gb|AES65321.1| hypothetical protein MTR_2g037970 [Medicago truncatula] >gi|388490602|gb|AFK33367.1| unknown [Medicago truncatula]	--	--	--	--	--	--	--	--	--	--	--
comp31488_c0	37.3052	15.1425	1.3008	0.00058365	333	AFK08605.1	S-adenosyl homocysteine hydrolase [Nicotiana benthamiana]	K01251	E3.3.1.1, ahcY	adenosylhomocysteinase	GO:0006555//GO:0006730	methionine metabolic process//one-carbon metabolic process	GO:0004013	adenosylhomocysteinase activity	--	--	KOG1370	S-adenosylhomocysteine hydrolase
comp29791_c0	104.898	42.5814	1.3007	2.5973e-10	2686	XP_003600065.1	Acyl-peptide hydrolase-like protein [Medicago truncatula] >gi|355489113|gb|AES70316.1| Acyl-peptide hydrolase-like protein [Medicago truncatula]	--	--	--	GO:0008152//GO:0006508	metabolic process//proteolysis	GO:0004177//GO:0016787//GO:0008236	aminopeptidase activity//hydrolase activity//serine-type peptidase activity	--	--	KOG2100	Dipeptidyl aminopeptidase
comp28992_c0	35.0719	14.2605	1.2983	0.00093938	2477	XP_003588777.1	G protein-coupled receptor kinase [Medicago truncatula] >gi|355477825|gb|AES59028.1| G protein-coupled receptor kinase [Medicago truncatula]	--	--	--	GO:0006468	protein phosphorylation	GO:0005524//GO:0004672	ATP binding//protein kinase activity	GO:0016021	integral to membrane	KOG0198	MEKK and related serine/threonine protein kinases
comp30682_c0	41.4398	16.9067	1.2934	0.00025434	2930	XP_003593218.1	Methyl binding domain protein [Medicago truncatula] >gi|355482266|gb|AES63469.1| Methyl binding domain protein [Medicago truncatula]	--	--	--	--	--	GO:0046872//GO:0008270//GO:0003677	metal ion binding//zinc ion binding//DNA binding	GO:0005634	nucleus	--	--
comp24432_c1	79.4105	32.4168	1.2926	7.5852e-08	1191	Q9SMK9.1	RecName: Full=Phenylalanine ammonia-lyase 2 >gi|6433808|emb|CAB60719.1| phenylalanine ammonia-lyase [Cicer arietinum]	K10775	E4.3.1.24	phenylalanine ammonia-lyase	GO:0006570//GO:0009800//GO:0006559//GO:0009058//GO:0009821//GO:0006558	tyrosine metabolic process//cinnamic acid biosynthetic process//L-phenylalanine catabolic process//biosynthetic process//alkaloid biosynthetic process//L-phenylalanine metabolic process	GO:0016841//GO:0045548	ammonia-lyase activity//phenylalanine ammonia-lyase activity	GO:0005737	cytoplasm	KOG0222	Phenylalanine and histidine ammonia-lyase
comp21553_c0	169.313	69.1706	1.2915	2.6254e-16	1423	CAA75308.1	annexin [Medicago truncatula] >gi|22859608|emb|CAD29698.1| annexin [Medicago truncatula]	--	--	--	--	--	GO:0005509//GO:0005544	calcium ion binding//calcium-dependent phospholipid binding	--	--	KOG0819	Annexin
comp21661_c0	56.661	23.1549	1.291	1.0209e-05	1230	XP_003594205.1	Cucumber peeling cupredoxin [Medicago truncatula] >gi|87241159|gb|ABD33017.1| Blue (type 1) copper domain [Medicago truncatula] >gi|355483253|gb|AES64456.1| Cucumber peeling cupredoxin [Medicago truncatula]	--	--	--	GO:0006118	electron transport	GO:0009055//GO:0005507	electron carrier activity//copper ion binding	--	--	--	--
comp23145_c0	199.838	81.6668	1.291	3.4853e-19	1596	ABG90382.1	lateral organ boundaries domain protein [Caragana korshinskii]	--	--	--	--	--	--	--	--	--	--	--
comp18894_c0	49.2553	20.1411	1.2901	4.9806e-05	1185	NP_001238527.1	uncharacterized protein LOC100527089 [Glycine max] >gi|255631530|gb|ACU16132.1| unknown [Glycine max]	K10704	UBE2V	ubiquitin-conjugating enzyme E2 variant	--	--	GO:0016881	acid-amino acid ligase activity	--	--	KOG0896	Ubiquitin-conjugating enzyme E2
comp21500_c0	33.2529	13.5989	1.29	0.0014445	971	AFK43020.1	unknown [Medicago truncatula]	--	--	--	GO:0006355	regulation of transcription, DNA-dependent	--	--	GO:0005634	nucleus	KOG3772	M-phase inducer phosphatase
comp22881_c0	37.9235	15.5373	1.2874	0.00056175	1046	XP_003616468.1	Protein phosphatase 2C [Medicago truncatula] >gi|355517803|gb|AES99426.1| Protein phosphatase 2C [Medicago truncatula]	K14497	PP2C	protein phosphatase 2C	GO:0006470	protein dephosphorylation	GO:0046872//GO:0004722//GO:0003824	metal ion binding//protein serine/threonine phosphatase activity//catalytic activity	GO:0008287	protein serine/threonine phosphatase complex	KOG0698	Serine/threonine protein phosphatase
comp19981_c0	35.495	14.5538	1.2862	0.000927	1827	BAI63588.1	leucine rich repeat protein [Lotus japonicus]	--	--	--	GO:0051252//GO:0006402	regulation of RNA metabolic process//mRNA catabolic process	GO:0046872//GO:0005515//GO:0003723//GO:0004535	metal ion binding//protein binding//RNA binding//poly(A)-specific ribonuclease activity	GO:0005737//GO:0005634	cytoplasm//nucleus	KOG0619	FOG: Leucine rich repeat
comp13095_c0	130.319	53.44	1.2861	1.4567e-12	851	XP_003609670.1	Rapid alkalinization factor [Medicago truncatula] >gi|355510725|gb|AES91867.1| Rapid alkalinization factor [Medicago truncatula]	--	--	--	--	--	--	--	--	--	--	--
comp21556_c0	185.761	76.2273	1.2851	9.1036e-18	1227	XP_003591911.1	Monoglyceride lipase [Medicago truncatula] >gi|355480959|gb|AES62162.1| Monoglyceride lipase [Medicago truncatula]	--	--	--	GO:0008152//GO:0006508	metabolic process//proteolysis	GO:0016787//GO:0004177//GO:0008236	hydrolase activity//aminopeptidase activity//serine-type peptidase activity	--	--	KOG1455	Lysophospholipase
comp12223_c0	59.8195	24.5515	1.2848	5.5431e-06	2275	XP_003620399.1	hypothetical protein MTR_6g082400 [Medicago truncatula] >gi|355495414|gb|AES76617.1| hypothetical protein MTR_6g082400 [Medicago truncatula]	--	--	--	GO:0007165	signal transduction	GO:0005515//GO:0005179	protein binding//hormone activity	GO:0005576	extracellular region	--	--
comp25266_c0	35.4032	14.5479	1.2831	0.0009614	2017	AFK39985.1	unknown [Medicago truncatula]	K00514	ZDS, crtQ	zeta-carotene desaturase	GO:0006574//GO:0055114//GO:0006552//GO:0006631//GO:0006568//GO:0006550//GO:0018874//GO:0006633//GO:0006554//GO:0008033	valine catabolic process//oxidation-reduction process//leucine catabolic process//fatty acid metabolic process//tryptophan metabolic process//isoleucine catabolic process//benzoate metabolic process//fatty acid biosynthetic process//lysine catabolic process//tRNA processing	GO:0016491//GO:0050151//GO:0051287//GO:0050660//GO:0016616//GO:0003857	oxidoreductase activity//oleate hydratase activity//NAD binding//flavin adenine dinucleotide binding//oxidoreductase activity, acting on the CH-OH group of donors, NAD or NADP as acceptor//3-hydroxyacyl-CoA dehydrogenase activity	--	--	--	--
comp26021_c0	109.218	44.8932	1.2826	1.4546e-10	1804	XP_003591500.1	hypothetical protein MTR_1g088250 [Medicago truncatula] >gi|355480548|gb|AES61751.1| hypothetical protein MTR_1g088250 [Medicago truncatula] >gi|388515423|gb|AFK45773.1| unknown [Medicago truncatula]	--	--	--	--	--	--	--	--	--	--	--
comp28001_c0	41.4572	17.0537	1.2815	0.00027692	1565	AFK44294.1	unknown [Lotus japonicus]	--	--	--	--	--	GO:0030246	carbohydrate binding	--	--	--	--
comp27722_c0	1053.56	433.478	1.2812	4.2113e-100	2926	XP_003556551.1	PREDICTED: transketolase, chloroplastic-like [Glycine max]	K00615	E2.2.1.1, tktA, tktB	transketolase	GO:0008152	metabolic process	GO:0016624//GO:0005198//GO:0003824	oxidoreductase activity, acting on the aldehyde or oxo group of donors, disulfide as acceptor//structural molecule activity//catalytic activity	GO:0019028	viral capsid	KOG0523	Transketolase
comp24784_c0	42.1438	17.3478	1.2806	0.00024181	1400	XP_003615264.1	hypothetical protein MTR_5g065930 [Medicago truncatula] >gi|355516599|gb|AES98222.1| hypothetical protein MTR_5g065930 [Medicago truncatula]	--	--	--	--	--	--	--	--	--	--	--
comp14672_c0	52.8523	21.7582	1.2804	2.5388e-05	1379	ACJ85607.1	unknown [Medicago truncatula] >gi|388500562|gb|AFK38347.1| unknown [Medicago truncatula]	--	--	--	--	--	GO:0005509	calcium ion binding	--	--	KOG3077	Uncharacterized conserved protein
comp23777_c0	29.6126	12.2022	1.2791	0.0032529	2218	XP_003623681.1	hypothetical protein MTR_7g074450 [Medicago truncatula] >gi|355498696|gb|AES79899.1| hypothetical protein MTR_7g074450 [Medicago truncatula]	--	--	--	GO:0006281	DNA repair	GO:0005524//GO:0008270//GO:0004518	ATP binding//zinc ion binding//nuclease activity	--	--	--	--
comp28068_c0	49.1734	20.2888	1.2772	5.6612e-05	1080	XP_003618911.1	14 kDa zinc-binding protein [Medicago truncatula] >gi|355493926|gb|AES75129.1| 14 kDa zinc-binding protein [Medicago truncatula]	--	--	--	GO:0008152	metabolic process	GO:0003824	catalytic activity	--	--	KOG3275	Zinc-binding protein of the histidine triad (HIT) family
comp21577_c0	143.161	59.1735	1.2746	1.2183e-13	1133	CBI32005.3	unnamed protein product [Vitis vinifera]	K10573	UBE2A, UBC2, RAD6A	ubiquitin-conjugating enzyme E2 A	--	--	GO:0005524//GO:0016881//GO:0005515	ATP binding//acid-amino acid ligase activity//protein binding	--	--	KOG0419	Ubiquitin-protein ligase
comp13043_c0	168.18	69.5381	1.2741	5.6336e-16	2071	XP_003543480.1	PREDICTED: F-box/kelch-repeat protein At5g60570-like [Glycine max]	--	--	--	GO:0035556	intracellular signal transduction	GO:0005515	protein binding	--	--	KOG1072	FOG: Kelch repeat
comp22141_c1	30.357	12.5698	1.2721	0.0028849	1160	XP_003608499.1	Urease accessory protein ureG [Medicago truncatula] >gi|355509554|gb|AES90696.1| Urease accessory protein ureG [Medicago truncatula]	K03189	ureG	urease accessory protein	GO:0030001//GO:0006184	metal ion transport//GTP catabolic process	GO:0016530//GO:0003678//GO:0005525//GO:0005524//GO:0016151//GO:0042803//GO:0003924	metallochaperone activity//DNA helicase activity//GTP binding//ATP binding//nickel cation binding//protein homodimerization activity//GTPase activity	GO:0005737//GO:0005657	cytoplasm//replication fork	--	--
comp26173_c0	38.3392	15.8776	1.2718	0.00057076	1349	XP_003625999.1	NifU-like protein [Medicago truncatula] >gi|355501014|gb|AES82217.1| NifU-like protein [Medicago truncatula] >gi|388517667|gb|AFK46895.1| unknown [Medicago truncatula]	--	--	--	GO:0016226	iron-sulfur cluster assembly	GO:0005506//GO:0051536	iron ion binding//iron-sulfur cluster binding	--	--	KOG2358	NifU-like domain-containing proteins
comp20923_c0	103.575	42.9284	1.2707	6.1375e-10	2731	XP_003610314.1	CNGC5-like protein [Medicago truncatula] >gi|355511369|gb|AES92511.1| CNGC5-like protein [Medicago truncatula]	K05391	CNGF	cyclic nucleotide gated channel, other eukaryote	GO:0015992//GO:0006813//GO:0055085//GO:0006811//GO:0006118//GO:0006119	proton transport//potassium ion transport//transmembrane transport//ion transport//electron transport//oxidative phosphorylation	GO:0005249//GO:0005216//GO:0008121	voltage-gated potassium channel activity//ion channel activity//ubiquinol-cytochrome-c reductase activity	GO:0016020//GO:0008076//GO:0016021	membrane//voltage-gated potassium channel complex//integral to membrane	KOG0498	K+-channel ERG and related proteins, contain PAS/PAC sensor domain
comp21970_c1	35.957	14.911	1.2699	0.00093335	782	XP_002266305.1	PREDICTED: uncharacterized protein At4g28440 isoform 2 [Vitis vinifera] >gi|225425513|ref|XP_002266183.1| PREDICTED: uncharacterized protein At4g28440 isoform 1 [Vitis vinifera] >gi|297739026|emb|CBI28515.3| unnamed protein product [Vitis vinifera]	K07466	RFA1, RPA1, rpa	replication factor A1	--	--	--	--	--	--	--	--
comp18428_c0	39.4902	16.3929	1.2684	0.00046157	1180	NP_001236780.1	uncharacterized protein LOC100527490 [Glycine max] >gi|255632468|gb|ACU16584.1| unknown [Glycine max]	--	--	--	GO:0006206//GO:0006207//GO:0005975//GO:0015976//GO:0006098	pyrimidine nucleobase metabolic process//'de novo' pyrimidine nucleobase biosynthetic process//carbohydrate metabolic process//carbon utilization//pentose-phosphate shunt	GO:0004590//GO:0016857//GO:0046872//GO:0004750	orotidine-5'-phosphate decarboxylase activity//racemase and epimerase activity, acting on carbohydrates and derivatives//metal ion binding//ribulose-phosphate 3-epimerase activity	--	--	KOG3111	D-ribulose-5-phosphate 3-epimerase
comp19974_c0	127.095	52.7784	1.2679	4.4282e-12	2203	XP_003534124.1	PREDICTED: putative 3,4-dihydroxy-2-butanone kinase-like [Glycine max]	K00863	E2.7.1.29, DAK1, DAK2	dihydroxyacetone kinase	GO:0009058//GO:0006071//GO:0046486	biosynthetic process//glycerol metabolic process//glycerolipid metabolic process	GO:0004371//GO:0005524//GO:0030170	glycerone kinase activity//ATP binding//pyridoxal phosphate binding	--	--	KOG2426	Dihydroxyacetone kinase/glycerone kinase
comp24831_c0	49.3715	20.5086	1.2675	5.9187e-05	2513	XP_003608254.1	Importin subunit alpha-2 [Medicago truncatula] >gi|355509309|gb|AES90451.1| Importin subunit alpha-2 [Medicago truncatula]	--	--	--	GO:0015992//GO:0015991//GO:0006571//GO:0006432//GO:0000162//GO:0009094//GO:0006119	proton transport//ATP hydrolysis coupled proton transport//tyrosine biosynthetic process//phenylalanyl-tRNA aminoacylation//tryptophan biosynthetic process//L-phenylalanine biosynthetic process//oxidative phosphorylation	GO:0046961//GO:0005515//GO:0004826//GO:0003723	proton-transporting ATPase activity, rotational mechanism//protein binding//phenylalanine-tRNA ligase activity//RNA binding	GO:0009328//GO:0000221	phenylalanine-tRNA ligase complex//vacuolar proton-transporting V-type ATPase, V1 domain	--	--
comp21482_c0	119.567	49.6911	1.2668	2.2375e-11	2062	AFK45378.1	unknown [Lotus japonicus]	--	--	--	GO:0006520//GO:0009058//GO:0008152	cellular amino acid metabolic process//biosynthetic process//metabolic process	GO:0016829//GO:0030170	lyase activity//pyridoxal phosphate binding	--	--	KOG0257	Kynurenine aminotransferase, glutamine transaminase K
comp27019_c0	291.087	121.084	1.2654	2.8521e-27	1651	XP_003593114.1	Auxin-induced protein 5NG4 [Medicago truncatula] >gi|355482162|gb|AES63365.1| Auxin-induced protein 5NG4 [Medicago truncatula]	--	--	--	--	--	--	--	GO:0016020	membrane	--	--
comp29063_c1	38.3272	15.9511	1.2647	0.00059891	1489	XP_003623416.1	hypothetical protein MTR_7g070530 [Medicago truncatula] >gi|355498431|gb|AES79634.1| hypothetical protein MTR_7g070530 [Medicago truncatula]	--	--	--	GO:0032259//GO:0008152	methylation//metabolic process	GO:0008168	methyltransferase activity	--	--	--	--
comp32096_c0	162.128	67.4799	1.2646	2.7653e-15	1629	XP_003604244.1	Mitochondrial ATP synthesis coupled proton transport protein [Medicago truncatula] >gi|355505299|gb|AES86441.1| Mitochondrial ATP synthesis coupled proton transport protein [Medicago truncatula]	K02149	ATPeVD, ATP6M	V-type H+-transporting ATPase subunit D	GO:0006810	transport	GO:0042626	ATPase activity, coupled to transmembrane movement of substances	--	--	KOG1647	Vacuolar H+-ATPase V1 sector, subunit D
comp28523_c0	52.2356	21.7582	1.2635	3.3775e-05	1646	AAG31076.1	sucrose-phosphatase [Medicago truncatula]	--	--	--	GO:0019307//GO:0016311//GO:0005985//GO:0005982//GO:0006013//GO:0005986//GO:0006000	mannose biosynthetic process//dephosphorylation//sucrose metabolic process//starch metabolic process//mannose metabolic process//sucrose biosynthetic process//fructose metabolic process	GO:0050307//GO:0004615//GO:0000287	sucrose-phosphate phosphatase activity//phosphomannomutase activity//magnesium ion binding	GO:0005737	cytoplasm	--	--
comp30797_c1	229.937	95.7803	1.2634	1.5698e-21	2310	AFU50501.1	phosphate transporter 2 [Astragalus sinicus]	--	--	--	GO:0055085	transmembrane transport	GO:0022857	transmembrane transporter activity	GO:0016021	integral to membrane	KOG0252	Inorganic phosphate transporter
comp29802_c0	40.0349	16.6862	1.2626	0.00042809	1806	XP_003556942.1	PREDICTED: hydroquinone glucosyltransferase-like isoform 1 [Glycine max] >gi|356577662|ref|XP_003556943.1| PREDICTED: hydroquinone glucosyltransferase-like isoform 2 [Glycine max]	K08237	E2.4.1.218	hydroquinone glucosyltransferase	GO:0032801//GO:0008152//GO:0006812//GO:0019076	receptor catabolic process//metabolic process//cation transport//viral release from host cell	GO:0005261//GO:0016758	cation channel activity//transferase activity, transferring hexosyl groups	GO:0033644	host cell membrane	KOG1192	UDP-glucuronosyl and UDP-glucosyl transferase
comp28637_c0	383.01	159.71	1.2619	9.1093e-36	1558	XP_003625427.1	Alcohol dehydrogenase class [Medicago truncatula] >gi|355500442|gb|AES81645.1| Alcohol dehydrogenase class [Medicago truncatula]	K00121	frmA, ADH5, adhC	S-(hydroxymethyl)glutathione dehydrogenase / alcohol dehydrogenase	GO:0006813//GO:0055114//GO:0019062//GO:0006414//GO:0019058//GO:0006448//GO:0007155//GO:0006069	potassium ion transport//oxidation-reduction process//viral attachment to host cell//translational elongation//viral infectious cycle//regulation of translational elongation//cell adhesion//ethanol oxidation	GO:0048037//GO:0051287//GO:0051903//GO:0008270//GO:0016491//GO:0003746//GO:0016616//GO:0046872//GO:0000166	cofactor binding//NAD binding//S-(hydroxymethyl)glutathione dehydrogenase activity//zinc ion binding//oxidoreductase activity//translation elongation factor activity//oxidoreductase activity, acting on the CH-OH group of donors, NAD or NADP as acceptor//metal ion binding//nucleotide binding	GO:0005840	ribosome	KOG0022	Alcohol dehydrogenase, class III
comp30762_c0	41.6173	17.3537	1.2619	0.00030841	3103	XP_003628836.1	Zinc finger protein [Medicago truncatula] >gi|355522858|gb|AET03312.1| Zinc finger protein [Medicago truncatula]	--	--	--	GO:0016567	protein ubiquitination	GO:0008270//GO:0046872//GO:0005515//GO:0004842//GO:0043169	zinc ion binding//metal ion binding//protein binding//ubiquitin-protein ligase activity//cation binding	GO:0005680	anaphase-promoting complex	--	--
comp11889_c0	52.3506	21.8317	1.2618	3.3538e-05	1974	XP_003549465.1	PREDICTED: uncharacterized protein LOC100786246 [Glycine max]	--	--	--	GO:0048193//GO:0006812//GO:0055085	Golgi vesicle transport//cation transport//transmembrane transport	GO:0008324	cation transmembrane transporter activity	GO:0016020	membrane	--	--
comp26445_c0	74.5464	31.09	1.2617	3.2739e-07	1680	XP_003590536.1	Transcription factor UNE12 [Medicago truncatula] >gi|355479584|gb|AES60787.1| Transcription factor UNE12 [Medicago truncatula]	--	--	--	GO:0006886	intracellular protein transport	GO:0046983	protein dimerization activity	GO:0005741	mitochondrial outer membrane	--	--
comp23826_c0	44.9152	18.7444	1.2607	0.00015934	2007	XP_003538504.1	PREDICTED: gamma-glutamyltranspeptidase 1-like [Glycine max]	K00681	ggt	gamma-glutamyltranspeptidase	GO:0006749//GO:0006691//GO:0006693//GO:0019530	glutathione metabolic process//leukotriene metabolic process//prostaglandin metabolic process//taurine metabolic process	GO:0003840	gamma-glutamyltransferase activity	--	--	KOG2410	Gamma-glutamyltransferase
comp28057_c0	139.088	58.0709	1.2601	4.2395e-13	1752	XP_003554693.1	PREDICTED: GDP-mannose 3,5-epimerase 1-like [Glycine max] >gi|356573083|ref|XP_003554694.1| PREDICTED: GDP-mannose 3,5-epimerase 1 [Glycine max]	K10046	GME	GDP-D-mannose 3', 5'-epimerase	GO:0006694//GO:0055114//GO:0044237//GO:0030639//GO:0019872//GO:0008210//GO:0008209//GO:0009117//GO:0008207//GO:0009225//GO:0009058//GO:0045226	steroid biosynthetic process//oxidation-reduction process//cellular metabolic process//polyketide biosynthetic process//streptomycin biosynthetic process//estrogen metabolic process//androgen metabolic process//nucleotide metabolic process//C21-steroid hormone metabolic process//nucleotide-sugar metabolic process//biosynthetic process//extracellular polysaccharide biosynthetic process	GO:0050662//GO:0008831//GO:0016616//GO:0003854//GO:0003824//GO:0000166	coenzyme binding//dTDP-4-dehydrorhamnose reductase activity//oxidoreductase activity, acting on the CH-OH group of donors, NAD or NADP as acceptor//3-beta-hydroxy-delta5-steroid dehydrogenase activity//catalytic activity//nucleotide binding	--	--	KOG1429	dTDP-glucose 4-6-dehydratase/UDP-glucuronic acid decarboxylase
comp28485_c0	103.342	43.1658	1.2595	7.9857e-10	2641	XP_003618423.1	LRR receptor-like serine/threonine-protein kinase FEI [Medicago truncatula] >gi|355493438|gb|AES74641.1| LRR receptor-like serine/threonine-protein kinase FEI [Medicago truncatula]	--	--	--	GO:0006468	protein phosphorylation	GO:0005524//GO:0004672//GO:0005515	ATP binding//protein kinase activity//protein binding	--	--	--	--
comp30496_c0	60.7141	25.3601	1.2595	6.033e-06	1631	AFK43062.1	unknown [Lotus japonicus]	--	--	--	GO:0045765	regulation of angiogenesis	GO:0005515	protein binding	GO:0005737	cytoplasm	KOG2502	Tub family proteins
comp23760_c0	36.0641	15.069	1.259	0.000976	1708	XP_003548209.1	PREDICTED: heat stress transcription factor B-2a-like [Glycine max]	K09419	HSFF	heat shock transcription factor, other eukaryote	GO:0006355	regulation of transcription, DNA-dependent	GO:0003677//GO:0043565//GO:0003700	DNA binding//sequence-specific DNA binding//sequence-specific DNA binding transcription factor activity	GO:0005667//GO:0005634	transcription factor complex//nucleus	KOG0627	Heat shock transcription factor
comp18369_c0	31.8046	13.3049	1.2573	0.0023297	1590	AFK39629.1	unknown [Medicago truncatula]	--	--	--	--	--	GO:0005515	protein binding	--	--	KOG4441	Proteins containing BTB/POZ and Kelch domains, involved in regulatory/signal transduction processes
comp23762_c0	40.3658	16.9067	1.2555	0.00042067	1793	XP_003554440.1	PREDICTED: F-box/kelch-repeat protein At1g57790-like [Glycine max]	--	--	--	--	--	GO:0005515	protein binding	--	--	--	--
comp26470_c0	29.2817	12.2758	1.2542	0.0039439	1585	XP_003525986.1	PREDICTED: uncharacterized protein LOC100527612 [Glycine max]	--	--	--	GO:0006289//GO:0006355	nucleotide-excision repair//regulation of transcription, DNA-dependent	--	--	GO:0000439	core TFIIH complex	--	--
comp20476_c1	158.909	66.6684	1.2531	7.6732e-15	1220	XP_003602953.1	GLABRA2 expression modulator [Medicago truncatula] >gi|355492001|gb|AES73204.1| GLABRA2 expression modulator [Medicago truncatula]	--	--	--	--	--	--	--	--	--	--	--
comp18618_c0	33.0453	13.8929	1.2501	0.0018936	1080	XP_003614686.1	COSII [Medicago truncatula] >gi|355516021|gb|AES97644.1| COSII [Medicago truncatula] >gi|388507888|gb|AFK42010.1| unknown [Medicago truncatula]	--	--	--	--	--	--	--	--	--	--	--
comp20361_c0	239.981	100.926	1.2496	3.3375e-22	1509	XP_003534461.1	PREDICTED: V-type proton ATPase subunit d2-like isoform 1 [Glycine max]	K02146	ATPeVAC39, ATP6D	V-type H+-transporting ATPase subunit AC39	GO:0015992//GO:0015991	proton transport//ATP hydrolysis coupled proton transport	GO:0015078	hydrogen ion transmembrane transporter activity	GO:0033179	proton-transporting V-type ATPase, V0 domain	KOG2957	Vacuolar H+-ATPase V0 sector, subunit d
comp22649_c0	29.4885	12.4228	1.2472	0.0039265	1682	NP_001239819.1	uncharacterized protein LOC100805924 [Glycine max] >gi|255648407|gb|ACU24654.1| unknown [Glycine max]	--	--	--	GO:0008152	metabolic process	GO:0003824	catalytic activity	GO:0016020//GO:0016021//GO:0030120	membrane//integral to membrane//vesicle coat	KOG3030	Lipid phosphate phosphatase and related enzymes of the PAP2 family
comp16454_c0	39.0774	16.4657	1.2469	0.0005807	1667	AFK41826.1	unknown [Medicago truncatula]	--	--	--	GO:0055114	oxidation-reduction process	--	--	GO:0016020	membrane	--	--
comp32355_c0	44.1331	18.5974	1.2468	0.0002075	1057	XP_003517087.1	PREDICTED: uncharacterized protein LOC100500226 [Glycine max]	--	--	--	--	--	--	--	--	--	--	--
comp27116_c0	396.005	167.04	1.2453	1.8884e-36	1164	AFK49581.1	unknown [Lotus japonicus]	--	--	--	--	--	--	--	--	--	--	--
comp18094_c0	30.2404	12.7903	1.2414	0.0034828	1218	XP_003597715.1	Auxin-responsive protein IAA [Medicago truncatula] >gi|355486763|gb|AES67966.1| Auxin-responsive protein IAA [Medicago truncatula]	--	--	--	GO:0050794//GO:0006355//GO:0006351	regulation of cellular process//regulation of transcription, DNA-dependent//transcription, DNA-dependent	--	--	GO:0005634	nucleus	--	--
comp19641_c0	50.9101	21.5377	1.2411	5.4539e-05	1283	XP_003616881.1	Tyrosine specific protein phosphatase family protein [Medicago truncatula] >gi|355518216|gb|AES99839.1| Tyrosine specific protein phosphatase family protein [Medicago truncatula]	--	--	--	GO:0035335//GO:0006470//GO:0006570	peptidyl-tyrosine dephosphorylation//protein dephosphorylation//tyrosine metabolic process	GO:0008138//GO:0004725	protein tyrosine/serine/threonine phosphatase activity//protein tyrosine phosphatase activity	--	--	KOG1572	Predicted protein tyrosine phosphatase
comp32767_c0	58.8153	24.919	1.2389	1.1148e-05	1078	AFK36072.1	unknown [Lotus japonicus]	K05765	CFL	cofilin	--	--	GO:0003779	actin binding	GO:0005622	intracellular	KOG1735	Actin depolymerizing factor
comp12791_c0	217.263	92.0777	1.2385	6.3162e-20	2105	XP_003602076.1	Aspartyl aminopeptidase [Medicago truncatula] >gi|355491124|gb|AES72327.1| Aspartyl aminopeptidase [Medicago truncatula]	--	--	--	GO:0006508	proteolysis	GO:0046872//GO:0008270//GO:0004177//GO:0008237	metal ion binding//zinc ion binding//aminopeptidase activity//metallopeptidase activity	--	--	KOG2596	Aminopeptidase I zinc metalloprotease (M18)
comp15416_c0	49.4232	20.9496	1.2383	7.5491e-05	1889	XP_003529372.1	PREDICTED: O-acyltransferase WSD1-like [Glycine max]	--	--	--	GO:0046486//GO:0006066//GO:0045017//GO:0042967	glycerolipid metabolic process//alcohol metabolic process//glycerolipid biosynthetic process//acyl-carrier-protein biosynthetic process	GO:0004026//GO:0004144	alcohol O-acetyltransferase activity//diacylglycerol O-acyltransferase activity	--	--	--	--
comp26212_c0	105.257	44.622	1.2381	8.0077e-10	1860	XP_003603899.1	BURP domain-containing protein [Medicago truncatula] >gi|355492947|gb|AES74150.1| BURP domain-containing protein [Medicago truncatula]	--	--	--	--	--	--	--	--	--	--	--
comp26941_c0	60.3005	25.5777	1.2373	8.3773e-06	2035	BAE71279.1	hypothetical protein [Trifolium pratense]	--	--	--	GO:0006342//GO:0006476//GO:0006807//GO:0006355	chromatin silencing//protein deacetylation//nitrogen compound metabolic process//regulation of transcription, DNA-dependent	GO:0016811//GO:0008270//GO:0017136//GO:0051287	hydrolase activity, acting on carbon-nitrogen (but not peptide) bonds, in linear amides//zinc ion binding//NAD-dependent histone deacetylase activity//NAD binding	GO:0000118	histone deacetylase complex	--	--
comp28225_c0	192.812	81.8741	1.2357	1.1137e-17	2678	XP_003529680.1	PREDICTED: DEAD-box ATP-dependent RNA helicase 21-like [Glycine max]	K12858	DDX23, PRP28	ATP-dependent RNA helicase DDX23/PRP28	--	--	GO:0008026//GO:0003677//GO:0005524//GO:0004386//GO:0003676//GO:0016787	ATP-dependent helicase activity//DNA binding//ATP binding//helicase activity//nucleic acid binding//hydrolase activity	--	--	KOG0333	U5 snRNP-like RNA helicase subunit
comp24095_c0	1241.82	527.485	1.2352	1.9105e-113	3057	XP_003531272.1	PREDICTED: uncharacterized protein LOC100819200 isoform 1 [Glycine max]	--	--	--	--	--	--	--	--	--	KOG1901	Uncharacterized high-glucose-regulated protein
comp22887_c0	32.994	14.0171	1.235	0.0020805	1281	XP_003592341.1	Peroxidase [Medicago truncatula] >gi|355481389|gb|AES62592.1| Peroxidase [Medicago truncatula] >gi|388516375|gb|AFK46249.1| unknown [Medicago truncatula]	--	--	--	GO:0055114//GO:0006804//GO:0006979	oxidation-reduction process//peroxidase reaction//response to oxidative stress	GO:0020037//GO:0004601//GO:0046872	heme binding//peroxidase activity//metal ion binding	--	--	--	--
comp20637_c0	103.969	44.178	1.2348	1.118e-09	1499	XP_003614631.1	hypothetical protein MTR_5g056480 [Medicago truncatula] >gi|355515966|gb|AES97589.1| hypothetical protein MTR_5g056480 [Medicago truncatula]	--	--	--	GO:0006355//GO:0006352	regulation of transcription, DNA-dependent//DNA-dependent transcription, initiation	GO:0003677//GO:0016987//GO:0003700	DNA binding//sigma factor activity//sequence-specific DNA binding transcription factor activity	GO:0005667	transcription factor complex	--	--
comp12564_c0	972.209	413.154	1.2346	1.0831e-88	1304	NP_001236448.1	uncharacterized protein LOC100305514 [Glycine max] >gi|255625759|gb|ACU13224.1| unknown [Glycine max]	K05765	CFL	cofilin	--	--	GO:0003779	actin binding	GO:0005622	intracellular	KOG1735	Actin depolymerizing factor
comp19157_c0	76.1407	32.4168	1.2319	3.5127e-07	1041	XP_003602173.1	hypothetical protein MTR_3g090640 [Medicago truncatula] >gi|355491221|gb|AES72424.1| hypothetical protein MTR_3g090640 [Medicago truncatula]	--	--	--	--	--	GO:0005515	protein binding	--	--	--	--
comp21932_c0	31.0593	13.2314	1.2311	0.0031293	873	AFK46705.1	unknown [Lotus japonicus]	--	--	--	GO:0006118	electron transport	GO:0005507//GO:0009055	copper ion binding//electron carrier activity	--	--	--	--
comp18607_c0	63.7746	27.1978	1.2295	4.4874e-06	1319	ACJ86198.1	unknown [Medicago truncatula]	K00799	GST, gst	glutathione S-transferase	--	--	GO:0005515	protein binding	--	--	KOG0867	Glutathione S-transferase
comp22661_c0	34.7824	14.8485	1.228	0.0015309	1363	XP_003550367.1	PREDICTED: epoxide hydrolase 2-like [Glycine max]	--	--	--	GO:0015996//GO:0015994//GO:0008152	chlorophyll catabolic process//chlorophyll metabolic process//metabolic process	GO:0047746//GO:0003824//GO:0016787	chlorophyllase activity//catalytic activity//hydrolase activity	--	--	KOG4178	Soluble epoxide hydrolase
comp10497_c0	85.0741	36.348	1.2268	6.1297e-08	1188	XP_003594241.1	Cysteine proteinase inhibitor [Medicago truncatula] >gi|355483289|gb|AES64492.1| Cysteine proteinase inhibitor [Medicago truncatula]	--	--	--	--	--	GO:0004869	cysteine-type endopeptidase inhibitor activity	--	--	--	--
comp24611_c0	34.4358	14.7294	1.2252	0.0016695	2163	XP_003547311.1	PREDICTED: uncharacterized protein LOC100783040 [Glycine max]	--	--	--	--	--	GO:0008270//GO:0046872	zinc ion binding//metal ion binding	--	--	KOG1812	Predicted E3 ubiquitin ligase
comp30111_c0	44.8325	19.1855	1.2245	0.00021473	6435	XP_003542384.1	PREDICTED: 1-phosphatidylinositol-3-phosphate 5-kinase-like [Glycine max]	K00921	PIKFYVE, FAB1	1-phosphatidylinositol-3-phosphate 5-kinase	GO:0046488//GO:0044267//GO:0006260	phosphatidylinositol metabolic process//cellular protein metabolic process//DNA replication	GO:0016307//GO:0005524//GO:0046872	phosphatidylinositol phosphate kinase activity//ATP binding//metal ion binding	GO:0005634	nucleus	KOG0230	Phosphatidylinositol-4-phosphate 5-kinase and related FYVE finger-containing proteins
comp17562_c0	111.791	47.9357	1.2216	2.8601e-10	1050	NP_001235246.1	uncharacterized protein LOC100526867 [Glycine max] >gi|255631024|gb|ACU15876.1| unknown [Glycine max]	K14488	SAUR	SAUR family protein	GO:0006810//GO:0009405	transport//pathogenesis	GO:0008200	ion channel inhibitor activity	GO:0019031//GO:0005576	viral envelope//extracellular region	--	--
comp11743_c0	42.8353	18.3769	1.2209	0.00032712	1006	XP_003546522.1	PREDICTED: uncharacterized protein LOC100817225 [Glycine max]	--	--	--	--	--	--	--	--	--	--	--
comp28008_c0	64.7258	27.7858	1.22	4.1319e-06	2427	XP_003607877.1	Group XV phospholipase A2 [Medicago truncatula] >gi|124359659|gb|ABN06031.1| Lecithin:cholesterol acyltransferase [Medicago truncatula] >gi|355508932|gb|AES90074.1| Group XV phospholipase A2 [Medicago truncatula]	--	--	--	GO:0006265//GO:0006886//GO:0042967//GO:0006629//GO:0006505	DNA topological change//intracellular protein transport//acyl-carrier-protein biosynthetic process//lipid metabolic process//GPI anchor metabolic process	GO:0016787//GO:0016788//GO:0003916//GO:0003677//GO:0008374	hydrolase activity//hydrolase activity, acting on ester bonds//DNA topoisomerase activity//DNA binding//O-acyltransferase activity	--	--	KOG2369	Lecithin:cholesterol acyltransferase (LCAT)/Acyl-ceramide synthase
comp31378_c0	1116.71	479.489	1.2197	1.3513e-100	1295	XP_003618207.1	ADP-ribosylation factor [Medicago truncatula] >gi|355493222|gb|AES74425.1| ADP-ribosylation factor [Medicago truncatula]	K07977	ARF	Arf/Sar family, other	GO:0007264//GO:0006013//GO:0006000//GO:0007165//GO:0007186	small GTPase mediated signal transduction//mannose metabolic process//fructose metabolic process//signal transduction//G-protein coupled receptor signaling pathway	GO:0005525//GO:0004871//GO:0031683//GO:0019001//GO:0003924//GO:0005524//GO:0003873//GO:0016787	GTP binding//signal transducer activity//G-protein beta/gamma-subunit complex binding//guanyl nucleotide binding//GTPase activity//ATP binding//6-phosphofructo-2-kinase activity//hydrolase activity	GO:0005634//GO:0005622//GO:0005737	nucleus//intracellular//cytoplasm	KOG0070	GTP-binding ADP-ribosylation factor Arf1
comp26974_c0	51.1615	21.9729	1.2193	6.3085e-05	1322	NP_001241511.1	uncharacterized protein LOC100818152 [Glycine max] >gi|255639669|gb|ACU20128.1| unknown [Glycine max]	K06130	LYPLA2	lysophospholipase II	GO:0006508//GO:0008152	proteolysis//metabolic process	GO:0016787//GO:0008236	hydrolase activity//serine-type peptidase activity	--	--	KOG2112	Lysophospholipase
comp26992_c0	57.4881	24.7037	1.2185	1.7973e-05	3413	XP_003592677.1	mscS family protein, putative [Medicago truncatula] >gi|355481725|gb|AES62928.1| mscS family protein, putative [Medicago truncatula]	--	--	--	GO:0055114//GO:0046656//GO:0055085//GO:0015031//GO:0006761	oxidation-reduction process//folic acid biosynthetic process//transmembrane transport//protein transport//dihydrofolate biosynthetic process	GO:0004146	dihydrofolate reductase activity	GO:0016020//GO:0005789//GO:0016021	membrane//endoplasmic reticulum membrane//integral to membrane	KOG4629	Predicted mechanosensitive ion channel
comp16507_c0	287.018	123.354	1.2183	8.1024e-26	536	XP_003592847.1	hypothetical protein MTR_1g116760, partial [Medicago truncatula] >gi|355481895|gb|AES63098.1| hypothetical protein MTR_1g116760, partial [Medicago truncatula]	--	--	--	GO:0030261	chromosome condensation	GO:0003677	DNA binding	--	--	--	--
comp23534_c0	85.6561	36.8273	1.2178	6.2487e-08	1565	NP_001241090.1	uncharacterized protein LOC100795038 [Glycine max] >gi|255641424|gb|ACU20988.1| unknown [Glycine max]	--	--	--	GO:0031556//GO:0055114//GO:0031554	transcriptional attenuation by ribosome//oxidation-reduction process//regulation of DNA-dependent transcription, termination	GO:0016779//GO:0045735//GO:0010309	nucleotidyltransferase activity//nutrient reservoir activity//acireductone dioxygenase [iron(II)-requiring] activity	--	--	--	--
comp24123_c0	131.588	56.5802	1.2177	5.6265e-12	2194	XP_003548157.1	PREDICTED: heat shock protein 83-like [Glycine max]	--	--	--	GO:0006457//GO:0006950	protein folding//response to stress	GO:0005524//GO:0051082	ATP binding//unfolded protein binding	--	--	KOG0019	Molecular chaperone (HSP90 family)
comp24037_c0	56.1125	24.184	1.2143	2.475e-05	1778	XP_003533789.1	PREDICTED: LOW QUALITY PROTEIN: methylthioribose-1-phosphate isomerase-like [Glycine max]	K08963	mtnA	methylthioribose-1-phosphate isomerase	GO:0044237	cellular metabolic process	--	--	--	--	KOG1468	Predicted translation initiation factor related to eIF-2B alpha/beta/delta subunits (CIG2/IDI2)
comp31189_c0	230.792	99.5336	1.2133	1.0908e-20	1981	XP_003588599.1	26S proteasome non-ATPase regulatory subunit [Medicago truncatula] >gi|355477647|gb|AES58850.1| 26S proteasome non-ATPase regulatory subunit [Medicago truncatula]	K03036	PSMD11, RPN6	26S proteasome regulatory subunit N6	GO:0051259	protein oligomerization	GO:0005515	protein binding	GO:0000502	proteasome complex	KOG1463	26S proteasome regulatory complex, subunit RPN6/PSMD11
comp11824_c0	29.4472	12.7168	1.2114	0.0047761	1164	AFK36553.1	unknown [Lotus japonicus]	--	--	--	GO:0006950	response to stress	--	--	--	--	--	--
comp31268_c0	86.597	37.4153	1.2107	5.775e-08	15635	XP_003621559.1	E3 ubiquitin-protein ligase UBR4 [Medicago truncatula] >gi|355496574|gb|AES77777.1| E3 ubiquitin-protein ligase UBR4 [Medicago truncatula]	K10691	UBR4, ZUBR1	E3 ubiquitin-protein ligase UBR4	GO:0006260//GO:0016567	DNA replication//protein ubiquitination	GO:0003677//GO:0005198//GO:0003887//GO:0004842//GO:0008270	DNA binding//structural molecule activity//DNA-directed DNA polymerase activity//ubiquitin-protein ligase activity//zinc ion binding	GO:0042575//GO:0019028	DNA polymerase complex//viral capsid	KOG1776	Zn-binding protein Push
comp23803_c1	35.7961	15.4741	1.2099	0.0013997	349	AAB31257.1	calmodulin homolog {EST} [Brassica napus, Naehan, root, Peptide Partial, 53 aa]	--	--	--	--	--	GO:0005509	calcium ion binding	--	--	KOG0027	Calmodulin and related proteins (EF-Hand superfamily)
comp24228_c0	157.906	68.2885	1.2094	3.3339e-14	1169	XP_003543071.1	PREDICTED: 3-hydroxypropionyl-coenzyme A dehydratase-like [Glycine max]	--	--	--	GO:0008152	metabolic process	GO:0003824	catalytic activity	--	--	KOG1683	Hydroxyacyl-CoA dehydrogenase/enoyl-CoA hydratase
comp23467_c0	53.4764	23.1549	1.2076	4.4611e-05	1529	XP_003548755.1	PREDICTED: short-chain type dehydrogenase/reductase-like [Glycine max]	K00059	fabG	3-oxoacyl-	GO:0046487//GO:0009396//GO:0044237//GO:0009405//GO:0008152//GO:0055114	glyoxylate metabolic process//folic acid-containing compound biosynthetic process//cellular metabolic process//pathogenesis//metabolic process//oxidation-reduction process	GO:0016491//GO:0003824//GO:0050662//GO:0004488	oxidoreductase activity//catalytic activity//coenzyme binding//methylenetetrahydrofolate dehydrogenase (NADP+) activity	GO:0005576	extracellular region	KOG0725	Reductases with broad range of substrate specificities
comp32113_c0	187.077	81.1449	1.2051	1.0471e-16	1708	XP_003556219.1	PREDICTED: uncharacterized protein LOC100808780 isoform 1 [Glycine max] >gi|356576197|ref|XP_003556220.1| PREDICTED: uncharacterized protein LOC100808780 isoform 2 [Glycine max] >gi|356576199|ref|XP_003556221.1| PREDICTED: uncharacterized protein LOC100808780 isoform 3 [Glycine max]	--	--	--	GO:0015031//GO:0006508	protein transport//proteolysis	GO:0004197//GO:0008242//GO:0016740//GO:0016817//GO:0016788	cysteine-type endopeptidase activity//omega peptidase activity//transferase activity//hydrolase activity, acting on acid anhydrides//hydrolase activity, acting on ester bonds	--	--	--	--
comp21465_c0	89.1244	38.6649	1.2048	3.798e-08	1271	XP_003553006.1	PREDICTED: 50S ribosomal protein L19, chloroplastic-like [Glycine max]	--	--	--	GO:0042254//GO:0006412//GO:0006754//GO:0006200	ribosome biogenesis//translation//ATP biosynthetic process//ATP catabolic process	GO:0005524//GO:0003735//GO:0016887	ATP binding//structural constituent of ribosome//ATPase activity	GO:0005840//GO:0000275//GO:0005622	ribosome//mitochondrial proton-transporting ATP synthase complex, catalytic core F(1)//intracellular	KOG1698	Mitochondrial/chloroplast ribosomal protein L19
comp29308_c0	37.4281	16.2452	1.2041	0.0010564	2347	XP_003527161.1	PREDICTED: uncharacterized protein LOC100795372 isoform 2 [Glycine max]	--	--	--	GO:0016567	protein ubiquitination	GO:0004842//GO:0008270//GO:0005525//GO:0005515//GO:0046872	ubiquitin-protein ligase activity//zinc ion binding//GTP binding//protein binding//metal ion binding	GO:0005680	anaphase-promoting complex	--	--
comp11672_c0	32.3005	14.0399	1.202	0.0028723	1577	XP_003534390.1	PREDICTED: 50S ribosomal protein L1, chloroplastic-like [Glycine max]	--	--	--	GO:0042254//GO:0006412	ribosome biogenesis//translation	GO:0003723//GO:0003735	RNA binding//structural constituent of ribosome	GO:0005783//GO:0015934//GO:0005840	endoplasmic reticulum//large ribosomal subunit//ribosome	--	--
comp16012_c0	135.43	58.9413	1.2002	3.9676e-12	1510	AFK36298.1	unknown [Lotus japonicus]	K01714	dapA	dihydrodipicolinate synthase	GO:0008152	metabolic process	GO:0016829	lyase activity	--	--	--	--
comp10096_c0	115.266	50.2056	1.199	2.2561e-10	2105	XP_003542802.1	PREDICTED: uncharacterized protein LOC100811151 [Glycine max]	--	--	--	--	--	GO:0003676//GO:0004527//GO:0008270	nucleic acid binding//exonuclease activity//zinc ion binding	GO:0005622	intracellular	KOG0542	Predicted exonuclease
comp27680_c0	561.706	244.91	1.1976	1.4643e-49	1901	NP_001237541.1	aspartate aminotransferase glyoxysomal isozyme AAT1 precursor [Glycine max] >gi|2654094|gb|AAC50014.1| aspartate aminotransferase glyoxysomal isozyme AAT1 precursor [Glycine max]	K14454	GOT1	aspartate aminotransferase, cytoplasmic	GO:0009094//GO:0006531//GO:0015976//GO:0006560//GO:0006536//GO:0000162//GO:0006522//GO:0006571//GO:0009058//GO:0006520//GO:0006107//GO:0009821//GO:0006534//GO:0006525	L-phenylalanine biosynthetic process//aspartate metabolic process//carbon utilization//proline metabolic process//glutamate metabolic process//tryptophan biosynthetic process//alanine metabolic process//tyrosine biosynthetic process//biosynthetic process//cellular amino acid metabolic process//oxaloacetate metabolic process//alkaloid biosynthetic process//cysteine metabolic process//arginine meta…	GO:0080130//GO:0030170//GO:0004069	L-phenylalanine:2-oxoglutarate aminotransferase activity//pyridoxal phosphate binding//L-aspartate:2-oxoglutarate aminotransferase activity	--	--	KOG1411	Aspartate aminotransferase/Glutamic oxaloacetic transaminase AAT1/GOT2
comp24589_c0	120.022	52.3373	1.1974	9.1258e-11	1388	XP_003603971.1	BZIP transcription factor ATB2 [Medicago truncatula] >gi|355493019|gb|AES74222.1| BZIP transcription factor ATB2 [Medicago truncatula]	--	--	--	GO:0007049//GO:0015992//GO:0015991//GO:0006355//GO:0006914	cell cycle//proton transport//ATP hydrolysis coupled proton transport//regulation of transcription, DNA-dependent//autophagy	GO:0015078//GO:0003677//GO:0003700//GO:0031423//GO:0043565	hydrogen ion transmembrane transporter activity//DNA binding//sequence-specific DNA binding transcription factor activity//hexon binding//sequence-specific DNA binding	GO:0033179//GO:0019012//GO:0005667//GO:0005634	proton-transporting V-type ATPase, V0 domain//virion//transcription factor complex//nucleus	--	--
comp18211_c0	72.7965	31.7699	1.1962	1.1045e-06	3719	XP_003612579.1	Alpha glucosidase-like protein [Medicago truncatula] >gi|355513914|gb|AES95537.1| Alpha glucosidase-like protein [Medicago truncatula]	K01187	E3.2.1.20, malZ	alpha-glucosidase	GO:0046497//GO:0005975//GO:0006769	nicotinate nucleotide metabolic process//carbohydrate metabolic process//nicotinamide metabolic process	GO:0003953//GO:0030246//GO:0004553	NAD+ nucleosidase activity//carbohydrate binding//hydrolase activity, hydrolyzing O-glycosyl compounds	--	--	KOG1066	Glucosidase II catalytic (alpha) subunit and related enzymes, glycosyl hydrolase family 31
comp21874_c0	33.9966	14.8485	1.1951	0.0021589	1224	XP_003531379.1	PREDICTED: uncharacterized protein LOC100783763 [Glycine max]	--	--	--	--	--	--	--	--	--	--	--
comp9888_c0	34.6583	15.1425	1.1946	0.0019119	884	XP_003605457.1	hypothetical protein MTR_4g031650 [Medicago truncatula] >gi|217071316|gb|ACJ84018.1| unknown [Medicago truncatula] >gi|355506512|gb|AES87654.1| hypothetical protein MTR_4g031650 [Medicago truncatula] >gi|388490678|gb|AFK33405.1| unknown [Medicago truncatula]	--	--	--	--	--	--	--	--	--	--	--
comp27574_c0	378.157	165.458	1.1925	3.1958e-33	1414	AFK38951.1	unknown [Lotus japonicus]	--	--	--	GO:0006338//GO:0008152	chromatin remodeling//metabolic process	GO:0003677	DNA binding	GO:0005634	nucleus	--	--
comp20472_c0	61.2943	26.8302	1.1919	1.1241e-05	1697	XP_003534646.1	PREDICTED: CBL-interacting serine/threonine-protein kinase 11-like [Glycine max]	--	--	--	GO:0016310//GO:0006468//GO:0009103//GO:0007165//GO:0009069	phosphorylation//protein phosphorylation//lipopolysaccharide biosynthetic process//signal transduction//serine family amino acid metabolic process	GO:0004674//GO:0004672//GO:0016773//GO:0005524	protein serine/threonine kinase activity//protein kinase activity//phosphotransferase activity, alcohol group as acceptor//ATP binding	GO:0016020	membrane	KOG0583	Serine/threonine protein kinase
comp26971_c0	65.1758	28.5547	1.1906	5.3215e-06	2309	XP_003624857.1	Palmitoyltransferase AKR1 [Medicago truncatula] >gi|355499872|gb|AES81075.1| Palmitoyltransferase AKR1 [Medicago truncatula]	--	--	--	GO:0048193	Golgi vesicle transport	GO:0016740//GO:0046872//GO:0008270	transferase activity//metal ion binding//zinc ion binding	GO:0016020	membrane	KOG1311	DHHC-type Zn-finger proteins
comp27834_c0	51.8013	22.7138	1.1894	7.3008e-05	1931	NP_001241004.1	uncharacterized protein LOC100798863 [Glycine max] >gi|255637091|gb|ACU18877.1| unknown [Glycine max]	K04371	ERK1_2	extracellular signal-regulated kinase 1/2	GO:0006468//GO:0016310//GO:0000165//GO:0009103//GO:0007178//GO:0009069	protein phosphorylation//phosphorylation//MAPK cascade//lipopolysaccharide biosynthetic process//transmembrane receptor protein serine/threonine kinase signaling pathway//serine family amino acid metabolic process	GO:0004707//GO:0016773//GO:0004672//GO:0005524	MAP kinase activity//phosphotransferase activity, alcohol group as acceptor//protein kinase activity//ATP binding	GO:0016020//GO:0005615	membrane//extracellular space	KOG0660	Mitogen-activated protein kinase
comp27372_c0	36.0314	15.8041	1.189	0.0015294	1987	XP_003539893.1	PREDICTED: external NADH-ubiquinone oxidoreductase 1, mitochondrial-like [Glycine max]	K03885	ndh	NADH dehydrogenase	GO:0006779//GO:0055114//GO:0019354	porphyrin-containing compound biosynthetic process//oxidation-reduction process//siroheme biosynthetic process	GO:0043115//GO:0050660//GO:0005509//GO:0016491	precorrin-2 dehydrogenase activity//flavin adenine dinucleotide binding//calcium ion binding//oxidoreductase activity	--	--	KOG2495	NADH-dehydrogenase (ubiquinone)
comp21796_c0	216.997	95.2657	1.1876	4.9413e-19	1105	ACJ83299.1	unknown [Medicago truncatula] >gi|388495414|gb|AFK35773.1| unknown [Medicago truncatula]	--	--	--	--	--	--	--	GO:0016020	membrane	KOG4267	Predicted membrane protein
comp27352_c0	75.7305	33.2989	1.1854	7.1609e-07	1644	XP_003637680.1	Gibberellin 20 oxidase 1-B [Medicago truncatula] >gi|355503615|gb|AES84818.1| Gibberellin 20 oxidase 1-B [Medicago truncatula]	--	--	--	GO:0055114	oxidation-reduction process	GO:0016706//GO:0016491	oxidoreductase activity, acting on paired donors, with incorporation or reduction of molecular oxygen, 2-oxoglutarate as one donor, and incorporation of one atom each of oxygen into both donors//oxidoreductase activity	--	--	KOG0143	Iron/ascorbate family oxidoreductases
comp24684_c0	47.8103	21.0231	1.1853	0.00016559	1039	XP_003612251.1	hypothetical protein MTR_5g022970 [Medicago truncatula] >gi|355513586|gb|AES95209.1| hypothetical protein MTR_5g022970 [Medicago truncatula] >gi|388508918|gb|AFK42525.1| unknown [Medicago truncatula]	--	--	--	--	--	--	--	--	--	--	--
comp10784_c0	259.412	114.321	1.1822	1.3429e-22	1149	NP_001237172.1	uncharacterized protein LOC100500637 precursor [Glycine max] >gi|255630827|gb|ACU15776.1| unknown [Glycine max]	--	--	--	--	--	--	--	--	--	KOG4680	Uncharacterized conserved protein, contains ML domain
comp17198_c0	47.6717	21.0231	1.1812	0.00017566	870	XP_003523189.1	PREDICTED: acyl-coenzyme A thioesterase 13-like [Glycine max]	--	--	--	--	--	--	--	--	--	KOG3328	HGG motif-containing thioesterase
comp25181_c0	57.4852	25.3601	1.1806	2.6504e-05	1687	XP_003593345.1	Nicotiana tabacum ORF [Medicago truncatula] >gi|355482393|gb|AES63596.1| Nicotiana tabacum ORF [Medicago truncatula]	--	--	--	--	--	--	--	--	--	--	--
comp21993_c0	57.6536	25.5071	1.1765	2.6727e-05	1591	ADK12637.1	chromoplast heme oxygenase 1 [Medicago sativa]	K00510	HMOX, hmuO, ho	heme oxygenase	GO:0006811//GO:0055114//GO:0015994//GO:0006788	ion transport//oxidation-reduction process//chlorophyll metabolic process//heme oxidation	GO:0004392//GO:0005216	heme oxygenase (decyclizing) activity//ion channel activity	GO:0016020	membrane	--	--
comp20236_c0	92.6014	41.0172	1.1748	3.1374e-08	1056	XP_003592733.1	Prefoldin subunit [Medicago truncatula] >gi|355481781|gb|AES62984.1| Prefoldin subunit [Medicago truncatula]	K04797	pfdA, PFDN5	prefoldin alpha subunit	GO:0006457	protein folding	GO:0051082	unfolded protein binding	GO:0016272	prefoldin complex	KOG3048	Molecular chaperone Prefoldin, subunit 5
comp23065_c0	92.2626	40.8665	1.1748	3.34e-08	1721	XP_003613473.1	DIV1B protein [Medicago truncatula] >gi|355514808|gb|AES96431.1| DIV1B protein [Medicago truncatula]	--	--	--	--	--	GO:0008270//GO:0003677//GO:0003682//GO:0003676	zinc ion binding//DNA binding//chromatin binding//nucleic acid binding	GO:0000785	chromatin	--	--
comp24084_c0	51.8741	23.0659	1.1693	8.6593e-05	1452	XP_003531481.1	PREDICTED: DCN1-like protein 2-like [Glycine max]	--	--	--	GO:0045454//GO:0006118	cell redox homeostasis//electron transport	GO:0009055//GO:0015035//GO:0008270//GO:0005515	electron carrier activity//protein disulfide oxidoreductase activity//zinc ion binding//protein binding	--	--	KOG3077	Uncharacterized conserved protein
comp27209_c0	71.4131	31.7552	1.1692	2.0562e-06	2751	XP_003539835.1	PREDICTED: protein transport protein SEC24-1-like [Glycine max]	--	--	--	GO:0051301//GO:0032955//GO:0006886//GO:0006888	cell division//regulation of barrier septum assembly//intracellular protein transport//ER to Golgi vesicle-mediated transport	GO:0008270	zinc ion binding	GO:0030127	COPII vesicle coat	KOG1985	Vesicle coat complex COPII, subunit SEC24/subunit SFB2
comp12666_c0	142.76	63.5105	1.1685	2.0593e-12	1067	XP_003540071.1	PREDICTED: putative gamma-glutamylcyclotransferase At3g02910-like [Glycine max]	--	--	--	--	--	--	--	--	--	--	--
comp29465_c0	31.2256	13.8929	1.1684	0.0042626	2957	XP_003539887.1	PREDICTED: uncharacterized protein LOC100790061 [Glycine max]	--	--	--	--	--	GO:0005515	protein binding	--	--	KOG0531	Protein phosphatase 1, regulatory subunit, and related proteins
comp29723_c1	177.77	79.0948	1.1684	2.2237e-15	1999	XP_002330631.1	predicted protein [Populus trichocarpa] >gi|222872235|gb|EEF09366.1| predicted protein [Populus trichocarpa]	--	--	--	--	--	GO:0003779	actin binding	--	--	--	--
comp28073_c0	44.9669	20.0124	1.168	0.00032608	1655	XP_003596281.1	hypothetical protein MTR_2g075470 [Medicago truncatula] >gi|355485329|gb|AES66532.1| hypothetical protein MTR_2g075470 [Medicago truncatula]	--	--	--	--	--	--	--	--	--	--	--
comp27453_c0	610.334	271.822	1.1669	2.3265e-52	3222	XP_003543159.1	PREDICTED: protein ETHYLENE INSENSITIVE 3-like [Glycine max]	K14514	EIN3	ethylene-insensitive protein 3	--	--	--	--	GO:0016020//GO:0005634	membrane//nucleus	--	--
comp23589_c0	110.39	49.3155	1.1625	1.2564e-09	2777	XP_003527049.1	PREDICTED: HIPL1 protein-like [Glycine max]	--	--	--	GO:0005975	carbohydrate metabolic process	GO:0016901//GO:0048038	oxidoreductase activity, acting on the CH-OH group of donors, quinone or similar compound as acceptor//quinone binding	--	--	--	--
comp21660_c0	164.617	73.6545	1.1603	3.7019e-14	1744	XP_003525377.1	PREDICTED: probable polygalacturonase-like [Glycine max]	--	--	--	GO:0005975//GO:0005985//GO:0005982	carbohydrate metabolic process//sucrose metabolic process//starch metabolic process	GO:0004650	polygalacturonase activity	GO:0005576	extracellular region	--	--
comp26392_c0	287.831	128.785	1.1603	1.4391e-24	1714	XP_003626617.1	Caffeic acid 3-O-methyltransferase [Medicago truncatula] >gi|87240860|gb|ABD32718.1| O-methyltransferase, family 2; Dimerisation [Medicago truncatula] >gi|355501632|gb|AES82835.1| Caffeic acid 3-O-methyltransferase [Medicago truncatula]	K05279	E2.1.1.76	flavonol 3-O-methyltransferase	GO:0032259	methylation	GO:0008171//GO:0003677//GO:0046983	O-methyltransferase activity//DNA binding//protein dimerization activity	GO:0005634	nucleus	--	--
comp29383_c0	39.4968	17.7153	1.1567	0.00098164	2411	NP_001237700.1	serine/threonine protein kinase-like protein [Glycine max] >gi|223452494|gb|ACM89574.1| serine/threonine protein kinase-like protein [Glycine max]	--	--	--	GO:0009069//GO:0016310//GO:0006468	serine family amino acid metabolic process//phosphorylation//protein phosphorylation	GO:0005524//GO:0004674//GO:0004672	ATP binding//protein serine/threonine kinase activity//protein kinase activity	--	--	--	--
comp26925_c0	40.2777	18.0828	1.1554	0.00086001	2306	XP_003546072.1	PREDICTED: pentatricopeptide repeat-containing protein At3g25210, mitochondrial-like [Glycine max]	--	--	--	--	--	--	--	--	--	--	--
comp28188_c0	87.8514	39.4735	1.1542	1.0998e-07	1855	XP_003552631.1	PREDICTED: LOW QUALITY PROTEIN: S-adenosylmethionine decarboxylase proenzyme-like [Glycine max]	K01611	E4.1.1.50, speD	S-adenosylmethionine decarboxylase	GO:0006525//GO:0006560//GO:0008295//GO:0006597	arginine metabolic process//proline metabolic process//spermidine biosynthetic process//spermine biosynthetic process	GO:0004014	adenosylmethionine decarboxylase activity	--	--	KOG0788	S-adenosylmethionine decarboxylase
comp18230_c0	46.9426	21.0967	1.1539	0.00025218	1959	XP_003536215.1	PREDICTED: probable methyltransferase PMT8-like [Glycine max]	--	--	--	--	--	GO:0005515//GO:0008270	protein binding//zinc ion binding	--	--	KOG0504	FOG: Ankyrin repeat
comp26099_c0	83.5836	37.5667	1.1538	2.4837e-07	1837	XP_003638758.1	Xyloglucan endotransglycosylase/hydrolase [Medicago truncatula] >gi|355504693|gb|AES85896.1| Xyloglucan endotransglycosylase/hydrolase [Medicago truncatula] >gi|388492724|gb|AFK34428.1| unknown [Medicago truncatula]	K08235	E2.4.1.207	xyloglucan:xyloglucosyl transferase	GO:0005975//GO:0006073	carbohydrate metabolic process//cellular glucan metabolic process	GO:0004553//GO:0016762	hydrolase activity, hydrolyzing O-glycosyl compounds//xyloglucan:xyloglucosyl transferase activity	GO:0048046//GO:0005618	apoplast//cell wall	--	--
comp21873_c0	92.6886	41.6788	1.1531	4.4313e-08	2832	XP_003624906.1	Transcription factor bZIP37 [Medicago truncatula] >gi|124361217|gb|ABN09189.1| cAMP response element binding (CREB) protein [Medicago truncatula] >gi|355499921|gb|AES81124.1| Transcription factor bZIP37 [Medicago truncatula]	--	--	--	GO:0006355	regulation of transcription, DNA-dependent	GO:0003700//GO:0003677//GO:0045502//GO:0043565//GO:0008134//GO:0042803	sequence-specific DNA binding transcription factor activity//DNA binding//dynein binding//sequence-specific DNA binding//transcription factor binding//protein homodimerization activity	GO:0030286//GO:0005634//GO:0005667	dynein complex//nucleus//transcription factor complex	KOG1414	Transcriptional activator FOSB/c-Fos and related bZIP transcription factors
comp28216_c0	293.638	132.054	1.1529	6.9164e-25	1885	XP_003594211.1	Fumarylacetoacetase [Medicago truncatula] >gi|87241152|gb|ABD33010.1| Fumarylacetoacetase [Medicago truncatula] >gi|355483259|gb|AES64462.1| Fumarylacetoacetase [Medicago truncatula]	K01555	FAH, fahA	fumarylacetoacetase	GO:0009072//GO:0042207//GO:0006570//GO:0042742//GO:0008152	aromatic amino acid family metabolic process//styrene catabolic process//tyrosine metabolic process//defense response to bacterium//metabolic process	GO:0003824//GO:0004334	catalytic activity//fumarylacetoacetase activity	--	--	--	--
comp22295_c0	67.2954	30.2851	1.1519	5.585e-06	3281	XP_003531520.1	PREDICTED: uncharacterized protein LOC100818299 [Glycine max]	--	--	--	GO:0006355	regulation of transcription, DNA-dependent	GO:0043565//GO:0008270	sequence-specific DNA binding//zinc ion binding	GO:0005634	nucleus	KOG4765	Uncharacterized conserved protein
comp27982_c0	44.5843	20.0712	1.1514	0.00040206	1651	BAE71289.1	hypothetical protein [Trifolium pratense]	--	--	--	GO:0006810	transport	GO:0015288	porin activity	GO:0016020	membrane	--	--
comp23097_c0	63.4632	28.5944	1.1502	1.1751e-05	1670	XP_002306237.1	predicted protein [Populus trichocarpa] >gi|222855686|gb|EEE93233.1| predicted protein [Populus trichocarpa]	--	--	--	GO:0018874//GO:0006550//GO:0006813//GO:0006552//GO:0055114//GO:0006568//GO:0006631//GO:0006574//GO:0046487//GO:0008033//GO:0006554//GO:0019354//GO:0006633//GO:0015940//GO:0009396//GO:0006779	benzoate metabolic process//isoleucine catabolic process//potassium ion transport//leucine catabolic process//oxidation-reduction process//tryptophan metabolic process//fatty acid metabolic process//valine catabolic process//glyoxylate metabolic process//tRNA processing//lysine catabolic process//siroheme biosynthetic process//fatty acid biosynthetic process//pantothenate biosynthetic process//fo…	GO:0043115//GO:0016491//GO:0051287//GO:0016616//GO:0003857//GO:0004488//GO:0008677//GO:0003824//GO:0050660	precorrin-2 dehydrogenase activity//oxidoreductase activity//NAD binding//oxidoreductase activity, acting on the CH-OH group of donors, NAD or NADP as acceptor//3-hydroxyacyl-CoA dehydrogenase activity//methylenetetrahydrofolate dehydrogenase (NADP+) activity//2-dehydropantoate 2-reductase activity//catalytic activity//flavin adenine dinucleotide binding	--	--	KOG2852	Possible oxidoreductase
comp22278_c0	41.2471	18.5974	1.1492	0.00075601	2635	XP_003528150.1	PREDICTED: uncharacterized protein LOC100782659 [Glycine max]	--	--	--	--	--	--	--	--	--	--	--
comp23859_c0	53.3109	24.037	1.1492	7.9574e-05	2724	XP_003610155.1	Calmodulin-binding protein [Medicago truncatula] >gi|355511210|gb|AES92352.1| Calmodulin-binding protein [Medicago truncatula]	--	--	--	--	--	--	--	--	--	--	--
comp12865_c0	37.141	16.7597	1.148	0.0016134	916	NP_001241316.1	uncharacterized protein LOC100806084 [Glycine max] >gi|255645729|gb|ACU23358.1| unknown [Glycine max]	--	--	--	GO:0006813//GO:0006357	potassium ion transport//regulation of transcription from RNA polymerase II promoter	GO:0001104//GO:0030955//GO:0004185//GO:0005249	RNA polymerase II transcription cofactor activity//potassium ion binding//serine-type carboxypeptidase activity//voltage-gated potassium channel activity	GO:0005773//GO:0008076//GO:0016021//GO:0016592	vacuole//voltage-gated potassium channel complex//integral to membrane//mediator complex	KOG3046	Transcription factor, subunit of SRB subcomplex of RNA polymerase II
comp23620_c0	105.054	47.4123	1.1478	4.6791e-09	1577	XP_003527208.1	PREDICTED: probable beta-1,3-galactosyltransferase 14-like [Glycine max]	--	--	--	GO:0006486	protein glycosylation	GO:0008378	galactosyltransferase activity	GO:0016020//GO:0005794//GO:0016021	membrane//Golgi apparatus//integral to membrane	KOG2287	Galactosyltransferases
comp25041_c0	152.429	68.806	1.1475	5.6427e-13	1909	AFK40219.1	unknown [Lotus japonicus]	--	--	--	GO:0061025//GO:0046813//GO:0006865//GO:0055114//GO:0015992//GO:0003333//GO:0006278//GO:0009060//GO:0006123//GO:0006118	membrane fusion//virion attachment, binding of host cell surface receptor//amino acid transport//oxidation-reduction process//proton transport//amino acid transmembrane transport//RNA-dependent DNA replication//aerobic respiration//mitochondrial electron transport, cytochrome c to oxygen//electron transport	GO:0005506//GO:0004129//GO:0015171//GO:0009055//GO:0003964//GO:0020037	iron ion binding//cytochrome-c oxidase activity//amino acid transmembrane transporter activity//electron carrier activity//RNA-directed DNA polymerase activity//heme binding	GO:0019031//GO:0045277//GO:0016020//GO:0016021	viral envelope//respiratory chain complex IV//membrane//integral to membrane	--	--
comp30830_c0	96.92	43.8075	1.1456	2.2554e-08	2533	XP_003548226.1	PREDICTED: calcium-dependent protein kinase 32-like [Glycine max]	--	--	--	GO:0006468//GO:0016310//GO:0009069//GO:0009103	protein phosphorylation//phosphorylation//serine family amino acid metabolic process//lipopolysaccharide biosynthetic process	GO:0004674//GO:0005524//GO:0003824//GO:0016773//GO:0004672	protein serine/threonine kinase activity//ATP binding//catalytic activity//phosphotransferase activity, alcohol group as acceptor//protein kinase activity	GO:0016020	membrane	KOG0032	Ca2+/calmodulin-dependent protein kinase, EF-Hand protein superfamily
comp16172_c0	262.151	118.601	1.1443	4.819e-22	1601	AFK46458.1	unknown [Medicago truncatula]	K06890	K06890	--	--	--	--	--	--	--	KOG2322	N-methyl-D-aspartate receptor glutamate-binding subunit
comp26020_c0	111.018	50.2247	1.1443	1.6023e-09	2361	XP_003594073.1	F-box/LRR-repeat protein [Medicago truncatula] >gi|355483121|gb|AES64324.1| F-box/LRR-repeat protein [Medicago truncatula]	--	--	--	GO:0006270	DNA replication initiation	GO:0005515	protein binding	GO:0016021	integral to membrane	KOG1947	Leucine rich repeat proteins, some proteins contain F-box
comp29801_c0	686.49	310.57	1.1443	1.1986e-57	7606	Q03460.1	RecName: Full=Glutamate synthase [NADH], amyloplastic; AltName: Full=NADH-GOGAT; Flags: Precursor >gi|166412|gb|AAB46617.1| NADH-glutamate synthase [Medicago sativa]	K00264	GLT1	glutamate synthase (NADPH/NADH)	GO:0006779//GO:0019354//GO:0097054//GO:0008033//GO:0046168//GO:0006807//GO:0006118//GO:0055114//GO:0008152//GO:0006537//GO:0006541	porphyrin-containing compound biosynthetic process//siroheme biosynthetic process//L-glutamate biosynthetic process//tRNA processing//glycerol-3-phosphate catabolic process//nitrogen compound metabolic process//electron transport//oxidation-reduction process//metabolic process//glutamate biosynthetic process//glutamine metabolic process	GO:0050660//GO:0016638//GO:0016616//GO:0050661//GO:0051538//GO:0005506//GO:0010181//GO:0051287//GO:0016491//GO:0016040//GO:0043115//GO:0015930//GO:0048037//GO:0004499	flavin adenine dinucleotide binding//oxidoreductase activity, acting on the CH-NH2 group of donors//oxidoreductase activity, acting on the CH-OH group of donors, NAD or NADP as acceptor//NADP binding//3 iron, 4 sulfur cluster binding//iron ion binding//FMN binding//NAD binding//oxidoreductase activity//glutamate synthase (NADH) activity//precorrin-2 dehydrogenase activity//glutamate synthase acti…	GO:0005737//GO:0009501	cytoplasm//amyloplast	KOG0399	Glutamate synthase
comp19014_c0	80.8531	36.6369	1.142	4.9245e-07	1148	AFK38507.1	unknown [Lotus japonicus]	--	--	--	--	--	--	--	--	--	--	--
comp10380_c0	65.0732	29.4919	1.1417	9.5833e-06	1816	XP_003545111.1	PREDICTED: uncharacterized protein LOC100783739 [Glycine max]	K12199	VTA1, LIP5	vacuolar protein sorting-associated protein VTA1	--	--	--	--	--	--	--	--
comp24486_c1	126.35	57.269	1.1416	9.1952e-11	1185	XP_003610521.1	Ribosomal RNA processing protein-like protein [Medicago truncatula] >gi|355511576|gb|AES92718.1| Ribosomal RNA processing protein-like protein [Medicago truncatula]	K14849	RRP1	ribosomal RNA-processing protein 1	GO:0007131//GO:0006364	reciprocal meiotic recombination//rRNA processing	--	--	GO:0000794//GO:0030688	condensed nuclear chromosome//preribosome, small subunit precursor	KOG3911	Nucleolar protein NOP52/RRP1
comp24748_c0	94.546	42.8549	1.1416	3.7693e-08	1328	XP_003612865.1	TPR domain protein [Medicago truncatula] >gi|355514200|gb|AES95823.1| TPR domain protein [Medicago truncatula]	--	--	--	--	--	GO:0005515	protein binding	--	--	--	--
comp25856_c0	551.913	250.336	1.1406	3.4866e-46	1896	XP_003551097.1	PREDICTED: nucleolysin TIAR-like [Glycine max]	K13201	TIA1, TIAL1	nucleolysin TIA-1/TIAR	GO:0006807//GO:0006355//GO:0009253//GO:0009252	nitrogen compound metabolic process//regulation of transcription, DNA-dependent//peptidoglycan catabolic process//peptidoglycan biosynthetic process	GO:0003677//GO:0003676//GO:0008745	DNA binding//nucleic acid binding//N-acetylmuramoyl-L-alanine amidase activity	--	--	KOG0118	FOG: RRM domain
comp32345_c0	56.2995	25.5387	1.1404	4.9806e-05	779	NP_001236495.1	uncharacterized protein LOC100526958 [Glycine max] >gi|255631250|gb|ACU15992.1| unknown [Glycine max]	--	--	--	--	--	--	--	GO:0019031	viral envelope	--	--
comp12754_c0	109.186	49.5441	1.14	2.4729e-09	1339	AFK33949.1	unknown [Lotus japonicus]	--	--	--	GO:0015684//GO:0007165//GO:0007264//GO:0007186	ferrous iron transport//signal transduction//small GTPase mediated signal transduction//G-protein coupled receptor signaling pathway	GO:0003924//GO:0019001//GO:0031683//GO:0015093//GO:0005525//GO:0004871	GTPase activity//guanyl nucleotide binding//G-protein beta/gamma-subunit complex binding//ferrous iron transmembrane transporter activity//GTP binding//signal transducer activity	GO:0005634//GO:0016021//GO:0005737//GO:0005622	nucleus//integral to membrane//cytoplasm//intracellular	KOG0075	GTP-binding ADP-ribosylation factor-like protein
comp26297_c0	167.546	76.1141	1.1383	4.078e-14	2170	XP_003546591.1	PREDICTED: uncharacterized protein LOC100809927 [Glycine max]	--	--	--	GO:0006629	lipid metabolic process	--	--	GO:0016021	integral to membrane	--	--
comp25999_c0	110.353	50.1431	1.138	2.0652e-09	991	XP_003590660.1	Small nuclear ribonucleoprotein Sm D1 [Medicago truncatula] >gi|355479708|gb|AES60911.1| Small nuclear ribonucleoprotein Sm D1 [Medicago truncatula]	K11087	SNRPD1, SMD1	small nuclear ribonucleoprotein D1	GO:0006464	cellular protein modification process	GO:0003676	nucleic acid binding	GO:0030529//GO:0032797//GO:0019028	ribonucleoprotein complex//SMN complex//viral capsid	KOG3428	Small nuclear ribonucleoprotein SMD1 and related snRNPs
comp9913_c0	51.4548	23.3857	1.1377	0.00012571	958	XP_003624232.1	Transcription initiation factor TFIID subunit [Medicago truncatula] >gi|355499247|gb|AES80450.1| Transcription initiation factor TFIID subunit [Medicago truncatula]	K03134	TAF10	transcription initiation factor TFIID subunit 10	GO:0006144//GO:0006351//GO:0006413//GO:0006206//GO:0006446//GO:0006352	purine nucleobase metabolic process//transcription, DNA-dependent//translational initiation//pyrimidine nucleobase metabolic process//regulation of translational initiation//DNA-dependent transcription, initiation	GO:0003743//GO:0003677//GO:0003899	translation initiation factor activity//DNA binding//DNA-directed RNA polymerase activity	GO:0005840//GO:0005634//GO:0005730	ribosome//nucleus//nucleolus	KOG3423	Transcription initiation factor TFIID, subunit TAF10 (also component of histone acetyltransferase SAGA)
comp30640_c0	59.5147	27.0508	1.1376	2.8165e-05	1830	XP_003529135.1	PREDICTED: uncharacterized protein C3orf32-like [Glycine max]	--	--	--	--	--	GO:0031072//GO:0051082	heat shock protein binding//unfolded protein binding	--	--	KOG2813	Predicted molecular chaperone, contains DnaJ domain
comp25717_c0	283.065	128.707	1.137	1.2106e-23	1504	ACR77749.1	12-oxophytodienoic acid 10,10-reductase [Astragalus sinicus]	--	--	--	GO:0055114	oxidation-reduction process	GO:0010181//GO:0016491	FMN binding//oxidoreductase activity	--	--	KOG0134	NADH:flavin oxidoreductase/12-oxophytodienoate reductase
comp21872_c0	32.4535	14.775	1.1352	0.004075	1873	XP_003525502.1	PREDICTED: probable inactive poly [ADP-ribose] polymerase SRO5-like [Glycine max]	--	--	--	--	--	--	--	--	--	--	--
comp12511_c0	40.3244	18.3761	1.1338	0.00098881	1520	NP_001238222.1	uncharacterized protein LOC100499678 [Glycine max] >gi|255625721|gb|ACU13205.1| unknown [Glycine max]	--	--	--	--	--	--	--	--	--	--	--
comp16508_c0	64.184	29.256	1.1335	1.2428e-05	759	XP_003629156.1	Ubiquilin-1 [Medicago truncatula] >gi|355523178|gb|AET03632.1| Ubiquilin-1 [Medicago truncatula]	K04523	UBQLN, DSK2	ubiquilin	--	--	GO:0005515	protein binding	--	--	KOG0010	Ubiquitin-like protein
comp11036_c0	134.615	61.3788	1.133	2.3782e-11	1372	AFK43974.1	unknown [Lotus japonicus]	--	--	--	--	--	GO:0003677//GO:0008270	DNA binding//zinc ion binding	--	--	KOG3173	Predicted Zn-finger protein
comp18770_c0	70.9709	32.3705	1.1325	3.5543e-06	2013	XP_003556716.1	PREDICTED: uncharacterized protein LOC100791310 [Glycine max]	--	--	--	--	--	--	--	--	--	--	--
comp25208_c0	78.3456	35.7423	1.1322	9.0684e-07	1451	XP_003607208.1	Anamorsin-like protein [Medicago truncatula] >gi|292630728|sp|B7FNA9.1|DRE2_MEDTR RecName: Full=Anamorsin homolog; AltName: Full=Fe-S cluster assembly protein DRE2 homolog >gi|217075765|gb|ACJ86242.1| unknown [Medicago truncatula] >gi|355508263|gb|AES89405.1| Anamorsin-like protein [Medicago truncatula] >gi|388492662|gb|AFK34397.1| unknown [Medicago truncatula]	--	--	--	GO:0016226//GO:0006915//GO:0008152	iron-sulfur cluster assembly//apoptotic process//metabolic process	GO:0051536//GO:0008168	iron-sulfur cluster binding//methyltransferase activity	GO:0005737	cytoplasm	KOG4020	Protein DRE2, required for cell viability
comp30357_c0	50.0023	22.8336	1.1308	0.00017509	3187	XP_003523238.1	PREDICTED: uncharacterized protein LOC100786867 [Glycine max]	--	--	--	GO:0006355	regulation of transcription, DNA-dependent	--	--	--	--	KOG3276	Uncharacterized conserved protein, contains YggU domain
comp35717_c0	33.5416	15.3631	1.1265	0.0035198	1536	XP_003623996.1	Cysteine synthase [Medicago truncatula] >gi|355499011|gb|AES80214.1| Cysteine synthase [Medicago truncatula]	K13034	ATCYSC1	L-3-cyanoalanine synthase/ cysteine synthase	GO:0006535	cysteine biosynthetic process from serine	GO:0016740//GO:0004124	transferase activity//cysteine synthase activity	GO:0009333	cysteine synthase complex	KOG1252	Cystathionine beta-synthase and related enzymes
comp28288_c0	404.544	185.363	1.1259	2.1761e-33	1760	XP_003532291.1	PREDICTED: probable serine incorporator-like [Glycine max]	--	--	--	GO:0042254//GO:0006412	ribosome biogenesis//translation	GO:0003735	structural constituent of ribosome	GO:0016020//GO:0005840	membrane//ribosome	KOG2592	Tumor differentially expressed (TDE) protein
comp30573_c0	193.924	88.8706	1.1257	4.2745e-16	2224	XP_003599916.1	Citrate synthase [Medicago truncatula] >gi|355488964|gb|AES70167.1| Citrate synthase [Medicago truncatula]	K01647	CS, gltA	citrate synthase	GO:0006099//GO:0044262//GO:0046487	tricarboxylic acid cycle//cellular carbohydrate metabolic process//glyoxylate metabolic process	GO:0004108//GO:0046912	citrate (Si)-synthase activity//transferase activity, transferring acyl groups, acyl groups converted into alkyl on transfer	--	--	KOG2617	Citrate synthase
comp31579_c0	187.85	86.1133	1.1253	1.3368e-15	760	AFK34166.1	unknown [Medicago truncatula]	--	--	--	GO:0015992//GO:0006123	proton transport//mitochondrial electron transport, cytochrome c to oxygen	GO:0004129	cytochrome-c oxidase activity	GO:0045277	respiratory chain complex IV	--	--
comp24485_c0	141.192	64.7594	1.1245	8.5912e-12	1296	NP_001240257.1	uncharacterized protein LOC100808308 precursor [Glycine max] >gi|255640511|gb|ACU20541.1| unknown [Glycine max]	--	--	--	--	--	--	--	--	--	--	--
comp30306_c0	130.807	60.1255	1.1214	6.3996e-11	2481	XP_003529356.1	PREDICTED: uncharacterized protein LOC100798565 [Glycine max]	--	--	--	GO:0007218//GO:0007631//GO:0006355	neuropeptide signaling pathway//feeding behavior//regulation of transcription, DNA-dependent	GO:0003677	DNA binding	--	--	--	--
comp17621_c0	32.5805	14.9919	1.1198	0.0043524	1816	AFK37615.1	unknown [Lotus japonicus]	--	--	--	--	--	--	--	--	--	--	--
comp17122_c0	54.4379	25.0756	1.1183	8.6662e-05	1143	ACJ85370.1	unknown [Medicago truncatula]	--	--	--	GO:0006629	lipid metabolic process	GO:0016788	hydrolase activity, acting on ester bonds	--	--	KOG3035	Isoamyl acetate-hydrolyzing esterase
comp25180_c0	81.5546	37.6358	1.1157	6.3376e-07	3282	XP_003619757.1	Chloride channel protein CLC-c [Medicago truncatula] >gi|355494772|gb|AES75975.1| Chloride channel protein CLC-c [Medicago truncatula]	--	--	--	GO:0006821//GO:0055085	chloride transport//transmembrane transport	GO:0030554//GO:0005247	adenyl nucleotide binding//voltage-gated chloride channel activity	GO:0016021//GO:0016020	integral to membrane//membrane	KOG0474	Cl- channel CLC-7 and related proteins (CLC superfamily)
comp27353_c0	50.1677	23.1549	1.1154	0.00019461	4635	XP_003597436.1	Xanthine dehydrogenase/oxidase [Medicago truncatula] >gi|355486484|gb|AES67687.1| Xanthine dehydrogenase/oxidase [Medicago truncatula]	K00106	XDH	xanthine dehydrogenase/oxidase	GO:0006040//GO:0055114//GO:0009271//GO:0006118//GO:0006355	amino sugar metabolic process//oxidation-reduction process//phage shock//electron transport//regulation of transcription, DNA-dependent	GO:0005506//GO:0046872//GO:0051536//GO:0009055//GO:0051537//GO:0016491//GO:0008762//GO:0050660	iron ion binding//metal ion binding//iron-sulfur cluster binding//electron carrier activity//2 iron, 2 sulfur cluster binding//oxidoreductase activity//UDP-N-acetylmuramate dehydrogenase activity//flavin adenine dinucleotide binding	--	--	KOG0430	Xanthine dehydrogenase
comp29047_c0	133.408	61.6066	1.1147	4.626e-11	2071	BAF31132.1	catalytic subunit of protein phosphatase 1 [Vicia faba]	K06269	PPP1C	protein phosphatase 1, catalytic subunit	GO:0000162//GO:0006571//GO:0006568//GO:0006470//GO:0009094	tryptophan biosynthetic process//tyrosine biosynthetic process//tryptophan metabolic process//protein dephosphorylation//L-phenylalanine biosynthetic process	GO:0004834//GO:0004721//GO:0016787	tryptophan synthase activity//phosphoprotein phosphatase activity//hydrolase activity	--	--	KOG0374	Serine/threonine specific protein phosphatase PP1, catalytic subunit
comp25813_c0	45.045	20.8026	1.1146	0.00049386	1299	NP_001242409.1	uncharacterized protein LOC100785541 [Glycine max] >gi|255634803|gb|ACU17762.1| unknown [Glycine max]	K15746	crtZ	beta-carotene 3-hydroxylase	GO:0006633//GO:0055114	fatty acid biosynthetic process//oxidation-reduction process	GO:0016491//GO:0005506	oxidoreductase activity//iron ion binding	GO:0016021	integral to membrane	--	--
comp20063_c0	199.119	91.9608	1.1145	2.4131e-16	745	XP_003626135.1	Hydrophobic protein LTI6B [Medicago truncatula] >gi|355501150|gb|AES82353.1| Hydrophobic protein LTI6B [Medicago truncatula]	--	--	--	--	--	--	--	GO:0016021	integral to membrane	KOG1773	Stress responsive protein
comp17648_c0	687.395	317.687	1.1135	4.9216e-56	1074	--	--	--	--	--	GO:0009664//GO:0042546	plant-type cell wall organization//cell wall biogenesis	GO:0005199	structural constituent of cell wall	GO:0005618	cell wall	--	--
comp21923_c0	34.2034	15.8078	1.1135	0.0033782	998	XP_003534400.1	PREDICTED: DNA-directed RNA polymerase II subunit RPB11 [Glycine max]	K03008	RPB11, POLR2J	DNA-directed RNA polymerase II subunit RPB11	GO:0006206//GO:0006144//GO:0006351	pyrimidine nucleobase metabolic process//purine nucleobase metabolic process//transcription, DNA-dependent	GO:0003677//GO:0046983//GO:0003899	DNA binding//protein dimerization activity//DNA-directed RNA polymerase activity	GO:0005730	nucleolus	KOG4392	RNA polymerase, subunit L
comp30612_c0	52.9552	24.4773	1.1133	0.00011954	2312	XP_003530239.1	PREDICTED: uncharacterized protein LOC100786732 [Glycine max]	--	--	--	GO:0006118//GO:0006119//GO:0055114//GO:0015992	electron transport//oxidative phosphorylation//oxidation-reduction process//proton transport	GO:0008121	ubiquinol-cytochrome-c reductase activity	--	--	--	--
comp24864_c0	33.2108	15.3631	1.1122	0.0040566	2030	NP_001243292.1	4-coumarate--CoA ligase-like 7-like [Glycine max] >gi|370316591|gb|AEX25890.1| 4-coumarate:CoA ligase [Glycine max]	K01904	E6.2.1.12	4-coumarate--CoA ligase	GO:0008152//GO:0009811//GO:0009809//GO:0009805	metabolic process//stilbene biosynthetic process//lignin biosynthetic process//coumarin biosynthetic process	GO:0016207//GO:0003824	4-coumarate-CoA ligase activity//catalytic activity	--	--	KOG1176	Acyl-CoA synthetase
comp22881_c1	42.2265	19.553	1.1108	0.00083247	1054	XP_003544192.1	PREDICTED: protein phosphatase 2C 37-like [Glycine max]	K14497	PP2C	protein phosphatase 2C	GO:0006470	protein dephosphorylation	GO:0003824//GO:0004721	catalytic activity//phosphoprotein phosphatase activity	--	--	KOG0698	Serine/threonine protein phosphatase
comp23803_c0	40.7793	18.8914	1.1101	0.0010757	256	AFD50397.1	calmodulin, partial [Micromeria lanata]	K02183	CALM	calmodulin	--	--	GO:0005509	calcium ion binding	--	--	KOG0027	Calmodulin and related proteins (EF-Hand superfamily)
comp28409_c0	64.1055	29.697	1.1101	1.6454e-05	1736	NP_001242370.1	uncharacterized protein LOC100778108 [Glycine max] >gi|255641731|gb|ACU21136.1| unknown [Glycine max]	--	--	--	--	--	GO:0005515	protein binding	--	--	--	--
comp31634_c0	175.771	81.5213	1.1085	2.2151e-14	946	AFK48951.1	unknown [Lotus japonicus]	--	--	--	--	--	--	--	GO:0005783	endoplasmic reticulum	KOG3491	Predicted membrane protein
comp17684_c0	58.4807	27.1243	1.1084	4.6276e-05	1755	--	--	--	--	--	GO:0005975	carbohydrate metabolic process	GO:0004560	alpha-L-fucosidase activity	--	--	--	--
comp18622_c0	37.1812	17.2691	1.1064	0.0020804	4882	XP_003540472.1	PREDICTED: phytosulfokine receptor 2-like [Glycine max]	--	--	--	GO:0009059//GO:0055114//GO:0006468	macromolecule biosynthetic process//oxidation-reduction process//protein phosphorylation	GO:0005524//GO:0047134//GO:0004672//GO:0005515	ATP binding//protein-disulfide reductase activity//protein kinase activity//protein binding	GO:0030176	integral to endoplasmic reticulum membrane	--	--
comp21690_c0	106.168	49.311	1.1064	8.3454e-09	738	NP_001236984.1	uncharacterized protein LOC100500113 [Glycine max] >gi|255629301|gb|ACU14995.1| unknown [Glycine max]	--	--	--	--	--	--	--	--	--	--	--
comp26915_c0	46.3363	21.5296	1.1058	0.00042038	1455	XP_003540098.1	PREDICTED: 3-deoxy-manno-octulosonate cytidylyltransferase-like [Glycine max]	K00979	kdsB	3-deoxy-manno-octulosonate cytidylyltransferase (CMP-KDO synthetase)	GO:0009058//GO:0009103//GO:0006355//GO:0008299//GO:0055114	biosynthetic process//lipopolysaccharide biosynthetic process//regulation of transcription, DNA-dependent//isoprenoid biosynthetic process//oxidation-reduction process	GO:0008270//GO:0003824//GO:0008690//GO:0016491//GO:0003700//GO:0016779	zinc ion binding//catalytic activity//3-deoxy-manno-octulosonate cytidylyltransferase activity//oxidoreductase activity//sequence-specific DNA binding transcription factor activity//nucleotidyltransferase activity	GO:0005667//GO:0005737	transcription factor complex//cytoplasm	--	--
comp29220_c0	151.219	70.2732	1.1056	2.2148e-12	2437	XP_003552545.1	PREDICTED: SNF1-related protein kinase catalytic subunit alpha KIN10-like [Glycine max]	K07198	PRKAA, AMPK	5'-AMP-activated protein kinase, catalytic alpha subunit	GO:0009069//GO:0006468//GO:0016310	serine family amino acid metabolic process//protein phosphorylation//phosphorylation	GO:0005524//GO:0003824//GO:0004672//GO:0004674//GO:0005515	ATP binding//catalytic activity//protein kinase activity//protein serine/threonine kinase activity//protein binding	--	--	KOG0583	Serine/threonine protein kinase
comp20315_c0	117.171	54.4691	1.1051	1.1373e-09	1139	NP_001236566.1	uncharacterized protein LOC100500340 [Glycine max] >gi|255630077|gb|ACU15392.1| unknown [Glycine max]	--	--	--	GO:0045980	negative regulation of nucleotide metabolic process	GO:0004857	enzyme inhibitor activity	GO:0005739	mitochondrion	--	--
comp28069_c0	68.8526	32.0493	1.1032	7.5617e-06	1777	XP_003590636.1	WD repeat-containing protein [Medicago truncatula] >gi|355479684|gb|AES60887.1| WD repeat-containing protein [Medicago truncatula] >gi|388501300|gb|AFK38716.1| unknown [Medicago truncatula]	K14963	WDR5, SWD3, CPS30	COMPASS component SWD3	GO:0016192//GO:0006886	vesicle-mediated transport//intracellular protein transport	GO:0005515//GO:0005198	protein binding//structural molecule activity	GO:0030117	membrane coat	KOG0266	WD40 repeat-containing protein
comp29810_c0	197.346	91.8844	1.1028	5.0161e-16	2908	XP_003609403.1	Seed imbibition protein [Medicago truncatula] >gi|355510458|gb|AES91600.1| Seed imbibition protein [Medicago truncatula]	K11138	K11138, RIF1	telomere-associated protein RIF1	GO:0008152	metabolic process	GO:0003824	catalytic activity	--	--	--	--
[truncated: 509 more rows]
