# Supplementary material for: Transcriptomic Analysis of the Primary Roots of Alhagi sparsifolia in Response to Water Stress
Source: PLoS One. 2015 Mar 30;10(3):e0120791. doi: 10.1371/journal.pone.0120791 (PMC4379016; doi:10.1371/journal.pone.0120791)
Supplement: S1 File — Table A in S1 File. Primers used in the RT-qPCR assay. Table B in S1 File. Statistics of unigenes in different expression-level interval. Table C in S1 File. Differentially expressed genes between P-6h and the untreated primary roots P-0h (early water-stress inducible and repressed genes). The significance of gene expression difference between samples was identified by using q-value<0.005 and the absolute value of log2 (foldchange)>1 as the threshold. Table D in S1 File. Differentially expressed genes between P-24h and the untreated primary roots P-0h (late water-stress inducible and repressed genes). The significance of gene expression difference between samples was identified by using q-value<0.005 and the absolute value of log2 (foldchange)>1 as the threshold. Table E in S1 File. Differentially expressed genes between Rh-6h and P-24h (rehydration inducible and repressed genes). The significance of gene expression difference between samples was identified by using q-value<0.005 and the absolute value of log2 (foldchange)>1 as the threshold. Table F in S1 File. Common genes between the early and late water-stress inducible genes. Table G in S1 File. Common genes between the early and late water-stress repressed genes. Table H in S1 File. Genes exclusively expressed as the early inducible genes. Table I in S1 File. Genes exclusively expressed as the late water-stress inducible genes. Table J in S1 File. Genes exclusively expressed as the early water-stress repressed genes. Table K in S1 File. Genes exclusively expressed as the late water-stress repressed genes. Table L in S1 File. Genes showed ‘up-up-down’ expression pattern in the course of 24h of PEG-treatment following 6h of rehydration. Table M in S1 File. Genes showed ‘down-down-up’ expression pattern in the course of 24h of PEG-treatment following 6h of rehydration. Table N in S1 File. The significant KEGG pathways enriched from the early and late water-stress inducible genes (P-6h vs. P-0h) the early and late [file pone.0120791.s001.zip › Table E in S1 File.xls]

## Sheet: Rh6_RootvsP24_Root.DEGannot
The Rehydration Inducible Genes (6h after rehydration)
Gene_id	Rh6_Root_readcount	P24_Root_readcount	log2.Fold_change.	q.value.Storey.et.al..2003.	Gene Length	NR ID	NR Description	KO ID	KO Name	KO Description	Gene Ontology Biological Pathway	BP Description	Gene Ontology Molecular Function	MF Description	Gene Ontology Cellular Component	CC Description	KOG ID	KOG Description
comp27316_c0	389.928	0.561745	9.4391	1.9003e-71	2109	XP_003594043.1	Sugar transporter ERD6-like protein [Medicago truncatula] >gi|355483091|gb|AES64294.1| Sugar transporter ERD6-like protein [Medicago truncatula]	--	--	--	GO:0055085//GO:0008643//GO:0006546	transmembrane transport//carbohydrate transport//glycine catabolic process	GO:0022891//GO:0022857	substrate-specific transmembrane transporter activity//transmembrane transporter activity	GO:0005960//GO:0016021	glycine cleavage complex//integral to membrane	KOG0254	Predicted transporter (major facilitator superfamily)
comp28611_c0	19.4422	0.0510677	8.5726	0.00051724	1819	XP_003555891.1	PREDICTED: trans-cinnamate 4-monooxygenase-like isoform 1 [Glycine max]	K00487	CYP73A	trans-cinnamate 4-monooxygenase	GO:0006118//GO:0055114	electron transport//oxidation-reduction process	GO:0005506//GO:0009055//GO:0004497//GO:0020037//GO:0016705	iron ion binding//electron carrier activity//monooxygenase activity//heme binding//oxidoreductase activity, acting on paired donors, with incorporation or reduction of molecular oxygen	--	--	KOG0156	Cytochrome P450 CYP2 subfamily
comp20267_c0	1735.28	9.85556	7.46	0	1246	XP_003622863.1	hypothetical protein MTR_7g055630 [Medicago truncatula] >gi|355497878|gb|AES79081.1| hypothetical protein MTR_7g055630 [Medicago truncatula]	--	--	--	--	--	--	--	GO:0016021	integral to membrane	--	--
comp21325_c0	25.9215	0.408542	5.9875	1.8471e-06	1095	XP_003605842.1	Glycerol-3-phosphate dehydrogenase [Medicago truncatula] >gi|355506897|gb|AES88039.1| Glycerol-3-phosphate dehydrogenase [Medicago truncatula]	--	--	--	--	--	--	--	--	--	--	--
comp29669_c0	14.8014	0.255339	5.8572	0.00094452	1473	XP_003529158.1	PREDICTED: leucoanthocyanidin dioxygenase-like [Glycine max]	--	--	--	GO:0042967//GO:0055114	acyl-carrier-protein biosynthetic process//oxidation-reduction process	GO:0016706//GO:0016491//GO:0047961	oxidoreductase activity, acting on paired donors, with incorporation or reduction of molecular oxygen, 2-oxoglutarate as one donor, and incorporation of one atom each of oxygen into both donors//oxidoreductase activity//glycine N-acyltransferase activity	GO:0005739	mitochondrion	KOG0143	Iron/ascorbate family oxidoreductases
comp21097_c0	12.6514	0.255339	5.6307	0.0030353	1175	XP_003598424.1	Sulfotransferase [Medicago truncatula] >gi|355487472|gb|AES68675.1| Sulfotransferase [Medicago truncatula]	--	--	--	--	--	GO:0005515//GO:0008270//GO:0008146	protein binding//zinc ion binding//sulfotransferase activity	GO:0016021	integral to membrane	KOG1584	Sulfotransferase
comp23047_c0	397.151	8.68152	5.5156	6.9813e-100	942	XP_003549639.1	PREDICTED: snakin-2-like [Glycine max]	--	--	--	--	--	--	--	--	--	--	--
comp29346_c0	56.3419	1.37883	5.3527	4.5806e-14	1957	XP_003554529.1	PREDICTED: probable pectinesterase/pectinesterase inhibitor 41-like [Glycine max]	K01051	E3.1.1.11	pectinesterase	GO:0045490//GO:0005985//GO:0005982//GO:0043086//GO:0042545	pectin catabolic process//sucrose metabolic process//starch metabolic process//negative regulation of catalytic activity//cell wall modification	GO:0045330//GO:0004857//GO:0030599	aspartyl esterase activity//enzyme inhibitor activity//pectinesterase activity	GO:0005618	cell wall	--	--
comp29860_c0	280.497	6.99628	5.3253	2.2387e-70	1519	XP_003607863.1	Peroxidase [Medicago truncatula] >gi|355508918|gb|AES90060.1| Peroxidase [Medicago truncatula]	K00430	E1.11.1.7	peroxidase	GO:0006979//GO:0006804//GO:0042967//GO:0055114//GO:0046486//GO:0045017	response to oxidative stress//peroxidase reaction//acyl-carrier-protein biosynthetic process//oxidation-reduction process//glycerolipid metabolic process//glycerolipid biosynthetic process	GO:0020037//GO:0004144//GO:0046872//GO:0004601	heme binding//diacylglycerol O-acyltransferase activity//metal ion binding//peroxidase activity	--	--	--	--
comp17681_c0	17.4778	0.45961	5.249	0.00021722	1033	XP_003607993.1	Placenta-specific gene 8 protein [Medicago truncatula] >gi|355509048|gb|AES90190.1| Placenta-specific gene 8 protein [Medicago truncatula]	--	--	--	--	--	--	--	--	--	--	--
comp23863_c0	15.4506	0.408542	5.241	0.00066814	297	XP_003534655.1	PREDICTED: cationic peroxidase 1-like [Glycine max]	K00430	E1.11.1.7	peroxidase	GO:0006979//GO:0055114//GO:0006804	response to oxidative stress//oxidation-reduction process//peroxidase reaction	GO:0004601//GO:0020037	peroxidase activity//heme binding	--	--	--	--
comp16829_c0	18.8971	0.510677	5.2096	9.9226e-05	1333	XP_003636904.1	Polygalacturonase inhibiting protein [Medicago truncatula] >gi|355502839|gb|AES84042.1| Polygalacturonase inhibiting protein [Medicago truncatula]	--	--	--	--	--	GO:0005515	protein binding	--	--	--	--
comp22231_c0	35.6045	1.07242	5.0531	7.5829e-09	998	XP_003526694.1	PREDICTED: bidirectional sugar transporter SWEET3-like [Glycine max]	K15382	SLC50A, SWEET	solute carrier family 50 (sugar transporter)	GO:0008643	carbohydrate transport	GO:0004222	metalloendopeptidase activity	GO:0005886//GO:0016021//GO:0016020	plasma membrane//integral to membrane//membrane	--	--
comp26871_c0	634.299	19.8654	4.9968	2.7781e-158	1707	XP_003593187.1	Peroxidase [Medicago truncatula] >gi|355482235|gb|AES63438.1| Peroxidase [Medicago truncatula] >gi|388492258|gb|AFK34195.1| unknown [Medicago truncatula]	K00430	E1.11.1.7	peroxidase	GO:0006804//GO:0055114//GO:0006979	peroxidase reaction//oxidation-reduction process//response to oxidative stress	GO:0020037//GO:0046872//GO:0004601	heme binding//metal ion binding//peroxidase activity	--	--	--	--
comp26797_c0	50.8114	1.63417	4.9585	1.4991e-12	2087	XP_003523589.1	PREDICTED: probable peptide/nitrate transporter At1g27040-like [Glycine max]	--	--	--	GO:0006810	transport	GO:0005215	transporter activity	GO:0016020	membrane	KOG1237	H+/oligopeptide symporter
comp23863_c1	96.4006	3.21727	4.9051	8.1089e-24	1363	XP_003534655.1	PREDICTED: cationic peroxidase 1-like [Glycine max]	K00430	E1.11.1.7	peroxidase	GO:0055114//GO:0006804//GO:0006979	oxidation-reduction process//peroxidase reaction//response to oxidative stress	GO:0020037//GO:0004601	heme binding//peroxidase activity	--	--	--	--
comp9141_c0	18.9782	0.663881	4.8373	0.00010942	655	--	--	--	--	--	--	--	--	--	--	--	--	--
comp22526_c0	26.6429	0.970287	4.7792	1.5337e-06	656	--	--	--	--	--	--	--	--	--	--	--	--	--
comp27762_c2	42.8199	1.63417	4.7117	1.8628e-10	1819	XP_003552034.1	PREDICTED: high affinity nitrate transporter 2.5-like [Glycine max]	--	--	--	GO:0055085	transmembrane transport	--	--	GO:0016021	integral to membrane	--	--
comp31533_c0	1658.69	64.3454	4.6881	0	1526	BAE53382.1	beta-1,3-glucanase [Sesbania rostrata]	--	--	--	GO:0005975	carbohydrate metabolic process	GO:0004553	hydrolase activity, hydrolyzing O-glycosyl compounds	--	--	--	--
comp9208_c0	24.3992	0.970287	4.6523	6.1725e-06	1257	NP_001240914.1	uncharacterized protein LOC100787073 precursor [Glycine max] >gi|255641066|gb|ACU20812.1| unknown [Glycine max]	K00430	E1.11.1.7	peroxidase	GO:0006804//GO:0055114//GO:0006979	peroxidase reaction//oxidation-reduction process//response to oxidative stress	GO:0020037//GO:0046872//GO:0004601	heme binding//metal ion binding//peroxidase activity	--	--	--	--
comp28427_c0	18.816	1.02135	4.2034	0.00019605	1529	XP_003541221.1	PREDICTED: proline dehydrogenase 2, mitochondrial-like [Glycine max]	K00318	E1.5.99.8	proline dehydrogenase	GO:0006562//GO:0006525//GO:0006537//GO:0055114//GO:0006561	proline catabolic process//arginine metabolic process//glutamate biosynthetic process//oxidation-reduction process//proline biosynthetic process	GO:0005515//GO:0004657	protein binding//proline dehydrogenase activity	--	--	KOG0186	Proline oxidase
comp28182_c0	26.4795	1.48096	4.1603	3.5415e-06	3085	XP_003529744.1	PREDICTED: putative leucine-rich repeat receptor-like protein kinase At2g19210-like [Glycine max]	--	--	--	GO:0006468//GO:0015991	protein phosphorylation//ATP hydrolysis coupled proton transport	GO:0005515//GO:0004672//GO:0016820//GO:0005524	protein binding//protein kinase activity//hydrolase activity, acting on acid anhydrides, catalyzing transmembrane movement of substances//ATP binding	GO:0000221	vacuolar proton-transporting V-type ATPase, V1 domain	--	--
comp33447_c0	106.738	5.97493	4.159	6.4896e-25	863	XP_003619571.1	Kunitz-type trypsin inhibitor-like 1 protein [Medicago truncatula] >gi|355494586|gb|AES75789.1| Kunitz-type trypsin inhibitor-like 1 protein [Medicago truncatula] >gi|388494694|gb|AFK35413.1| unknown [Medicago truncatula]	--	--	--	--	--	GO:0004866	endopeptidase inhibitor activity	--	--	--	--
comp41112_c0	26.2776	1.5831	4.053	4.7521e-06	751	XP_003538484.1	PREDICTED: abscisic acid receptor PYL6-like [Glycine max]	K14496	PYL	abscisic acid receptor PYR/PYL family	GO:0006952//GO:0009607	defense response//response to biotic stimulus	--	--	--	--	--	--
comp32946_c0	151.461	9.44753	4.0029	1.0191e-34	1247	XP_003620934.1	1-aminocyclopropane-1-carboxylate oxidase [Medicago truncatula] >gi|355495949|gb|AES77152.1| 1-aminocyclopropane-1-carboxylate oxidase [Medicago truncatula]	K05933	E1.14.17.4	aminocyclopropanecarboxylate oxidase	GO:0055114	oxidation-reduction process	GO:0016491//GO:0016706	oxidoreductase activity//oxidoreductase activity, acting on paired donors, with incorporation or reduction of molecular oxygen, 2-oxoglutarate as one donor, and incorporation of one atom each of oxygen into both donors	--	--	--	--
comp23785_c0	46.0263	3.013	3.9332	1.9623e-10	1073	XP_003524313.1	PREDICTED: amino acid permease 2-like [Glycine max]	--	--	--	GO:0003333//GO:0055085//GO:0006810//GO:0006855//GO:0015893	amino acid transmembrane transport//transmembrane transport//transport//drug transmembrane transport//drug transport	GO:0015238//GO:0015297	drug transmembrane transporter activity//antiporter activity	GO:0016020//GO:0016021	membrane//integral to membrane	--	--
comp22188_c0	55.2721	3.67688	3.91	1.7697e-12	1327	XP_003535116.1	PREDICTED: peroxidase 53-like [Glycine max]	K00430	E1.11.1.7	peroxidase	GO:0006979//GO:0055114//GO:0006804	response to oxidative stress//oxidation-reduction process//peroxidase reaction	GO:0004601//GO:0020037	peroxidase activity//heme binding	--	--	--	--
comp27023_c0	112.037	7.45589	3.9094	2.4005e-25	1510	AFK49356.1	unknown [Medicago truncatula]	K00469	MIOX	inositol oxygenase	GO:0019310//GO:0055114	inositol catabolic process//oxidation-reduction process	GO:0046872//GO:0005506//GO:0050113//GO:0008081	metal ion binding//iron ion binding//inositol oxygenase activity//phosphoric diester hydrolase activity	GO:0005737	cytoplasm	--	--
comp13100_c0	46.5478	3.11513	3.9013	1.6737e-10	824	AFK37568.1	unknown [Medicago truncatula]	K13449	PR1	pathogenesis-related protein 1	--	--	--	--	--	--	KOG3017	Defense-related protein containing SCP domain
comp29210_c0	147.489	10.1181	3.8656	3.4604e-33	1792	AAT45084.1	proline dehydrogenase [Medicago sativa] >gi|48525718|gb|AAT45085.1| proline dehydrogenase [Medicago sativa]	--	--	--	GO:0006561//GO:0055114//GO:0006537//GO:0006525//GO:0006562	proline biosynthetic process//oxidation-reduction process//glutamate biosynthetic process//arginine metabolic process//proline catabolic process	GO:0004657	proline dehydrogenase activity	--	--	KOG0186	Proline oxidase
comp17657_c0	43.066	2.96193	3.8619	1.1325e-09	1347	XP_003551179.1	PREDICTED: cationic peroxidase 1-like [Glycine max]	--	--	--	GO:0055114//GO:0006804//GO:0006979	oxidation-reduction process//peroxidase reaction//response to oxidative stress	GO:0020037//GO:0004601	heme binding//peroxidase activity	--	--	--	--
comp24056_c0	23.7402	1.63417	3.8607	2.4815e-05	887	XP_003630316.1	Amino acid permease [Medicago truncatula] >gi|355524338|gb|AET04792.1| Amino acid permease [Medicago truncatula]	--	--	--	GO:0019645	anaerobic electron transport chain	--	--	GO:0016021	integral to membrane	--	--
comp30863_c0	57.6241	3.98328	3.8546	6.6401e-13	3445	XP_003616753.1	Cysteine-rich receptor-like protein kinase [Medicago truncatula] >gi|355518088|gb|AES99711.1| Cysteine-rich receptor-like protein kinase [Medicago truncatula]	--	--	--	GO:0009069//GO:0006468//GO:0016310//GO:0006465	serine family amino acid metabolic process//protein phosphorylation//phosphorylation//signal peptide processing	GO:0005524//GO:0004672//GO:0004674//GO:0005515//GO:0008233	ATP binding//protein kinase activity//protein serine/threonine kinase activity//protein binding//peptidase activity	GO:0016021//GO:0005787	integral to membrane//signal peptidase complex	--	--
comp28830_c0	1082.77	77.1154	3.8116	2.3564e-243	2561	XP_003637160.1	Beta-glucan-binding protein [Medicago truncatula] >gi|355503095|gb|AES84298.1| Beta-glucan-binding protein [Medicago truncatula]	--	--	--	GO:0016998	cell wall macromolecule catabolic process	GO:0052862//GO:0005515//GO:0052861	glucan endo-1,4-beta-glucanase activity, C-3 substituted reducing group//protein binding//glucan endo-1,3-beta-glucanase activity, C-3 substituted reducing group	--	--	KOG2254	Predicted endo-1,3-beta-glucanase
comp31697_c0	729.986	55.7098	3.7119	2.5058e-161	1408	ABD32327.1	Glycoside hydrolase, family 17 [Medicago truncatula] >gi|217072248|gb|ACJ84484.1| unknown [Medicago truncatula] >gi|388503626|gb|AFK39879.1| unknown [Medicago truncatula]	--	--	--	GO:0005975	carbohydrate metabolic process	GO:0043169//GO:0004553	cation binding//hydrolase activity, hydrolyzing O-glycosyl compounds	--	--	--	--
comp20038_c0	32.3198	2.60445	3.6334	5.3653e-07	3777	XP_003532650.1	PREDICTED: LRR receptor-like serine/threonine-protein kinase FLS2-like [Glycine max]	K13420	FLS2	LRR receptor-like serine/threonine-protein kinase FLS2	GO:0006355//GO:0006468	regulation of transcription, DNA-dependent//protein phosphorylation	GO:0005524//GO:0004672//GO:0005515	ATP binding//protein kinase activity//protein binding	GO:0005622	intracellular	--	--
comp22651_c0	17.1271	1.38036	3.6332	0.00091838	1660	XP_003523232.1	PREDICTED: alcohol dehydrogenase-like [Glycine max]	K00001	E1.1.1.1, adh	alcohol dehydrogenase	GO:0006813//GO:0055114	potassium ion transport//oxidation-reduction process	GO:0008270//GO:0000166//GO:0016491//GO:0051287//GO:0046872//GO:0048037//GO:0016616	zinc ion binding//nucleotide binding//oxidoreductase activity//NAD binding//metal ion binding//cofactor binding//oxidoreductase activity, acting on the CH-OH group of donors, NAD or NADP as acceptor	--	--	KOG0022	Alcohol dehydrogenase, class III
comp30764_c0	32.2006	2.75766	3.5456	7.2776e-07	2346	XP_003590804.1	Peptide transporter PTR3-A [Medicago truncatula] >gi|355479852|gb|AES61055.1| Peptide transporter PTR3-A [Medicago truncatula]	--	--	--	GO:0006810	transport	GO:0005215	transporter activity	GO:0016020	membrane	KOG1237	H+/oligopeptide symporter
comp20524_c0	46.427	4.23862	3.4533	1.0058e-09	1070	ACM89628.1	TIR-NBS-LRR type disease resistance protein [Glycine max]	--	--	--	GO:0007165	signal transduction	GO:0005515	protein binding	GO:0005622	intracellular	--	--
comp20325_c0	21.7763	2.04271	3.4142	0.00015136	1083	XP_003534665.1	PREDICTED: sex determination protein tasselseed-2-like [Glycine max]	--	--	--	GO:0008152//GO:0044237	metabolic process//cellular metabolic process	GO:0050662//GO:0016491//GO:0003824	coenzyme binding//oxidoreductase activity//catalytic activity	--	--	KOG0725	Reductases with broad range of substrate specificities
comp27124_c0	70.9251	6.74094	3.3953	1.1758e-14	1904	XP_003523034.1	PREDICTED: LOW QUALITY PROTEIN: solute carrier family 22 member 8-like [Glycine max]	--	--	--	GO:0055085	transmembrane transport	GO:0022857	transmembrane transporter activity	GO:0016021	integral to membrane	KOG0255	Synaptic vesicle transporter SVOP and related transporters (major facilitator superfamily)
comp23572_c0	34.8251	3.37047	3.3691	3.642e-07	998	XP_003622420.1	Endopeptidase inhibitor [Medicago truncatula] >gi|355497435|gb|AES78638.1| Endopeptidase inhibitor [Medicago truncatula]	--	--	--	GO:0010951	negative regulation of endopeptidase activity	GO:0004866	endopeptidase inhibitor activity	--	--	--	--
comp25431_c0	19.3838	1.88951	3.3588	0.00050439	1632	XP_003530192.1	PREDICTED: 1-aminocyclopropane-1-carboxylate synthase 7-like [Glycine max]	K01762	ACS	1-aminocyclopropane-1-carboxylate synthase	GO:0009058//GO:0006520	biosynthetic process//cellular amino acid metabolic process	GO:0016829//GO:0030170	lyase activity//pyridoxal phosphate binding	--	--	KOG0256	1-aminocyclopropane-1-carboxylate synthase, and related proteins
comp12135_c0	26.5623	2.60445	3.3503	1.907e-05	777	NP_001240002.1	uncharacterized protein LOC100820292 [Glycine max] >gi|255640544|gb|ACU20557.1| unknown [Glycine max]	--	--	--	GO:0005985//GO:0005975//GO:0005982	sucrose metabolic process//carbohydrate metabolic process//starch metabolic process	GO:0004650	polygalacturonase activity	--	--	--	--
comp23842_c0	72.2236	7.35376	3.2959	1.3062e-14	966	AFK39812.1	unknown [Lotus japonicus] >gi|388514241|gb|AFK45182.1| unknown [Lotus japonicus]	--	--	--	--	--	GO:0004866	endopeptidase inhibitor activity	--	--	--	--
comp18677_c0	17.3988	1.78737	3.2831	0.0014153	909	ACM89628.1	TIR-NBS-LRR type disease resistance protein [Glycine max]	--	--	--	GO:0007165	signal transduction	GO:0005515	protein binding	GO:0005622	intracellular	--	--
comp24079_c0	93.4379	9.6518	3.2751	7.6846e-19	961	XP_003615979.1	Peroxidase [Medicago truncatula] >gi|355517314|gb|AES98937.1| Peroxidase [Medicago truncatula]	--	--	--	GO:0055114//GO:0006804//GO:0006979	oxidation-reduction process//peroxidase reaction//response to oxidative stress	GO:0020037//GO:0004601//GO:0046872	heme binding//peroxidase activity//metal ion binding	--	--	--	--
comp18227_c1	25.6206	2.65552	3.2702	3.6459e-05	785	XP_003519420.1	PREDICTED: abscisic acid receptor PYL5-like [Glycine max]	K14496	PYL	abscisic acid receptor PYR/PYL family	GO:0009607//GO:0042967//GO:0006952//GO:0006633	response to biotic stimulus//acyl-carrier-protein biosynthetic process//defense response//fatty acid biosynthetic process	GO:0004315	3-oxoacyl-[acyl-carrier-protein] synthase activity	GO:0005835	fatty acid synthase complex	--	--
comp27848_c0	108.432	11.5051	3.2364	1.1555e-21	1726	AFK47065.1	unknown [Lotus japonicus]	--	--	--	--	--	--	--	--	--	--	--
comp22863_c0	21.533	2.34912	3.1964	0.00027149	1211	XP_003552017.1	PREDICTED: probable xyloglucan endotransglucosylase/hydrolase protein 33-like [Glycine max]	K08235	E2.4.1.207	xyloglucan:xyloglucosyl transferase	GO:0005975//GO:0006073	carbohydrate metabolic process//cellular glucan metabolic process	GO:0004553//GO:0016762	hydrolase activity, hydrolyzing O-glycosyl compounds//xyloglucan:xyloglucosyl transferase activity	GO:0005618//GO:0048046	cell wall//apoplast	--	--
comp17577_c0	19.992	2.19591	3.1865	0.0005451	1723	ABD93934.1	adenylate isopentenyltransferase [Lotus japonicus] >gi|110456200|gb|ABG74607.1| isopentyl transferase [Lotus japonicus]	K10760	IPT	adenylate isopentenyltransferase (cytokinin synthase)	GO:0009058//GO:0016114//GO:0006694//GO:0008033	biosynthetic process//terpenoid biosynthetic process//steroid biosynthetic process//tRNA processing	GO:0016740//GO:0005524//GO:0003924//GO:0004161//GO:0005525	transferase activity//ATP binding//GTPase activity//dimethylallyltranstransferase activity//GTP binding	--	--	KOG1384	tRNA delta(2)-isopentenylpyrophosphate transferase
comp11216_c0	24.615	2.80873	3.1315	8.2497e-05	1037	NP_001235925.1	MYB transcription factor MYB124 [Glycine max] >gi|110931710|gb|ABH02854.1| MYB transcription factor MYB124 [Glycine max]	--	--	--	--	--	GO:0003677//GO:0003682	DNA binding//chromatin binding	GO:0000785	chromatin	KOG0048	Transcription factor, Myb superfamily
comp19959_c0	32.1576	3.67688	3.1286	2.949e-06	1193	XP_003543422.1	PREDICTED: uncharacterized protein LOC100782294 [Glycine max]	--	--	--	GO:0006313//GO:0006464	transposition, DNA-mediated//cellular protein modification process	GO:0008239//GO:0016151	dipeptidyl-peptidase activity//nickel cation binding	--	--	--	--
comp9593_c0	56.0832	6.53667	3.1009	7.9176e-11	1850	XP_003549232.1	PREDICTED: uncharacterized protein LOC100780730 [Glycine max]	--	--	--	GO:0042919//GO:0006810//GO:0055085//GO:0008272	benzoate transport//transport//transmembrane transport//sulfate transport	GO:0015116//GO:0042925//GO:0005215	sulfate transmembrane transporter activity//benzoate transporter activity//transporter activity	GO:0016021//GO:0016020	integral to membrane//membrane	--	--
comp10757_c0	120.199	14.1968	3.0818	3.9347e-23	367	--	--	--	--	--	--	--	--	--	--	--	--	--
comp27710_c0	27.6158	3.37047	3.0345	3.0181e-05	2299	XP_003588877.1	Lectin-like receptor kinase [Medicago truncatula] >gi|38112431|gb|AAR11301.1| lectin-like receptor kinase 1;1 [Medicago truncatula] >gi|355477925|gb|AES59128.1| Lectin-like receptor kinase [Medicago truncatula]	--	--	--	GO:0009069//GO:0016310//GO:0006468	serine family amino acid metabolic process//phosphorylation//protein phosphorylation	GO:0005524//GO:0004672//GO:0004674//GO:0030246//GO:0004222	ATP binding//protein kinase activity//protein serine/threonine kinase activity//carbohydrate binding//metalloendopeptidase activity	--	--	--	--
comp18236_c0	66.3432	8.22191	3.0124	1.67e-12	2016	XP_003612282.1	Lysine histidine transporter-like protein [Medicago truncatula] >gi|355513617|gb|AES95240.1| Lysine histidine transporter-like protein [Medicago truncatula]	--	--	--	--	--	GO:0005198	structural molecule activity	GO:0016021	integral to membrane	KOG1303	Amino acid transporters
comp20704_c0	206.015	27.0659	2.9282	4.7933e-38	1760	BAI49592.1	homocitrate synthase [Lotus japonicus]	--	--	--	GO:0009097//GO:0009099//GO:0009098//GO:0006090	isoleucine biosynthetic process//valine biosynthetic process//leucine biosynthetic process//pyruvate metabolic process	GO:0003824//GO:0003852	catalytic activity//2-isopropylmalate synthase activity	--	--	KOG2367	Alpha-isopropylmalate synthase/homocitrate synthase
comp17641_c0	121.188	15.9479	2.9258	2.4864e-22	706	NP_001242489.1	uncharacterized protein LOC100807063 precursor [Glycine max] >gi|255640010|gb|ACU20296.1| unknown [Glycine max]	K08235	E2.4.1.207	xyloglucan:xyloglucosyl transferase	GO:0005975//GO:0015992//GO:0006123//GO:0006073	carbohydrate metabolic process//proton transport//mitochondrial electron transport, cytochrome c to oxygen//cellular glucan metabolic process	GO:0004553//GO:0016762//GO:0004129	hydrolase activity, hydrolyzing O-glycosyl compounds//xyloglucan:xyloglucosyl transferase activity//cytochrome-c oxidase activity	GO:0005618//GO:0045277//GO:0048046	cell wall//respiratory chain complex IV//apoplast	--	--
comp30534_c0	36.7805	5.05571	2.863	1.1841e-06	1178	NP_001237768.1	TIR-NBS-LRR type disease resistance protein [Glycine max] >gi|223452578|gb|ACM89616.1| TIR-NBS-LRR type disease resistance protein [Glycine max]	--	--	--	GO:0007165	signal transduction	GO:0005515	protein binding	GO:0005622	intracellular	--	--
comp20767_c0	92.5474	13.0223	2.8292	1.4809e-16	2032	XP_003597054.1	Myrcene synthase [Medicago truncatula] >gi|355486102|gb|AES67305.1| Myrcene synthase [Medicago truncatula]	--	--	--	GO:0008152	metabolic process	GO:0010333//GO:0016829//GO:0000287//GO:0016791	terpene synthase activity//lyase activity//magnesium ion binding//phosphatase activity	--	--	--	--
comp11143_c0	186.781	26.402	2.8226	2.1273e-33	784	NP_001241883.1	uncharacterized protein LOC100794624 [Glycine max] >gi|255640578|gb|ACU20574.1| unknown [Glycine max]	--	--	--	--	--	--	--	--	--	KOG1530	Rhodanese-related sulfurtransferase
comp12245_c0	36.4561	5.20891	2.8071	1.7542e-06	554	--	--	--	--	--	--	--	--	--	--	--	--	--
comp27043_c1	517.517	74.8566	2.7894	6.7506e-92	988	P52576.1	RecName: Full=Isoflavone reductase; Short=IFR; AltName: Full=2'-hydroxyisoflavone reductase; AltName: Full=NADPH:isoflavone oxidoreductase >gi|619253|gb|AAB31368.1| isoflavone reductase [Pisum sativum]	--	--	--	GO:0055114//GO:0009813	oxidation-reduction process//flavonoid biosynthetic process	GO:0000166//GO:0047526	nucleotide binding//2'-hydroxyisoflavone reductase activity	--	--	--	--
comp27009_c0	40.3888	5.9688	2.7584	4.6272e-07	2230	XP_003554782.1	PREDICTED: uncharacterized protein LOC100801515 [Glycine max]	--	--	--	GO:0055114//GO:0006040	oxidation-reduction process//amino sugar metabolic process	GO:0008762//GO:0003885//GO:0050660//GO:0016491	UDP-N-acetylmuramate dehydrogenase activity//D-arabinono-1,4-lactone oxidase activity//flavin adenine dinucleotide binding//oxidoreductase activity	GO:0016020	membrane	KOG4730	D-arabinono-1, 4-lactone oxidase
comp27221_c0	17.5589	2.60037	2.7554	0.0037913	2211	XP_003612522.1	Rop guanine nucleotide exchange factor [Medicago truncatula] >gi|332688645|gb|AEE89675.1| RopGEF14 [Medicago truncatula] >gi|355513857|gb|AES95480.1| Rop guanine nucleotide exchange factor [Medicago truncatula] >gi|388504920|gb|AFK40526.1| unknown [Medicago truncatula]	--	--	--	GO:0043087	regulation of GTPase activity	GO:0005089	Rho guanyl-nucleotide exchange factor activity	--	--	--	--
comp17428_c0	172.595	25.6779	2.7488	4.0181e-30	1390	XP_003527340.1	PREDICTED: peroxidase 4-like [Glycine max]	K00430	E1.11.1.7	peroxidase	GO:0055114//GO:0006804//GO:0006979	oxidation-reduction process//peroxidase reaction//response to oxidative stress	GO:0020037//GO:0004601//GO:0046872	heme binding//peroxidase activity//metal ion binding	--	--	--	--
comp17805_c0	21.9012	3.26834	2.7444	0.00072893	1035	XP_003542888.1	PREDICTED: uncharacterized protein LOC100809890 isoform 1 [Glycine max] >gi|356549005|ref|XP_003542889.1| PREDICTED: uncharacterized protein LOC100809890 isoform 2 [Glycine max]	--	--	--	--	--	GO:0005506	iron ion binding	--	--	--	--
comp30299_c0	409.938	61.3324	2.7407	1.4352e-71	2911	XP_003593145.1	Beta-xylosidase/alpha-L-arabinofuranosidase [Medicago truncatula] >gi|355482193|gb|AES63396.1| Beta-xylosidase/alpha-L-arabinofuranosidase [Medicago truncatula]	K15920	XYL4	beta-D-xylosidase 4	GO:0000162//GO:0006536//GO:0005975//GO:0006571//GO:0006103//GO:0009074//GO:0009821//GO:0009094	tryptophan biosynthetic process//glutamate metabolic process//carbohydrate metabolic process//tyrosine biosynthetic process//2-oxoglutarate metabolic process//aromatic amino acid family catabolic process//alkaloid biosynthetic process//L-phenylalanine biosynthetic process	GO:0030170//GO:0004553//GO:0004838	pyridoxal phosphate binding//hydrolase activity, hydrolyzing O-glycosyl compounds//L-tyrosine:2-oxoglutarate aminotransferase activity	--	--	--	--
comp18227_c0	22.0192	3.3194	2.7298	0.00072619	567	XP_003519420.1	PREDICTED: abscisic acid receptor PYL5-like [Glycine max]	K14496	PYL	abscisic acid receptor PYR/PYL family	--	--	--	--	--	--	--	--
comp17641_c1	53.8524	8.1213	2.7292	2.451e-09	549	ABD62088.1	xyloglucan endotransglycosylase precursor [Glycine max]	K08235	E2.4.1.207	xyloglucan:xyloglucosyl transferase	GO:0006073//GO:0005975	cellular glucan metabolic process//carbohydrate metabolic process	GO:0016762//GO:0004553	xyloglucan:xyloglucosyl transferase activity//hydrolase activity, hydrolyzing O-glycosyl compounds	GO:0005618//GO:0048046	cell wall//apoplast	--	--
comp11912_c0	52.8443	8.06921	2.7112	4.1852e-09	681	NP_001239816.1	uncharacterized protein LOC100813859 [Glycine max] >gi|255647164|gb|ACU24050.1| unknown [Glycine max]	--	--	--	GO:0006950	response to stress	--	--	--	--	--	--
comp22507_c0	34.3137	5.25998	2.7057	6.807e-06	1432	XP_003530903.1	PREDICTED: uncharacterized protein LOC100800517 [Glycine max]	--	--	--	--	--	--	--	--	--	--	--
comp24066_c0	31.2257	4.85144	2.6863	2.4783e-05	650	XP_003629326.1	Gibberellin-regulated protein [Medicago truncatula] >gi|355523348|gb|AET03802.1| Gibberellin-regulated protein [Medicago truncatula]	--	--	--	--	--	--	--	--	--	--	--
comp16848_c0	57.659	8.98792	2.6815	7.9605e-10	1780	ACJ85557.1	unknown [Medicago truncatula]	--	--	--	--	--	GO:0016747	transferase activity, transferring acyl groups other than amino-acyl groups	--	--	--	--
comp26701_c1	21.0869	3.3194	2.6674	0.001227	1788	XP_003533930.1	PREDICTED: probable serine/threonine-protein kinase At1g18390-like [Glycine max]	--	--	--	GO:0006468	protein phosphorylation	GO:0005524//GO:0030247//GO:0004672	ATP binding//polysaccharide binding//protein kinase activity	--	--	--	--
comp12842_c0	505.619	79.8189	2.6632	4.916e-86	1267	ACJ84250.1	unknown [Medicago truncatula]	K00588	E2.1.1.104	caffeoyl-CoA O-methyltransferase	--	--	GO:0008171	O-methyltransferase activity	--	--	KOG1663	O-methyltransferase
comp26843_c0	19.9511	3.26834	2.6098	0.0021812	1889	XP_003525237.1	PREDICTED: uncharacterized protein LOC100802257 [Glycine max]	--	--	--	--	--	--	--	--	--	--	--
comp12835_c0	223.606	36.7688	2.6044	3.7209e-37	1397	XP_003592155.1	Acidic endochitinase [Medicago truncatula] >gi|355481203|gb|AES62406.1| Acidic endochitinase [Medicago truncatula] >gi|388505424|gb|AFK40778.1| unknown [Medicago truncatula]	K01183	E3.2.1.14	chitinase	GO:0005975	carbohydrate metabolic process	GO:0043169//GO:0004553	cation binding//hydrolase activity, hydrolyzing O-glycosyl compounds	--	--	KOG4701	Chitinase
comp26332_c0	178.588	29.368	2.6043	1.2039e-29	2554	XP_003617907.1	Alkaline alpha galactosidase I [Medicago truncatula] >gi|355519242|gb|AET00866.1| Alkaline alpha galactosidase I [Medicago truncatula]	K06617	E2.4.1.82	raffinose synthase	GO:0005975//GO:0008152	carbohydrate metabolic process//metabolic process	GO:0004553//GO:0003824	hydrolase activity, hydrolyzing O-glycosyl compounds//catalytic activity	--	--	--	--
comp11390_c0	65.6189	10.8264	2.5996	7.491e-11	1084	XP_003543377.1	PREDICTED: cysteine-rich repeat secretory protein 38 [Glycine max]	--	--	--	--	--	--	--	--	--	--	--
comp27043_c0	120.559	19.9154	2.5978	5.8569e-20	428	XP_003612053.1	Isoflavone reductase [Medicago truncatula] >gi|355513388|gb|AES95011.1| Isoflavone reductase [Medicago truncatula]	--	--	--	GO:0008207//GO:0055114//GO:0008209//GO:0006694//GO:0008152//GO:0008210//GO:0044237	C21-steroid hormone metabolic process//oxidation-reduction process//androgen metabolic process//steroid biosynthetic process//metabolic process//estrogen metabolic process//cellular metabolic process	GO:0050662//GO:0016491//GO:0000166//GO:0003824//GO:0016616//GO:0003854	coenzyme binding//oxidoreductase activity//nucleotide binding//catalytic activity//oxidoreductase activity, acting on the CH-OH group of donors, NAD or NADP as acceptor//3-beta-hydroxy-delta5-steroid dehydrogenase activity	--	--	--	--
comp21894_c0	165.575	27.8319	2.5727	3.5436e-27	1987	XP_003600621.1	Polyamine oxidase [Medicago truncatula] >gi|355489669|gb|AES70872.1| Polyamine oxidase [Medicago truncatula]	--	--	--	GO:0016117//GO:0008033//GO:0055114	carotenoid biosynthetic process//tRNA processing//oxidation-reduction process	GO:0016491//GO:0000166//GO:0005524//GO:0050660//GO:0016705	oxidoreductase activity//nucleotide binding//ATP binding//flavin adenine dinucleotide binding//oxidoreductase activity, acting on paired donors, with incorporation or reduction of molecular oxygen	--	--	KOG0029	Amine oxidase
comp27978_c0	34.5907	5.82172	2.5709	1.1549e-05	1447	NP_001237122.1	salicylic acid methyl transferase-like protein [Glycine max] >gi|194136583|gb|ACF33514.1| salicylic acid methyl transferase-like protein [Glycine max]	--	--	--	GO:0032259	methylation	GO:0008168	methyltransferase activity	--	--	--	--
comp29856_c0	28.3295	4.80037	2.5611	0.00012124	2230	XP_003532100.1	PREDICTED: probable galacturonosyltransferase 15-like [Glycine max]	K13648	GAUT	alpha-1,4-galacturonosyltransferase	--	--	GO:0016757	transferase activity, transferring glycosyl groups	--	--	--	--
comp20856_c0	191.203	32.8876	2.5395	5.4426e-31	2304	XP_003553937.1	PREDICTED: prostaglandin G/H synthase 2-like [Glycine max]	K10529	DOX1	alpha-dioxygenase	GO:0006979//GO:0006804//GO:0055114	response to oxidative stress//peroxidase reaction//oxidation-reduction process	GO:0004601//GO:0020037	peroxidase activity//heme binding	--	--	KOG2408	Peroxidase/oxygenase
comp26563_c0	18.6891	3.21727	2.5383	0.0042063	1751	XP_003610400.1	Beta-glucosidase [Medicago truncatula] >gi|355511455|gb|AES92597.1| Beta-glucosidase [Medicago truncatula]	--	--	--	GO:0005975	carbohydrate metabolic process	GO:0004553//GO:0043169	hydrolase activity, hydrolyzing O-glycosyl compounds//cation binding	--	--	--	--
comp29565_c0	568.865	99.1235	2.5208	6.7506e-92	2150	XP_003591482.1	Pectinesterase [Medicago truncatula] >gi|357442459|ref|XP_003591507.1| Pectinesterase [Medicago truncatula] >gi|355480530|gb|AES61733.1| Pectinesterase [Medicago truncatula] >gi|355480555|gb|AES61758.1| Pectinesterase [Medicago truncatula]	--	--	--	GO:0005982//GO:0045490//GO:0005985//GO:0043086//GO:0042545	starch metabolic process//pectin catabolic process//sucrose metabolic process//negative regulation of catalytic activity//cell wall modification	GO:0004857//GO:0045330//GO:0030599	enzyme inhibitor activity//aspartyl esterase activity//pectinesterase activity	GO:0005618	cell wall	--	--
comp27455_c0	24.4617	4.34076	2.4945	0.00061527	1342	XP_003523863.1	PREDICTED: uncharacterized protein LOC100790930 [Glycine max]	--	--	--	--	--	--	--	GO:0016021	integral to membrane	--	--
comp22880_c0	31.0225	5.56638	2.4785	6.4255e-05	1415	BAG50059.1	transcription factor AP2-EREBP [Lotus japonicus]	--	--	--	GO:0006355//GO:0006351	regulation of transcription, DNA-dependent//transcription, DNA-dependent	GO:0003700	sequence-specific DNA binding transcription factor activity	GO:0005667	transcription factor complex	--	--
comp28177_c1	35.731	6.43862	2.4724	1.2422e-05	1947	XP_003629019.1	Abscisic acid 8'-hydroxylase [Medicago truncatula] >gi|355523041|gb|AET03495.1| Abscisic acid 8'-hydroxylase [Medicago truncatula]	K09843	E1.14.13.93	(+)-abscisic acid 8'-hydroxylase	GO:0055114//GO:0006118	oxidation-reduction process//electron transport	GO:0016705//GO:0020037//GO:0004497//GO:0005506//GO:0009055	oxidoreductase activity, acting on paired donors, with incorporation or reduction of molecular oxygen//heme binding//monooxygenase activity//iron ion binding//electron carrier activity	--	--	KOG0157	Cytochrome P450 CYP4/CYP19/CYP26 subfamilies
comp16905_c0	31.8851	5.77066	2.4661	5.0135e-05	941	AFK37127.1	unknown [Lotus japonicus]	K01183	E3.2.1.14	chitinase	GO:0006032//GO:0016998	chitin catabolic process//cell wall macromolecule catabolic process	GO:0004568	chitinase activity	--	--	KOG4742	Predicted chitinase
comp19562_c0	49.7855	9.14062	2.4454	9.1688e-08	1120	XP_003532765.1	PREDICTED: disease resistance protein RFL1-like [Glycine max]	--	--	--	--	--	GO:0043531	ADP binding	--	--	--	--
comp20634_c0	83.0907	15.2693	2.4441	6.2278e-13	1761	BAG09236.2	UDP-glucose 4-epimerase [Pisum sativum]	K01784	galE, GALE	UDP-glucose 4-epimerase	GO:0006552//GO:0006568//GO:0006631//GO:0030639//GO:0019872//GO:0006574//GO:0008207//GO:0008209//GO:0009117//GO:0009225//GO:0009058//GO:0006012//GO:0055114//GO:0006550//GO:0018874//GO:0006694//GO:0008152//GO:0044237//GO:0008210//GO:0006554//GO:0045226//GO:0006633	leucine catabolic process//tryptophan metabolic process//fatty acid metabolic process//polyketide biosynthetic process//streptomycin biosynthetic process//valine catabolic process//C21-steroid hormone metabolic process//androgen metabolic process//nucleotide metabolic process//nucleotide-sugar metabolic process//biosynthetic process//galactose metabolic process//oxidation-reduction process//isole…	GO:0050662//GO:0050373//GO:0016616//GO:0003857//GO:0003854//GO:0003978//GO:0051287//GO:0008831//GO:0016491//GO:0050661//GO:0003824//GO:0000166	coenzyme binding//UDP-arabinose 4-epimerase activity//oxidoreductase activity, acting on the CH-OH group of donors, NAD or NADP as acceptor//3-hydroxyacyl-CoA dehydrogenase activity//3-beta-hydroxy-delta5-steroid dehydrogenase activity//UDP-glucose 4-epimerase activity//NAD binding//dTDP-4-dehydrorhamnose reductase activity//oxidoreductase activity//NADP binding//catalytic activity//nucleotide bi…	--	--	KOG1371	UDP-glucose 4-epimerase/UDP-sulfoquinovose synthase
comp24827_c0	80.0302	14.7586	2.439	1.9577e-12	1313	XP_003627775.1	Annexin D4 [Medicago truncatula] >gi|355521797|gb|AET02251.1| Annexin D4 [Medicago truncatula]	--	--	--	--	--	GO:0005509//GO:0005544	calcium ion binding//calcium-dependent phospholipid binding	--	--	KOG0819	Annexin
comp30187_c0	25.7504	4.80037	2.4234	0.00050398	4173	XP_003517643.1	PREDICTED: putative ABC transporter B family member 8-like [Glycine max]	K05658	ABCB1	ATP-binding cassette, subfamily B (MDR/TAP), member 1	GO:0008152//GO:0006810//GO:0055085//GO:0006144//GO:0000103	metabolic process//transport//transmembrane transport//purine nucleobase metabolic process//sulfate assimilation	GO:0043531//GO:0016301//GO:0016887//GO:0005525//GO:0004020//GO:0005524//GO:0042626//GO:0003924	ADP binding//kinase activity//ATPase activity//GTP binding//adenylylsulfate kinase activity//ATP binding//ATPase activity, coupled to transmembrane movement of substances//GTPase activity	GO:0016021	integral to membrane	KOG0055	Multidrug/pheromone exporter, ABC superfamily
comp26283_c0	44.0486	8.37409	2.3951	9.8684e-07	1570	AAD28287.1	stearoyl acyl carrier protein desaturase Lldd3A20 [Lupinus luteus]	K03921	DESA1	acyl-	GO:0016567//GO:0055114//GO:0006631	protein ubiquitination//oxidation-reduction process//fatty acid metabolic process	GO:0004842//GO:0016491//GO:0046914//GO:0046872//GO:0045300	ubiquitin-protein ligase activity//oxidoreductase activity//transition metal ion binding//metal ion binding//acyl-[acyl-carrier-protein] desaturase activity	--	--	--	--
comp12664_c0	310.43	59.4888	2.3836	2.6624e-47	1024	XP_003598239.1	21 kDa protein [Medicago truncatula] >gi|355487287|gb|AES68490.1| 21 kDa protein [Medicago truncatula] >gi|388497048|gb|AFK36590.1| unknown [Medicago truncatula]	--	--	--	GO:0005985//GO:0005982//GO:0043086	sucrose metabolic process//starch metabolic process//negative regulation of catalytic activity	GO:0004857//GO:0030599	enzyme inhibitor activity//pectinesterase activity	--	--	--	--
comp24676_c0	139.214	27.5255	2.3385	9.3358e-21	1563	ACI46678.1	DNA-binding protein [Galega orientalis]	K09287	RAV	RAV-like factor	GO:0006260//GO:0008544//GO:0006355	DNA replication//epidermis development//regulation of transcription, DNA-dependent	GO:0003677//GO:0003700	DNA binding//sequence-specific DNA binding transcription factor activity	GO:0005667//GO:0005634	transcription factor complex//nucleus	--	--
comp17630_c0	70.0971	13.9926	2.3247	2.1882e-10	1687	XP_003603107.1	Zinc finger CCCH domain-containing protein [Medicago truncatula] >gi|355492155|gb|AES73358.1| Zinc finger CCCH domain-containing protein [Medicago truncatula]	--	--	--	--	--	GO:0005488//GO:0046872	binding//metal ion binding	--	--	KOG1595	CCCH-type Zn-finger protein
comp30751_c0	188.504	37.7146	2.3214	6.2068e-28	937	--	--	--	--	--	--	--	--	--	--	--	--	--
comp24541_c0	45.2007	9.29433	2.2819	1.4144e-06	1311	XP_003535188.1	PREDICTED: bifunctional monodehydroascorbate reductase and carbonic anhydrase nectarin-3-like [Glycine max]	K01674	cah	carbonic anhydrase	GO:0006730//GO:0006807	one-carbon metabolic process//nitrogen compound metabolic process	GO:0046872//GO:0008270//GO:0004089	metal ion binding//zinc ion binding//carbonate dehydratase activity	--	--	KOG0382	Carbonic anhydrase
comp25271_c0	20.3477	4.18756	2.2807	0.0048858	1984	XP_003540646.1	PREDICTED: BTB/POZ domain-containing protein At1g50280-like [Glycine max]	--	--	--	--	--	--	--	--	--	--	--
comp27273_c0	29.5274	6.23026	2.2447	0.00029523	1856	XP_003544814.1	PREDICTED: transcription factor bHLH96-like [Glycine max]	--	--	--	GO:0006446	regulation of translational initiation	GO:0003743//GO:0046983	translation initiation factor activity//protein dimerization activity	GO:0005737//GO:0005852//GO:0005840	cytoplasm//eukaryotic translation initiation factor 3 complex//ribosome	--	--
comp24499_c0	28.1835	6.1792	2.1894	0.00057489	1858	XP_003532711.1	PREDICTED: BAHD acyltransferase At5g47980-like, partial [Glycine max]	--	--	--	--	--	GO:0016747	transferase activity, transferring acyl groups other than amino-acyl groups	--	--	--	--
comp31829_c0	521.238	115.312	2.1764	2.2093e-72	2169	XP_003555862.1	PREDICTED: uncharacterized protein At4g06744-like [Glycine max]	--	--	--	--	--	GO:0005515	protein binding	--	--	--	--
comp24449_c0	82.5627	18.3466	2.17	2.2702e-11	1867	XP_003594610.1	Reticuline oxidase-like protein [Medicago truncatula] >gi|355483658|gb|AES64861.1| Reticuline oxidase-like protein [Medicago truncatula]	--	--	--	GO:0055114//GO:0006040	oxidation-reduction process//amino sugar metabolic process	GO:0008762//GO:0050660//GO:0016491	UDP-N-acetylmuramate dehydrogenase activity//flavin adenine dinucleotide binding//oxidoreductase activity	--	--	--	--
comp23941_c0	49.1488	10.9285	2.1691	8.935e-07	1366	BAF49302.1	putative glycosyltransferase [Clitoria ternatea]	--	--	--	GO:0008152	metabolic process	GO:0016758	transferase activity, transferring hexosyl groups	--	--	--	--
comp12906_c1	27.2451	6.07706	2.1646	0.00084261	662	XP_003542166.1	PREDICTED: xyloglucan endotransglucosylase/hydrolase protein 22-like [Glycine max]	K14504	TCH4	xyloglucan:xyloglucosyl transferase TCH4	GO:0005975	carbohydrate metabolic process	GO:0004553	hydrolase activity, hydrolyzing O-glycosyl compounds	--	--	--	--
comp32484_c0	185.767	41.6713	2.1564	1.8556e-25	1346	XP_003593529.1	Asparagine synthetase [Medicago truncatula] >gi|355482577|gb|AES63780.1| Asparagine synthetase [Medicago truncatula]	--	--	--	GO:0008152	metabolic process	--	--	--	--	--	--
comp24133_c0	448.689	100.755	2.1549	1.3179e-61	1643	Q84KK6.1	RecName: Full=Isoflavone 4'-O-methyltransferase; Short=GeHI4'OMT; AltName: Full=2,7,4'-trihydroxyisoflavanone 4'-O-methyltransferase; AltName: Full=S-adenosyl-L-methionine:2,7,4'-trihydroxyisoflavanone 4'-O-methyltransferase >gi|28804592|dbj|BAC58011.1| S-adenosyl-L-methionine: 2,7,4'-trihydroxyisoflavanone 4'-O-methyltransferase [Glycyrrhiza echinata]	--	--	--	GO:0032259//GO:0009813//GO:0009701	methylation//flavonoid biosynthetic process//isoflavonoid phytoalexin biosynthetic process	GO:0008171//GO:0046983//GO:0030746	O-methyltransferase activity//protein dimerization activity//isoflavone 4'-O-methyltransferase activity	--	--	--	--
comp10790_c0	359.005	81.1466	2.1454	5.5428e-49	722	NP_001235794.1	methionine synthase [Glycine max] >gi|33325957|gb|AAQ08403.1| methionine synthase [Glycine max]	K00549	E2.1.1.14, metE	5-methyltetrahydropteroyltriglutamate--homocysteine methyltransferase	GO:0008652//GO:0009086	cellular amino acid biosynthetic process//methionine biosynthetic process	GO:0008270//GO:0003871	zinc ion binding//5-methyltetrahydropteroyltriglutamate-homocysteine S-methyltransferase activity	--	--	KOG2263	Methionine synthase II (cobalamin-independent)
comp20452_c0	102.882	23.4401	2.1339	6.4746e-14	1506	XP_003598177.1	Eugenol synthase [Medicago truncatula] >gi|355487225|gb|AES68428.1| Eugenol synthase [Medicago truncatula]	--	--	--	GO:0006694//GO:0008209//GO:0008210//GO:0055114//GO:0008207//GO:0044237	steroid biosynthetic process//androgen metabolic process//estrogen metabolic process//oxidation-reduction process//C21-steroid hormone metabolic process//cellular metabolic process	GO:0016616//GO:0005506//GO:0003854//GO:0020037//GO:0050662//GO:0016705//GO:0000166//GO:0003824	oxidoreductase activity, acting on the CH-OH group of donors, NAD or NADP as acceptor//iron ion binding//3-beta-hydroxy-delta5-steroid dehydrogenase activity//heme binding//coenzyme binding//oxidoreductase activity, acting on paired donors, with incorporation or reduction of molecular oxygen//nucleotide binding//catalytic activity	--	--	--	--
comp28931_c1	26.1579	6.11843	2.096	0.0015437	787	--	--	--	--	--	--	--	--	--	--	--	--	--
comp23026_c0	258.753	60.9351	2.0862	3.0744e-34	1059	XP_003626248.1	hypothetical protein MTR_7g113080 [Medicago truncatula] >gi|124360011|gb|ABN08027.1| Rapid ALkalinization Factor [Medicago truncatula] >gi|355501263|gb|AES82466.1| hypothetical protein MTR_7g113080 [Medicago truncatula] >gi|388506232|gb|AFK41182.1| unknown [Medicago truncatula]	--	--	--	--	--	--	--	--	--	--	--
comp17176_c0	69.8688	16.4949	2.0826	3.2041e-09	2616	XP_003601486.1	Subtilisin-like protease [Medicago truncatula] >gi|355490534|gb|AES71737.1| Subtilisin-like protease [Medicago truncatula]	--	--	--	GO:0009405//GO:0006508//GO:0043086	pathogenesis//proteolysis//negative regulation of catalytic activity	GO:0042802//GO:0004252	identical protein binding//serine-type endopeptidase activity	GO:0019867	outer membrane	--	--
comp20654_c0	26.3181	6.28133	2.0669	0.0016517	1118	AFK48156.1	unknown [Lotus japonicus]	--	--	--	GO:0046836	glycolipid transport	GO:0017089//GO:0051861	glycolipid transporter activity//glycolipid binding	GO:0005737	cytoplasm	KOG4189	Uncharacterized conserved protein
comp18382_c0	36.9484	8.88579	2.0559	8.0771e-05	630	XP_003546844.1	PREDICTED: LOW QUALITY PROTEIN: non-specific lipid-transfer protein 8-like [Glycine max]	--	--	--	--	--	--	--	--	--	--	--
comp22460_c0	34.5497	8.37511	2.0445	0.00017365	935	XP_003530067.1	PREDICTED: putative syntaxin-24-like [Glycine max]	--	--	--	--	--	--	--	--	--	--	--
comp16038_c0	27.2918	6.63319	2.0407	0.0013995	906	XP_003598232.1	21 kDa protein [Medicago truncatula] >gi|355487280|gb|AES68483.1| 21 kDa protein [Medicago truncatula]	--	--	--	GO:0005985//GO:0005982//GO:0043086	sucrose metabolic process//starch metabolic process//negative regulation of catalytic activity	GO:0004857//GO:0030599	enzyme inhibitor activity//pectinesterase activity	--	--	--	--
comp10073_c0	41.2006	10.1114	2.0267	2.8337e-05	1084	AFK41968.1	unknown [Lotus japonicus]	--	--	--	--	--	GO:0005509	calcium ion binding	--	--	KOG0028	Ca2+-binding protein (centrin/caltractin), EF-Hand superfamily protein
comp21552_c0	227.823	56.6209	2.0085	6.7122e-29	967	XP_003627277.1	Germin-like protein [Medicago truncatula] >gi|355521299|gb|AET01753.1| Germin-like protein [Medicago truncatula]	--	--	--	--	--	GO:0030145//GO:0045735	manganese ion binding//nutrient reservoir activity	GO:0048046	apoplast	--	--
comp23168_c0	499.175	124.401	2.0046	2.5606e-63	1342	XP_003611388.1	Expansin-like protein [Medicago truncatula] >gi|355512723|gb|AES94346.1| Expansin-like protein [Medicago truncatula]	--	--	--	GO:0019953	sexual reproduction	--	--	GO:0005576	extracellular region	--	--
comp25957_c0	116.573	29.2118	1.9966	1.1877e-14	1210	AFK46819.1	unknown [Medicago truncatula]	--	--	--	--	--	--	--	GO:0016021	integral to membrane	--	--
comp22832_c0	78.9597	19.8148	1.9945	6.3707e-10	1282	XP_003522445.1	PREDICTED: bidirectional sugar transporter SWEET14-like [Glycine max]	--	--	--	GO:0006850	mitochondrial pyruvate transport	--	--	GO:0005743//GO:0016021	mitochondrial inner membrane//integral to membrane	--	--
comp10220_c0	183.081	46.4716	1.9781	8.1718e-23	2335	XP_003556225.1	PREDICTED: serine carboxypeptidase-like 27-like isoform 1 [Glycine max]	K16297	SCPL-II	serine carboxypeptidase-like clade II	GO:0006508	proteolysis	GO:0004185	serine-type carboxypeptidase activity	--	--	KOG1282	Serine carboxypeptidases (lysosomal cathepsin A)
comp19106_c0	390.399	99.289	1.9752	1.2403e-48	1922	XP_003628995.1	Notum-like protein [Medicago truncatula] >gi|355523017|gb|AET03471.1| Notum-like protein [Medicago truncatula]	--	--	--	--	--	--	--	--	--	--	--
comp23370_c0	135.103	34.7302	1.9598	1.1925e-16	1079	AFK36376.1	unknown [Lotus japonicus]	--	--	--	--	--	--	--	--	--	--	--
comp31187_c0	54.7044	14.0947	1.9565	9.8705e-07	3149	XP_003520529.1	PREDICTED: uncharacterized protein LOC100777738 [Glycine max]	--	--	--	--	--	GO:0008242	omega peptidase activity	--	--	--	--
comp19114_c0	245.245	63.5793	1.9476	4.8156e-30	1341	XP_003592769.1	Peroxidase [Medicago truncatula] >gi|355481817|gb|AES63020.1| Peroxidase [Medicago truncatula]	--	--	--	GO:0006979//GO:0055114//GO:0006804	response to oxidative stress//oxidation-reduction process//peroxidase reaction	GO:0004601//GO:0046872//GO:0020037	peroxidase activity//metal ion binding//heme binding	--	--	--	--
comp26821_c0	422.902	110.102	1.9415	1.097e-51	2908	XP_003626013.1	Boron transporter [Medicago truncatula] >gi|355501028|gb|AES82231.1| Boron transporter [Medicago truncatula]	--	--	--	GO:0019068//GO:0006820//GO:0007131//GO:0006821//GO:0015701	virion assembly//anion transport//reciprocal meiotic recombination//chloride transport//bicarbonate transport	GO:0005452//GO:0005198//GO:0003677//GO:0004252	inorganic anion exchanger activity//structural molecule activity//DNA binding//serine-type endopeptidase activity	GO:0016021	integral to membrane	KOG1172	Na+-independent Cl/HCO3 exchanger AE1 and related transporters (SLC4 family)
comp29807_c0	72.7135	19.2015	1.921	9.0733e-09	2002	XP_003623434.1	Cytokinin-O-glucosyltransferase [Medicago truncatula] >gi|253741119|gb|ACT34896.1| GT1 [Medicago truncatula] >gi|355498449|gb|AES79652.1| Cytokinin-O-glucosyltransferase [Medicago truncatula]	--	--	--	GO:0008152//GO:0030259//GO:0005975	metabolic process//lipid glycosylation//carbohydrate metabolic process	GO:0016758//GO:0030246	transferase activity, transferring hexosyl groups//carbohydrate binding	--	--	KOG1192	UDP-glucuronosyl and UDP-glucosyl transferase
comp32601_c0	169.37	45.219	1.9052	3.1986e-20	1310	ACU21420.1	unknown [Glycine max]	--	--	--	GO:0008152	metabolic process	--	--	--	--	--	--
comp17765_c0	28.9134	7.81336	1.8877	0.0017455	2647	XP_003530591.1	PREDICTED: probable 1-deoxy-D-xylulose-5-phosphate synthase, chloroplastic-like [Glycine max]	K01662	dxs	1-deoxy-D-xylulose-5-phosphate synthase	GO:0008152//GO:0006694//GO:0016114	metabolic process//steroid biosynthetic process//terpenoid biosynthetic process	GO:0016624//GO:0008661//GO:0030976//GO:0003824	oxidoreductase activity, acting on the aldehyde or oxo group of donors, disulfide as acceptor//1-deoxy-D-xylulose-5-phosphate synthase activity//thiamine pyrophosphate binding//catalytic activity	--	--	KOG0523	Transketolase
comp25404_c0	142.083	38.4693	1.8849	9.4469e-17	1639	XP_003523269.1	PREDICTED: peroxidase 52-like isoform 1 [Glycine max]	K00430	E1.11.1.7	peroxidase	GO:0006979//GO:0055114//GO:0006804	response to oxidative stress//oxidation-reduction process//peroxidase reaction	GO:0004601//GO:0046872//GO:0020037	peroxidase activity//metal ion binding//heme binding	--	--	--	--
comp17951_c0	49.7482	13.6346	1.8674	8.4946e-06	806	NP_001238521.1	uncharacterized protein LOC100500465 [Glycine max] >gi|255630393|gb|ACU15553.1| unknown [Glycine max]	--	--	--	--	--	GO:0005509	calcium ion binding	--	--	KOG0028	Ca2+-binding protein (centrin/caltractin), EF-Hand superfamily protein
comp23758_c0	1010.3	277.295	1.8653	1.8593e-118	1857	XP_003603845.1	Ornithine decarboxylase [Medicago truncatula] >gi|355492893|gb|AES74096.1| Ornithine decarboxylase [Medicago truncatula]	K01581	E4.1.1.17, ODC1, speC, speF	ornithine decarboxylase	GO:0006596	polyamine biosynthetic process	GO:0003824	catalytic activity	--	--	KOG0622	Ornithine decarboxylase
comp24929_c0	48.1354	13.2776	1.8581	1.4011e-05	922	XP_003606883.1	Organ-specific protein S2 [Medicago truncatula] >gi|355507938|gb|AES89080.1| Organ-specific protein S2 [Medicago truncatula]	--	--	--	--	--	--	--	--	--	--	--
comp29354_c0	65.2823	18.03	1.8563	1.4707e-07	1249	--	--	--	--	--	--	--	--	--	--	--	--	--
comp27107_c0	27.8185	7.7623	1.8415	0.0028749	1724	XP_003542564.1	PREDICTED: uncharacterized protein LOC100816138 [Glycine max]	--	--	--	GO:0008152	metabolic process	GO:0016597	amino acid binding	--	--	--	--
comp24336_c0	81.6199	22.7762	1.8414	2.249e-09	1888	NP_001237501.1	isoflavone conjugate-specific beta-glucosidase [Glycine max] >gi|115529201|dbj|BAF34333.1| isoflavone conjugate-specific beta-glucosidase [Glycine max]	K01188	E3.2.1.21	beta-glucosidase	GO:0005975	carbohydrate metabolic process	GO:0004553//GO:0043169	hydrolase activity, hydrolyzing O-glycosyl compounds//cation binding	--	--	--	--
comp26660_c0	27.2914	7.66016	1.833	0.0034013	1866	XP_003547756.1	PREDICTED: flavonoid 3'-monooxygenase-like [Glycine max]	--	--	--	GO:0055114//GO:0006118	oxidation-reduction process//electron transport	GO:0005506//GO:0004497//GO:0020037//GO:0016705//GO:0009055	iron ion binding//monooxygenase activity//heme binding//oxidoreductase activity, acting on paired donors, with incorporation or reduction of molecular oxygen//electron carrier activity	GO:0005739	mitochondrion	KOG0156	Cytochrome P450 CYP2 subfamily
comp26224_c0	214.201	60.6843	1.8196	2.8848e-24	1848	XP_003629448.1	Glucosyltransferase-6 [Medicago truncatula] >gi|355523470|gb|AET03924.1| Glucosyltransferase-6 [Medicago truncatula]	--	--	--	GO:0005975//GO:0030259//GO:0008152//GO:0017000	carbohydrate metabolic process//lipid glycosylation//metabolic process//antibiotic biosynthetic process	GO:0016757//GO:0030246//GO:0016758//GO:0016787	transferase activity, transferring glycosyl groups//carbohydrate binding//transferase activity, transferring hexosyl groups//hydrolase activity	--	--	KOG1192	UDP-glucuronosyl and UDP-glucosyl transferase
comp22559_c0	138.844	39.4754	1.8144	1.1851e-15	2521	XP_003539496.1	PREDICTED: cellulose synthase-like protein B3-like [Glycine max]	--	--	--	GO:0006011//GO:0030244//GO:0005982//GO:0005985	UDP-glucose metabolic process//cellulose biosynthetic process//starch metabolic process//sucrose metabolic process	GO:0016760	cellulose synthase (UDP-forming) activity	GO:0016020	membrane	--	--
comp19005_c0	330.967	94.1189	1.8141	2.0974e-37	2228	XP_003531737.1	PREDICTED: CBL-interacting serine/threonine-protein kinase 5-like [Glycine max]	--	--	--	GO:0016310//GO:0006468//GO:0009069//GO:0009103//GO:0007165	phosphorylation//protein phosphorylation//serine family amino acid metabolic process//lipopolysaccharide biosynthetic process//signal transduction	GO:0004674//GO:0005524//GO:0016773//GO:0003824//GO:0004672	protein serine/threonine kinase activity//ATP binding//phosphotransferase activity, alcohol group as acceptor//catalytic activity//protein kinase activity	GO:0016020	membrane	KOG0583	Serine/threonine protein kinase
comp20421_c0	47.0381	13.4308	1.8083	2.743e-05	4868	XP_003528598.1	PREDICTED: pleiotropic drug resistance protein 3-like [Glycine max]	--	--	--	GO:0006614//GO:0070526//GO:0007423//GO:0006310//GO:0006576//GO:0006281//GO:0006810//GO:0007264	SRP-dependent cotranslational protein targeting to membrane//threonylcarbamoyladenosine biosynthetic process//sensory organ development//DNA recombination//cellular biogenic amine metabolic process//DNA repair//transport//small GTPase mediated signal transduction	GO:0016301//GO:0016887//GO:0003724//GO:0009378//GO:0005524//GO:0003924//GO:0005212//GO:0005525//GO:0042626//GO:0003723	kinase activity//ATPase activity//RNA helicase activity//four-way junction helicase activity//ATP binding//GTPase activity//structural constituent of eye lens//GTP binding//ATPase activity, coupled to transmembrane movement of substances//RNA binding	GO:0005657//GO:0005622//GO:0009379//GO:0016020//GO:0016021	replication fork//intracellular//Holliday junction helicase complex//membrane//integral to membrane	KOG0065	Pleiotropic drug resistance proteins (PDR1-15), ABC superfamily
comp8638_c0	34.6986	9.90714	1.8083	0.00060501	1665	XP_003549987.1	PREDICTED: transcription factor bHLH18-like [Glycine max]	--	--	--	GO:0009451	RNA modification	GO:0046983//GO:0051539//GO:0003824	protein dimerization activity//4 iron, 4 sulfur cluster binding//catalytic activity	--	--	--	--
comp23374_c0	37.551	10.7242	1.808	0.00029535	5089	XP_003521031.1	PREDICTED: ABC transporter C family member 9-like [Glycine max]	--	--	--	GO:0006200//GO:0006812//GO:0051301//GO:0055085//GO:0006810//GO:0007264//GO:0015858//GO:0009405//GO:0007049//GO:0007059//GO:0006355	ATP catabolic process//cation transport//cell division//transmembrane transport//transport//small GTPase mediated signal transduction//nucleoside transport//pathogenesis//cell cycle//chromosome segregation//regulation of transcription, DNA-dependent	GO:0005525//GO:0042626//GO:0005415//GO:0008134//GO:0043531//GO:0016887//GO:0016301//GO:0003677//GO:0005524//GO:0003924//GO:0000166	GTP binding//ATPase activity, coupled to transmembrane movement of substances//nucleoside:sodium symporter activity//transcription factor binding//ADP binding//ATPase activity//kinase activity//DNA binding//ATP binding//GTPase activity//nucleotide binding	GO:0016020//GO:0005634//GO:0016021//GO:0005737//GO:0005622//GO:0005667	membrane//nucleus//integral to membrane//cytoplasm//intracellular//transcription factor complex	KOG0054	Multidrug resistance-associated protein/mitoxantrone resistance protein, ABC superfamily
comp24406_c0	36.6584	10.4689	1.808	0.00036886	1669	XP_003551914.1	PREDICTED: probable rhamnose biosynthetic enzyme 1-like [Glycine max]	K12450	RHM	UDP-glucose 4,6-dehydratase	GO:0030639//GO:0045226//GO:0019872//GO:0009117//GO:0009225//GO:0044237	polyketide biosynthetic process//extracellular polysaccharide biosynthetic process//streptomycin biosynthetic process//nucleotide metabolic process//nucleotide-sugar metabolic process//cellular metabolic process	GO:0050662//GO:0003824//GO:0008831	coenzyme binding//catalytic activity//dTDP-4-dehydrorhamnose reductase activity	--	--	KOG0747	Putative NAD+-dependent epimerases
comp18669_c0	32.1515	9.19219	1.8064	0.0011467	1178	XP_003611788.1	Peroxidase [Medicago truncatula] >gi|355513123|gb|AES94746.1| Peroxidase [Medicago truncatula]	--	--	--	GO:0006979//GO:0055114//GO:0006804	response to oxidative stress//oxidation-reduction process//peroxidase reaction	GO:0004601//GO:0046872//GO:0020037	peroxidase activity//metal ion binding//heme binding	--	--	--	--
comp22584_c0	27.297	7.81336	1.8047	0.0038608	1251	XP_003622346.1	Calmodulin-like protein [Medicago truncatula] >gi|355497361|gb|AES78564.1| Calmodulin-like protein [Medicago truncatula]	K13448	CML	calcium-binding protein CML	GO:0006144//GO:0007165//GO:0006351//GO:0006563//GO:0006206//GO:0046653//GO:0006566//GO:0006544	purine nucleobase metabolic process//signal transduction//transcription, DNA-dependent//L-serine metabolic process//pyrimidine nucleobase metabolic process//tetrahydrofolate metabolic process//threonine metabolic process//glycine metabolic process	GO:0005509//GO:0003899//GO:0008115	calcium ion binding//DNA-directed RNA polymerase activity//sarcosine oxidase activity	GO:0005730//GO:0005578	nucleolus//proteinaceous extracellular matrix	KOG0027	Calmodulin and related proteins (EF-Hand superfamily)
comp24195_c0	428.188	123.839	1.7898	1.1878e-47	1321	XP_003611187.1	Expansin-A7 [Medicago truncatula] >gi|355512522|gb|AES94145.1| Expansin-A7 [Medicago truncatula]	--	--	--	GO:0007010//GO:0009664	cytoskeleton organization//plant-type cell wall organization	GO:0003779	actin binding	GO:0016020//GO:0005576	membrane//extracellular region	--	--
comp12741_c0	38.4431	11.1838	1.7813	0.00027994	1113	XP_003588837.1	Chorismate mutase [Medicago truncatula] >gi|355477885|gb|AES59088.1| Chorismate mutase [Medicago truncatula]	--	--	--	GO:0046417//GO:0009073//GO:0009094//GO:0000162//GO:0006571	chorismate metabolic process//aromatic amino acid family biosynthetic process//L-phenylalanine biosynthetic process//tryptophan biosynthetic process//tyrosine biosynthetic process	GO:0004106	chorismate mutase activity	--	--	KOG0795	Chorismate mutase
comp25643_c0	106.121	30.9471	1.7778	1.1228e-11	1352	NP_001242314.1	uncharacterized protein LOC100820588 [Glycine max] >gi|255641358|gb|ACU20956.1| unknown [Glycine max]	--	--	--	GO:0006552//GO:0055114//GO:0006631//GO:0006568//GO:0018874//GO:0006550//GO:0006813//GO:0008152//GO:0006574//GO:0006098//GO:0006554//GO:0019521//GO:0006633//GO:0019354//GO:0006779	leucine catabolic process//oxidation-reduction process//fatty acid metabolic process//tryptophan metabolic process//benzoate metabolic process//isoleucine catabolic process//potassium ion transport//metabolic process//valine catabolic process//pentose-phosphate shunt//lysine catabolic process//D-gluconate metabolic process//fatty acid biosynthetic process//siroheme biosynthetic process//porphyrin…	GO:0004616//GO:0043115//GO:0048037//GO:0016491//GO:0008270//GO:0030554//GO:0046872//GO:0005515//GO:0016616//GO:0003857//GO:0000166	phosphogluconate dehydrogenase (decarboxylating) activity//precorrin-2 dehydrogenase activity//cofactor binding//oxidoreductase activity//zinc ion binding//adenyl nucleotide binding//metal ion binding//protein binding//oxidoreductase activity, acting on the CH-OH group of donors, NAD or NADP as acceptor//3-hydroxyacyl-CoA dehydrogenase activity//nucleotide binding	--	--	KOG0023	Alcohol dehydrogenase, class V
comp24833_c0	39.3758	11.6434	1.7578	0.000261	1861	AFK37009.1	unknown [Medicago truncatula]	K03327	TC.MATE, SLC47A, norM, mdtK, dinF	multidrug resistance protein, MATE family	GO:0015893//GO:0006855//GO:0006810//GO:0055085	drug transport//drug transmembrane transport//transport//transmembrane transport	GO:0015238//GO:0015297	drug transmembrane transporter activity//antiporter activity	GO:0016020	membrane	KOG1347	Uncharacterized membrane protein, predicted efflux pump
comp29409_c0	27.9998	8.32404	1.7501	0.0041694	3439	XP_003531816.1	PREDICTED: probable LRR receptor-like serine/threonine-protein kinase At1g56130-like [Glycine max]	--	--	--	GO:0006432//GO:0006571//GO:0000162//GO:0006468//GO:0009094	phenylalanyl-tRNA aminoacylation//tyrosine biosynthetic process//tryptophan biosynthetic process//protein phosphorylation//L-phenylalanine biosynthetic process	GO:0005515//GO:0003723//GO:0019825//GO:0004826//GO:0005524//GO:0004672	protein binding//RNA binding//oxygen binding//phenylalanine-tRNA ligase activity//ATP binding//protein kinase activity	GO:0009328	phenylalanine-tRNA ligase complex	--	--
comp28052_c0	318.937	94.986	1.7475	1.7503e-34	2058	XP_003524099.1	PREDICTED: reticuline oxidase-like protein-like [Glycine max]	--	--	--	GO:0006040//GO:0055114	amino sugar metabolic process//oxidation-reduction process	GO:0016491//GO:0008762//GO:0050660	oxidoreductase activity//UDP-N-acetylmuramate dehydrogenase activity//flavin adenine dinucleotide binding	--	--	--	--
comp16342_c0	244.813	73.3333	1.7391	2.6109e-26	1583	CAA53377.1	cysteine protease [Vicia sativa]	--	--	--	GO:0006508	proteolysis	GO:0008234//GO:0004197	cysteine-type peptidase activity//cysteine-type endopeptidase activity	--	--	KOG1543	Cysteine proteinase Cathepsin L
comp38572_c0	29.0351	8.78365	1.7249	0.0036314	1006	XP_003535208.1	PREDICTED: thaumatin-like protein 1a-like [Glycine max] >gi|356533314|ref|XP_003535210.1| PREDICTED: thaumatin-like protein 1a-like [Glycine max]	--	--	--	--	--	--	--	--	--	--	--
comp24447_c0	1171.58	355.081	1.7222	3.6005e-125	1255	XP_003601570.1	NAD(P)H-dependent 6'-deoxychalcone synthase [Medicago truncatula] >gi|355490618|gb|AES71821.1| NAD(P)H-dependent 6'-deoxychalcone synthase [Medicago truncatula]	--	--	--	GO:0055114	oxidation-reduction process	GO:0016491	oxidoreductase activity	--	--	KOG1577	Aldo/keto reductase family proteins
comp32804_c0	108.557	33.2962	1.705	2.2702e-11	1058	AFK37798.1	unknown [Lotus japonicus]	--	--	--	--	--	--	--	--	--	--	--
comp27990_c1	82.0428	25.1759	1.7043	1.328e-08	2071	XP_003597729.1	hypothetical protein MTR_2g101650 [Medicago truncatula] >gi|124359627|gb|ABD32292.2| TGF-beta receptor, type I/II extracellular region [Medicago truncatula] >gi|355486777|gb|AES67980.1| hypothetical protein MTR_2g101650 [Medicago truncatula]	--	--	--	GO:0016560//GO:0055085//GO:0006857//GO:0006810	protein import into peroxisome matrix, docking//transmembrane transport//oligopeptide transport//transport	GO:0005215	transporter activity	GO:0016020//GO:0016021//GO:0005777	membrane//integral to membrane//peroxisome	KOG1237	H+/oligopeptide symporter
comp19095_c0	38.1998	11.7318	1.7031	0.00048133	1962	ACJ84948.1	unknown [Medicago truncatula] >gi|388494454|gb|AFK35293.1| unknown [Medicago truncatula]	--	--	--	GO:0006013//GO:0006468//GO:0006004//GO:0006000	mannose metabolic process//protein phosphorylation//fucose metabolic process//fructose metabolic process	GO:0008736//GO:0005524//GO:0004672	L-fucose isomerase activity//ATP binding//protein kinase activity	GO:0005737	cytoplasm	--	--
comp16962_c1	99.4079	30.5651	1.7015	2.1479e-10	687	XP_003525709.1	PREDICTED: 5-methyltetrahydropteroyltriglutamate--homocysteine methyltransferase-like [Glycine max]	--	--	--	GO:0009086	methionine biosynthetic process	GO:0003871	5-methyltetrahydropteroyltriglutamate-homocysteine S-methyltransferase activity	--	--	KOG2263	Methionine synthase II (cobalamin-independent)
comp22430_c0	30.658	9.4986	1.6905	0.0029346	1288	XP_003516835.1	PREDICTED: nuclease S1-like [Glycine max]	--	--	--	GO:0006308	DNA catabolic process	GO:0004519//GO:0003676	endonuclease activity//nucleic acid binding	--	--	--	--
comp31821_c0	304.04	96.3633	1.6577	7.2531e-31	931	O82711.1	RecName: Full=Kunitz-type trypsin inhibitor-like 2 protein; AltName: Full=Protease inhibitor from pea 2; Flags: Precursor >gi|3650368|emb|CAA09607.1| profucosidase [Pisum sativum]	--	--	--	GO:0006412//GO:0042254//GO:0010951	translation//ribosome biogenesis//negative regulation of endopeptidase activity	GO:0003735//GO:0004866//GO:0004867	structural constituent of ribosome//endopeptidase inhibitor activity//serine-type endopeptidase inhibitor activity	GO:0005840//GO:0005622//GO:0005576	ribosome//intracellular//extracellular region	--	--
comp31570_c0	230.444	73.3343	1.6519	2.7735e-23	736	--	--	--	--	--	GO:0009415//GO:0006465//GO:0006950//GO:0006811	response to water stimulus//signal peptide processing//response to stress//ion transport	GO:0008233	peptidase activity	GO:0016020//GO:0005787//GO:0016021	membrane//signal peptidase complex//integral to membrane	--	--
comp29709_c0	53.9745	17.2098	1.649	1.9335e-05	2481	XP_003527942.1	PREDICTED: beta-galactosidase 16-like [Glycine max]	--	--	--	GO:0046486//GO:0005975//GO:0006687//GO:0006027//GO:0006012	glycerolipid metabolic process//carbohydrate metabolic process//glycosphingolipid metabolic process//glycosaminoglycan catabolic process//galactose metabolic process	GO:0004553//GO:0004565	hydrolase activity, hydrolyzing O-glycosyl compounds//beta-galactosidase activity	GO:0009341	beta-galactosidase complex	KOG0496	Beta-galactosidase
comp10790_c1	80.941	25.8403	1.6472	3.8316e-08	416	--	--	--	--	--	--	--	--	--	--	--	--	--
comp21777_c0	552.059	176.972	1.6413	1.8715e-55	1041	NP_001236164.1	uncharacterized protein LOC100527699 [Glycine max] >gi|255632978|gb|ACU16843.1| unknown [Glycine max]	--	--	--	GO:0009607//GO:0006952	response to biotic stimulus//defense response	--	--	--	--	--	--
comp29268_c0	281.715	90.6284	1.6362	3.7781e-28	1516	XP_003594491.1	Peroxidase [Medicago truncatula] >gi|355483539|gb|AES64742.1| Peroxidase [Medicago truncatula]	K00430	E1.11.1.7	peroxidase	GO:0055114//GO:0006804//GO:0006979	oxidation-reduction process//peroxidase reaction//response to oxidative stress	GO:0020037//GO:0004601//GO:0046872	heme binding//peroxidase activity//metal ion binding	--	--	--	--
comp23615_c0	121.209	39.1904	1.6289	5.1038e-12	1400	AEF14416.1	flavonol synthase [Onobrychis viciifolia]	K05278	FLS	flavonol synthase	GO:0055114	oxidation-reduction process	GO:0016706//GO:0016491	oxidoreductase activity, acting on paired donors, with incorporation or reduction of molecular oxygen, 2-oxoglutarate as one donor, and incorporation of one atom each of oxygen into both donors//oxidoreductase activity	--	--	KOG0143	Iron/ascorbate family oxidoreductases
comp23068_c0	36.4099	11.7778	1.6283	0.001138	1818	XP_003539586.1	PREDICTED: uncharacterized protein LOC100804520 [Glycine max]	--	--	--	GO:0008152	metabolic process	GO:0008168	methyltransferase activity	--	--	--	--
comp19566_c0	38.9297	12.7669	1.6085	0.00073917	1851	ABN08942.1	Quinonprotein alcohol dehydrogenase-like [Medicago truncatula]	--	--	--	GO:0017004//GO:0006979//GO:0006118//GO:0006012//GO:0034194	cytochrome complex assembly//response to oxidative stress//electron transport//galactose metabolic process//D-galactonate catabolic process	GO:0008671//GO:0045158	2-dehydro-3-deoxygalactonokinase activity//electron transporter, transferring electrons within cytochrome b6/f complex of photosystem II activity	GO:0009512	cytochrome b6f complex	--	--
comp28500_c0	255.919	84.0064	1.6071	5.117e-25	1394	XP_003593943.1	hypothetical protein MTR_2g019600 [Medicago truncatula] >gi|355482991|gb|AES64194.1| hypothetical protein MTR_2g019600 [Medicago truncatula]	--	--	--	--	--	GO:0016798	hydrolase activity, acting on glycosyl bonds	GO:0016020	membrane	--	--
comp10001_c0	203.39	67.2603	1.5964	1.0175e-19	2181	XP_003627458.1	Pectinesterase [Medicago truncatula] >gi|355521480|gb|AET01934.1| Pectinesterase [Medicago truncatula]	K01051	E3.1.1.11	pectinesterase	GO:0006012//GO:0042545//GO:0045490//GO:0005985//GO:0006106//GO:0005982//GO:0043086	galactose metabolic process//cell wall modification//pectin catabolic process//sucrose metabolic process//fumarate metabolic process//starch metabolic process//negative regulation of catalytic activity	GO:0004857//GO:0045330//GO:0004575//GO:0030599//GO:0004564	enzyme inhibitor activity//aspartyl esterase activity//sucrose alpha-glucosidase activity//pectinesterase activity//beta-fructofuranosidase activity	GO:0017177//GO:0005618//GO:0016020	glucosidase II complex//cell wall//membrane	--	--
comp23505_c0	147.339	48.8718	1.5921	3.2933e-14	1888	XP_003630746.1	Sugar transport protein [Medicago truncatula] >gi|355524768|gb|AET05222.1| Sugar transport protein [Medicago truncatula]	--	--	--	GO:0055085//GO:0008643	transmembrane transport//carbohydrate transport	GO:0022891//GO:0022857	substrate-specific transmembrane transporter activity//transmembrane transporter activity	GO:0016021	integral to membrane	KOG0254	Predicted transporter (major facilitator superfamily)
comp19005_c1	64.1947	21.3463	1.5885	3.5051e-06	1128	XP_003547057.1	PREDICTED: CBL-interacting serine/threonine-protein kinase 25-like [Glycine max]	--	--	--	GO:0006468	protein phosphorylation	GO:0005524//GO:0004672	ATP binding//protein kinase activity	--	--	KOG0583	Serine/threonine protein kinase
comp12607_c0	36.5773	12.2052	1.5835	0.0014288	2107	XP_003546611.1	PREDICTED: uncharacterized protein LOC100775528 [Glycine max]	--	--	--	--	--	--	--	--	--	--	--
comp30524_c0	502.122	167.59	1.5831	2.9508e-48	1797	XP_003602129.1	Alcohol dehydrogenase [Medicago truncatula] >gi|355491177|gb|AES72380.1| Alcohol dehydrogenase [Medicago truncatula]	K00001	E1.1.1.1, adh	alcohol dehydrogenase	GO:0055114//GO:0009097//GO:0009099//GO:0009098//GO:0015940//GO:0008652	oxidation-reduction process//isoleucine biosynthetic process//valine biosynthetic process//leucine biosynthetic process//pantothenate biosynthetic process//cellular amino acid biosynthetic process	GO:0004455//GO:0016616//GO:0048037//GO:0046872//GO:0008270//GO:0016491//GO:0000166	ketol-acid reductoisomerase activity//oxidoreductase activity, acting on the CH-OH group of donors, NAD or NADP as acceptor//cofactor binding//metal ion binding//zinc ion binding//oxidoreductase activity//nucleotide binding	--	--	KOG0022	Alcohol dehydrogenase, class III
comp29828_c1	39.4099	13.2265	1.5751	0.00082428	2946	XP_003525836.1	PREDICTED: probable receptor-like protein kinase At2g23200-like [Glycine max]	--	--	--	GO:0006468	protein phosphorylation	GO:0005524//GO:0004672	ATP binding//protein kinase activity	GO:0016020	membrane	--	--
comp29769_c0	146.602	49.3217	1.5716	6.4317e-14	833	AFK42397.1	unknown [Medicago truncatula]	--	--	--	--	--	--	--	--	--	--	--
comp13030_c0	63.1108	21.2432	1.5709	5.436e-06	2016	XP_003536020.1	PREDICTED: probable polygalacturonase-like [Glycine max]	--	--	--	GO:0005982//GO:0005985//GO:0005975	starch metabolic process//sucrose metabolic process//carbohydrate metabolic process	GO:0004650	polygalacturonase activity	--	--	--	--
comp24160_c0	56.9347	19.2015	1.5681	2.1268e-05	1238	XP_003554461.1	PREDICTED: putative syntaxin-24-like [Glycine max]	--	--	--	--	--	--	--	GO:0016021	integral to membrane	--	--
comp27245_c0	36.6588	12.3916	1.5648	0.0015696	1909	XP_003528195.1	PREDICTED: probable galacturonosyltransferase-like 1-like [Glycine max]	--	--	--	--	--	GO:0016757	transferase activity, transferring glycosyl groups	--	--	--	--
comp23355_c0	413.105	139.826	1.5629	4.3895e-39	2544	XP_003538146.1	PREDICTED: glucomannan 4-beta-mannosyltransferase 2-like [Glycine max]	K13680	CSLA	beta-mannan synthase	GO:0000746//GO:0007186	conjugation//G-protein coupled receptor signaling pathway	GO:0004930//GO:0016757	G-protein coupled receptor activity//transferase activity, transferring glycosyl groups	GO:0005576	extracellular region	--	--
comp20881_c0	46.3824	15.7289	1.5602	0.00021386	1434	ACJ84290.1	unknown [Medicago truncatula] >gi|388515827|gb|AFK45975.1| unknown [Medicago truncatula]	--	--	--	GO:0006308//GO:0055114//GO:0006281//GO:0006260	DNA catabolic process//oxidation-reduction process//DNA repair//DNA replication	GO:0016491//GO:0017108	oxidoreductase activity//5'-flap endonuclease activity	GO:0033557//GO:0005634	Slx1-Slx4 complex//nucleus	KOG1577	Aldo/keto reductase family proteins
comp25377_c0	332.55	113.118	1.5557	2.9382e-31	1982	XP_003538436.1	PREDICTED: hydroxymethylglutaryl-CoA synthase-like [Glycine max]	K01641	E2.3.3.10	hydroxymethylglutaryl-CoA synthase	GO:0046950//GO:0006574//GO:0008610//GO:0006084//GO:0006550//GO:0008299//GO:0006552	cellular ketone body metabolic process//valine catabolic process//lipid biosynthetic process//acetyl-CoA metabolic process//isoleucine catabolic process//isoprenoid biosynthetic process//leucine catabolic process	GO:0016747//GO:0004421	transferase activity, transferring acyl groups other than amino-acyl groups//hydroxymethylglutaryl-CoA synthase activity	--	--	KOG1393	Hydroxymethylglutaryl-CoA synthase
comp21668_c0	1335.36	454.364	1.5553	3.6837e-126	1967	XP_003543212.1	PREDICTED: epidermis-specific secreted glycoprotein EP1-like [Glycine max]	--	--	--	GO:0048544	recognition of pollen	--	--	--	--	--	--
comp28353_c0	253.935	86.4582	1.5544	7.7861e-24	3770	XP_003593303.1	Oligopeptide transporter [Medicago truncatula] >gi|124359202|gb|ABN05713.1| Peptidase aspartic, active site; Oligopeptide transporter OPT superfamily [Medicago truncatula] >gi|355482351|gb|AES63554.1| Oligopeptide transporter [Medicago truncatula]	--	--	--	GO:0006952//GO:0055085	defense response//transmembrane transport	GO:0005515	protein binding	GO:0016021	integral to membrane	KOG2262	Sexual differentiation process protein ISP4
comp24816_c0	48.2003	16.4448	1.5514	0.00015627	1584	NP_001241341.1	uncharacterized protein LOC100818121 [Glycine max] >gi|255635604|gb|ACU18152.1| unknown [Glycine max]	--	--	--	--	--	--	--	--	--	--	--
comp27190_c1	172.075	58.8811	1.5472	4.9296e-16	1380	XP_003542150.1	PREDICTED: probable xyloglucan endotransglucosylase/hydrolase protein 23-like [Glycine max]	K08235	E2.4.1.207	xyloglucan:xyloglucosyl transferase	GO:0005975//GO:0006073	carbohydrate metabolic process//cellular glucan metabolic process	GO:0004553//GO:0016762	hydrolase activity, hydrolyzing O-glycosyl compounds//xyloglucan:xyloglucosyl transferase activity	GO:0048046//GO:0005618	apoplast//cell wall	--	--
comp27259_c0	38.0299	13.0223	1.5462	0.0013226	1273	XP_003603281.1	hypothetical protein MTR_3g105880 [Medicago truncatula] >gi|355492329|gb|AES73532.1| hypothetical protein MTR_3g105880 [Medicago truncatula] >gi|388521645|gb|AFK48884.1| unknown [Medicago truncatula]	--	--	--	GO:0006508//GO:0050790//GO:0006470	proteolysis//regulation of catalytic activity//protein dephosphorylation	GO:0004722//GO:0046872//GO:0004197//GO:0003824	protein serine/threonine phosphatase activity//metal ion binding//cysteine-type endopeptidase activity//catalytic activity	GO:0008287	protein serine/threonine phosphatase complex	KOG0698	Serine/threonine protein phosphatase
comp24542_c0	32.2736	11.0817	1.5422	0.0044515	1228	XP_003624798.1	Dihydrofolate reductase [Medicago truncatula] >gi|355499813|gb|AES81016.1| Dihydrofolate reductase [Medicago truncatula]	--	--	--	GO:0042742//GO:0006952	defense response to bacterium//defense response	--	--	GO:0005576	extracellular region	KOG2551	Phospholipase/carboxyhydrolase
comp29101_c0	45.4906	15.6267	1.5416	0.00029364	2075	XP_003588616.1	LATD/NIP [Medicago truncatula] >gi|262181251|gb|ACY29538.1| LATD/NIP [Medicago truncatula] >gi|355477664|gb|AES58867.1| LATD/NIP [Medicago truncatula]	--	--	--	GO:0055085//GO:0006810	transmembrane transport//transport	GO:0005215	transporter activity	GO:0016020//GO:0016021	membrane//integral to membrane	KOG1237	H+/oligopeptide symporter
comp26506_c0	102.84	35.3894	1.539	1.554e-09	1878	XP_003591788.1	Lysine/histidine transporter [Medicago truncatula] >gi|355480836|gb|AES62039.1| Lysine/histidine transporter [Medicago truncatula]	--	--	--	GO:0003333	amino acid transmembrane transport	--	--	GO:0016021	integral to membrane	KOG1303	Amino acid transporters
comp15216_c0	32.5562	11.286	1.5284	0.004516	2123	AAL78674.1	ankyrin-kinase [Medicago truncatula]	--	--	--	GO:0016310//GO:0006468//GO:0009966//GO:0009103//GO:0009069	phosphorylation//protein phosphorylation//regulation of signal transduction//lipopolysaccharide biosynthetic process//serine family amino acid metabolic process	GO:0005515//GO:0004674//GO:0004672//GO:0016773//GO:0005524	protein binding//protein serine/threonine kinase activity//protein kinase activity//phosphotransferase activity, alcohol group as acceptor//ATP binding	GO:0016020	membrane	KOG0192	Tyrosine kinase specific for activated (GTP-bound) p21cdc42Hs
comp19397_c0	540.987	188.532	1.5208	1.7228e-49	1066	AFK43105.1	unknown [Lotus japonicus]	--	--	--	--	--	--	--	GO:0019031	viral envelope	--	--
comp12543_c0	44.2826	15.4735	1.5169	0.00044991	681	XP_003543322.1	PREDICTED: uncharacterized protein LOC100820571 [Glycine max] >gi|255633828|gb|ACU17275.1| unknown [Glycine max]	--	--	--	--	--	--	--	--	--	--	--
comp24954_c0	187.996	65.7119	1.5165	4.1819e-17	1188	XP_003628223.1	Embryonic abundant protein-like protein [Medicago truncatula] >gi|355522245|gb|AET02699.1| Embryonic abundant protein-like protein [Medicago truncatula]	--	--	--	--	--	--	--	--	--	--	--
comp12480_c0	34.51	12.1031	1.5116	0.0033268	1357	XP_003627418.1	GDSL esterase/lipase [Medicago truncatula] >gi|355521440|gb|AET01894.1| GDSL esterase/lipase [Medicago truncatula]	--	--	--	GO:0006629	lipid metabolic process	GO:0016788	hydrolase activity, acting on ester bonds	--	--	--	--
comp22099_c0	35.527	12.4651	1.511	0.0027089	1578	XP_003554394.1	PREDICTED: probable xyloglucan endotransglucosylase/hydrolase protein 32-like [Glycine max]	K08235	E2.4.1.207	xyloglucan:xyloglucosyl transferase	GO:0005975//GO:0006073	carbohydrate metabolic process//cellular glucan metabolic process	GO:0004553//GO:0016762	hydrolase activity, hydrolyzing O-glycosyl compounds//xyloglucan:xyloglucosyl transferase activity	GO:0048046//GO:0005618	apoplast//cell wall	--	--
comp20835_c0	52.4582	18.4881	1.5046	9.6506e-05	1070	AFK44866.1	unknown [Lotus japonicus]	--	--	--	--	--	GO:0005515	protein binding	--	--	--	--
comp28214_c0	63.1392	22.3677	1.4971	1.1885e-05	2840	XP_003517775.1	PREDICTED: probable LRR receptor-like serine/threonine-protein kinase At1g14390-like [Glycine max]	--	--	--	GO:0045046//GO:0006468	protein import into peroxisome membrane//protein phosphorylation	GO:0005524//GO:0004672//GO:0032403//GO:0005515	ATP binding//protein kinase activity//protein complex binding//protein binding	GO:0005779	integral to peroxisomal membrane	--	--
comp30874_c0	753.43	266.976	1.4968	9.9697e-68	4847	XP_003597818.1	Pleiotropic drug resistance protein [Medicago truncatula] >gi|355486866|gb|AES68069.1| Pleiotropic drug resistance protein [Medicago truncatula]	--	--	--	GO:0006576//GO:0006310//GO:0070526//GO:0007205//GO:0006810//GO:0006281//GO:0046486//GO:0009395//GO:0006200	cellular biogenic amine metabolic process//DNA recombination//threonylcarbamoyladenosine biosynthetic process//protein kinase C-activating G-protein coupled receptor signaling pathway//transport//DNA repair//glycerolipid metabolic process//phospholipid catabolic process//ATP catabolic process	GO:0003924//GO:0004143//GO:0009378//GO:0005524//GO:0016887//GO:0016301//GO:0005525	GTPase activity//diacylglycerol kinase activity//four-way junction helicase activity//ATP binding//ATPase activity//kinase activity//GTP binding	GO:0005657//GO:0009379//GO:0016020	replication fork//Holliday junction helicase complex//membrane	KOG0065	Pleiotropic drug resistance proteins (PDR1-15), ABC superfamily
comp31278_c0	38.0782	13.5013	1.4959	0.0017811	5098	XP_003605049.1	NBS-containing resistance-like protein [Medicago truncatula] >gi|355506104|gb|AES87246.1| NBS-containing resistance-like protein [Medicago truncatula]	--	--	--	GO:0007165	signal transduction	GO:0005515//GO:0043531//GO:0005524	protein binding//ADP binding//ATP binding	--	--	--	--
comp21234_c0	176.511	62.6034	1.4954	9.0014e-16	1456	AAB41550.1	vestitone reductase [Medicago sativa]	--	--	--	GO:0008210//GO:0009117//GO:0008209//GO:0008207//GO:0009225//GO:0009058//GO:0045226//GO:0006694//GO:0008152//GO:0055114//GO:0044237//GO:0030639//GO:0019872	estrogen metabolic process//nucleotide metabolic process//androgen metabolic process//C21-steroid hormone metabolic process//nucleotide-sugar metabolic process//biosynthetic process//extracellular polysaccharide biosynthetic process//steroid biosynthetic process//metabolic process//oxidation-reduction process//cellular metabolic process//polyketide biosynthetic process//streptomycin biosynthetic …	GO:0016616//GO:0003854//GO:0003824//GO:0000166//GO:0005198//GO:0050662//GO:0008831//GO:0016491	oxidoreductase activity, acting on the CH-OH group of donors, NAD or NADP as acceptor//3-beta-hydroxy-delta5-steroid dehydrogenase activity//catalytic activity//nucleotide binding//structural molecule activity//coenzyme binding//dTDP-4-dehydrorhamnose reductase activity//oxidoreductase activity	GO:0019013	viral nucleocapsid	KOG1502	Flavonol reductase/cinnamoyl-CoA reductase
comp28650_c0	109.845	39.169	1.4877	9.2136e-10	1560	XP_003540455.1	PREDICTED: CBS domain-containing protein CBSX5-like [Glycine max]	--	--	--	GO:0005975	carbohydrate metabolic process	GO:0030554//GO:0016773//GO:0005524	adenyl nucleotide binding//phosphotransferase activity, alcohol group as acceptor//ATP binding	--	--	--	--
comp30802_c0	3078.56	1098.13	1.4872	3.3273e-276	1796	ADZ45294.1	chalcone synthase 3 [Glycyrrhiza uralensis]	--	--	--	GO:0042967//GO:0009813//GO:0006633//GO:0008610//GO:0009058	acyl-carrier-protein biosynthetic process//flavonoid biosynthetic process//fatty acid biosynthetic process//lipid biosynthetic process//biosynthetic process	GO:0016746//GO:0004315//GO:0016747//GO:0016210	transferase activity, transferring acyl groups//3-oxoacyl-[acyl-carrier-protein] synthase activity//transferase activity, transferring acyl groups other than amino-acyl groups//naringenin-chalcone synthase activity	GO:0016020//GO:0005835	membrane//fatty acid synthase complex	--	--
comp21823_c0	152.799	54.8508	1.478	1.9127e-13	2069	XP_003547675.1	PREDICTED: lysine histidine transporter 1-like [Glycine max]	--	--	--	GO:0003333	amino acid transmembrane transport	--	--	--	--	KOG1303	Amino acid transporters
comp26742_c0	35.4849	12.7685	1.4746	0.0033873	1900	AFK40245.1	unknown [Medicago truncatula]	--	--	--	GO:0006508	proteolysis	GO:0004190	aspartic-type endopeptidase activity	--	--	KOG1339	Aspartyl protease
comp12428_c0	572.42	207.432	1.4644	5.576e-50	916	XP_003610893.1	hypothetical protein MTR_5g008210 [Medicago truncatula] >gi|355512228|gb|AES93851.1| hypothetical protein MTR_5g008210 [Medicago truncatula] >gi|388497084|gb|AFK36608.1| unknown [Medicago truncatula]	--	--	--	--	--	--	--	--	--	--	--
comp15138_c0	158.233	57.3496	1.4642	9.1143e-14	1274	XP_003602405.1	Peroxidase [Medicago truncatula] >gi|355491453|gb|AES72656.1| Peroxidase [Medicago truncatula]	K00430	E1.11.1.7	peroxidase	GO:0055114//GO:0006804//GO:0006979	oxidation-reduction process//peroxidase reaction//response to oxidative stress	GO:0020037//GO:0004601//GO:0046872	heme binding//peroxidase activity//metal ion binding	--	--	--	--
comp19673_c0	36.4565	13.2265	1.4627	0.0030013	1041	XP_003517014.1	PREDICTED: cyclin-U2-1-like [Glycine max]	--	--	--	GO:0000079	regulation of cyclin-dependent protein serine/threonine kinase activity	GO:0019901//GO:0003676	protein kinase binding//nucleic acid binding	GO:0016021	integral to membrane	KOG1674	Cyclin
comp18829_c0	84.2342	30.5957	1.4611	2.5814e-07	1026	NP_001237575.1	uncharacterized protein LOC100499895 [Glycine max] >gi|255627491|gb|ACU14090.1| unknown [Glycine max]	--	--	--	GO:0055085//GO:0030001//GO:0051716	transmembrane transport//metal ion transport//cellular response to stimulus	GO:0046873	metal ion transmembrane transporter activity	GO:0016020//GO:0046658	membrane//anchored to plasma membrane	--	--
comp23034_c0	165.493	60.5337	1.451	3.089e-14	1937	XP_003527117.1	PREDICTED: protein COBRA-like [Glycine max]	--	--	--	GO:0016049//GO:0010215	cell growth//cellulose microfibril organization	--	--	GO:0031225	anchored to membrane	--	--
comp28263_c0	115.029	42.0798	1.4508	6.6405e-10	2706	XP_003590594.1	Sulfate/bicarbonate/oxalate exchanger and transporter sat-1 [Medicago truncatula] >gi|355479642|gb|AES60845.1| Sulfate/bicarbonate/oxalate exchanger and transporter sat-1 [Medicago truncatula]	--	--	--	GO:0008272//GO:0055085	sulfate transport//transmembrane transport	GO:0008271//GO:0015116	secondary active sulfate transmembrane transporter activity//sulfate transmembrane transporter activity	GO:0016021	integral to membrane	KOG0236	Sulfate/bicarbonate/oxalate exchanger SAT-1 and related transporters (SLC26 family)
comp22768_c0	57.573	21.117	1.447	5.9198e-05	1800	XP_003526530.1	PREDICTED: putative DNA-binding protein ESCAROLA-like [Glycine max]	--	--	--	--	--	--	--	--	--	--	--
comp25801_c0	69.7078	25.5849	1.446	5.6359e-06	1979	XP_003517028.1	PREDICTED: pectinesterase 2-like [Glycine max]	--	--	--	GO:0005982//GO:0045490//GO:0005985//GO:0043086//GO:0042545	starch metabolic process//pectin catabolic process//sucrose metabolic process//negative regulation of catalytic activity//cell wall modification	GO:0045330//GO:0004857//GO:0030599	aspartyl esterase activity//enzyme inhibitor activity//pectinesterase activity	GO:0005618	cell wall	--	--
comp24842_c0	45.7433	16.8013	1.445	0.00057746	2545	XP_003520149.1	PREDICTED: protein NSP-INTERACTING KINASE 2-like [Glycine max]	--	--	--	GO:0006468	protein phosphorylation	GO:0005524//GO:0005515//GO:0004672	ATP binding//protein binding//protein kinase activity	--	--	--	--
comp30398_c0	293.329	107.798	1.4442	3.853e-25	2719	XP_003594795.1	Beta xylosidase [Medicago truncatula] >gi|355483843|gb|AES65046.1| Beta xylosidase [Medicago truncatula]	--	--	--	GO:0005975	carbohydrate metabolic process	GO:0004553	hydrolase activity, hydrolyzing O-glycosyl compounds	--	--	--	--
comp16697_c0	36.7399	13.584	1.4354	0.0033636	1076	AFK40440.1	unknown [Lotus japonicus]	--	--	--	GO:0019497//GO:0006771	hexachlorocyclohexane metabolic process//riboflavin metabolic process	GO:0003993	acid phosphatase activity	--	--	--	--
comp24795_c0	130.336	48.3162	1.4317	4.9806e-11	2170	XP_003526959.1	PREDICTED: probable inactive purple acid phosphatase 27-like [Glycine max]	--	--	--	GO:0019497//GO:0006771	hexachlorocyclohexane metabolic process//riboflavin metabolic process	GO:0016787//GO:0046872//GO:0003993	hydrolase activity//metal ion binding//acid phosphatase activity	--	--	KOG1378	Purple acid phosphatase
comp29376_c0	55.7433	20.684	1.4303	9.8625e-05	3149	NP_001237442.1	NBS-LRR disease-resistance protein scn3r1 [Glycine max] >gi|212293340|gb|ACJ24527.1| NBS-LRR disease-resistance protein scn3r1 [Glycine max]	--	--	--	GO:0040007//GO:0007165//GO:0008283	growth//signal transduction//cell proliferation	GO:0005524//GO:0005096//GO:0008083//GO:0005515//GO:0043531//GO:0016301//GO:0016887	ATP binding//GTPase activator activity//growth factor activity//protein binding//ADP binding//kinase activity//ATPase activity	--	--	KOG0444	Cytoskeletal regulator Flightless-I (contains leucine-rich and gelsolin repeats)
comp31670_c0	205.713	76.3933	1.4291	2.1701e-17	638	NP_001242769.1	peroxidase precursor [Glycine max] >gi|255637152|gb|ACU18907.1| unknown [Glycine max]	--	--	--	GO:0006804//GO:0055114//GO:0006979	peroxidase reaction//oxidation-reduction process//response to oxidative stress	GO:0020037//GO:0046872//GO:0004601	heme binding//metal ion binding//peroxidase activity	--	--	--	--
comp26789_c0	165.449	61.601	1.4254	6.3923e-14	1806	XP_003523730.1	PREDICTED: uncharacterized protein LOC100809318 [Glycine max]	--	--	--	GO:0015979//GO:0045227	photosynthesis//capsule polysaccharide biosynthetic process	--	--	GO:0009523//GO:0016021//GO:0009539//GO:0016020	photosystem II//integral to membrane//photosystem II reaction center//membrane	--	--
comp21001_c0	45.2558	16.9034	1.4208	0.00075388	1843	XP_003523437.1	PREDICTED: aspartic proteinase Asp1-like [Glycine max]	--	--	--	GO:0015992//GO:0055114//GO:0006508//GO:0006123	proton transport//oxidation-reduction process//proteolysis//mitochondrial electron transport, cytochrome c to oxygen	GO:0016972//GO:0004190//GO:0004129	thiol oxidase activity//aspartic-type endopeptidase activity//cytochrome-c oxidase activity	GO:0045277	respiratory chain complex IV	--	--
comp12773_c0	409.369	152.99	1.42	2.2293e-34	2658	XP_003610843.1	4-coumarate CoA ligase [Medicago truncatula] >gi|355512178|gb|AES93801.1| 4-coumarate CoA ligase [Medicago truncatula]	K01904	E6.2.1.12	4-coumarate--CoA ligase	GO:0008152	metabolic process	GO:0016874//GO:0003824	ligase activity//catalytic activity	GO:0016020	membrane	KOG1176	Acyl-CoA synthetase
comp20909_c2	36.9366	13.8394	1.4163	0.0036314	1542	XP_003627517.1	Cytochrome P450 78A3 [Medicago truncatula] >gi|84514161|gb|ABC59089.1| cytochrome P450 monooxygenase CYP78A29 [Medicago truncatula] >gi|355521539|gb|AET01993.1| Cytochrome P450 78A3 [Medicago truncatula]	--	--	--	GO:0055114//GO:0006118	oxidation-reduction process//electron transport	GO:0016705//GO:0020037//GO:0004497//GO:0005506//GO:0009055	oxidoreductase activity, acting on paired donors, with incorporation or reduction of molecular oxygen//heme binding//monooxygenase activity//iron ion binding//electron carrier activity	--	--	KOG0156	Cytochrome P450 CYP2 subfamily
comp20739_c0	45.3779	17.0056	1.416	0.00076397	1551	XP_003606284.1	Lysine histidine transporter [Medicago truncatula] >gi|355507339|gb|AES88481.1| Lysine histidine transporter [Medicago truncatula]	--	--	--	--	--	--	--	GO:0016021	integral to membrane	KOG1303	Amino acid transporters
comp9911_c0	52.1496	19.5584	1.4149	0.00022124	695	XP_003598478.1	hypothetical protein MTR_3g014180 [Medicago truncatula] >gi|355487526|gb|AES68729.1| hypothetical protein MTR_3g014180 [Medicago truncatula]	--	--	--	--	--	--	--	--	--	--	--
comp20068_c0	96.7826	36.4113	1.4104	4.787e-08	1924	NP_001236678.1	vacuolar-processing enzyme precursor [Glycine max] >gi|1351410|sp|P49045.1|VPE_SOYBN RecName: Full=Vacuolar-processing enzyme; Short=VPE; Flags: Precursor >gi|511938|dbj|BAA06030.1| cysteine proteinase [Glycine max]	--	--	--	GO:0006508	proteolysis	GO:0004197	cysteine-type endopeptidase activity	--	--	KOG1349	Gpi-anchor transamidase
comp21648_c0	141.483	53.4128	1.4054	1.0756e-11	660	XP_003620406.1	Non-specific lipid-transfer protein [Medicago truncatula] >gi|217075044|gb|ACJ85882.1| unknown [Medicago truncatula] >gi|355495421|gb|AES76624.1| Non-specific lipid-transfer protein [Medicago truncatula]	--	--	--	GO:0006869	lipid transport	--	--	--	--	--	--
comp10218_c0	66.9105	25.3235	1.4018	1.6092e-05	1582	XP_003542883.1	PREDICTED: basic 7S globulin-like [Glycine max]	--	--	--	GO:0006508//GO:0006486	proteolysis//protein glycosylation	GO:0003980//GO:0004190	UDP-glucose:glycoprotein glucosyltransferase activity//aspartic-type endopeptidase activity	--	--	--	--
comp30419_c0	40.0652	15.1671	1.4014	0.0022375	3223	XP_003519065.1	PREDICTED: uncharacterized protein LOC100783624 [Glycine max]	--	--	--	GO:0006935//GO:0007165//GO:0006955	chemotaxis//signal transduction//immune response	GO:0008009	chemokine activity	GO:0016020//GO:0005576	membrane//extracellular region	KOG1225	Teneurin-1 and related extracellular matrix proteins, contain EGF-like repeats
comp20849_c0	81.3263	30.7933	1.4011	1.041e-06	1664	XP_003556577.1	PREDICTED: transcription factor bHLH128-like [Glycine max]	--	--	--	--	--	GO:0046983	protein dimerization activity	--	--	--	--
comp28311_c0	917.447	348.099	1.3981	9.032e-76	2034	AAG24944.1	putative ammonium transporter AMT1;1 [Lotus japonicus]	K03320	amt, AMT, MEP	ammonium transporter, Amt family	GO:0015696//GO:0072488	ammonium transport//ammonium transmembrane transport	GO:0008519	ammonium transmembrane transporter activity	GO:0016021//GO:0016020	integral to membrane//membrane	KOG0682	Ammonia permease
comp18288_c0	132.754	50.4621	1.3955	7.054e-11	2038	XP_003532899.1	PREDICTED: aspartic proteinase nepenthesin-1-like [Glycine max]	--	--	--	GO:0006355//GO:0006275//GO:0055114//GO:0006508	regulation of transcription, DNA-dependent//regulation of DNA replication//oxidation-reduction process//proteolysis	GO:0016491//GO:0004519//GO:0004190//GO:0003677//GO:0046872//GO:0003700	oxidoreductase activity//endonuclease activity//aspartic-type endopeptidase activity//DNA binding//metal ion binding//sequence-specific DNA binding transcription factor activity	GO:0005667//GO:0042025	transcription factor complex//host cell nucleus	KOG1339	Aspartyl protease
comp21979_c0	154.546	59.2897	1.3822	1.6565e-12	1330	XP_003540624.1	PREDICTED: L-ascorbate oxidase homolog [Glycine max]	--	--	--	GO:0055114	oxidation-reduction process	GO:0016491//GO:0005507	oxidoreductase activity//copper ion binding	--	--	--	--
comp16585_c0	344.076	132.16	1.3804	6.9242e-28	1955	XP_003531823.1	PREDICTED: secologanin synthase-like isoform 1 [Glycine max]	--	--	--	GO:0006118//GO:0055114	electron transport//oxidation-reduction process	GO:0005506//GO:0009055//GO:0004497//GO:0020037//GO:0016705	iron ion binding//electron carrier activity//monooxygenase activity//heme binding//oxidoreductase activity, acting on paired donors, with incorporation or reduction of molecular oxygen	--	--	KOG0157	Cytochrome P450 CYP4/CYP19/CYP26 subfamilies
comp25824_c0	47.2494	18.1719	1.3786	0.00072309	1109	XP_003630288.1	Ankyrin-like protein [Medicago truncatula] >gi|355524310|gb|AET04764.1| Ankyrin-like protein [Medicago truncatula]	--	--	--	GO:0032259	methylation	GO:0008168	methyltransferase activity	--	--	--	--
comp26429_c0	128.957	49.8518	1.3712	2.3996e-10	2402	XP_003555884.1	PREDICTED: probable pectate lyase 12-like [Glycine max]	K01728	E4.2.2.2, pel	pectate lyase	--	--	--	--	--	--	--	--
comp28686_c0	86.7038	33.6036	1.3675	6.1955e-07	2229	ABC59623.1	putative copper ion-binding laccase [Pisum sativum]	--	--	--	GO:0055114//GO:0046274//GO:0009405	oxidation-reduction process//lignin catabolic process//pathogenesis	GO:0005198//GO:0005507//GO:0052716//GO:0016491	structural molecule activity//copper ion binding//hydroquinone:oxygen oxidoreductase activity//oxidoreductase activity	GO:0048046	apoplast	KOG1263	Multicopper oxidases
comp30153_c0	120.845	46.8802	1.3661	1.1746e-09	2510	XP_003613234.1	Polygalacturonase-1 non-catalytic subunit beta [Medicago truncatula] >gi|355514569|gb|AES96192.1| Polygalacturonase-1 non-catalytic subunit beta [Medicago truncatula]	--	--	--	--	--	--	--	--	--	--	--
comp30893_c1	95.2935	37.0236	1.3639	1.3604e-07	2567	XP_003594659.1	Ankyrin repeat protein [Medicago truncatula] >gi|355483707|gb|AES64910.1| Ankyrin repeat protein [Medicago truncatula]	K08770	UBC	ubiquitin C	GO:0008033	tRNA processing	GO:0005515//GO:0008168	protein binding//methyltransferase activity	--	--	KOG0504	FOG: Ankyrin repeat
comp26552_c0	79.0696	30.7275	1.3636	2.6687e-06	1159	XP_003517990.1	PREDICTED: ribonuclease 3-like [Glycine max]	K01166	E3.1.27.1	ribonuclease T2	--	--	GO:0003723//GO:0033897	RNA binding//ribonuclease T2 activity	--	--	--	--
comp27474_c0	158.919	61.8425	1.3616	1.2807e-12	3082	XP_003627424.1	Subtilisin-like serine protease [Medicago truncatula] >gi|355521446|gb|AET01900.1| Subtilisin-like serine protease [Medicago truncatula]	--	--	--	GO:0043086//GO:0006508	negative regulation of catalytic activity//proteolysis	GO:0004252//GO:0042802	serine-type endopeptidase activity//identical protein binding	GO:0005576//GO:0005887	extracellular region//integral to plasma membrane	--	--
comp18183_c0	49.1492	19.1381	1.3607	0.00059598	1480	XP_003552752.1	PREDICTED: pirin-like protein-like [Glycine max]	K06911	K06911	--	--	--	--	--	--	--	--	--
comp23845_c0	3265.11	1276.33	1.3551	8.3246e-261	2363	CAA08855.1	copper amine oxidase [Cicer arietinum]	--	--	--	GO:0009308//GO:0055114	amine metabolic process//oxidation-reduction process	GO:0008131//GO:0005507//GO:0048038	primary amine oxidase activity//copper ion binding//quinone binding	--	--	KOG1186	Copper amine oxidase
comp28849_c0	62.7726	24.5631	1.3536	5.7624e-05	2207	XP_003601969.1	hypothetical protein MTR_3g087360 [Medicago truncatula] >gi|355491017|gb|AES72220.1| hypothetical protein MTR_3g087360 [Medicago truncatula]	--	--	--	--	--	--	--	--	--	--	--
comp24374_c0	158.039	62.0657	1.3484	2.1084e-12	1861	XP_003542145.1	PREDICTED: amino acid permease 2-like [Glycine max]	--	--	--	--	--	--	--	--	--	--	--
comp11291_c0	168.53	66.2333	1.3474	3.3269e-13	1147	AFK47350.1	unknown [Lotus japonicus]	K00588	E2.1.1.104	caffeoyl-CoA O-methyltransferase	GO:0008610	lipid biosynthetic process	GO:0008171//GO:0008168	O-methyltransferase activity//methyltransferase activity	--	--	KOG1663	O-methyltransferase
comp10405_c0	93.5157	36.7754	1.3465	2.4965e-07	1549	AFK35320.1	unknown [Lotus japonicus]	--	--	--	GO:0009890	negative regulation of biosynthetic process	GO:0016787	hydrolase activity	--	--	--	--
comp18731_c0	90.5919	35.6489	1.3455	4.2808e-07	895	AFK42462.1	unknown [Lotus japonicus]	--	--	--	GO:0006090//GO:0006099//GO:0006097	pyruvate metabolic process//tricarboxylic acid cycle//glyoxylate cycle	GO:0004474	malate synthase activity	--	--	--	--
comp30381_c0	61.5171	24.2235	1.3446	7.868e-05	2860	XP_003548009.1	PREDICTED: wall-associated receptor kinase-like 14-like [Glycine max]	--	--	--	GO:0009069//GO:0016310//GO:0006468	serine family amino acid metabolic process//phosphorylation//protein phosphorylation	GO:0005524//GO:0004672//GO:0004674//GO:0030247//GO:0005515	ATP binding//protein kinase activity//protein serine/threonine kinase activity//polysaccharide binding//protein binding	--	--	--	--
comp22184_c0	41.5612	16.3927	1.3422	0.0025389	1592	AFK47041.1	unknown [Lotus japonicus]	--	--	--	--	--	GO:0008270	zinc ion binding	--	--	KOG1700	Regulatory protein MLP and related LIM proteins
comp29712_c0	63.0897	24.8833	1.3422	6.1163e-05	2238	XP_003541164.1	PREDICTED: trehalose-phosphate phosphatase-like [Glycine max]	--	--	--	GO:0005992//GO:0006810	trehalose biosynthetic process//transport	GO:0003824//GO:0015288//GO:0005198	catalytic activity//porin activity//structural molecule activity	GO:0009279	cell outer membrane	KOG1050	Trehalose-6-phosphate synthase component TPS1 and related subunits
comp12867_c0	83.6989	33.0408	1.341	1.5524e-06	2090	BAC78438.1	isoflavonoid glucosyltransferase [Glycyrrhiza echinata]	--	--	--	GO:0008152	metabolic process	GO:0016758	transferase activity, transferring hexosyl groups	--	--	KOG1192	UDP-glucuronosyl and UDP-glucosyl transferase
comp21686_c0	406.192	160.638	1.3383	1.1683e-31	1448	XP_003526318.1	PREDICTED: LOW QUALITY PROTEIN: peroxidase 3-like [Glycine max]	--	--	--	GO:0006804//GO:0055114//GO:0006979//GO:0019079	peroxidase reaction//oxidation-reduction process//response to oxidative stress//viral genome replication	GO:0020037//GO:0004601	heme binding//peroxidase activity	--	--	--	--
comp28226_c0	49.4351	19.5589	1.3377	0.00068298	1426	XP_003616268.1	Cysteine-rich repeat secretory protein [Medicago truncatula] >gi|355517603|gb|AES99226.1| Cysteine-rich repeat secretory protein [Medicago truncatula]	--	--	--	--	--	--	--	--	--	--	--
comp27553_c0	452.096	179.291	1.3343	4.1561e-35	1921	BAE71208.1	hypothetical protein [Trifolium pratense] >gi|84453226|dbj|BAE71210.1| hypothetical protein [Trifolium pratense]	--	--	--	GO:0006508	proteolysis	GO:0004190	aspartic-type endopeptidase activity	--	--	KOG1339	Aspartyl protease
comp30314_c0	57.6055	22.9294	1.329	0.00018179	3118	XP_003535309.1	PREDICTED: uncharacterized protein LOC100790707 [Glycine max]	--	--	--	--	--	--	--	GO:0016021	integral to membrane	--	--
comp18067_c0	94.9318	37.7901	1.3289	2.5632e-07	1093	AFK42567.1	unknown [Lotus japonicus]	--	--	--	--	--	--	--	--	--	--	--
comp12425_c0	126.664	50.4493	1.3281	9.1718e-10	1006	XP_003611867.1	Sts14 protein [Medicago truncatula] >gi|355513202|gb|AES94825.1| Sts14 protein [Medicago truncatula]	--	--	--	--	--	--	--	GO:0019028	viral capsid	KOG3017	Defense-related protein containing SCP domain
comp20608_c0	66.9559	26.6778	1.3276	3.6495e-05	817	XP_003543365.1	PREDICTED: cysteine proteinase inhibitor-like [Glycine max]	--	--	--	--	--	GO:0004869	cysteine-type endopeptidase inhibitor activity	--	--	--	--
comp22562_c0	42.7911	17.0597	1.3267	0.0022863	1592	XP_003588527.1	Zinc finger protein CONSTANS-like protein [Medicago truncatula] >gi|355477575|gb|AES58778.1| Zinc finger protein CONSTANS-like protein [Medicago truncatula] >gi|388513829|gb|AFK44976.1| unknown [Medicago truncatula]	--	--	--	--	--	GO:0005515	protein binding	--	--	--	--
comp27925_c0	48.4055	19.4057	1.3187	0.00094209	1701	XP_003611733.1	Lipase [Medicago truncatula] >gi|355513068|gb|AES94691.1| Lipase [Medicago truncatula]	--	--	--	GO:0008152//GO:0006505//GO:0006629//GO:0046486//GO:0009058//GO:0006886//GO:0016042//GO:0008203	metabolic process//GPI anchor metabolic process//lipid metabolic process//glycerolipid metabolic process//biosynthetic process//intracellular protein transport//lipid catabolic process//cholesterol metabolic process	GO:0016788//GO:0016787//GO:0004806//GO:0016298	hydrolase activity, acting on ester bonds//hydrolase activity//triglyceride lipase activity//lipase activity	--	--	--	--
comp20901_c0	81.6499	32.7344	1.3186	3.0922e-06	996	AFK41484.1	unknown [Medicago truncatula]	--	--	--	--	--	--	--	--	--	--	--
comp23140_c0	189.828	76.142	1.3179	1.7979e-14	2391	ADG36719.1	squalene synthase 2 [Glycyrrhiza uralensis] >gi|295822135|gb|ADG36721.1| squalene synthase 2 [Glycyrrhiza uralensis]	K00801	FDFT1	farnesyl-diphosphate farnesyltransferase	GO:0009058//GO:0008610//GO:0016114//GO:0006694	biosynthetic process//lipid biosynthetic process//terpenoid biosynthetic process//steroid biosynthetic process	GO:0016740//GO:0051996//GO:0004310	transferase activity//squalene synthase activity//farnesyl-diphosphate farnesyltransferase activity	GO:0016021	integral to membrane	KOG1459	Squalene synthetase
comp21690_c0	326.224	131.092	1.3153	7.3321e-25	738	NP_001236984.1	uncharacterized protein LOC100500113 [Glycine max] >gi|255629301|gb|ACU14995.1| unknown [Glycine max]	--	--	--	--	--	--	--	--	--	--	--
comp23476_c0	162.134	65.6792	1.3037	3.4235e-12	2311	XP_003552018.1	PREDICTED: probable polygalacturonase non-catalytic subunit JP650-like [Glycine max]	--	--	--	GO:0009405	pathogenesis	--	--	GO:0016020//GO:0005576	membrane//extracellular region	--	--
comp10231_c0	131.349	53.2774	1.3018	7.2143e-10	1313	XP_003532478.1	PREDICTED: bidirectional sugar transporter SWEET13-like [Glycine max]	K15382	SLC50A, SWEET	solute carrier family 50 (sugar transporter)	GO:0006396//GO:0008643//GO:0006850	RNA processing//carbohydrate transport//mitochondrial pyruvate transport	--	--	GO:0005622//GO:0005743//GO:0005886//GO:0016021	intracellular//mitochondrial inner membrane//plasma membrane//integral to membrane	--	--
comp28633_c0	432.639	175.981	1.2977	1.98e-32	1741	ABI94021.1	(iso)flavonoid glycosyltransferase [Medicago truncatula]	--	--	--	GO:0005975//GO:0030259//GO:0008152	carbohydrate metabolic process//lipid glycosylation//metabolic process	GO:0030246//GO:0016758	carbohydrate binding//transferase activity, transferring hexosyl groups	--	--	KOG1192	UDP-glucuronosyl and UDP-glucosyl transferase
comp12293_c0	267.399	108.975	1.295	5.6821e-20	1899	XP_003551807.1	PREDICTED: aspartic proteinase nepenthesin-2-like [Glycine max]	--	--	--	GO:0006508	proteolysis	GO:0004190	aspartic-type endopeptidase activity	--	--	KOG1339	Aspartyl protease
comp16414_c0	98.0936	40.2562	1.2849	3.011e-07	829	NP_001239896.1	uncharacterized protein LOC100801586 [Glycine max] >gi|255646980|gb|ACU23959.1| unknown [Glycine max]	--	--	--	--	--	GO:0005509	calcium ion binding	--	--	KOG0028	Ca2+-binding protein (centrin/caltractin), EF-Hand superfamily protein
comp23340_c0	190.524	78.2858	1.2832	4.8666e-14	932	AAW80931.1	unknown [Astragalus membranaceus]	--	--	--	GO:0006952//GO:0009607	defense response//response to biotic stimulus	--	--	--	--	--	--
comp18799_c0	141.836	58.2994	1.2827	1.8799e-10	1989	XP_003597099.1	Anthocyanin 5-aromatic acyltransferase [Medicago truncatula] >gi|355486147|gb|AES67350.1| Anthocyanin 5-aromatic acyltransferase [Medicago truncatula]	--	--	--	--	--	GO:0016746//GO:0016747	transferase activity, transferring acyl groups//transferase activity, transferring acyl groups other than amino-acyl groups	--	--	--	--
comp21395_c0	59.9749	24.6657	1.2819	0.00019215	1107	XP_003592405.1	Phosphate metabolism protein [Medicago truncatula] >gi|217073866|gb|ACJ85293.1| unknown [Medicago truncatula] >gi|355481453|gb|AES62656.1| Phosphate metabolism protein [Medicago truncatula] >gi|388519543|gb|AFK47833.1| unknown [Medicago truncatula]	--	--	--	--	--	GO:0016787//GO:0016791	hydrolase activity//phosphatase activity	--	--	KOG3109	Haloacid dehalogenase-like hydrolase
comp18170_c0	51.9469	21.4485	1.2762	0.00073917	1733	XP_003607794.1	Beta-glucosidase [Medicago truncatula] >gi|355508849|gb|AES89991.1| Beta-glucosidase [Medicago truncatula]	K01188	E3.2.1.21	beta-glucosidase	GO:0005975	carbohydrate metabolic process	GO:0004553//GO:0043169	hydrolase activity, hydrolyzing O-glycosyl compounds//cation binding	--	--	--	--
comp24900_c0	97.9626	40.4457	1.2762	3.56e-07	3067	XP_003601195.1	Primary amine oxidase [Medicago truncatula] >gi|355490243|gb|AES71446.1| Primary amine oxidase [Medicago truncatula]	K00276	E1.4.3.21, AOC2, AOC3, tynA	primary-amine oxidase	GO:0009308//GO:0055114	amine metabolic process//oxidation-reduction process	GO:0008131//GO:0005515//GO:0005507//GO:0048038	primary amine oxidase activity//protein binding//copper ion binding//quinone binding	--	--	KOG1186	Copper amine oxidase
comp21698_c0	384.435	159.229	1.2716	4.5107e-28	893	XP_003625315.1	Disease resistance response protein [Medicago truncatula] >gi|355500330|gb|AES81533.1| Disease resistance response protein [Medicago truncatula] >gi|388496182|gb|AFK36157.1| unknown [Medicago truncatula]	--	--	--	--	--	--	--	--	--	--	--
comp29681_c0	343.252	142.302	1.2703	5.0575e-25	2023	XP_003627173.1	Seed lipoxygenase-3 [Medicago truncatula] >gi|355521195|gb|AET01649.1| Seed lipoxygenase-3 [Medicago truncatula]	K15718	LOX1_5	linoleate 9S-lipoxygenase	GO:0055114//GO:0031408	oxidation-reduction process//oxylipin biosynthetic process	GO:0016165//GO:0016702//GO:0005506//GO:0046872	linoleate 13S-lipoxygenase activity//oxidoreductase activity, acting on single donors with incorporation of molecular oxygen, incorporation of two atoms of oxygen//iron ion binding//metal ion binding	--	--	--	--
comp31384_c0	957.507	399.861	1.2598	2.6072e-69	608	XP_003623947.1	Trypsin inhibitor [Medicago truncatula] >gi|355498962|gb|AES80165.1| Trypsin inhibitor [Medicago truncatula] >gi|388499582|gb|AFK37857.1| unknown [Medicago truncatula]	--	--	--	GO:0010466	negative regulation of peptidase activity	GO:0004867	serine-type endopeptidase inhibitor activity	GO:0005576	extracellular region	--	--
comp23086_c0	130.293	54.4893	1.2577	2.2422e-09	1761	XP_003546025.1	PREDICTED: uncharacterized protein LOC100818476 [Glycine max]	--	--	--	GO:0006355//GO:0006265//GO:0006298	regulation of transcription, DNA-dependent//DNA topological change//mismatch repair	GO:0005524//GO:0030983//GO:0005507//GO:0003677//GO:0003916//GO:0003700	ATP binding//mismatched DNA binding//copper ion binding//DNA binding//DNA topoisomerase activity//sequence-specific DNA binding transcription factor activity	GO:0005667//GO:0005634	transcription factor complex//nucleus	--	--
comp33497_c0	77.8189	32.5812	1.2561	1.3888e-05	1369	XP_003540260.1	PREDICTED: probable CCR4-associated factor 1 homolog 11-like [Glycine max]	K12581	CNOT7_8, CAF1, POP2	CCR4-NOT transcription complex subunit 7/8	--	--	GO:0003676	nucleic acid binding	GO:0005634	nucleus	KOG0304	mRNA deadenylase subunit
comp21637_c0	262.224	109.859	1.2551	8.136e-19	1978	XP_003596992.1	Transparent testa 12 protein [Medicago truncatula] >gi|355486040|gb|AES67243.1| Transparent testa 12 protein [Medicago truncatula]	K03327	TC.MATE, SLC47A, norM, mdtK, dinF	multidrug resistance protein, MATE family	GO:0015893//GO:0006855//GO:0055085//GO:0006810	drug transport//drug transmembrane transport//transmembrane transport//transport	GO:0015238//GO:0015297	drug transmembrane transporter activity//antiporter activity	GO:0016020	membrane	KOG1347	Uncharacterized membrane protein, predicted efflux pump
comp30585_c0	60.2405	25.2785	1.2528	0.00024383	2158	XP_003519208.1	PREDICTED: serine hydroxymethyltransferase, mitochondrial-like [Glycine max]	K00600	glyA, SHMT	glycine hydroxymethyltransferase	GO:0006563//GO:0006520//GO:0015976//GO:0006094//GO:0006096//GO:0006144//GO:0006544	L-serine metabolic process//cellular amino acid metabolic process//carbon utilization//gluconeogenesis//glycolysis//purine nucleobase metabolic process//glycine metabolic process	GO:0016829//GO:0004743//GO:0030955//GO:0000287//GO:0004372	lyase activity//pyruvate kinase activity//potassium ion binding//magnesium ion binding//glycine hydroxymethyltransferase activity	--	--	KOG2467	Glycine/serine hydroxymethyltransferase
comp23589_c0	324.54	136.305	1.2516	3.264e-23	2777	XP_003527049.1	PREDICTED: HIPL1 protein-like [Glycine max]	--	--	--	GO:0005975	carbohydrate metabolic process	GO:0016901//GO:0048038	oxidoreductase activity, acting on the CH-OH group of donors, quinone or similar compound as acceptor//quinone binding	--	--	--	--
comp29108_c0	623.234	262.029	1.25	1.41e-44	1894	XP_003518926.1	PREDICTED: basic 7S globulin-like [Glycine max]	--	--	--	--	--	--	--	--	--	--	--
comp20541_c0	44.8856	18.9196	1.2464	0.0028865	1262	NP_001236842.1	uncharacterized protein LOC100499847 [Glycine max] >gi|255627109|gb|ACU13899.1| unknown [Glycine max]	--	--	--	--	--	GO:0008270	zinc ion binding	GO:0005622	intracellular	KOG1995	Conserved Zn-finger protein
comp29948_c0	242.289	102.134	1.2463	3.1875e-17	2009	AFK46798.1	unknown [Medicago truncatula]	--	--	--	GO:0055114	oxidation-reduction process	GO:0005506//GO:0020037//GO:0016705	iron ion binding//heme binding//oxidoreductase activity, acting on paired donors, with incorporation or reduction of molecular oxygen	--	--	KOG0156	Cytochrome P450 CYP2 subfamily
comp16048_c0	83.0858	35.2827	1.2356	7.7588e-06	3138	XP_003535198.1	PREDICTED: phosphatidylinositol-4-phosphate 5-kinase 9-like [Glycine max]	K00889	E2.7.1.68, PIP5K	1-phosphatidylinositol-4-phosphate 5-kinase	GO:0046488//GO:0046854	phosphatidylinositol metabolic process//phosphatidylinositol phosphorylation	GO:0016307//GO:0016308//GO:0005524//GO:0003779	phosphatidylinositol phosphate kinase activity//1-phosphatidylinositol-4-phosphate 5-kinase activity//ATP binding//actin binding	GO:0016021	integral to membrane	KOG0229	Phosphatidylinositol-4-phosphate 5-kinase
comp27501_c0	106.168	45.1255	1.2343	1.8956e-07	2037	XP_003605365.1	Solute carrier family 22 member [Medicago truncatula] >gi|355506420|gb|AES87562.1| Solute carrier family 22 member [Medicago truncatula]	--	--	--	GO:0055085	transmembrane transport	GO:0022857	transmembrane transporter activity	GO:0016021	integral to membrane	KOG0255	Synaptic vesicle transporter SVOP and related transporters (major facilitator superfamily)
comp30001_c0	93.8361	40.0596	1.228	1.5075e-06	2186	XP_003543364.1	PREDICTED: anthocyanin 5-aromatic acyltransferase-like [Glycine max]	--	--	--	GO:0042254//GO:0006412	ribosome biogenesis//translation	GO:0016747//GO:0003735	transferase activity, transferring acyl groups other than amino-acyl groups//structural constituent of ribosome	GO:0005840//GO:0005622	ribosome//intracellular	--	--
comp27114_c2	58.9218	25.1764	1.2267	0.00038176	1752	XP_003602238.1	Pectinesterase [Medicago truncatula] >gi|355491286|gb|AES72489.1| Pectinesterase [Medicago truncatula]	--	--	--	GO:0043086//GO:0005982//GO:0045490//GO:0005985//GO:0042545	negative regulation of catalytic activity//starch metabolic process//pectin catabolic process//sucrose metabolic process//cell wall modification	GO:0030599//GO:0004857//GO:0045330	pectinesterase activity//enzyme inhibitor activity//aspartyl esterase activity	GO:0005618	cell wall	--	--
comp14398_c0	60.3533	25.8403	1.2238	0.00031459	1259	AFK33421.1	unknown [Medicago truncatula]	--	--	--	--	--	--	--	--	--	--	--
comp17495_c0	98.2303	42.1309	1.2213	8.329e-07	1354	NP_001242073.1	uncharacterized protein LOC100796466 [Glycine max] >gi|255644940|gb|ACU22970.1| unknown [Glycine max]	K07025	K07025	putative hydrolase of the HAD superfamily	GO:0006560//GO:0006420//GO:0006525	proline metabolic process//arginyl-tRNA aminoacylation//arginine metabolic process	GO:0016787//GO:0016791//GO:0004814//GO:0005524	hydrolase activity//phosphatase activity//arginine-tRNA ligase activity//ATP binding	--	--	KOG3109	Haloacid dehalogenase-like hydrolase
comp17226_c0	837.343	360.937	1.2141	9.6466e-58	2483	XP_003598036.1	Cellulose synthase [Medicago truncatula] >gi|355487084|gb|AES68287.1| Cellulose synthase [Medicago truncatula]	--	--	--	GO:0006011//GO:0030244//GO:0005982//GO:0005985	UDP-glucose metabolic process//cellulose biosynthetic process//starch metabolic process//sucrose metabolic process	GO:0016760	cellulose synthase (UDP-forming) activity	GO:0016020//GO:0016021	membrane//integral to membrane	--	--
comp22915_c0	73.9653	31.9398	1.2115	4.4364e-05	1220	XP_003601593.1	1-aminocyclopropane-1-carboxylate oxidase [Medicago truncatula] >gi|355490641|gb|AES71844.1| 1-aminocyclopropane-1-carboxylate oxidase [Medicago truncatula]	K05933	E1.14.17.4	aminocyclopropanecarboxylate oxidase	GO:0055114	oxidation-reduction process	GO:0016706//GO:0016491	oxidoreductase activity, acting on paired donors, with incorporation or reduction of molecular oxygen, 2-oxoglutarate as one donor, and incorporation of one atom each of oxygen into both donors//oxidoreductase activity	--	--	--	--
comp21834_c0	49.4148	21.3795	1.2087	0.0019086	922	XP_003621898.1	hypothetical protein MTR_7g024750 [Medicago truncatula] >gi|355496913|gb|AES78116.1| hypothetical protein MTR_7g024750 [Medicago truncatula] >gi|388511112|gb|AFK43619.1| unknown [Medicago truncatula]	--	--	--	--	--	--	--	GO:0005886//GO:0016021//GO:0016020	plasma membrane//integral to membrane//membrane	--	--
comp30414_c2	194.473	84.296	1.206	3.1595e-13	2059	AAK27721.2	ADP-glucose pyrophosphorylase small subunit CagpS2 [Cicer arietinum]	K00975	glgC	glucose-1-phosphate adenylyltransferase	GO:0005982//GO:0005985//GO:0019252//GO:0009058//GO:0005978	starch metabolic process//sucrose metabolic process//starch biosynthetic process//biosynthetic process//glycogen biosynthetic process	GO:0016779//GO:0008878	nucleotidyltransferase activity//glucose-1-phosphate adenylyltransferase activity	GO:0009507	chloroplast	KOG1322	GDP-mannose pyrophosphorylase/mannose-1-phosphate guanylyltransferase
comp13064_c0	59.0937	25.636	1.2048	0.0004582	1556	XP_003541371.1	PREDICTED: auxin-responsive protein IAA11-like [Glycine max]	--	--	--	GO:0006355	regulation of transcription, DNA-dependent	GO:0005515	protein binding	GO:0005634//GO:0016021	nucleus//integral to membrane	--	--
comp19345_c0	106.165	46.1142	1.203	3.2931e-07	1356	AFK43191.1	unknown [Medicago truncatula]	--	--	--	GO:0005975//GO:0006073	carbohydrate metabolic process//cellular glucan metabolic process	GO:0004553//GO:0016762	hydrolase activity, hydrolyzing O-glycosyl compounds//xyloglucan:xyloglucosyl transferase activity	GO:0048046//GO:0005618	apoplast//cell wall	--	--
comp23673_c0	360.182	156.727	1.2005	2.0241e-24	1319	ACJ84668.1	unknown [Medicago truncatula]	--	--	--	GO:0005975//GO:0006073	carbohydrate metabolic process//cellular glucan metabolic process	GO:0004553//GO:0016762	hydrolase activity, hydrolyzing O-glycosyl compounds//xyloglucan:xyloglucosyl transferase activity	GO:0005618//GO:0048046	cell wall//apoplast	--	--
comp25244_c0	51.1764	22.3166	1.1974	0.0016037	1081	AFK40997.1	unknown [Medicago truncatula]	--	--	--	GO:0005985//GO:0005982//GO:0006952	sucrose metabolic process//starch metabolic process//defense response	GO:0004857//GO:0030599	enzyme inhibitor activity//pectinesterase activity	--	--	--	--
comp23347_c0	596.19	260.018	1.1972	2.4681e-40	2733	Q9MB42.1	RecName: Full=Beta-amyrin synthase >gi|6730969|dbj|BAA89815.1| beta-amyrin synthase [Glycyrrhiza glabra]	K15813	LUP4	beta-amyrin synthase	GO:0015992//GO:0008152//GO:0006123//GO:0006118	proton transport//metabolic process//mitochondrial electron transport, cytochrome c to oxygen//electron transport	GO:0005515//GO:0004129//GO:0003824//GO:0009055//GO:0016866	protein binding//cytochrome-c oxidase activity//catalytic activity//electron carrier activity//intramolecular transferase activity	GO:0005615//GO:0045277//GO:0005746	extracellular space//respiratory chain complex IV//mitochondrial respiratory chain	KOG0497	Oxidosqualene-lanosterol cyclase and related proteins
comp21707_c0	1861.49	813.943	1.1935	4.5744e-126	1429	AEF14413.1	chalcone reductase [Onobrychis viciifolia]	K08243	PKR	Polyketide reductase	GO:0006308//GO:0006281//GO:0006260	DNA catabolic process//DNA repair//DNA replication	GO:0017108	5'-flap endonuclease activity	GO:0005634//GO:0033557	nucleus//Slx1-Slx4 complex	KOG1577	Aldo/keto reductase family proteins
comp32311_c0	87.5725	38.454	1.1873	7.6244e-06	873	XP_003521229.1	PREDICTED: histone H2AX-like [Glycine max]	--	--	--	--	--	GO:0043565//GO:0003677	sequence-specific DNA binding//DNA binding	GO:0005622	intracellular	KOG1756	Histone 2A
comp11311_c0	44.6755	19.6304	1.1864	0.004615	494	--	--	--	--	--	--	--	--	--	--	--	--	--
comp29198_c0	86.92	38.4029	1.1785	9.5999e-06	2941	XP_003615127.1	hypothetical protein MTR_5g064080 [Medicago truncatula] >gi|355516462|gb|AES98085.1| hypothetical protein MTR_5g064080 [Medicago truncatula]	--	--	--	GO:0032259//GO:0008152	methylation//metabolic process	GO:0008168	methyltransferase activity	--	--	--	--
comp17426_c0	52.633	23.338	1.1733	0.0015827	1181	--	--	--	--	--	GO:0006950	response to stress	--	--	--	--	--	--
comp20093_c0	45.2424	20.0701	1.1726	0.0046948	1063	CAA09229.1	thaumatin-like protein PR-5a [Cicer arietinum]	--	--	--	GO:0006508//GO:0016032	proteolysis//viral process	GO:0008233	peptidase activity	--	--	--	--
comp11971_c0	123.484	54.7957	1.1722	4.114e-08	1410	XP_003544854.1	PREDICTED: uncharacterized protein LOC100775883 isoform 1 [Glycine max] >gi|356553017|ref|XP_003544855.1| PREDICTED: uncharacterized protein LOC100775883 isoform 2 [Glycine max]	K12900	FUSIP1	FUS-interacting serine-arginine-rich protein 1	--	--	GO:0000166//GO:0003676	nucleotide binding//nucleic acid binding	--	--	KOG0118	FOG: RRM domain
comp25973_c0	87.3336	38.8927	1.167	1.063e-05	2049	XP_003520582.1	PREDICTED: phospholipase A1-Igamma2, chloroplastic-like [Glycine max]	--	--	--	GO:0016042//GO:0046486//GO:0006629	lipid catabolic process//glycerolipid metabolic process//lipid metabolic process	GO:0004806	triglyceride lipase activity	--	--	--	--
comp28054_c0	49.0551	21.9081	1.1629	0.0028877	1298	AFK43537.1	unknown [Medicago truncatula]	--	--	--	--	--	GO:0030234	enzyme regulator activity	GO:0016020	membrane	--	--
comp23223_c0	107.587	48.208	1.1582	5.8701e-07	1818	AFK42416.1	unknown [Lotus japonicus]	--	--	--	GO:0034508	centromere complex assembly	--	--	GO:0000776	kinetochore	--	--
comp10545_c0	174.899	78.4513	1.1567	2.7672e-11	653	XP_003521200.1	PREDICTED: uncharacterized protein LOC100817837 [Glycine max] >gi|255640350|gb|ACU20463.1| unknown [Glycine max]	--	--	--	--	--	--	--	--	--	--	--
comp12752_c0	321.09	144.369	1.1532	1.169e-20	1921	XP_003530990.1	PREDICTED: sugar carrier protein C-like isoform 1 [Glycine max]	--	--	--	GO:0055085//GO:0009306	transmembrane transport//protein secretion	GO:0022891//GO:0022857	substrate-specific transmembrane transporter activity//transmembrane transporter activity	GO:0016021	integral to membrane	KOG0254	Predicted transporter (major facilitator superfamily)
comp25636_c0	58.3946	26.2999	1.1508	0.00084261	1924	XP_003556529.1	PREDICTED: probable protein phosphatase 2C 5-like [Glycine max]	--	--	--	GO:0007155//GO:0009405//GO:0008152//GO:0019062	cell adhesion//pathogenesis//metabolic process//viral attachment to host cell	GO:0003824	catalytic activity	--	--	KOG0698	Serine/threonine protein phosphatase
comp26427_c0	667.633	301.955	1.1447	1.268e-42	1726	XP_003625218.1	Polygalacturonase inhibitor [Medicago truncatula] >gi|124360663|gb|ABN08652.1| Leucine-rich repeat, plant specific [Medicago truncatula] >gi|355500233|gb|AES81436.1| Polygalacturonase inhibitor [Medicago truncatula]	--	--	--	--	--	GO:0005515	protein binding	--	--	--	--
comp17038_c0	51.1371	23.1337	1.1444	0.0024796	930	NP_001235150.1	uncharacterized protein LOC100499981 [Glycine max] >gi|255628261|gb|ACU14475.1| unknown [Glycine max]	--	--	--	--	--	GO:0008270	zinc ion binding	--	--	--	--
comp27373_c0	168.654	76.4397	1.1417	1.0677e-10	1296	AFK37791.1	unknown [Medicago truncatula]	--	--	--	GO:0009085//GO:0009225//GO:0008209//GO:0009117//GO:0009089//GO:0008210//GO:0008207//GO:0019354//GO:0009058//GO:0006779//GO:0045226//GO:0044237//GO:0006694//GO:0008152//GO:0006813//GO:0055114//GO:0019872//GO:0030639	lysine biosynthetic process//nucleotide-sugar metabolic process//androgen metabolic process//nucleotide metabolic process//lysine biosynthetic process via diaminopimelate//estrogen metabolic process//C21-steroid hormone metabolic process//siroheme biosynthetic process//biosynthetic process//porphyrin-containing compound biosynthetic process//extracellular polysaccharide biosynthetic process//cell…	GO:0003854//GO:0016616//GO:0016620//GO:0003824//GO:0008839//GO:0043115//GO:0016491//GO:0008831//GO:0051287//GO:0050662	3-beta-hydroxy-delta5-steroid dehydrogenase activity//oxidoreductase activity, acting on the CH-OH group of donors, NAD or NADP as acceptor//oxidoreductase activity, acting on the aldehyde or oxo group of donors, NAD or NADP as acceptor//catalytic activity//4-hydroxy-tetrahydrodipicolinate reductase//precorrin-2 dehydrogenase activity//oxidoreductase activity//dTDP-4-dehydrorhamnose reductase act…	--	--	--	--
comp35212_c0	55.5965	25.279	1.1371	0.0014219	1243	XP_003620388.1	Mitochondrial protein, putative [Medicago truncatula] >gi|355495403|gb|AES76606.1| Mitochondrial protein, putative [Medicago truncatula]	--	--	--	GO:0030001//GO:0006355	metal ion transport//regulation of transcription, DNA-dependent	GO:0046872//GO:0003700	metal ion binding//sequence-specific DNA binding transcription factor activity	GO:0005667	transcription factor complex	--	--
comp23128_c0	628.927	286.574	1.134	1.1277e-39	2356	XP_003543137.1	PREDICTED: L-ascorbate oxidase-like [Glycine max]	K00423	E1.10.3.3	L-ascorbate oxidase	GO:0006118//GO:0030153//GO:0055114//GO:0006955	electron transport//bacteriocin immunity//oxidation-reduction process//immune response	GO:0015643//GO:0016491//GO:0008270//GO:0009055//GO:0005507	toxic substance binding//oxidoreductase activity//zinc ion binding//electron carrier activity//copper ion binding	GO:0019814	immunoglobulin complex	KOG1263	Multicopper oxidases
comp28713_c0	118.371	54.1829	1.1274	2.1776e-07	2862	XP_003523991.1	PREDICTED: subtilisin-like protease-like [Glycine max]	--	--	--	GO:0045892//GO:0043086//GO:0006508//GO:0051775	negative regulation of transcription, DNA-dependent//negative regulation of catalytic activity//proteolysis//response to redox state	GO:0042802//GO:0004252	identical protein binding//serine-type endopeptidase activity	GO:0005737	cytoplasm	--	--
comp29597_c0	208.14	95.3915	1.1256	5.9555e-13	1675	P93324.1	RecName: Full=Isoliquiritigenin 2'-O-methyltransferase; Short=MsCHMT; AltName: Full=Chalcone O-methyltransferase; Short=ChOMT; AltName: Full=Licodione 2'-O-methyltransferase; Short=MsLMT >gi|13399462|pdb|1FP1|D Chain D, Crystal Structure Analysis Of Chalcone O-Methyltransferase >gi|1843462|gb|AAB48059.1| isoliquiritigenin 2'-O-methyltransferase [Medicago sativa]	--	--	--	GO:0008152//GO:0032259	metabolic process//methylation	GO:0046983//GO:0030751//GO:0008168//GO:0008171//GO:0033802	protein dimerization activity//licodione 2'-O-methyltransferase activity//methyltransferase activity//O-methyltransferase activity//isoliquiritigenin 2'-O-methyltransferase activity	--	--	--	--
comp23391_c0	83.0092	38.0455	1.1255	3.535e-05	1044	XP_003623265.1	hypothetical protein MTR_7g067950 [Medicago truncatula] >gi|355498280|gb|AES79483.1| hypothetical protein MTR_7g067950 [Medicago truncatula]	--	--	--	--	--	--	--	--	--	--	--
comp24115_c0	72.5837	33.3983	1.1199	0.00016158	1899	AAX20028.1	purple acid phosphatase [Medicago truncatula]	--	--	--	GO:0006771//GO:0019497	riboflavin metabolic process//hexachlorocyclohexane metabolic process	GO:0016787//GO:0046872//GO:0003993	hydrolase activity//metal ion binding//acid phosphatase activity	--	--	KOG1378	Purple acid phosphatase
comp23350_c0	452.267	208.612	1.1164	6.2068e-28	2244	XP_003544503.1	PREDICTED: squalene monooxygenase-like [Glycine max]	K00511	SQLE, ERG1	squalene monooxygenase	GO:0016117//GO:0015940//GO:0006633//GO:0016114//GO:0006554//GO:0008033//GO:0046168//GO:0006574//GO:0006568//GO:0006631//GO:0055114//GO:0006552//GO:0006694//GO:0018874//GO:0006813//GO:0006550	carotenoid biosynthetic process//pantothenate biosynthetic process//fatty acid biosynthetic process//terpenoid biosynthetic process//lysine catabolic process//tRNA processing//glycerol-3-phosphate catabolic process//valine catabolic process//tryptophan metabolic process//fatty acid metabolic process//oxidation-reduction process//leucine catabolic process//steroid biosynthetic process//benzoate me…	GO:0050660//GO:0016705//GO:0004506//GO:0008677//GO:0003857//GO:0016616//GO:0051287//GO:0016491	flavin adenine dinucleotide binding//oxidoreductase activity, acting on paired donors, with incorporation or reduction of molecular oxygen//squalene monooxygenase activity//2-dehydropantoate 2-reductase activity//3-hydroxyacyl-CoA dehydrogenase activity//oxidoreductase activity, acting on the CH-OH group of donors, NAD or NADP as acceptor//NAD binding//oxidoreductase activity	GO:0005737//GO:0016021	cytoplasm//integral to membrane	KOG1298	Squalene monooxygenase
comp20794_c0	90.6568	41.8791	1.1142	1.4159e-05	1258	XP_003542722.1	PREDICTED: protein E6-like [Glycine max]	--	--	--	--	--	--	--	--	--	--	--
comp25867_c0	48.5717	22.4698	1.1121	0.004615	2394	NP_001242860.1	uncharacterized protein LOC100788725 [Glycine max] >gi|229335617|gb|ACQ57001.1| PAD4 [Glycine max]	--	--	--	GO:0046486//GO:0006629//GO:0016042//GO:0006886//GO:0006505	glycerolipid metabolic process//lipid metabolic process//lipid catabolic process//intracellular protein transport//GPI anchor metabolic process	GO:0016788//GO:0004806	hydrolase activity, acting on ester bonds//triglyceride lipase activity	--	--	--	--
comp17683_c0	79.3194	36.7152	1.1113	7.0651e-05	733	XP_003597867.1	hypothetical protein MTR_2g103440 [Medicago truncatula] >gi|87162609|gb|ABD28404.1| hypothetical protein MtrDRAFT_AC148340g20v2 [Medicago truncatula] >gi|355486915|gb|AES68118.1| hypothetical protein MTR_2g103440 [Medicago truncatula]	--	--	--	--	--	--	--	GO:0005634	nucleus	--	--
comp20578_c0	68.1246	31.6252	1.1071	0.00033833	1306	AFK45620.1	unknown [Lotus japonicus]	K00799	GST, gst	glutathione S-transferase	--	--	GO:0005515	protein binding	--	--	KOG0406	Glutathione S-transferase
comp28906_c0	186.662	86.7115	1.1061	2.3006e-11	2847	XP_003612616.1	Serine/threonine protein kinase ICK [Medicago truncatula] >gi|355513951|gb|AES95574.1| Serine/threonine protein kinase ICK [Medicago truncatula]	K08829	MAK	male germ cell-associated kinase	GO:0009069//GO:0006468//GO:0016310	serine family amino acid metabolic process//protein phosphorylation//phosphorylation	GO:0005524//GO:0004674//GO:0004672//GO:0003824	ATP binding//protein serine/threonine kinase activity//protein kinase activity//catalytic activity	--	--	KOG0661	MAPK related serine/threonine protein kinase
comp21979_c1	57.2567	26.6155	1.1052	0.0015024	861	AFK33407.1	unknown [Lotus japonicus]	--	--	--	GO:0055114	oxidation-reduction process	GO:0016491//GO:0005507	oxidoreductase activity//copper ion binding	--	--	KOG1263	Multicopper oxidases
comp28970_c0	204.427	95.0274	1.1052	1.982e-12	1842	XP_003536203.1	PREDICTED: uncharacterized protein LOC100782566 [Glycine max]	--	--	--	--	--	--	--	--	--	--	--
comp16150_c0	254.748	118.644	1.1024	1.9124e-15	2000	AFK33615.1	unknown [Lotus japonicus]	K00430	E1.11.1.7	peroxidase	GO:0055114//GO:0006804//GO:0006979	oxidation-reduction process//peroxidase reaction//response to oxidative stress	GO:0020037//GO:0004601	heme binding//peroxidase activity	--	--	--	--
comp23900_c0	254.739	118.99	1.0982	2.2922e-15	5101	XP_003530098.1	PREDICTED: ABC transporter G family member 36-like [Glycine max]	--	--	--	GO:0006310//GO:0006576//GO:0006281//GO:0006810//GO:0006200	DNA recombination//cellular biogenic amine metabolic process//DNA repair//transport//ATP catabolic process	GO:0009378//GO:0005524//GO:0003924//GO:0016301//GO:0016887//GO:0042626//GO:0005525	four-way junction helicase activity//ATP binding//GTPase activity//kinase activity//ATPase activity//ATPase activity, coupled to transmembrane movement of substances//GTP binding	GO:0005657//GO:0016021//GO:0016020//GO:0009379	replication fork//integral to membrane//membrane//Holliday junction helicase complex	KOG0065	Pleiotropic drug resistance proteins (PDR1-15), ABC superfamily
comp23996_c0	66.7487	31.2024	1.0971	0.00045568	1479	XP_003593353.1	hypothetical protein MTR_2g010540 [Medicago truncatula] >gi|355482401|gb|AES63604.1| hypothetical protein MTR_2g010540 [Medicago truncatula]	--	--	--	--	--	--	--	--	--	--	--
comp23491_c0	213.162	99.8747	1.0938	8.807e-13	2888	XP_003553810.1	PREDICTED: potassium transporter 5-like [Glycine max]	K03549	kup	KUP system potassium uptake protein	GO:0006813//GO:0071805	potassium ion transport//potassium ion transmembrane transport	GO:0015079	potassium ion transmembrane transporter activity	GO:0016020	membrane	--	--
comp38646_c0	49.9611	23.4396	1.0919	0.0044888	2483	BAI79278.1	LysM type receptor kinase [Lotus japonicus]	--	--	--	GO:0007268//GO:0007165//GO:0009405//GO:0006468//GO:0016998	synaptic transmission//signal transduction//pathogenesis//protein phosphorylation//cell wall macromolecule catabolic process	GO:0004672//GO:0005524//GO:0030550	protein kinase activity//ATP binding//acetylcholine receptor inhibitor activity	GO:0005576//GO:0016020	extracellular region//membrane	--	--
comp23062_c0	57.451	27.0143	1.0886	0.0016967	981	XP_003612642.1	Isoflavone reductase-like protein [Medicago truncatula] >gi|217072158|gb|ACJ84439.1| unknown [Medicago truncatula] >gi|355513977|gb|AES95600.1| Isoflavone reductase-like protein [Medicago truncatula] >gi|388491494|gb|AFK33813.1| unknown [Medicago truncatula]	--	--	--	--	--	GO:0000166	nucleotide binding	--	--	--	--
comp17874_c0	207.91	97.8647	1.0871	2.2522e-12	759	AFK37599.1	unknown [Lotus japonicus]	--	--	--	--	--	--	--	--	--	--	--
comp22711_c0	125.021	58.9373	1.0849	2.0035e-07	2040	XP_003612035.1	Laccase-11 [Medicago truncatula] >gi|355513370|gb|AES94993.1| Laccase-11 [Medicago truncatula]	--	--	--	GO:0055114//GO:0046274	oxidation-reduction process//lignin catabolic process	GO:0052716//GO:0005507//GO:0016491	hydroquinone:oxygen oxidoreductase activity//copper ion binding//oxidoreductase activity	GO:0048046	apoplast	KOG1263	Multicopper oxidases
comp17009_c0	88.2781	41.6202	1.0848	3.0154e-05	2414	XP_003528859.1	PREDICTED: probable serine/threonine-protein kinase At5g41260-like [Glycine max]	K14500	BSK	BR-signaling kinase	GO:0006468	protein phosphorylation	GO:0005515//GO:0004672//GO:0005524	protein binding//protein kinase activity//ATP binding	--	--	--	--
comp20335_c0	114.921	54.1829	1.0847	7.869e-07	2064	XP_003546695.1	PREDICTED: beta-fructofuranosidase, cell wall isozyme-like isoform 1 [Glycine max]	K01193	E3.2.1.26, sacA	beta-fructofuranosidase	GO:0005975	carbohydrate metabolic process	GO:0004553	hydrolase activity, hydrolyzing O-glycosyl compounds	--	--	KOG0228	Beta-fructofuranosidase (invertase)
comp29642_c0	70.9799	33.7047	1.0745	0.00033251	2335	BAH89252.1	protein disulfide isomerase L-3b [Glycine max]	K09580	PDIA1, P4HB	protein disulfide-isomerase A1	GO:0055114//GO:0045454	oxidation-reduction process//cell redox homeostasis	GO:0016209//GO:0016853//GO:0016491	antioxidant activity//isomerase activity//oxidoreductase activity	GO:0005615	extracellular space	KOG0190	Protein disulfide isomerase (prolyl 4-hydroxylase beta subunit)
comp10933_c0	765.12	364.236	1.0708	8.2354e-45	1059	CAD29731.1	protease inhibitor [Sesbania rostrata]	--	--	--	GO:0010951//GO:0006508	negative regulation of endopeptidase activity//proteolysis	GO:0008233//GO:0004866	peptidase activity//endopeptidase inhibitor activity	--	--	--	--
comp19279_c0	246.959	117.66	1.0696	2.1614e-14	1315	XP_003519282.1	PREDICTED: peroxidase 4-like [Glycine max]	--	--	--	GO:0006979//GO:0006804//GO:0055114	response to oxidative stress//peroxidase reaction//oxidation-reduction process	GO:0046872//GO:0004601//GO:0020037	metal ion binding//peroxidase activity//heme binding	--	--	--	--
comp21366_c0	120.13	57.4001	1.0655	5.6928e-07	1256	AFK43530.1	unknown [Lotus japonicus]	--	--	--	GO:0006886//GO:0006505//GO:0009058//GO:0006508	intracellular protein transport//GPI anchor metabolic process//biosynthetic process//proteolysis	GO:0008236//GO:0016788//GO:0016787	serine-type peptidase activity//hydrolase activity, acting on ester bonds//hydrolase activity	--	--	--	--
comp26553_c0	205.485	98.4862	1.061	7.5052e-12	4025	P93673.1	RecName: Full=Phytochrome type A >gi|1848273|gb|AAB47994.1| phytochrome type A [Lathyrus sativus]	K12120	PHYA	phytochrome A	GO:0006355//GO:0007187//GO:0023014//GO:0007165//GO:0016310//GO:0017006//GO:0000160//GO:0009585//GO:0018298//GO:0009584	regulation of transcription, DNA-dependent//G-protein coupled receptor signaling pathway, coupled to cyclic nucleotide second messenger//signal transduction by phosphorylation//signal transduction//phosphorylation//protein-tetrapyrrole linkage//phosphorelay signal transduction system//red, far-red light phototransduction//protein-chromophore linkage//detection of visible light	GO:0042803//GO:0005524//GO:0005515//GO:0000155//GO:0008020//GO:0004871	protein homodimerization activity//ATP binding//protein binding//phosphorelay sensor kinase activity//G-protein coupled photoreceptor activity//signal transducer activity	GO:0009365//GO:0016020	protein histidine kinase complex//membrane	--	--
comp19684_c0	100.812	48.5879	1.053	9.332e-06	1814	XP_003552411.1	PREDICTED: probable polygalacturonase-like [Glycine max]	--	--	--	GO:0005985//GO:0005975//GO:0005982	sucrose metabolic process//carbohydrate metabolic process//starch metabolic process	GO:0004650	polygalacturonase activity	--	--	--	--
comp25778_c0	55.4749	26.7595	1.0518	0.0030353	2442	XP_003602229.1	hypothetical protein MTR_3g091290 [Medicago truncatula] >gi|355491277|gb|AES72480.1| hypothetical protein MTR_3g091290 [Medicago truncatula]	--	--	--	GO:0006468	protein phosphorylation	GO:0004672//GO:0005524//GO:0005198//GO:0003676	protein kinase activity//ATP binding//structural molecule activity//nucleic acid binding	GO:0009507	chloroplast	--	--
comp26581_c2	644.976	313.301	1.0417	1.9886e-36	3187	XP_003602637.1	Ankyrin-like protein [Medicago truncatula] >gi|355491685|gb|AES72888.1| Ankyrin-like protein [Medicago truncatula]	--	--	--	GO:0006865//GO:0032259//GO:0008152	amino acid transport//methylation//metabolic process	GO:0008168	methyltransferase activity	GO:0016020	membrane	--	--
comp16459_c0	921.333	447.877	1.0406	5.3995e-52	1027	XP_003594836.1	Disease resistance response protein Pi49 [Medicago truncatula] >gi|355483884|gb|AES65087.1| Disease resistance response protein Pi49 [Medicago truncatula] >gi|388502242|gb|AFK39187.1| unknown [Medicago truncatula]	--	--	--	GO:0006952//GO:0009607	defense response//response to biotic stimulus	--	--	--	--	--	--
comp33508_c0	129.911	63.2214	1.039	2.7021e-07	1840	XP_003529532.1	PREDICTED: DUF246 domain-containing protein At1g04910-like [Glycine max]	--	--	--	--	--	--	--	--	--	--	--
comp12658_c0	59.4818	28.9554	1.0386	0.002069	999	XP_003610095.1	Ribulose bisphosphate carboxylase small chain [Medicago truncatula] >gi|355511150|gb|AES92292.1| Ribulose bisphosphate carboxylase small chain [Medicago truncatula] >gi|388491552|gb|AFK33842.1| unknown [Medicago truncatula]	--	--	--	GO:0055114//GO:0046487//GO:0015979//GO:0009853//GO:0015977	oxidation-reduction process//glyoxylate metabolic process//photosynthesis//photorespiration//carbon fixation	GO:0004497//GO:0016984	monooxygenase activity//ribulose-bisphosphate carboxylase activity	GO:0009536//GO:0009573	plastid//chloroplast ribulose bisphosphate carboxylase complex	--	--
comp12459_c0	572.719	279.7	1.0339	5.111e-32	739	ACN93800.1	defensin precursor [Vigna unguiculata]	--	--	--	GO:0006952//GO:0006810	defense response//transport	GO:0008200	ion channel inhibitor activity	GO:0005576	extracellular region	--	--
comp22970_c0	79.441	38.9136	1.0296	0.00019605	1865	XP_003522555.1	PREDICTED: serine carboxypeptidase-like 42-like [Glycine max]	K16297	SCPL-II	serine carboxypeptidase-like clade II	GO:0006508	proteolysis	GO:0004185	serine-type carboxypeptidase activity	--	--	KOG1282	Serine carboxypeptidases (lysosomal cathepsin A)
comp24996_c0	160.252	78.6295	1.0272	7.0847e-09	902	XP_003625737.1	Pistil-specific extensin-like protein [Medicago truncatula] >gi|355500752|gb|AES81955.1| Pistil-specific extensin-like protein [Medicago truncatula]	--	--	--	--	--	--	--	--	--	--	--
comp21407_c0	66.1408	32.5812	1.0215	0.0010839	3325	AAX53605.1	nodulation receptor kinase [Astragalus sinicus]	--	--	--	GO:0009069//GO:0016310//GO:0006468	serine family amino acid metabolic process//phosphorylation//protein phosphorylation	GO:0005524//GO:0004672//GO:0004674//GO:0005515	ATP binding//protein kinase activity//protein serine/threonine kinase activity//protein binding	GO:0016021	integral to membrane	--	--
comp16233_c0	195.778	96.5497	1.0199	1.0084e-10	319	--	--	--	--	--	GO:0009664//GO:0042546	plant-type cell wall organization//cell wall biogenesis	GO:0005199	structural constituent of cell wall	GO:0005618	cell wall	--	--
comp26576_c0	232.97	115.018	1.0183	9.9951e-13	1029	AFK33893.1	unknown [Lotus japonicus]	--	--	--	--	--	--	--	--	--	--	--
comp22911_c0	113.705	56.2823	1.0145	3.4252e-06	1947	B5BSX1.1	RecName: Full=Beta-amyrin 11-oxidase; AltName: Full=Cytochrome P450 88D6 >gi|197209780|dbj|BAG68929.1| cytochrome P450 88D6 [Glycyrrhiza uralensis]	K04123	KAO	ent-kaurenoic acid hydroxylase	GO:0055114//GO:0006118	oxidation-reduction process//electron transport	GO:0005506//GO:0004497//GO:0020037//GO:0016705//GO:0009055	iron ion binding//monooxygenase activity//heme binding//oxidoreductase activity, acting on paired donors, with incorporation or reduction of molecular oxygen//electron carrier activity	GO:0016021	integral to membrane	KOG0157	Cytochrome P450 CYP4/CYP19/CYP26 subfamilies
comp28194_c0	753.662	373.873	1.0114	5.7531e-41	4175	XP_003599196.1	Cellulose synthase [Medicago truncatula] >gi|355488244|gb|AES69447.1| Cellulose synthase [Medicago truncatula]	K10999	CESA	cellulose synthase A	GO:0006886//GO:0006011//GO:0005985//GO:0005982//GO:0030244	intracellular protein transport//UDP-glucose metabolic process//sucrose metabolic process//starch metabolic process//cellulose biosynthetic process	GO:0016760//GO:0017137//GO:0008270//GO:0005515//GO:0046872	cellulose synthase (UDP-forming) activity//Rab GTPase binding//zinc ion binding//protein binding//metal ion binding	GO:0016021//GO:0016020	integral to membrane//membrane	--	--
comp10703_c0	1706.38	848.279	1.0083	1.0523e-92	1688	NP_001239731.1	uncharacterized protein LOC100795412 precursor [Glycine max] >gi|255638280|gb|ACU19453.1| unknown [Glycine max]	--	--	--	GO:0005982//GO:0005985//GO:0006804//GO:0055114//GO:0006979//GO:0005991	starch metabolic process//sucrose metabolic process//peroxidase reaction//oxidation-reduction process//response to oxidative stress//trehalose metabolic process	GO:0046872//GO:0004601//GO:0004555//GO:0020037	metal ion binding//peroxidase activity//alpha,alpha-trehalase activity//heme binding	--	--	--	--
comp19779_c0	62.0439	30.943	1.0037	0.0021039	972	XP_003593373.1	Thioredoxin-like protein [Medicago truncatula] >gi|217072730|gb|ACJ84725.1| unknown [Medicago truncatula] >gi|217073240|gb|ACJ84979.1| unknown [Medicago truncatula] >gi|269315894|gb|ACZ37073.1| thioredoxin h9 [Medicago truncatula] >gi|355482421|gb|AES63624.1| Thioredoxin-like protein [Medicago truncatula]	K03671	trxA	thioredoxin 1	GO:0045454//GO:0006118//GO:0006662	cell redox homeostasis//electron transport//glycerol ether metabolic process	GO:0009055//GO:0015035	electron carrier activity//protein disulfide oxidoreductase activity	--	--	KOG0907	Thioredoxin
comp19656_c0	792.365	395.696	1.0018	1.5577e-42	319	--	--	--	--	--	GO:0009664//GO:0042546	plant-type cell wall organization//cell wall biogenesis	GO:0005199	structural constituent of cell wall	GO:0005618	cell wall	--	--
The Rehydration Repressed Genes (6h after rehydration)
Gene_id	Rh6_Root_readcount	P24_Root_readcount	log2.Fold_change.	q.value.Storey.et.al..2003.	Gene Length	NR ID	NR Description	KO ID	KO Name	KO Description	Gene Ontology Biological Pathway	BP Description	Gene Ontology Molecular Function	MF Description	Gene Ontology Cellular Component	CC Description	KOG ID	KOG Description
comp10684_c0	404.546	809.236	-1.0003	1.7119e-18	1156	XP_003603142.1	NADH-ubiquinone oxidoreductase subunit-like protein [Medicago truncatula] >gi|355492190|gb|AES73393.1| NADH-ubiquinone oxidoreductase subunit-like protein [Medicago truncatula] >gi|388521945|gb|AFK49034.1| unknown [Medicago truncatula]	K03940	NDUFS7	NADH dehydrogenase (ubiquinone) Fe-S protein 7	GO:0006744//GO:0006814//GO:0006120//GO:0015992//GO:0055114	ubiquinone biosynthetic process//sodium ion transport//mitochondrial electron transport, NADH to ubiquinone//proton transport//oxidation-reduction process	GO:0051536//GO:0051539//GO:0048038//GO:0046872//GO:0008137	iron-sulfur cluster binding//4 iron, 4 sulfur cluster binding//quinone binding//metal ion binding//NADH dehydrogenase (ubiquinone) activity	--	--	KOG1687	NADH-ubiquinone oxidoreductase, NUFS7/PSST/20 kDa subunit
comp10744_c0	594.934	1194.92	-1.0061	1.0739e-27	1179	ADD09573.1	dehydrin b [Trifolium repens]	--	--	--	GO:0006950//GO:0007165//GO:0009415	response to stress//signal transduction//response to water stimulus	--	--	--	--	--	--
comp10654_c0	80.0886	161.411	-1.0111	0.00079282	5975	XP_003588337.1	Ribosomal protein S10 [Medicago truncatula] >gi|355477385|gb|AES58588.1| Ribosomal protein S10 [Medicago truncatula]	--	--	--	--	--	--	--	GO:0005634	nucleus	--	--
comp32248_c0	94.5222	190.585	-1.0117	0.00017437	1545	NP_001238361.1	peroxisomal ascorbate peroxidase [Glycine max] >gi|167961796|dbj|BAG09367.1| peroxisomal ascorbate peroxidase [Glycine max] >gi|255642362|gb|ACU21445.1| unknown [Glycine max]	K00434	E1.11.1.11	L-ascorbate peroxidase	GO:0006804//GO:0055114//GO:0006979	peroxidase reaction//oxidation-reduction process//response to oxidative stress	GO:0020037//GO:0004601	heme binding//peroxidase activity	--	--	--	--
comp10089_c0	73.735	148.739	-1.0124	0.0014978	2075	XP_003544417.1	PREDICTED: glucan endo-1,3-beta-glucosidase 7-like [Glycine max]	--	--	--	GO:0015994//GO:0042381//GO:0033014//GO:0006508//GO:0005975//GO:0046677//GO:0006144	chlorophyll metabolic process//hemolymph coagulation//tetrapyrrole biosynthetic process//proteolysis//carbohydrate metabolic process//response to antibiotic//purine nucleobase metabolic process	GO:0004553//GO:0046872//GO:0003968//GO:0017111//GO:0004197//GO:0004655	hydrolase activity, hydrolyzing O-glycosyl compounds//metal ion binding//RNA-directed RNA polymerase activity//nucleoside-triphosphatase activity//cysteine-type endopeptidase activity//porphobilinogen synthase activity	GO:0005576//GO:0031379	extracellular region//RNA-directed RNA polymerase complex	--	--
comp9849_c0	72.4661	146.599	-1.0165	0.0015657	1825	XP_003630286.1	Phosphoribosylformylglycinamidine cyclo-ligase [Medicago truncatula] >gi|217072766|gb|ACJ84743.1| unknown [Medicago truncatula] >gi|355524308|gb|AET04762.1| Phosphoribosylformylglycinamidine cyclo-ligase [Medicago truncatula] >gi|388512597|gb|AFK44360.1| unknown [Medicago truncatula]	K01933	purM	phosphoribosylformylglycinamidine cyclo-ligase	GO:0006144//GO:0006189	purine nucleobase metabolic process//'de novo' IMP biosynthetic process	GO:0003824//GO:0004641	catalytic activity//phosphoribosylformylglycinamidine cyclo-ligase activity	GO:0005737	cytoplasm	KOG0237	Glycinamide ribonucleotide synthetase (GARS)/Aminoimidazole ribonucleotide synthetase (AIRS)
comp25530_c0	213.63	432.647	-1.0181	2.8633e-10	1914	XP_003527209.1	PREDICTED: polyadenylate-binding protein, cytoplasmic and nuclear-like [Glycine max]	--	--	--	GO:0006810//GO:0009405	transport//pathogenesis	GO:0003676//GO:0019870	nucleic acid binding//potassium channel inhibitor activity	GO:0005576	extracellular region	KOG0118	FOG: RRM domain
comp28839_c0	143.04	289.798	-1.0186	6.9164e-07	2794	ABG89337.1	Na+/H+ antiporter [Caragana korshinskii]	--	--	--	GO:0006814//GO:0006812//GO:0015992//GO:0006885//GO:0055085	sodium ion transport//cation transport//proton transport//regulation of pH//transmembrane transport	GO:0015299//GO:0015385//GO:0016787	solute:hydrogen antiporter activity//sodium:hydrogen antiporter activity//hydrolase activity	GO:0016021	integral to membrane	KOG1965	Sodium/hydrogen exchanger protein
comp27666_c0	201.593	408.936	-1.0204	9.3023e-10	1807	XP_003536206.1	PREDICTED: CBL-interacting serine/threonine-protein kinase 7-like [Glycine max]	--	--	--	GO:0006468//GO:0009103//GO:0007165	protein phosphorylation//lipopolysaccharide biosynthetic process//signal transduction	GO:0016773//GO:0004672//GO:0003824//GO:0005524	phosphotransferase activity, alcohol group as acceptor//protein kinase activity//catalytic activity//ATP binding	GO:0016020	membrane	KOG0583	Serine/threonine protein kinase
comp26957_c0	837.818	1703	-1.0234	5.4802e-41	1481	XP_003638087.1	40S ribosomal protein SA [Medicago truncatula] >gi|355504022|gb|AES85225.1| 40S ribosomal protein SA [Medicago truncatula]	K02998	RP-SAe, RPS0	small subunit ribosomal protein SAe	GO:0007165//GO:0006412//GO:0042254//GO:0006955	signal transduction//translation//ribosome biogenesis//immune response	GO:0003735//GO:0005044//GO:0030247	structural constituent of ribosome//scavenger receptor activity//polysaccharide binding	GO:0005840//GO:0005622//GO:0015935	ribosome//intracellular//small ribosomal subunit	KOG0830	40S ribosomal protein SA (P40)/Laminin receptor 1
comp25476_c0	105.429	214.399	-1.024	3.6904e-05	2325	XP_003604059.1	Glutamate-1-semialdehyde 2,1-aminomutase [Medicago truncatula] >gi|345451028|gb|AEN94094.1| glutamate 1-semialdehyde aminotransferase [Medicago truncatula] >gi|355493107|gb|AES74310.1| Glutamate-1-semialdehyde 2,1-aminomutase [Medicago truncatula]	K01845	hemL	glutamate-1-semialdehyde 2,1-aminomutase	GO:0015994//GO:0006779//GO:0009058//GO:0033014	chlorophyll metabolic process//porphyrin-containing compound biosynthetic process//biosynthetic process//tetrapyrrole biosynthetic process	GO:0030170//GO:0008483//GO:0042286	pyridoxal phosphate binding//transaminase activity//glutamate-1-semialdehyde 2,1-aminomutase activity	--	--	KOG1401	Acetylornithine aminotransferase
comp12385_c0	393.978	802.819	-1.027	1.9706e-19	961	XP_003519130.1	PREDICTED: 40S ribosomal protein S17-4-like [Glycine max]	K02962	RP-S17e, RPS17	small subunit ribosomal protein S17e	GO:0042254//GO:0006412	ribosome biogenesis//translation	GO:0003735	structural constituent of ribosome	GO:0005622//GO:0005840	intracellular//ribosome	KOG0187	40S ribosomal protein S17
comp31208_c0	85.6069	174.486	-1.0273	0.00029364	11185	YP_005090434.1	cytochrome c oxidase subunit 1 (mitochondrion) [Millettia pinnata] >gi|357197297|gb|AET62894.1| cytochrome c oxidase subunit 1 (mitochondrion) [Millettia pinnata]	K02256	COX1	cytochrome c oxidase subunit 1	GO:0009060//GO:0022900//GO:0055114//GO:0015992//GO:0006118//GO:0006123//GO:0055085//GO:0009416//GO:0006810//GO:0006824//GO:0015675//GO:0006119//GO:0007165	aerobic respiration//electron transport chain//oxidation-reduction process//proton transport//electron transport//mitochondrial electron transport, cytochrome c to oxygen//transmembrane transport//response to light stimulus//transport//cobalt ion transport//nickel cation transport//oxidative phosphorylation//signal transduction	GO:0015099//GO:0020037//GO:0046872//GO:0005506//GO:0005507//GO:0005179//GO:0009055//GO:0003824//GO:0004129//GO:0015087	nickel cation transmembrane transporter activity//heme binding//metal ion binding//iron ion binding//copper ion binding//hormone activity//electron carrier activity//catalytic activity//cytochrome-c oxidase activity//cobalt ion transmembrane transporter activity	GO:0016020//GO:0005576//GO:0045277//GO:0016021//GO:0005886//GO:0070469//GO:0019867//GO:0005743	membrane//extracellular region//respiratory chain complex IV//integral to membrane//plasma membrane//respiratory chain//outer membrane//mitochondrial inner membrane	KOG4770	NADH dehydrogenase subunit 1
comp17358_c0	87.7545	178.89	-1.0275	0.00023276	1218	AFK42485.1	unknown [Medicago truncatula]	--	--	--	GO:0032313//GO:0009405//GO:0055114//GO:0017000	regulation of Rab GTPase activity//pathogenesis//oxidation-reduction process//antibiotic biosynthetic process	GO:0017137//GO:0016491//GO:0016209	Rab GTPase binding//oxidoreductase activity//antioxidant activity	GO:0044161	host cell cytoplasmic vesicle	KOG0541	Alkyl hydroperoxide reductase/peroxiredoxin
comp25242_c0	72.2633	147.433	-1.0287	0.0012233	1888	XP_003599501.1	N-terminal acetyltransferase complex ARD1 subunit-like protein [Medicago truncatula] >gi|217072890|gb|ACJ84805.1| unknown [Medicago truncatula] >gi|355488549|gb|AES69752.1| N-terminal acetyltransferase complex ARD1 subunit-like protein [Medicago truncatula] >gi|388492364|gb|AFK34248.1| unknown [Medicago truncatula]	K00670	E2.3.1.88	peptide alpha-N-acetyltransferase	GO:0030001//GO:0042967//GO:0055085	metal ion transport//acyl-carrier-protein biosynthetic process//transmembrane transport	GO:0008080//GO:0046873//GO:0016747	N-acetyltransferase activity//metal ion transmembrane transporter activity//transferase activity, transferring acyl groups other than amino-acyl groups	GO:0016020//GO:0016021//GO:0016012	membrane//integral to membrane//sarcoglycan complex	KOG3235	Subunit of the major N alpha-acetyltransferase
comp19252_c0	172.5	351.983	-1.0289	1.4954e-08	2002	XP_003602317.1	6-phosphogluconolactonase [Medicago truncatula] >gi|355491365|gb|AES72568.1| 6-phosphogluconolactonase [Medicago truncatula]	K01057	PGLS, pgl, devB	6-phosphogluconolactonase	GO:0005975//GO:0006098	carbohydrate metabolic process//pentose-phosphate shunt	GO:0017057	6-phosphogluconolactonase activity	GO:0005615	extracellular space	KOG3147	6-phosphogluconolactonase - like protein
comp25198_c0	81.9913	167.567	-1.0312	0.000395	1628	NP_001241423.1	uncharacterized protein LOC100819416 [Glycine max] >gi|299891468|gb|ADJ57587.1| ERF protein [Glycine max]	--	--	--	GO:0006355//GO:0006351	regulation of transcription, DNA-dependent//transcription, DNA-dependent	GO:0003700	sequence-specific DNA binding transcription factor activity	GO:0005667	transcription factor complex	--	--
comp23592_c0	210.865	431.771	-1.0339	1.3838e-10	2822	Q02028.1	RecName: Full=Stromal 70 kDa heat shock-related protein, chloroplastic; Flags: Precursor >gi|169023|gb|AAA33637.1| 70 kDa heat shock protein [Pisum sativum] >gi|871515|emb|CAA49147.1| Psst70 (stress 70 protein) [Pisum sativum]	--	--	--	GO:0006950//GO:0005975//GO:0000902//GO:0006457	response to stress//carbohydrate metabolic process//cell morphogenesis//protein folding	GO:0016773//GO:0005524//GO:0051082//GO:0016787	phosphotransferase activity, alcohol group as acceptor//ATP binding//unfolded protein binding//hydrolase activity	GO:0009570	chloroplast stroma	KOG0102	Molecular chaperones mortalin/PBP74/GRP75, HSP70 superfamily
comp29427_c0	132.802	272.037	-1.0345	1.0941e-06	2577	XP_003629720.1	hypothetical protein MTR_8g085780 [Medicago truncatula] >gi|355523742|gb|AET04196.1| hypothetical protein MTR_8g085780 [Medicago truncatula]	--	--	--	GO:0006284//GO:0006281//GO:0006289	base-excision repair//DNA repair//nucleotide-excision repair	GO:0003906//GO:0008270//GO:0016799//GO:0003684	DNA-(apurinic or apyrimidinic site) lyase activity//zinc ion binding//hydrolase activity, hydrolyzing N-glycosyl compounds//damaged DNA binding	--	--	--	--
comp28980_c0	318.007	651.53	-1.0348	5.2285e-16	4229	XP_003545465.1	PREDICTED: uncharacterized protein LOC100783742 [Glycine max]	K12741	HNRNPA1_3	heterogeneous nuclear ribonucleoprotein A1/A3	GO:0006811//GO:0055085//GO:0030001//GO:0007049	ion transport//transmembrane transport//metal ion transport//cell cycle	GO:0046873//GO:0000166//GO:0008381//GO:0003676//GO:0005515	metal ion transmembrane transporter activity//nucleotide binding//mechanically-gated ion channel activity//nucleic acid binding//protein binding	GO:0016021//GO:0016020	integral to membrane//membrane	KOG0118	FOG: RRM domain
comp18073_c0	187.47	384.148	-1.035	1.8704e-09	3598	XP_003590905.1	O-linked GlcNAc transferase like protein [Medicago truncatula] >gi|355479953|gb|AES61156.1| O-linked GlcNAc transferase like protein [Medicago truncatula]	K09667	OGT	polypeptide N-acetylglucosaminyltransferase	GO:0006813//GO:0045040//GO:0006890	potassium ion transport//protein import into mitochondrial outer membrane//retrograde vesicle-mediated transport, Golgi to ER	GO:0005198//GO:0005515//GO:0016740//GO:0016286	structural molecule activity//protein binding//transferase activity//small conductance calcium-activated potassium channel activity	GO:0005742//GO:0016021	mitochondrial outer membrane translocase complex//integral to membrane	KOG4626	O-linked N-acetylglucosamine transferase OGT
comp25454_c0	83.9828	172.383	-1.0375	0.00027156	2717	XP_003544521.1	PREDICTED: uncharacterized protein LOC100813135 [Glycine max]	K13210	FUBP	far upstream element-binding protein	--	--	GO:0003723	RNA binding	--	--	KOG2190	PolyC-binding proteins alphaCP-1 and related KH domain proteins
comp10807_c0	90.9099	186.703	-1.0382	0.00012148	1895	XP_003613099.1	Protein TRANSPARENT TESTA [Medicago truncatula] >gi|355514434|gb|AES96057.1| Protein TRANSPARENT TESTA [Medicago truncatula]	K03327	TC.MATE, SLC47A, norM, mdtK, dinF	multidrug resistance protein, MATE family	GO:0006810//GO:0055085//GO:0006855//GO:0015893	transport//transmembrane transport//drug transmembrane transport//drug transport	GO:0015297//GO:0015238	antiporter activity//drug transmembrane transporter activity	GO:0016020	membrane	KOG1347	Uncharacterized membrane protein, predicted efflux pump
comp11048_c0	164.633	338.171	-1.0385	2.2174e-08	2458	XP_003556071.1	PREDICTED: ATP sulfurylase 1, chloroplastic-like [Glycine max]	K13811	PAPSS	3'-phosphoadenosine 5'-phosphosulfate synthase	GO:0000103//GO:0006144//GO:0006790	sulfate assimilation//purine nucleobase metabolic process//sulfur compound metabolic process	GO:0004781	sulfate adenylyltransferase (ATP) activity	--	--	KOG0636	ATP sulfurylase (sulfate adenylyltransferase)
comp23530_c0	169.73	349.323	-1.0413	1.0371e-08	2207	XP_003603139.1	Far upstream element-binding protein [Medicago truncatula] >gi|355492187|gb|AES73390.1| Far upstream element-binding protein [Medicago truncatula]	--	--	--	--	--	GO:0003723	RNA binding	--	--	KOG2191	RNA-binding protein NOVA1/PASILLA and related KH domain proteins
comp24228_c0	94.7327	194.977	-1.0414	7.1387e-05	1169	XP_003543071.1	PREDICTED: 3-hydroxypropionyl-coenzyme A dehydratase-like [Glycine max]	--	--	--	GO:0008152	metabolic process	GO:0003824	catalytic activity	--	--	KOG1683	Hydroxyacyl-CoA dehydrogenase/enoyl-CoA hydratase
comp17989_c0	63.9502	131.808	-1.0434	0.0022643	1743	XP_003597453.1	Non-receptor serine/threonine protein kinase [Medicago truncatula] >gi|355486501|gb|AES67704.1| Non-receptor serine/threonine protein kinase [Medicago truncatula]	--	--	--	GO:0016310//GO:0006468//GO:0009069//GO:0009103//GO:0006388	phosphorylation//protein phosphorylation//serine family amino acid metabolic process//lipopolysaccharide biosynthetic process//tRNA splicing, via endonucleolytic cleavage and ligation	GO:0004674//GO:0005524//GO:0003972//GO:0004672//GO:0016773	protein serine/threonine kinase activity//ATP binding//RNA ligase (ATP) activity//protein kinase activity//phosphotransferase activity, alcohol group as acceptor	GO:0016020	membrane	KOG0610	Putative serine/threonine protein kinase
comp32224_c0	141.154	291.039	-1.0439	2.7439e-07	2927	XP_003539662.1	PREDICTED: ATP-dependent zinc metalloprotease FTSH 10, mitochondrial-like [Glycine max]	K08956	AFG3	AFG3 family protein	GO:0019064//GO:0006281//GO:0015994//GO:0006508//GO:0007165//GO:0015979//GO:0006310//GO:0015995//GO:0009405//GO:0030163	viral entry into host cell via membrane fusion with the plasma membrane//DNA repair//chlorophyll metabolic process//proteolysis//signal transduction//photosynthesis//DNA recombination//chlorophyll biosynthetic process//pathogenesis//protein catabolic process	GO:0008270//GO:0017111//GO:0046789//GO:0016851//GO:0004222//GO:0003678//GO:0009378//GO:0005524//GO:0046872//GO:0016887//GO:0016788//GO:0016301	zinc ion binding//nucleoside-triphosphatase activity//host cell surface receptor binding//magnesium chelatase activity//metalloendopeptidase activity//DNA helicase activity//four-way junction helicase activity//ATP binding//metal ion binding//ATPase activity//hydrolase activity, acting on ester bonds//kinase activity	GO:0016021//GO:0009379//GO:0009986//GO:0005657//GO:0010007//GO:0019031	integral to membrane//Holliday junction helicase complex//cell surface//replication fork//magnesium chelatase complex//viral envelope	KOG0731	AAA+-type ATPase containing the peptidase M41 domain
comp29491_c0	248.461	513.754	-1.0481	5.9194e-13	2097	AFK40388.1	unknown [Lotus japonicus]	--	--	--	GO:0006298	mismatch repair	GO:0005524//GO:0030983	ATP binding//mismatched DNA binding	--	--	--	--
comp30947_c0	1031.73	2134.14	-1.0486	3.7042e-54	2043	XP_003542872.1	PREDICTED: RNA-binding post-transcriptional regulator csx1-like [Glycine max]	--	--	--	--	--	GO:0003676	nucleic acid binding	--	--	KOG0118	FOG: RRM domain
comp27200_c0	762.857	1581.35	-1.0517	2.3841e-40	2033	XP_002270362.1	PREDICTED: dnaJ protein homolog [Vitis vinifera] >gi|147804853|emb|CAN64692.1| hypothetical protein VITISV_030671 [Vitis vinifera]	K09503	DNAJA2	DnaJ homolog subfamily A member 2	GO:0009408//GO:0006457//GO:0006260//GO:0006464	response to heat//protein folding//DNA replication//cellular protein modification process	GO:0051082//GO:0005524//GO:0016151//GO:0031072//GO:0046872	unfolded protein binding//ATP binding//nickel cation binding//heat shock protein binding//metal ion binding	GO:0005737	cytoplasm	KOG0712	Molecular chaperone (DnaJ superfamily)
comp27020_c0	71.2285	148.68	-1.0617	0.00066066	1255	NP_001236488.1	uncharacterized protein LOC100500078 precursor [Glycine max] >gi|255628989|gb|ACU14839.1| unknown [Glycine max]	--	--	--	--	--	--	--	--	--	--	--
comp24030_c0	99.3519	207.527	-1.0627	2.1171e-05	1033	XP_003609790.1	Hypersensitive reaction associated Ca2+-binding protein [Medicago truncatula] >gi|355510845|gb|AES91987.1| Hypersensitive reaction associated Ca2+-binding protein [Medicago truncatula]	--	--	--	GO:0007165	signal transduction	GO:0005509	calcium ion binding	GO:0005578	proteinaceous extracellular matrix	KOG0027	Calmodulin and related proteins (EF-Hand superfamily)
comp29418_c0	91.3632	190.961	-1.0636	5.4815e-05	6550	YP_004222268.1	hypothetical protein BevumaM_p029 [Beta vulgaris subsp. maritima] >gi|346683143|ref|YP_004842075.1| hypothetical protein BemaM_p027 [Beta macrocarpa] >gi|54606738|dbj|BAD66761.1| orf176 [Beta vulgaris subsp. vulgaris] >gi|54606773|dbj|BAD66796.1| orf176 [Beta vulgaris subsp. vulgaris] >gi|317905703|emb|CBJ14092.1| hypothetical protein [Beta vulgaris subsp. maritima] >gi|319439783|emb|CBJ17501.1| …	--	--	--	GO:0015992//GO:0019087//GO:0055114//GO:0042773//GO:0015986//GO:0000128	proton transport//transformation of host cell by virus//oxidation-reduction process//ATP synthesis coupled electron transport//ATP synthesis coupled proton transport//flocculation	GO:0015078//GO:0016651	hydrogen ion transmembrane transporter activity//oxidoreductase activity, acting on NAD(P)H	GO:0016021//GO:0000276	integral to membrane//mitochondrial proton-transporting ATP synthase complex, coupling factor F(o)	--	--
comp12523_c0	818.837	1712.31	-1.0643	8.0045e-45	2620	AFP97615.1	frigida-like protein [Medicago sativa]	--	--	--	GO:0007304	chorion-containing eggshell formation	GO:0005213//GO:0016787	structural constituent of chorion//hydrolase activity	GO:0042600//GO:0005576	chorion//extracellular region	--	--
comp20090_c0	122.813	257.187	-1.0664	9.6327e-07	7333	XP_003588355.1	Mitochondrial protein, putative [Medicago truncatula] >gi|355477403|gb|AES58606.1| Mitochondrial protein, putative [Medicago truncatula]	--	--	--	--	--	--	--	--	--	--	--
comp23187_c0	71.2828	149.571	-1.0692	0.00055056	1697	XP_003531359.1	PREDICTED: ethylene-responsive transcription factor ERF060-like [Glycine max] >gi|34099926|gb|AAQ57226.1| DREB2 [Glycine max]	--	--	--	GO:0006508//GO:0006351//GO:0006355	proteolysis//transcription, DNA-dependent//regulation of transcription, DNA-dependent	GO:0003700//GO:0004252	sequence-specific DNA binding transcription factor activity//serine-type endopeptidase activity	GO:0005667	transcription factor complex	--	--
comp11241_c0	122.931	258.773	-1.0738	6.9483e-07	2072	XP_003524525.1	PREDICTED: 3-ketoacyl-CoA synthase 11-like [Glycine max]	K15397	KCS	3-ketoacyl-CoA synthase	GO:0009247//GO:0042967//GO:0001575//GO:0005975//GO:0008610//GO:0009058//GO:0006633//GO:0042546	glycolipid biosynthetic process//acyl-carrier-protein biosynthetic process//globoside metabolic process//carbohydrate metabolic process//lipid biosynthetic process//biosynthetic process//fatty acid biosynthetic process//cell wall biogenesis	GO:0008107//GO:0016746//GO:0016747//GO:0004315	galactoside 2-alpha-L-fucosyltransferase activity//transferase activity, transferring acyl groups//transferase activity, transferring acyl groups other than amino-acyl groups//3-oxoacyl-[acyl-carrier-protein] synthase activity	GO:0016020//GO:0005835	membrane//fatty acid synthase complex	--	--
comp17801_c0	77.3721	163.264	-1.0773	0.00021333	2060	XP_003536925.1	PREDICTED: poly(rC)-binding protein 1-like [Glycine max]	--	--	--	--	--	GO:0003723	RNA binding	--	--	KOG2190	PolyC-binding proteins alphaCP-1 and related KH domain proteins
comp12379_c0	96.8783	204.68	-1.0791	1.6754e-05	925	XP_003542441.1	PREDICTED: mitochondrial import receptor subunit TOM22 homolog 2-like [Glycine max]	--	--	--	GO:0006886	intracellular protein transport	--	--	GO:0005741	mitochondrial outer membrane	--	--
comp28097_c0	59.2044	125.145	-1.0798	0.0019462	4475	XP_003529091.1	PREDICTED: auxin response factor 25-like [Glycine max]	--	--	--	GO:0009734//GO:0015074//GO:0006313//GO:0009725//GO:0006355	auxin mediated signaling pathway//DNA integration//transposition, DNA-mediated//response to hormone stimulus//regulation of transcription, DNA-dependent	GO:0004803//GO:0046983//GO:0003677//GO:0005515	transposase activity//protein dimerization activity//DNA binding//protein binding	GO:0005634	nucleus	--	--
comp21734_c1	549.63	1169.43	-1.0893	4.0886e-32	2014	AFK41095.1	unknown [Lotus japonicus]	--	--	--	GO:0006144//GO:0006807//GO:0000256	purine nucleobase metabolic process//nitrogen compound metabolic process//allantoin catabolic process	GO:0004037	allantoicase activity	--	--	--	--
comp25513_c0	60.4283	128.572	-1.0893	0.0013833	1870	XP_003602260.1	hypothetical protein MTR_3g091610 [Medicago truncatula] >gi|355491308|gb|AES72511.1| hypothetical protein MTR_3g091610 [Medicago truncatula]	--	--	--	GO:0015992//GO:0006810//GO:0006123	proton transport//transport//mitochondrial electron transport, cytochrome c to oxygen	GO:0004129	cytochrome-c oxidase activity	GO:0045277//GO:0016020	respiratory chain complex IV//membrane	--	--
comp18736_c0	53.6501	114.291	-1.0911	0.0032021	4212	YP_005090476.1	ribosomal protein S3 (mitochondrion) [Lotus japonicus] >gi|357197340|gb|AET62936.1| ribosomal protein S3 (mitochondrion) [Lotus japonicus]	--	--	--	GO:0006412//GO:0042254//GO:0055085	translation//ribosome biogenesis//transmembrane transport	GO:0003735//GO:0019843	structural constituent of ribosome//rRNA binding	GO:0005840//GO:0016021//GO:0009507//GO:0005739//GO:0016020//GO:0015935	ribosome//integral to membrane//chloroplast//mitochondrion//membrane//small ribosomal subunit	KOG3422	Mitochondrial ribosomal protein L16
comp25569_c0	59.3691	126.817	-1.095	0.0014149	2043	XP_003623663.1	Auxin efflux carrier component auxin transport protein [Medicago truncatula] >gi|355498678|gb|AES79881.1| Auxin efflux carrier component auxin transport protein [Medicago truncatula]	--	--	--	GO:0055085	transmembrane transport	--	--	GO:0016021	integral to membrane	KOG2722	Predicted membrane protein
comp32003_c0	74.2143	158.802	-1.0975	0.00019113	1394	XP_003624879.1	hypothetical protein MTR_7g088620 [Medicago truncatula] >gi|355499894|gb|AES81097.1| hypothetical protein MTR_7g088620 [Medicago truncatula]	--	--	--	--	--	--	--	--	--	--	--
comp28558_c0	2506.09	5375.6	-1.101	2.9266e-152	1729	AFK43805.1	unknown [Medicago truncatula]	K01623	ALDO	fructose-bisphosphate aldolase, class I	GO:0015976//GO:0006098//GO:0006094//GO:0006000//GO:0006096//GO:0006013//GO:0006020	carbon utilization//pentose-phosphate shunt//gluconeogenesis//fructose metabolic process//glycolysis//mannose metabolic process//inositol metabolic process	GO:0004332	fructose-bisphosphate aldolase activity	--	--	KOG1557	Fructose-biphosphate aldolase
comp23402_c1	65.0058	139.453	-1.1011	0.00059085	1990	XP_003524066.1	PREDICTED: uncharacterized protein LOC100798872 [Glycine max]	--	--	--	--	--	--	--	--	--	KOG4688	Putative beta-catenin-Tcf/Lef signaling pathway component DRCTNNB1A
comp26956_c0	115.518	247.912	-1.1017	5.8701e-07	2265	XP_003614127.1	hypothetical protein MTR_5g045160 [Medicago truncatula] >gi|355515462|gb|AES97085.1| hypothetical protein MTR_5g045160 [Medicago truncatula]	--	--	--	--	--	--	--	--	--	--	--
comp28991_c0	59.5576	127.925	-1.1029	0.0011719	3492	XP_003628537.1	Oligopeptide transporter [Medicago truncatula] >gi|355522559|gb|AET03013.1| Oligopeptide transporter [Medicago truncatula]	--	--	--	GO:0055085	transmembrane transport	--	--	--	--	KOG2262	Sexual differentiation process protein ISP4
comp28320_c0	147.681	317.859	-1.1059	5.3126e-09	1182	NP_001235754.1	early light-induced protein [Glycine max] >gi|1778823|gb|AAC16403.1| early light-induced protein [Glycine max]	--	--	--	--	--	--	--	--	--	--	--
comp18498_c1	145.057	312.938	-1.1093	6.4275e-09	567	--	--	--	--	--	--	--	--	--	--	--	--	--
comp33795_c0	52.7579	114.239	-1.1146	0.0023202	2998	XP_003618185.1	DEAD-box ATP-dependent RNA helicase [Medicago truncatula] >gi|355493200|gb|AES74403.1| DEAD-box ATP-dependent RNA helicase [Medicago truncatula]	K12823	DDX5, DBP2	ATP-dependent RNA helicase DDX5/DBP2	GO:0006139	nucleobase-containing compound metabolic process	GO:0005515//GO:0008026//GO:0003677//GO:0004386//GO:0003676//GO:0016818//GO:0016787//GO:0005524	protein binding//ATP-dependent helicase activity//DNA binding//helicase activity//nucleic acid binding//hydrolase activity, acting on acid anhydrides, in phosphorus-containing anhydrides//hydrolase activity//ATP binding	GO:0005634	nucleus	KOG0331	ATP-dependent RNA helicase
comp20408_c0	855.439	1854.63	-1.1164	1.0866e-53	2393	ABU95104.1	asparagine synthetase [Phaseolus vulgaris]	K01953	asnB, ASNS	asparagine synthase (glutamine-hydrolysing)	GO:0008033//GO:0006522//GO:0008152//GO:0070981//GO:0006531//GO:0006529	tRNA processing//alanine metabolic process//metabolic process//L-asparagine biosynthetic process//aspartate metabolic process//asparagine biosynthetic process	GO:0004066//GO:0016740//GO:0005524	asparagine synthase (glutamine-hydrolyzing) activity//transferase activity//ATP binding	GO:0005737	cytoplasm	KOG0571	Asparagine synthase (glutamine-hydrolyzing)
comp18484_c0	62.0195	134.476	-1.1166	0.00062922	2282	XP_003540050.1	PREDICTED: indole-3-acetic acid-amido synthetase GH3.6-like [Glycine max]	K14487	GH3	auxin responsive GH3 gene family	--	--	--	--	--	--	--	--
comp19237_c1	155.442	337.493	-1.1185	8.9128e-10	1709	XP_003543129.1	PREDICTED: heat shock 70 kDa protein, mitochondrial-like [Glycine max]	--	--	--	GO:0005975//GO:0000902//GO:0006357//GO:0006355//GO:0006457//GO:0006351	carbohydrate metabolic process//cell morphogenesis//regulation of transcription from RNA polymerase II promoter//regulation of transcription, DNA-dependent//protein folding//transcription, DNA-dependent	GO:0005525//GO:0003677//GO:0016773//GO:0051082//GO:0005524//GO:0001104	GTP binding//DNA binding//phosphotransferase activity, alcohol group as acceptor//unfolded protein binding//ATP binding//RNA polymerase II transcription cofactor activity	GO:0016592//GO:0005634	mediator complex//nucleus	KOG0102	Molecular chaperones mortalin/PBP74/GRP75, HSP70 superfamily
comp21220_c0	56.8837	124.236	-1.127	0.0010322	2099	XP_003610689.1	hypothetical protein MTR_5g005960 [Medicago truncatula] >gi|355512024|gb|AES93647.1| hypothetical protein MTR_5g005960 [Medicago truncatula]	--	--	--	GO:0008283//GO:0007165//GO:0040007//GO:0001934//GO:0008284	cell proliferation//signal transduction//growth//positive regulation of protein phosphorylation//positive regulation of cell proliferation	GO:0005157	macrophage colony-stimulating factor receptor binding	GO:0005615	extracellular space	--	--
comp21919_c0	51.8325	113.442	-1.13	0.0019925	1220	XP_003606406.1	Fasciclin-like arabinogalactan protein [Medicago truncatula] >gi|355507461|gb|AES88603.1| Fasciclin-like arabinogalactan protein [Medicago truncatula]	--	--	--	--	--	--	--	--	--	--	--
comp26613_c0	48.6216	106.451	-1.1305	0.0031379	1902	XP_003611658.1	Isoflavone 2'-hydroxylase [Medicago truncatula] >gi|355512993|gb|AES94616.1| Isoflavone 2'-hydroxylase [Medicago truncatula]	--	--	--	GO:0006118//GO:0055114	electron transport//oxidation-reduction process	GO:0005506//GO:0009055//GO:0004497//GO:0020037//GO:0016705	iron ion binding//electron carrier activity//monooxygenase activity//heme binding//oxidoreductase activity, acting on paired donors, with incorporation or reduction of molecular oxygen	--	--	KOG0156	Cytochrome P450 CYP2 subfamily
comp28660_c0	379.998	832.226	-1.131	1.0688e-24	1836	XP_003541067.1	PREDICTED: BURP domain-containing protein 3-like [Glycine max]	--	--	--	--	--	--	--	--	--	--	--
comp16389_c0	188.218	412.654	-1.1325	2.9779e-12	1332	NP_001240178.1	uncharacterized protein LOC100808294 precursor [Glycine max] >gi|255641527|gb|ACU21037.1| unknown [Glycine max]	--	--	--	GO:0030212	hyaluronan metabolic process	GO:0004867	serine-type endopeptidase inhibitor activity	--	--	--	--
comp30370_c0	64.5771	142.204	-1.1389	0.00026364	2515	XP_003591621.1	hypothetical protein MTR_1g089860 [Medicago truncatula] >gi|355480669|gb|AES61872.1| hypothetical protein MTR_1g089860 [Medicago truncatula]	--	--	--	GO:0055114	oxidation-reduction process	GO:0016491//GO:0016706	oxidoreductase activity//oxidoreductase activity, acting on paired donors, with incorporation or reduction of molecular oxygen, 2-oxoglutarate as one donor, and incorporation of one atom each of oxygen into both donors	--	--	--	--
comp12581_c0	72.5573	160.514	-1.1455	6.7345e-05	1766	XP_003546877.1	PREDICTED: zinc finger A20 and AN1 domain-containing stress-associated protein 5-like [Glycine max]	--	--	--	--	--	GO:0003677//GO:0008270	DNA binding//zinc ion binding	--	--	KOG3173	Predicted Zn-finger protein
comp19237_c0	49.7607	110.169	-1.1466	0.0019839	902	XP_003545743.1	PREDICTED: heat shock 70 kDa protein, mitochondrial-like [Glycine max]	--	--	--	GO:0006457//GO:0000902	protein folding//cell morphogenesis	GO:0051082//GO:0005524	unfolded protein binding//ATP binding	--	--	KOG0102	Molecular chaperones mortalin/PBP74/GRP75, HSP70 superfamily
comp26325_c0	67.782	150.947	-1.1551	0.00010911	2592	XP_003537459.1	PREDICTED: E3 ubiquitin-protein ligase RING1-like [Glycine max]	--	--	--	GO:0006351//GO:0006206//GO:0006144//GO:0006281//GO:0016567//GO:0035556	transcription, DNA-dependent//pyrimidine nucleobase metabolic process//purine nucleobase metabolic process//DNA repair//protein ubiquitination//intracellular signal transduction	GO:0004842//GO:0005524//GO:0003677//GO:0005515//GO:0004518//GO:0046872//GO:0003899//GO:0008270	ubiquitin-protein ligase activity//ATP binding//DNA binding//protein binding//nuclease activity//metal ion binding//DNA-directed RNA polymerase activity//zinc ion binding	GO:0005730//GO:0005680	nucleolus//anaphase-promoting complex	KOG0800	FOG: Predicted E3 ubiquitin ligase
comp11212_c0	60.1736	134.697	-1.1625	0.0002934	1485	XP_003536809.1	PREDICTED: zinc finger CCCH domain-containing protein 14-like [Glycine max]	--	--	--	GO:0006810//GO:0015833//GO:0009405	transport//peptide transport//pathogenesis	GO:0005524//GO:0003723//GO:0008270//GO:0019871//GO:0000166//GO:0046872	ATP binding//RNA binding//zinc ion binding//sodium channel inhibitor activity//nucleotide binding//metal ion binding	GO:0042151	nematocyst	KOG1677	CCCH-type Zn-finger protein
comp24644_c0	126.633	284.489	-1.1677	5.2095e-09	2100	XP_003526412.1	PREDICTED: DEAD-box ATP-dependent RNA helicase 56-like isoform 1 [Glycine max] >gi|356515450|ref|XP_003526413.1| PREDICTED: DEAD-box ATP-dependent RNA helicase 56-like isoform 2 [Glycine max]	--	--	--	--	--	GO:0016787//GO:0004386//GO:0003676//GO:0005524//GO:0003677//GO:0008026	hydrolase activity//helicase activity//nucleic acid binding//ATP binding//DNA binding//ATP-dependent helicase activity	--	--	KOG0329	ATP-dependent RNA helicase
comp12350_c0	80.4548	180.939	-1.1693	9.7832e-06	990	XP_002526938.1	hypothetical protein RCOM_0530890 [Ricinus communis] >gi|223533690|gb|EEF35425.1| hypothetical protein RCOM_0530890 [Ricinus communis]	--	--	--	--	--	--	--	--	--	--	--
comp24464_c0	53.9664	121.991	-1.1766	0.00057746	1834	XP_003525289.1	PREDICTED: uncharacterized oxidoreductase ykwC-like [Glycine max]	--	--	--	GO:0006633//GO:0019521//GO:0015940//GO:0006554//GO:0006098//GO:0006574//GO:0006550//GO:0018874//GO:0006568//GO:0006631//GO:0006552//GO:0055114	fatty acid biosynthetic process//D-gluconate metabolic process//pantothenate biosynthetic process//lysine catabolic process//pentose-phosphate shunt//valine catabolic process//isoleucine catabolic process//benzoate metabolic process//tryptophan metabolic process//fatty acid metabolic process//leucine catabolic process//oxidation-reduction process	GO:0000166//GO:0003857//GO:0016616//GO:0008677//GO:0016491//GO:0050662//GO:0048037//GO:0004616	nucleotide binding//3-hydroxyacyl-CoA dehydrogenase activity//oxidoreductase activity, acting on the CH-OH group of donors, NAD or NADP as acceptor//2-dehydropantoate 2-reductase activity//oxidoreductase activity//coenzyme binding//cofactor binding//phosphogluconate dehydrogenase (decarboxylating) activity	--	--	KOG0409	Predicted dehydrogenase
comp20195_c0	58.1919	131.595	-1.1772	0.00028747	1162	XP_003607496.1	Ethylene-responsive transcription factor [Medicago truncatula] >gi|85068148|gb|ABC69353.1| ethylene-responsive element-binding protein [Medicago truncatula] >gi|355508551|gb|AES89693.1| Ethylene-responsive transcription factor [Medicago truncatula]	--	--	--	GO:0006355//GO:0006351	regulation of transcription, DNA-dependent//transcription, DNA-dependent	GO:0003700	sequence-specific DNA binding transcription factor activity	GO:0005667	transcription factor complex	--	--
comp23835_c0	244.598	553.177	-1.1773	8.3244e-18	1039	XP_003553186.1	PREDICTED: 60S ribosomal protein L10-like [Glycine max]	K02866	RP-L10e, RPL10	large subunit ribosomal protein L10e	GO:0042254//GO:0006412	ribosome biogenesis//translation	GO:0003735	structural constituent of ribosome	GO:0005840	ribosome	KOG0857	60s ribosomal protein L10
comp16501_c0	489.955	1109.02	-1.1786	7.7368e-36	1441	AAK29450.1	histone H1 [Pisum sativum]	K11275	H1_5	histone H1/5	GO:0006334//GO:0009878	nucleosome assembly//nodule morphogenesis	GO:0046872//GO:0003677	metal ion binding//DNA binding	GO:0000786//GO:0005634	nucleosome//nucleus	--	--
comp26965_c0	278.245	629.929	-1.1788	2.5003e-20	2435	AAC08525.1	glucose-6-phosphate/phosphate-translocator precursor [Pisum sativum] >gi|126506772|gb|ABO14803.1| plastid phosphate translocator [Vicia narbonensis]	K15283	SLC35E1	solute carrier family 35, member E1	GO:0055085//GO:0006810//GO:0006629	transmembrane transport//transport//lipid metabolic process	GO:0016627//GO:0005215	oxidoreductase activity, acting on the CH-CH group of donors//transporter activity	GO:0016021//GO:0016020//GO:0005737	integral to membrane//membrane//cytoplasm	KOG1441	Glucose-6-phosphate/phosphate and phosphoenolpyruvate/phosphate antiporter
comp27292_c0	271.413	615.663	-1.1817	5.6821e-20	1812	XP_003553891.1	PREDICTED: succinate dehydrogenase [ubiquinone] iron-sulfur subunit 2, mitochondrial-like [Glycine max]	K00235	SDHB, SDH2	succinate dehydrogenase (ubiquinone) iron-sulfur subunit	GO:0006118	electron transport	GO:0051536//GO:0009055	iron-sulfur cluster binding//electron carrier activity	--	--	KOG3049	Succinate dehydrogenase, Fe-S protein subunit
comp19203_c0	65.9778	149.782	-1.1828	7.0486e-05	1824	XP_003552120.1	PREDICTED: uncharacterized protein LOC100791777 [Glycine max]	--	--	--	--	--	GO:0004867//GO:0008270	serine-type endopeptidase inhibitor activity//zinc ion binding	--	--	KOG1609	Protein involved in mRNA turnover and stability
comp21556_c0	100.933	229.371	-1.1843	1.8328e-07	1227	XP_003591911.1	Monoglyceride lipase [Medicago truncatula] >gi|355480959|gb|AES62162.1| Monoglyceride lipase [Medicago truncatula]	--	--	--	GO:0008152//GO:0006508	metabolic process//proteolysis	GO:0016787//GO:0004177//GO:0008236	hydrolase activity//aminopeptidase activity//serine-type peptidase activity	--	--	KOG1455	Lysophospholipase
comp23000_c0	46.3909	105.608	-1.1868	0.0016095	4275	XP_003538346.1	PREDICTED: uncharacterized protein LOC100777951 [Glycine max]	--	--	--	--	--	GO:0005515	protein binding	--	--	KOG1030	Predicted Ca2+-dependent phospholipid-binding protein
comp17139_c0	1937.1	4425.04	-1.1918	2.4905e-147	1466	XP_003606510.1	Cytosolic ascorbate peroxidase [Medicago truncatula] >gi|355507565|gb|AES88707.1| Cytosolic ascorbate peroxidase [Medicago truncatula] >gi|388493358|gb|AFK34745.1| unknown [Medicago truncatula]	K00434	E1.11.1.11	L-ascorbate peroxidase	GO:0006355//GO:0006979//GO:0055114//GO:0006804	regulation of transcription, DNA-dependent//response to oxidative stress//oxidation-reduction process//peroxidase reaction	GO:0020037//GO:0004601//GO:0003700	heme binding//peroxidase activity//sequence-specific DNA binding transcription factor activity	GO:0005667//GO:0005622//GO:0005576	transcription factor complex//intracellular//extracellular region	--	--
comp20436_c0	208.151	477.589	-1.1981	6.558e-16	928	XP_003519046.1	PREDICTED: uncharacterized protein LOC100817993 [Glycine max]	--	--	--	--	--	--	--	--	--	--	--
comp28225_c0	103.066	238.077	-1.2079	4.5811e-08	2678	XP_003529680.1	PREDICTED: DEAD-box ATP-dependent RNA helicase 21-like [Glycine max]	K12858	DDX23, PRP28	ATP-dependent RNA helicase DDX23/PRP28	--	--	GO:0008026//GO:0003677//GO:0005524//GO:0004386//GO:0003676//GO:0016787	ATP-dependent helicase activity//DNA binding//ATP binding//helicase activity//nucleic acid binding//hydrolase activity	--	--	KOG0333	U5 snRNP-like RNA helicase subunit
comp20081_c0	126.969	294.865	-1.2156	4.0681e-10	1156	AFK40061.1	unknown [Medicago truncatula]	K08912	LHCB1	light-harvesting complex II chlorophyll a/b binding protein 1	--	--	--	--	--	--	--	--
comp23342_c0	52.7737	122.668	-1.2169	0.00029609	1647	XP_003601862.1	Short-chain dehydrogenase/reductase [Medicago truncatula] >gi|355490910|gb|AES72113.1| Short-chain dehydrogenase/reductase [Medicago truncatula]	K10251	KAR	beta-keto reductase	GO:0055114//GO:0008152	oxidation-reduction process//metabolic process	GO:0016491//GO:0000166	oxidoreductase activity//nucleotide binding	--	--	KOG1014	17 beta-hydroxysteroid dehydrogenase type 3, HSD17B3
comp24095_c0	657.568	1533.35	-1.2215	2.7866e-53	3057	XP_003531272.1	PREDICTED: uncharacterized protein LOC100819200 isoform 1 [Glycine max]	--	--	--	--	--	--	--	--	--	KOG1901	Uncharacterized high-glucose-regulated protein
comp17698_c0	74.4369	175.581	-1.238	3.0243e-06	949	--	--	--	--	--	GO:0007165	signal transduction	GO:0004872	receptor activity	GO:0016021	integral to membrane	--	--
comp21792_c0	153.529	362.955	-1.2413	5.907e-13	1628	XP_003555713.1	PREDICTED: probable voltage-gated potassium channel subunit beta-like [Glycine max]	--	--	--	--	--	--	--	--	--	KOG1575	Voltage-gated shaker-like K+ channel, subunit beta/KCNAB
comp22537_c0	52.0685	123.303	-1.2437	0.00018906	2443	XP_003520027.1	PREDICTED: sulfate transporter 4.1, chloroplastic-like [Glycine max]	--	--	--	GO:0055085//GO:0008272	transmembrane transport//sulfate transport	GO:0015116//GO:0008271	sulfate transmembrane transporter activity//secondary active sulfate transmembrane transporter activity	GO:0016021	integral to membrane	KOG0236	Sulfate/bicarbonate/oxalate exchanger SAT-1 and related transporters (SLC26 family)
comp19301_c0	50.5681	120.265	-1.2499	0.00021775	1316	--	--	--	--	--	GO:0006952	defense response	GO:0004222	metalloendopeptidase activity	--	--	--	--
comp21632_c0	54.9376	130.731	-1.2507	9.2226e-05	1621	ACJ84406.1	unknown [Medicago truncatula]	--	--	--	--	--	--	--	--	--	KOG2970	Predicted membrane protein
comp20637_c0	53.893	128.377	-1.2522	0.00010911	1499	XP_003614631.1	hypothetical protein MTR_5g056480 [Medicago truncatula] >gi|355515966|gb|AES97589.1| hypothetical protein MTR_5g056480 [Medicago truncatula]	--	--	--	GO:0006355//GO:0006352	regulation of transcription, DNA-dependent//DNA-dependent transcription, initiation	GO:0003677//GO:0016987//GO:0003700	DNA binding//sigma factor activity//sequence-specific DNA binding transcription factor activity	GO:0005667	transcription factor complex	--	--
comp31097_c0	362.394	865.744	-1.2564	9.1915e-32	3717	XP_003596988.1	Aconitate hydratase [Medicago truncatula] >gi|355486036|gb|AES67239.1| Aconitate hydratase [Medicago truncatula]	K01681	ACO, acnA	aconitate hydratase 1	GO:0008152	metabolic process	GO:0016746//GO:0051539	transferase activity, transferring acyl groups//4 iron, 4 sulfur cluster binding	--	--	KOG0452	RNA-binding translational regulator IRP (aconitase superfamily)
comp31866_c0	227.975	547.542	-1.2641	2.633e-20	1628	CAR98204.1	formate dehydrogenase [Lotus japonicus]	K00122	FDH	formate dehydrogenase	GO:0008152//GO:0055114//GO:0015947//GO:0015942//GO:0006098//GO:0046487//GO:0019521	metabolic process//oxidation-reduction process//methane metabolic process//formate metabolic process//pentose-phosphate shunt//glyoxylate metabolic process//D-gluconate metabolic process	GO:0016616//GO:0048037//GO:0004616//GO:0008863//GO:0051287	oxidoreductase activity, acting on the CH-OH group of donors, NAD or NADP as acceptor//cofactor binding//phosphogluconate dehydrogenase (decarboxylating) activity//formate dehydrogenase (NAD+) activity//NAD binding	GO:0009326	formate dehydrogenase complex	KOG0069	Glyoxylate/hydroxypyruvate reductase (D-isomer-specific 2-hydroxy acid dehydrogenase superfamily)
comp19619_c0	36.821	89.6714	-1.2841	0.0016998	3320	XP_003603307.1	Chaperone protein clpB [Medicago truncatula] >gi|355492355|gb|AES73558.1| Chaperone protein clpB [Medicago truncatula]	K03695	clpB	ATP-dependent Clp protease ATP-binding subunit ClpB	GO:0006576//GO:0015979//GO:0006310//GO:0009408//GO:0015995//GO:0006308//GO:0006281//GO:0006810//GO:0051085//GO:0006355//GO:0019538//GO:0006614//GO:0016485//GO:0015994	cellular biogenic amine metabolic process//photosynthesis//DNA recombination//response to heat//chlorophyll biosynthetic process//DNA catabolic process//DNA repair//transport//chaperone mediated protein folding requiring cofactor//regulation of transcription, DNA-dependent//protein metabolic process//SRP-dependent cotranslational protein targeting to membrane//protein processing//chlorophyll meta…	GO:0003924//GO:0009378//GO:0005524//GO:0003677//GO:0008134//GO:0017111//GO:0003723//GO:0003678//GO:0016787//GO:0008855//GO:0003724//GO:0016301//GO:0016887//GO:0016851//GO:0005525	GTPase activity//four-way junction helicase activity//ATP binding//DNA binding//transcription factor binding//nucleoside-triphosphatase activity//RNA binding//DNA helicase activity//hydrolase activity//exodeoxyribonuclease VII activity//RNA helicase activity//kinase activity//ATPase activity//magnesium chelatase activity//GTP binding	GO:0005667//GO:0005657//GO:0010007//GO:0009379//GO:0005737//GO:0009318	transcription factor complex//replication fork//magnesium chelatase complex//Holliday junction helicase complex//cytoplasm//exodeoxyribonuclease VII complex	KOG1051	Chaperone HSP104 and related ATP-dependent Clp proteases
comp25218_c0	36.0449	87.8554	-1.2853	0.0019595	1111	XP_003603577.1	hypothetical protein MTR_3g109290 [Medicago truncatula] >gi|355492625|gb|AES73828.1| hypothetical protein MTR_3g109290 [Medicago truncatula]	--	--	--	--	--	--	--	--	--	KOG3245	Uncharacterized conserved protein
comp26187_c0	77.4163	189.619	-1.2924	2.4699e-07	2134	XP_003625953.1	hypothetical protein MTR_7g109360 [Medicago truncatula] >gi|355500968|gb|AES82171.1| hypothetical protein MTR_7g109360 [Medicago truncatula]	--	--	--	GO:0006508	proteolysis	GO:0005515//GO:0031072//GO:0008234	protein binding//heat shock protein binding//cysteine-type peptidase activity	--	--	KOG0550	Molecular chaperone (DnaJ superfamily)
comp18596_c0	33.6248	82.3947	-1.293	0.0028793	1339	XP_003543371.1	PREDICTED: uncharacterized protein LOC100801024 [Glycine max]	--	--	--	GO:0006464//GO:0006352//GO:0019074//GO:0006270//GO:0006355	cellular protein modification process//DNA-dependent transcription, initiation//viral RNA genome packaging//DNA replication initiation//regulation of transcription, DNA-dependent	GO:0003677//GO:0003700//GO:0016151//GO:0008270//GO:0016987	DNA binding//sequence-specific DNA binding transcription factor activity//nickel cation binding//zinc ion binding//sigma factor activity	GO:0032040//GO:0005622//GO:0005667//GO:0019013	small-subunit processome//intracellular//transcription factor complex//viral nucleocapsid	--	--
comp18758_c0	50.122	123.022	-1.2954	8.4558e-05	993	--	--	--	--	--	GO:0006367	transcription initiation from RNA polymerase II promoter	--	--	GO:0005672	transcription factor TFIIA complex	--	--
comp9949_c0	45.9858	112.911	-1.2959	0.00020325	2235	XP_003593234.1	2-oxoglutarate/malate translocator [Medicago truncatula] >gi|355482282|gb|AES63485.1| 2-oxoglutarate/malate translocator [Medicago truncatula]	--	--	--	GO:0006508//GO:0006814//GO:0055085//GO:0006810	proteolysis//sodium ion transport//transmembrane transport//transport	GO:0005215//GO:0004222//GO:0008270	transporter activity//metalloendopeptidase activity//zinc ion binding	GO:0016020//GO:0005576	membrane//extracellular region	--	--
comp21873_c0	46.5535	114.448	-1.2977	0.00017341	2832	XP_003624906.1	Transcription factor bZIP37 [Medicago truncatula] >gi|124361217|gb|ABN09189.1| cAMP response element binding (CREB) protein [Medicago truncatula] >gi|355499921|gb|AES81124.1| Transcription factor bZIP37 [Medicago truncatula]	--	--	--	GO:0006355	regulation of transcription, DNA-dependent	GO:0003700//GO:0003677//GO:0045502//GO:0043565//GO:0008134//GO:0042803	sequence-specific DNA binding transcription factor activity//DNA binding//dynein binding//sequence-specific DNA binding//transcription factor binding//protein homodimerization activity	GO:0030286//GO:0005634//GO:0005667	dynein complex//nucleus//transcription factor complex	KOG1414	Transcriptional activator FOSB/c-Fos and related bZIP transcription factors
comp24767_c0	61.7199	151.756	-1.298	6.4224e-06	1896	XP_003630905.1	Endo-beta-1 4-glucanase [Medicago truncatula] >gi|355524927|gb|AET05381.1| Endo-beta-1 4-glucanase [Medicago truncatula]	--	--	--	GO:0005975	carbohydrate metabolic process	GO:0004553	hydrolase activity, hydrolyzing O-glycosyl compounds	--	--	--	--
comp12953_c0	212.607	523.875	-1.301	1.509e-20	1579	XP_003610076.1	Peroxidase [Medicago truncatula] >gi|355511131|gb|AES92273.1| Peroxidase [Medicago truncatula] >gi|388523127|gb|AFK49625.1| unknown [Medicago truncatula]	K00430	E1.11.1.7	peroxidase	GO:0055114//GO:0006804//GO:0006979	oxidation-reduction process//peroxidase reaction//response to oxidative stress	GO:0020037//GO:0004601//GO:0046872	heme binding//peroxidase activity//metal ion binding	--	--	--	--
comp27148_c0	219.989	542.454	-1.3021	2.6372e-21	2195	XP_003599555.1	2-succinylbenzoate-CoA ligase [Medicago truncatula] >gi|355488603|gb|AES69806.1| 2-succinylbenzoate-CoA ligase [Medicago truncatula]	--	--	--	GO:0008152	metabolic process	GO:0016874//GO:0003824	ligase activity//catalytic activity	--	--	KOG1176	Acyl-CoA synthetase
comp28950_c0	113.868	280.833	-1.3023	5.0631e-11	1884	XP_003610187.1	CONSTANS-like zinc finger protein [Medicago truncatula] >gi|355511242|gb|AES92384.1| CONSTANS-like zinc finger protein [Medicago truncatula]	--	--	--	GO:0000154//GO:0006396	rRNA modification//RNA processing	GO:0016433//GO:0008270//GO:0005515	rRNA (adenine) methyltransferase activity//zinc ion binding//protein binding	GO:0005634//GO:0005622	nucleus//intracellular	--	--
comp24460_c0	94.6317	233.916	-1.3056	3.0559e-09	1432	XP_002326478.1	predicted protein [Populus trichocarpa] >gi|222833800|gb|EEE72277.1| predicted protein [Populus trichocarpa]	--	--	--	GO:0006983//GO:0043069//GO:0009414//GO:0000038	ER overload response//negative regulation of programmed cell death//response to water deprivation//very long-chain fatty acid metabolic process	--	--	GO:0005783//GO:0005635//GO:0016021	endoplasmic reticulum//nuclear envelope//integral to membrane	KOG1629	Bax-mediated apoptosis inhibitor TEGT/BI-1
comp21708_c0	194.265	480.759	-1.3073	4.9387e-19	1358	NP_001236263.1	uncharacterized protein LOC100499804 [Glycine max] >gi|255626769|gb|ACU13729.1| unknown [Glycine max]	K02978	RP-S27e, RPS27	small subunit ribosomal protein S27e	GO:0006412//GO:0042254	translation//ribosome biogenesis	GO:0008270//GO:0046872//GO:0003735	zinc ion binding//metal ion binding//structural constituent of ribosome	GO:0005840//GO:0005622	ribosome//intracellular	KOG1779	40s ribosomal protein S27
comp21465_c0	44.3909	110.047	-1.3098	0.00021386	1271	XP_003553006.1	PREDICTED: 50S ribosomal protein L19, chloroplastic-like [Glycine max]	--	--	--	GO:0042254//GO:0006412//GO:0006754//GO:0006200	ribosome biogenesis//translation//ATP biosynthetic process//ATP catabolic process	GO:0005524//GO:0003735//GO:0016887	ATP binding//structural constituent of ribosome//ATPase activity	GO:0005840//GO:0000275//GO:0005622	ribosome//mitochondrial proton-transporting ATP synthase complex, catalytic core F(1)//intracellular	KOG1698	Mitochondrial/chloroplast ribosomal protein L19
comp16345_c0	75.913	188.235	-1.3101	1.786e-07	725	XP_003542379.1	PREDICTED: uncharacterized protein LOC100808463 [Glycine max]	--	--	--	--	--	--	--	--	--	--	--
comp17059_c0	184.452	458.988	-1.3152	2.2115e-18	887	XP_002279878.1	PREDICTED: ubiquitin-40S ribosomal protein S27a isoform 1 [Vitis vinifera] >gi|359480213|ref|XP_003632417.1| PREDICTED: ubiquitin-40S ribosomal protein S27a isoform 2 [Vitis vinifera] >gi|147767872|emb|CAN71283.1| hypothetical protein VITISV_027093 [Vitis vinifera] >gi|147834215|emb|CAN70884.1| hypothetical protein VITISV_029192 [Vitis vinifera]	K02977	RP-S27Ae, RPS27A	small subunit ribosomal protein S27Ae	GO:0006412//GO:0042254	translation//ribosome biogenesis	GO:0003735	structural constituent of ribosome	GO:0005622//GO:0005840	intracellular//ribosome	KOG0004	Ubiquitin/40S ribosomal protein S27a fusion
comp31578_c0	68.8513	172.728	-1.3269	4.9597e-07	543	--	--	--	--	--	--	--	--	--	--	--	--	--
comp28931_c0	226.354	571.203	-1.3354	1.4322e-23	2161	XP_003612580.1	Alternative oxidase [Medicago truncatula] >gi|355513915|gb|AES95538.1| Alternative oxidase [Medicago truncatula]	--	--	--	GO:0006744//GO:0006118//GO:0007585//GO:0055114//GO:0022900	ubiquinone biosynthetic process//electron transport//respiratory gaseous exchange//oxidation-reduction process//electron transport chain	GO:0009916//GO:0046872	alternative oxidase activity//metal ion binding	GO:0016021//GO:0070469	integral to membrane//respiratory chain	--	--
comp30527_c0	51.9469	132.202	-1.3476	1.5229e-05	2643	AAQ84169.1	1-deoxy-D-xylulose 5-phosphate synthase [Pueraria montana var. lobata]	K01662	dxs	1-deoxy-D-xylulose-5-phosphate synthase	GO:0016114//GO:0008152//GO:0006694	terpenoid biosynthetic process//metabolic process//steroid biosynthetic process	GO:0016624//GO:0030976//GO:0008661//GO:0003824	oxidoreductase activity, acting on the aldehyde or oxo group of donors, disulfide as acceptor//thiamine pyrophosphate binding//1-deoxy-D-xylulose-5-phosphate synthase activity//catalytic activity	--	--	KOG0523	Transketolase
comp29804_c0	385.823	984.479	-1.3514	1.3196e-41	2000	ABC55421.1	myo-inositol-1-phosphate synthase [Glycine max]	K01858	E5.5.1.4, INO1	myo-inositol-1-phosphate synthase	GO:0008654//GO:0006021//GO:0019872	phospholipid biosynthetic process//inositol biosynthetic process//streptomycin biosynthetic process	GO:0004512//GO:0000166	inositol-3-phosphate synthase activity//nucleotide binding	--	--	KOG0693	Myo-inositol-1-phosphate synthase
comp24486_c1	60.8443	156.012	-1.3585	1.1976e-06	1185	XP_003610521.1	Ribosomal RNA processing protein-like protein [Medicago truncatula] >gi|355511576|gb|AES92718.1| Ribosomal RNA processing protein-like protein [Medicago truncatula]	K14849	RRP1	ribosomal RNA-processing protein 1	GO:0007131//GO:0006364	reciprocal meiotic recombination//rRNA processing	--	--	GO:0000794//GO:0030688	condensed nuclear chromosome//preribosome, small subunit precursor	KOG3911	Nucleolar protein NOP52/RRP1
comp18770_c0	33.9828	87.6322	-1.3667	0.00079218	2013	XP_003556716.1	PREDICTED: uncharacterized protein LOC100791310 [Glycine max]	--	--	--	--	--	--	--	--	--	--	--
comp28893_c0	53.1784	137.31	-1.3685	6.3289e-06	1963	XP_003589112.1	hypothetical protein MTR_1g018610 [Medicago truncatula] >gi|355478160|gb|AES59363.1| hypothetical protein MTR_1g018610 [Medicago truncatula]	--	--	--	GO:0044237	cellular metabolic process	GO:0050662//GO:0003824//GO:0000166	coenzyme binding//catalytic activity//nucleotide binding	--	--	--	--
comp21651_c0	55.324	143.397	-1.374	3.0784e-06	1262	XP_003532141.1	PREDICTED: uncharacterized protein LOC100794169 [Glycine max]	--	--	--	--	--	--	--	--	--	--	--
comp22377_c0	328.759	853.565	-1.3765	2.3884e-37	2465	XP_003519474.1	PREDICTED: 3-hydroxy-3-methylglutaryl-coenzyme A reductase 1-like [Glycine max]	K00021	E1.1.1.34	hydroxymethylglutaryl-CoA reductase (NADPH)	GO:0006694//GO:0008299//GO:0055114//GO:0005982//GO:0005985//GO:0015936//GO:0005986	steroid biosynthetic process//isoprenoid biosynthetic process//oxidation-reduction process//starch metabolic process//sucrose metabolic process//coenzyme A metabolic process//sucrose biosynthetic process	GO:0050661//GO:0050307//GO:0050662//GO:0004420	NADP binding//sucrose-phosphate phosphatase activity//coenzyme binding//hydroxymethylglutaryl-CoA reductase (NADPH) activity	GO:0016021	integral to membrane	KOG2480	3-hydroxy-3-methylglutaryl-CoA (HMG-CoA) reductase
comp12704_c0	109.205	284.072	-1.3792	1.9666e-12	2144	XP_003555373.1	PREDICTED: zinc finger CCCH domain-containing protein 40-like [Glycine max]	K12872	RBM22, SLT11	pre-mRNA-splicing factor RBM22/SLT11	--	--	GO:0008270//GO:0046872//GO:0000166//GO:0003676//GO:0016881//GO:0003723	zinc ion binding//metal ion binding//nucleotide binding//nucleic acid binding//acid-amino acid ligase activity//RNA binding	--	--	KOG0153	Predicted RNA-binding protein (RRM superfamily)
comp30112_c1	70.4787	184.152	-1.3856	3.8583e-08	3771	XP_003539505.1	PREDICTED: uncharacterized protein LOC100800982 isoform 1 [Glycine max] >gi|356542094|ref|XP_003539506.1| PREDICTED: uncharacterized protein LOC100800982 isoform 2 [Glycine max]	K13095	SF1	splicing factor 1	--	--	GO:0003676//GO:0003723//GO:0008270//GO:0000166	nucleic acid binding//RNA binding//zinc ion binding//nucleotide binding	--	--	KOG0119	Splicing factor 1/branch point binding protein (RRM superfamily)
comp27758_c0	31.2464	82.1517	-1.3946	0.00098959	1124	XP_003531854.1	PREDICTED: uncharacterized protein LOC100818300 [Glycine max]	K12741	HNRNPA1_3	heterogeneous nuclear ribonucleoprotein A1/A3	--	--	GO:0000166//GO:0003676	nucleotide binding//nucleic acid binding	--	--	KOG0118	FOG: RRM domain
comp25499_c0	77.1701	202.995	-1.3953	4.2533e-09	4173	XP_003549735.1	PREDICTED: probable sucrose-phosphate synthase-like [Glycine max]	K00696	E2.4.1.14	sucrose-phosphate synthase	GO:0009058//GO:0008152//GO:0005982//GO:0005985	biosynthetic process//metabolic process//starch metabolic process//sucrose metabolic process	GO:0016829//GO:0046524	lyase activity//sucrose-phosphate synthase activity	--	--	--	--
comp19686_c0	34.9585	92.2186	-1.3994	0.00034095	2341	XP_003609485.1	hypothetical protein MTR_4g116210 [Medicago truncatula] >gi|355510540|gb|AES91682.1| hypothetical protein MTR_4g116210 [Medicago truncatula]	--	--	--	GO:0055085	transmembrane transport	--	--	GO:0016021	integral to membrane	--	--
comp26608_c0	112.672	297.956	-1.403	1.8554e-13	1060	ACJ46652.1	intrinsically disordered protein 1 [Lotus japonicus]	--	--	--	GO:0006950	response to stress	--	--	--	--	--	--
comp17844_c0	329.086	876.861	-1.4139	2.4291e-40	545	NP_001240046.1	uncharacterized protein LOC100782924 [Glycine max] >gi|255647735|gb|ACU24328.1| unknown [Glycine max]	K00134	GAPDH, gapA	glyceraldehyde 3-phosphate dehydrogenase	GO:0042811//GO:0006006//GO:0009085//GO:0009089//GO:0007218//GO:0055114	pheromone biosynthetic process//glucose metabolic process//lysine biosynthetic process//lysine biosynthetic process via diaminopimelate//neuropeptide signaling pathway//oxidation-reduction process	GO:0051287//GO:0008839//GO:0005184//GO:0048037//GO:0016616//GO:0050661//GO:0016620	NAD binding//4-hydroxy-tetrahydrodipicolinate reductase//neuropeptide hormone activity//cofactor binding//oxidoreductase activity, acting on the CH-OH group of donors, NAD or NADP as acceptor//NADP binding//oxidoreductase activity, acting on the aldehyde or oxo group of donors, NAD or NADP as acceptor	--	--	KOG0657	Glyceraldehyde 3-phosphate dehydrogenase
comp26699_c0	42.2311	112.555	-1.4143	3.5743e-05	2652	XP_003552549.1	PREDICTED: cyclic nucleotide-gated ion channel 2-like [Glycine max]	K05391	CNGF	cyclic nucleotide gated channel, other eukaryote	GO:0006811//GO:0055085	ion transport//transmembrane transport	GO:0005198//GO:0005216//GO:0005515	structural molecule activity//ion channel activity//protein binding	GO:0019031//GO:0016020	viral envelope//membrane	KOG0498	K+-channel ERG and related proteins, contain PAS/PAC sensor domain
comp21672_c0	379.968	1016.42	-1.4195	3.9749e-47	1947	XP_003546156.1	PREDICTED: 5'-adenylylsulfate reductase 3, chloroplastic-like [Glycine max]	--	--	--	GO:0055114//GO:0008152//GO:0019419//GO:0045454//GO:0006355	oxidation-reduction process//metabolic process//sulfate reduction//cell redox homeostasis//regulation of transcription, DNA-dependent	GO:0046914//GO:0046983//GO:0016209//GO:0016491//GO:0003824//GO:0016671	transition metal ion binding//protein dimerization activity//antioxidant activity//oxidoreductase activity//catalytic activity//oxidoreductase activity, acting on a sulfur group of donors, disulfide as acceptor	--	--	KOG0189	Phosphoadenosine phosphosulfate reductase
comp21913_c0	34.9512	93.9325	-1.4263	0.00020867	1178	XP_003626611.1	hypothetical protein MTR_7g118270 [Medicago truncatula] >gi|87240855|gb|ABD32713.1| Harpin-induced 1 [Medicago truncatula] >gi|355501626|gb|AES82829.1| hypothetical protein MTR_7g118270 [Medicago truncatula]	--	--	--	GO:0006355//GO:0007010	regulation of transcription, DNA-dependent//cytoskeleton organization	GO:0003779	actin binding	--	--	--	--
comp12933_c0	27.1701	73.393	-1.4336	0.0016005	1185	ACU23606.1	unknown [Glycine max]	--	--	--	--	--	GO:0005515	protein binding	GO:0005737	cytoplasm	--	--
comp29923_c0	236.74	640.378	-1.4356	2.8423e-30	2874	XP_003540198.1	PREDICTED: ABC transporter F family member 1-like isoform 1 [Glycine max] >gi|356543502|ref|XP_003540199.1| PREDICTED: ABC transporter F family member 1-like isoform 2 [Glycine max]	K06185	ABCF2	ATP-binding cassette, subfamily F, member 2	GO:0006576//GO:0007264//GO:0006200//GO:0022900	cellular biogenic amine metabolic process//small GTPase mediated signal transduction//ATP catabolic process//electron transport chain	GO:0005524//GO:0003723//GO:0003924//GO:0016301//GO:0016887//GO:0043531//GO:0003724//GO:0005525	ATP binding//RNA binding//GTPase activity//kinase activity//ATPase activity//ADP binding//RNA helicase activity//GTP binding	GO:0005747//GO:0005622//GO:0005739	mitochondrial respiratory chain complex I//intracellular//mitochondrion	KOG0927	Predicted transporter (ABC superfamily)
comp28356_c0	217.771	590.393	-1.4389	4.9519e-28	2101	BAF49306.1	putative acyltransferase [Clitoria ternatea]	K13065	E2.3.1.133, HCT	shikimate O-hydroxycinnamoyltransferase	--	--	GO:0016747	transferase activity, transferring acyl groups other than amino-acyl groups	--	--	--	--
comp12359_c0	226.633	616.13	-1.4429	2.1019e-29	1508	AFK46248.1	unknown [Lotus japonicus]	--	--	--	--	--	--	--	--	--	--	--
comp12509_c0	248.908	689.762	-1.4705	4.2695e-34	1073	AFK45662.1	unknown [Lotus japonicus]	--	--	--	--	--	GO:0005515	protein binding	--	--	--	--
comp11835_c0	299.845	834.516	-1.4767	1.3687e-41	2032	AAB99757.1	malate dehydrogenase precursor [Medicago sativa]	--	--	--	GO:0055114//GO:0006694//GO:0046487//GO:0006108//GO:0019643//GO:0044262//GO:0009085//GO:0008207//GO:0008210//GO:0008209//GO:0009089//GO:0006090	oxidation-reduction process//steroid biosynthetic process//glyoxylate metabolic process//malate metabolic process//reductive tricarboxylic acid cycle//cellular carbohydrate metabolic process//lysine biosynthetic process//C21-steroid hormone metabolic process//estrogen metabolic process//androgen metabolic process//lysine biosynthetic process via diaminopimelate//pyruvate metabolic process	GO:0008839//GO:0016491//GO:0030060//GO:0051287//GO:0003854//GO:0016620//GO:0016616//GO:0000166	4-hydroxy-tetrahydrodipicolinate reductase//oxidoreductase activity//L-malate dehydrogenase activity//NAD binding//3-beta-hydroxy-delta5-steroid dehydrogenase activity//oxidoreductase activity, acting on the aldehyde or oxo group of donors, NAD or NADP as acceptor//oxidoreductase activity, acting on the CH-OH group of donors, NAD or NADP as acceptor//nucleotide binding	--	--	KOG1494	NAD-dependent malate dehydrogenase
comp21719_c0	306.409	859.516	-1.4881	1.9563e-43	1356	XP_003600771.1	2-nitropropane dioxygenase-like protein [Medicago truncatula] >gi|355489819|gb|AES71022.1| 2-nitropropane dioxygenase-like protein [Medicago truncatula]	--	--	--	GO:0006071//GO:0006807//GO:0000105//GO:0009228//GO:0046486//GO:0055114//GO:0019295//GO:0008152//GO:0009395//GO:0008033	glycerol metabolic process//nitrogen compound metabolic process//histidine biosynthetic process//thiamine biosynthetic process//glycerolipid metabolic process//oxidation-reduction process//coenzyme M biosynthetic process//metabolic process//phospholipid catabolic process//tRNA processing	GO:0016491//GO:0008889//GO:0003824//GO:0017150//GO:0050660//GO:0016829//GO:0016702//GO:0036355//GO:0018580	oxidoreductase activity//glycerophosphodiester phosphodiesterase activity//catalytic activity//tRNA dihydrouridine synthase activity//flavin adenine dinucleotide binding//lyase activity//oxidoreductase activity, acting on single donors with incorporation of molecular oxygen, incorporation of two atoms of oxygen//2-iminoacetate synthase activity//nitronate monooxygenase activity	--	--	--	--
comp17844_c1	80.0087	226.179	-1.4992	1.5246e-11	328	AFQ36197.1	glyceraldehyde-3-phosphate dehydrogenase, partial [Tradescantia pallida]	--	--	--	GO:0055114	oxidation-reduction process	GO:0016620	oxidoreductase activity, acting on the aldehyde or oxo group of donors, NAD or NADP as acceptor	--	--	KOG0657	Glyceraldehyde 3-phosphate dehydrogenase
comp31831_c0	26.7565	75.785	-1.502	0.00062338	677	--	--	--	--	--	GO:0015979	photosynthesis	--	--	GO:0009523//GO:0016020//GO:0009539	photosystem II//membrane//photosystem II reaction center	--	--
comp29965_c0	47.3722	134.506	-1.5056	6.3023e-07	2200	XP_003533841.1	PREDICTED: probable inositol transporter 2-like isoform 1 [Glycine max]	K08150	SLC2A13, ITR	MFS transporter, SP family, solute carrier family 2 (myo-inositol transporter), member 13	GO:0055085	transmembrane transport	GO:0022857	transmembrane transporter activity	GO:0016021	integral to membrane	KOG0254	Predicted transporter (major facilitator superfamily)
comp20487_c0	22.5874	64.139	-1.5057	0.0022421	1187	XP_003522528.1	PREDICTED: uncharacterized protein LOC100800972 [Glycine max]	--	--	--	--	--	--	--	--	--	--	--
comp29801_c0	298.419	847.652	-1.5061	8.8398e-44	7606	Q03460.1	RecName: Full=Glutamate synthase [NADH], amyloplastic; AltName: Full=NADH-GOGAT; Flags: Precursor >gi|166412|gb|AAB46617.1| NADH-glutamate synthase [Medicago sativa]	K00264	GLT1	glutamate synthase (NADPH/NADH)	GO:0006779//GO:0019354//GO:0097054//GO:0008033//GO:0046168//GO:0006807//GO:0006118//GO:0055114//GO:0008152//GO:0006537//GO:0006541	porphyrin-containing compound biosynthetic process//siroheme biosynthetic process//L-glutamate biosynthetic process//tRNA processing//glycerol-3-phosphate catabolic process//nitrogen compound metabolic process//electron transport//oxidation-reduction process//metabolic process//glutamate biosynthetic process//glutamine metabolic process	GO:0050660//GO:0016638//GO:0016616//GO:0050661//GO:0051538//GO:0005506//GO:0010181//GO:0051287//GO:0016491//GO:0016040//GO:0043115//GO:0015930//GO:0048037//GO:0004499	flavin adenine dinucleotide binding//oxidoreductase activity, acting on the CH-NH2 group of donors//oxidoreductase activity, acting on the CH-OH group of donors, NAD or NADP as acceptor//NADP binding//3 iron, 4 sulfur cluster binding//iron ion binding//FMN binding//NAD binding//oxidoreductase activity//glutamate synthase (NADH) activity//precorrin-2 dehydrogenase activity//glutamate synthase acti…	GO:0005737//GO:0009501	cytoplasm//amyloplast	KOG0399	Glutamate synthase
comp21150_c0	99.3767	282.907	-1.5093	1.2877e-14	2065	XP_003621003.1	hypothetical protein MTR_7g005910 [Medicago truncatula] >gi|124365541|gb|ABN09775.1| General substrate transporter [Medicago truncatula] >gi|355496018|gb|AES77221.1| hypothetical protein MTR_7g005910 [Medicago truncatula]	K08150	SLC2A13, ITR	MFS transporter, SP family, solute carrier family 2 (myo-inositol transporter), member 13	GO:0055085	transmembrane transport	GO:0022857//GO:0022891	transmembrane transporter activity//substrate-specific transmembrane transporter activity	GO:0016021	integral to membrane	KOG0254	Predicted transporter (major facilitator superfamily)
comp12961_c0	54.7089	156.48	-1.5161	3.6994e-08	594	XP_003613355.1	hypothetical protein MTR_5g035610 [Medicago truncatula] >gi|355514690|gb|AES96313.1| hypothetical protein MTR_5g035610 [Medicago truncatula]	--	--	--	--	--	--	--	--	--	--	--
comp21146_c2	24.43	70.043	-1.5196	0.0010088	691	XP_003602038.1	NAC domain protein [Medicago truncatula] >gi|355491086|gb|AES72289.1| NAC domain protein [Medicago truncatula]	--	--	--	GO:0006355	regulation of transcription, DNA-dependent	GO:0003677	DNA binding	--	--	--	--
comp20288_c0	19.5804	56.5734	-1.5307	0.0044204	2097	XP_003611556.1	Galactomannan galactosyltransferase [Medicago truncatula] >gi|355512891|gb|AES94514.1| Galactomannan galactosyltransferase [Medicago truncatula]	--	--	--	--	--	GO:0016758	transferase activity, transferring hexosyl groups	GO:0016021	integral to membrane	--	--
comp23097_c0	27.0919	78.3619	-1.5323	0.00033279	1670	XP_002306237.1	predicted protein [Populus trichocarpa] >gi|222855686|gb|EEE93233.1| predicted protein [Populus trichocarpa]	--	--	--	GO:0018874//GO:0006550//GO:0006813//GO:0006552//GO:0055114//GO:0006568//GO:0006631//GO:0006574//GO:0046487//GO:0008033//GO:0006554//GO:0019354//GO:0006633//GO:0015940//GO:0009396//GO:0006779	benzoate metabolic process//isoleucine catabolic process//potassium ion transport//leucine catabolic process//oxidation-reduction process//tryptophan metabolic process//fatty acid metabolic process//valine catabolic process//glyoxylate metabolic process//tRNA processing//lysine catabolic process//siroheme biosynthetic process//fatty acid biosynthetic process//pantothenate biosynthetic process//fo…	GO:0043115//GO:0016491//GO:0051287//GO:0016616//GO:0003857//GO:0004488//GO:0008677//GO:0003824//GO:0050660	precorrin-2 dehydrogenase activity//oxidoreductase activity//NAD binding//oxidoreductase activity, acting on the CH-OH group of donors, NAD or NADP as acceptor//3-hydroxyacyl-CoA dehydrogenase activity//methylenetetrahydrofolate dehydrogenase (NADP+) activity//2-dehydropantoate 2-reductase activity//catalytic activity//flavin adenine dinucleotide binding	--	--	KOG2852	Possible oxidoreductase
comp16894_c0	73.561	212.853	-1.5328	2.608e-11	1337	AFK41923.1	unknown [Lotus japonicus]	--	--	--	--	--	--	--	--	--	--	--
comp19834_c0	24.941	72.2098	-1.5337	0.00068384	272	ACJ86045.1	unknown [Medicago truncatula]	K00799	GST, gst	glutathione S-transferase	GO:0006803//GO:0006749//GO:0008152	glutathione conjugation reaction//glutathione metabolic process//metabolic process	GO:0004364	glutathione transferase activity	GO:0005737	cytoplasm	--	--
comp19387_c0	249.292	725.482	-1.5411	4.794e-39	1238	ABG90381.2	glutathione S-transferase [Caragana korshinskii]	K00799	GST, gst	glutathione S-transferase	GO:0006749//GO:0015979//GO:0006803	glutathione metabolic process//photosynthesis//glutathione conjugation reaction	GO:0004364//GO:0005515	glutathione transferase activity//protein binding	--	--	KOG0406	Glutathione S-transferase
comp24123_c0	55.676	162.48	-1.5451	9.0151e-09	2194	XP_003548157.1	PREDICTED: heat shock protein 83-like [Glycine max]	--	--	--	GO:0006457//GO:0006950	protein folding//response to stress	GO:0005524//GO:0051082	ATP binding//unfolded protein binding	--	--	KOG0019	Molecular chaperone (HSP90 family)
comp28824_c0	73.2783	216.466	-1.5627	6.7279e-12	2350	XP_003526587.1	PREDICTED: ethylene-responsive transcription factor RAP2-4-like [Glycine max]	K09286	EREBP	EREBP-like factor	GO:0006355//GO:0006265	regulation of transcription, DNA-dependent//DNA topological change	GO:0005524//GO:0003916//GO:0003677//GO:0003700	ATP binding//DNA topoisomerase activity//DNA binding//sequence-specific DNA binding transcription factor activity	GO:0005667//GO:0005694	transcription factor complex//chromosome	--	--
comp21146_c1	18.2722	54.1318	-1.5668	0.0044941	344	ACS94038.1	NAC family transcription factor 5 [Cicer arietinum]	--	--	--	GO:0006355	regulation of transcription, DNA-dependent	GO:0003677	DNA binding	--	--	--	--
comp20840_c0	31.0319	92.3356	-1.5731	3.7873e-05	1829	XP_003539447.1	PREDICTED: uncharacterized protein LOC100808085 [Glycine max]	--	--	--	--	--	--	--	--	--	--	--
comp25905_c0	238.278	710.401	-1.576	9.0094e-40	1087	ACF74297.1	gibberellin-regulated protein [Arachis hypogaea]	--	--	--	--	--	--	--	--	--	--	--
comp24953_c0	24.4933	73.1372	-1.5782	0.00038917	1045	XP_003610195.1	hypothetical protein MTR_4g129020 [Medicago truncatula] >gi|355511250|gb|AES92392.1| hypothetical protein MTR_4g129020 [Medicago truncatula]	--	--	--	--	--	--	--	--	--	--	--
comp21608_c0	92.2258	276.406	-1.5835	1.4721e-15	1534	XP_003596164.1	Nitrile-specifier protein [Medicago truncatula] >gi|355485212|gb|AES66415.1| Nitrile-specifier protein [Medicago truncatula]	--	--	--	GO:0006281//GO:0006310	DNA repair//DNA recombination	GO:0005515//GO:0000400//GO:0016788//GO:0000287	protein binding//four-way junction DNA binding//hydrolase activity, acting on ester bonds//magnesium ion binding	--	--	KOG0379	Kelch repeat-containing proteins
comp16580_c0	136.418	415.088	-1.6054	5.6466e-24	478	--	--	--	--	--	--	--	--	--	--	--	--	--
comp10147_c0	28.9945	88.5515	-1.6107	3.8046e-05	1261	NP_001235745.1	uncharacterized protein LOC100305975 [Glycine max] >gi|255627157|gb|ACU13923.1| unknown [Glycine max]	K02996	RP-S9, rpsI	small subunit ribosomal protein S9	GO:0042254//GO:0006412	ribosome biogenesis//translation	GO:0003735	structural constituent of ribosome	GO:0005840	ribosome	KOG1697	Mitochondrial/chloroplast ribosomal protein S9
comp24486_c0	29.9281	91.4833	-1.612	2.5561e-05	1456	AFK47703.1	unknown [Medicago truncatula]	--	--	--	GO:0006511//GO:0016579	ubiquitin-dependent protein catabolic process//protein deubiquitination	GO:0004221	ubiquitin thiolesterase activity	--	--	--	--
comp25139_c0	97.6058	299.847	-1.6192	1.4561e-17	1664	XP_003525136.1	PREDICTED: NAC domain-containing protein 2 [Glycine max]	--	--	--	GO:0006355	regulation of transcription, DNA-dependent	GO:0003677	DNA binding	GO:0019028	viral capsid	--	--
comp24333_c0	30.9686	95.9451	-1.6314	1.0892e-05	1072	AFK34236.1	unknown [Medicago truncatula]	--	--	--	GO:0018149	peptide cross-linking	--	--	GO:0005737	cytoplasm	--	--
comp31576_c0	262.006	813.21	-1.634	1.726e-48	2710	XP_003556346.1	PREDICTED: RNA-binding protein Musashi homolog 2-like [Glycine max]	--	--	--	--	--	GO:0003676//GO:0000166	nucleic acid binding//nucleotide binding	--	--	KOG4205	RNA-binding protein musashi/mRNA cleavage and polyadenylation factor I complex, subunit HRP1
comp28377_c0	36.8985	114.643	-1.6355	7.8103e-07	1900	XP_003623304.1	Vacuolar cation/proton exchanger [Medicago truncatula] >gi|355498319|gb|AES79522.1| Vacuolar cation/proton exchanger [Medicago truncatula]	K07300	chaA, CAX	Ca2+:H+ antiporter	GO:0006816//GO:0055085//GO:0006885//GO:0006812	calcium ion transport//transmembrane transport//regulation of pH//cation transport	GO:0015369	calcium:hydrogen antiporter activity	GO:0016021	integral to membrane	KOG1397	Ca2+/H+ antiporter VCX1 and related proteins
comp21323_c0	18.1737	56.9247	-1.6472	0.0016794	961	XP_003522277.1	PREDICTED: 17.9 kDa class II heat shock protein-like [Glycine max]	K13993	HSP20	HSP20 family protein	--	--	--	--	--	--	KOG0710	Molecular chaperone (small heat-shock protein Hsp26/Hsp42)
comp20354_c0	184.231	577.856	-1.6492	5.4365e-35	1215	NP_001242707.1	uncharacterized protein LOC100777419 [Glycine max] >gi|255634955|gb|ACU17836.1| unknown [Glycine max]	K09873	TIP	aquaporin TIP	GO:0006810	transport	GO:0005215	transporter activity	GO:0016020//GO:0016021	membrane//integral to membrane	KOG0223	Aquaporin (major intrinsic protein family)
comp25813_c0	17.7211	55.6199	-1.6501	0.0019554	1299	NP_001242409.1	uncharacterized protein LOC100785541 [Glycine max] >gi|255634803|gb|ACU17762.1| unknown [Glycine max]	K15746	crtZ	beta-carotene 3-hydroxylase	GO:0006633//GO:0055114	fatty acid biosynthetic process//oxidation-reduction process	GO:0016491//GO:0005506	oxidoreductase activity//iron ion binding	GO:0016021	integral to membrane	--	--
comp17773_c0	168.389	531.926	-1.6594	1.5061e-32	994	XP_003593404.1	Flavoprotein wrbA [Medicago truncatula] >gi|355482452|gb|AES63655.1| Flavoprotein wrbA [Medicago truncatula] >gi|388496898|gb|AFK36515.1| unknown [Medicago truncatula] >gi|388500336|gb|AFK38234.1| unknown [Medicago truncatula]	K03809	wrbA	Trp repressor binding protein	GO:0045892//GO:0055114	negative regulation of transcription, DNA-dependent//oxidation-reduction process	GO:0016491//GO:0010181	oxidoreductase activity//FMN binding	--	--	KOG3135	1,4-benzoquinone reductase-like; Trp repressor binding protein-like/protoplast-secreted protein
comp12337_c0	2138.95	6823.64	-1.6736	0	1129	BAB82452.1	CYP1 [Vigna radiata]	K01802	E5.2.1.8	peptidylprolyl isomerase	GO:0006457//GO:0000413	protein folding//protein peptidyl-prolyl isomerization	GO:0003755	peptidyl-prolyl cis-trans isomerase activity	GO:0005634	nucleus	KOG0865	Cyclophilin type peptidyl-prolyl cis-trans isomerase
comp11743_c0	16.5362	52.8914	-1.6774	0.0022932	1006	XP_003546522.1	PREDICTED: uncharacterized protein LOC100817225 [Glycine max]	--	--	--	--	--	--	--	--	--	--	--
comp20202_c0	155.3	497.39	-1.6793	4.6961e-31	1383	NP_001236824.1	thiamin biosynthetic enzyme [Glycine max] >gi|6552397|dbj|BAA88228.1| thiamin biosynthetic enzyme [Glycine max]	K03146	thi1	thiamine biosynthetic enzyme	GO:0008033//GO:0006206//GO:0055114//GO:0006144//GO:0016117//GO:0006351	tRNA processing//pyrimidine nucleobase metabolic process//oxidation-reduction process//purine nucleobase metabolic process//carotenoid biosynthetic process//transcription, DNA-dependent	GO:0003677//GO:0003899//GO:0016614//GO:0016491//GO:0016705//GO:0050660	DNA binding//DNA-directed RNA polymerase activity//oxidoreductase activity, acting on CH-OH group of donors//oxidoreductase activity//oxidoreductase activity, acting on paired donors, with incorporation or reduction of molecular oxygen//flavin adenine dinucleotide binding	GO:0005730	nucleolus	KOG2960	Protein involved in thiamine biosynthesis and DNA damage tolerance
comp24723_c0	209.564	671.154	-1.6793	6.2847e-42	1629	AFK45765.1	unknown [Lotus japonicus]	--	--	--	GO:0055114//GO:0008152	oxidation-reduction process//metabolic process	GO:0008168//GO:0016491//GO:0008270	methyltransferase activity//oxidoreductase activity//zinc ion binding	--	--	KOG3010	Methyltransferase
comp17665_c0	25.984	83.3691	-1.6819	3.2393e-05	895	--	--	--	--	--	--	--	--	--	--	--	--	--
comp27613_c0	48.2818	155.834	-1.6905	7.9605e-10	1095	XP_003615638.1	Non-specific lipid-transfer protein [Medicago truncatula] >gi|355516973|gb|AES98596.1| Non-specific lipid-transfer protein [Medicago truncatula] >gi|388508024|gb|AFK42078.1| unknown [Medicago truncatula]	--	--	--	GO:0006869	lipid transport	GO:0008289	lipid binding	--	--	--	--
comp12844_c0	17.4373	56.4809	-1.6956	0.0012196	1523	XP_003526822.1	PREDICTED: LOB domain-containing protein 15-like [Glycine max]	--	--	--	GO:0007049//GO:0007010	cell cycle//cytoskeleton organization	GO:0003779	actin binding	GO:0016020//GO:0005737	membrane//cytoplasm	--	--
comp26992_c0	21.8595	70.9842	-1.6992	0.00015413	3413	XP_003592677.1	mscS family protein, putative [Medicago truncatula] >gi|355481725|gb|AES62928.1| mscS family protein, putative [Medicago truncatula]	--	--	--	GO:0055114//GO:0046656//GO:0055085//GO:0015031//GO:0006761	oxidation-reduction process//folic acid biosynthetic process//transmembrane transport//protein transport//dihydrofolate biosynthetic process	GO:0004146	dihydrofolate reductase activity	GO:0016020//GO:0005789//GO:0016021	membrane//endoplasmic reticulum membrane//integral to membrane	KOG4629	Predicted mechanosensitive ion channel
comp10719_c0	569.607	1852.31	-1.7013	6.9283e-119	2411	XP_003517125.1	PREDICTED: phosphoenolpyruvate carboxykinase [ATP]-like [Glycine max]	K01610	E4.1.1.49, pckA	phosphoenolpyruvate carboxykinase (ATP)	GO:0006099//GO:0006094//GO:0015976	tricarboxylic acid cycle//gluconeogenesis//carbon utilization	GO:0005524//GO:0004612	ATP binding//phosphoenolpyruvate carboxykinase (ATP) activity	--	--	--	--
comp19296_c0	14.9214	48.6737	-1.7058	0.0033986	449	AFK34459.1	unknown [Lotus japonicus]	--	--	--	GO:0008033//GO:0055114//GO:0016117	tRNA processing//oxidation-reduction process//carotenoid biosynthetic process	GO:0003824//GO:0016491//GO:0050660//GO:0016705	catalytic activity//oxidoreductase activity//flavin adenine dinucleotide binding//oxidoreductase activity, acting on paired donors, with incorporation or reduction of molecular oxygen	--	--	--	--
comp30229_c0	2185.83	7144.11	-1.7086	0	3128	BAE71251.1	putative arginine decarboxylase [Trifolium pratense]	K01583	E4.1.1.19	arginine decarboxylase	GO:0006560//GO:0006260//GO:0008295//GO:0006527//GO:0006525	proline metabolic process//DNA replication//spermidine biosynthetic process//arginine catabolic process//arginine metabolic process	GO:0003824//GO:0008792	catalytic activity//arginine decarboxylase activity	GO:0000808//GO:0005634	origin recognition complex//nucleus	--	--
comp19533_c0	97.6824	319.911	-1.7115	1.3222e-20	975	XP_003602442.1	hypothetical protein MTR_3g093400 [Medicago truncatula] >gi|355491490|gb|AES72693.1| hypothetical protein MTR_3g093400 [Medicago truncatula] >gi|388522453|gb|AFK49288.1| unknown [Medicago truncatula]	--	--	--	GO:0006568//GO:0015992//GO:0006631//GO:0015991//GO:0006552//GO:0055114//GO:0006550//GO:0018874//GO:0006810//GO:0019068//GO:0006914//GO:0006574//GO:0006554//GO:0006457//GO:0006633	tryptophan metabolic process//proton transport//fatty acid metabolic process//ATP hydrolysis coupled proton transport//leucine catabolic process//oxidation-reduction process//isoleucine catabolic process//benzoate metabolic process//transport//virion assembly//autophagy//valine catabolic process//lysine catabolic process//protein folding//fatty acid biosynthetic process	GO:0045502//GO:0051082//GO:0016491//GO:0008134//GO:0051087//GO:0003857//GO:0005215//GO:0000774//GO:0015078//GO:0005515//GO:0042803	dynein binding//unfolded protein binding//oxidoreductase activity//transcription factor binding//chaperone binding//3-hydroxyacyl-CoA dehydrogenase activity//transporter activity//adenyl-nucleotide exchange factor activity//hydrogen ion transmembrane transporter activity//protein binding//protein homodimerization activity	GO:0033179//GO:0030286//GO:0005667	proton-transporting V-type ATPase, V0 domain//dynein complex//transcription factor complex	--	--
comp28091_c0	31.1422	102.075	-1.7127	1.387e-06	1181	AFK41068.1	unknown [Lotus japonicus]	--	--	--	GO:0015886//GO:0017004	heme transport//cytochrome complex assembly	--	--	GO:0016021	integral to membrane	--	--
comp27562_c0	347.433	1148.54	-1.725	2.8455e-75	2173	XP_003622642.1	Hydroquinone glucosyltransferase [Medicago truncatula] >gi|355497657|gb|AES78860.1| Hydroquinone glucosyltransferase [Medicago truncatula]	--	--	--	GO:0005975//GO:0008152//GO:0030259	carbohydrate metabolic process//metabolic process//lipid glycosylation	GO:0030246//GO:0016758	carbohydrate binding//transferase activity, transferring hexosyl groups	--	--	KOG1192	UDP-glucuronosyl and UDP-glucosyl transferase
comp20426_c0	86.6191	287.021	-1.7284	8.4597e-19	1235	ACM79120.1	ethylene-responsive factor 2 [Halimodendron halodendron]	K09286	EREBP	EREBP-like factor	GO:0006355	regulation of transcription, DNA-dependent	GO:0003700	sequence-specific DNA binding transcription factor activity	GO:0005667	transcription factor complex	--	--
comp30175_c0	43.9294	145.637	-1.7291	1.508e-09	1878	XP_003556798.1	PREDICTED: F-box/kelch-repeat protein At5g26960-like [Glycine max]	--	--	--	--	--	GO:0005198//GO:0005515	structural molecule activity//protein binding	GO:0019028	viral capsid	KOG4441	Proteins containing BTB/POZ and Kelch domains, involved in regulatory/signal transduction processes
comp20768_c0	17.1944	57.0937	-1.7314	0.00083884	2040	XP_003527704.1	PREDICTED: cytochrome P450 82A1-like [Glycine max]	--	--	--	GO:0045944//GO:0032012//GO:0007219//GO:0055114//GO:0006118//GO:0043087	positive regulation of transcription from RNA polymerase II promoter//regulation of ARF protein signal transduction//Notch signaling pathway//oxidation-reduction process//electron transport//regulation of GTPase activity	GO:0005506//GO:0009055//GO:0016705//GO:0004497//GO:0005086//GO:0003713//GO:0020037	iron ion binding//electron carrier activity//oxidoreductase activity, acting on paired donors, with incorporation or reduction of molecular oxygen//monooxygenase activity//ARF guanyl-nucleotide exchange factor activity//transcription coactivator activity//heme binding	GO:0005667//GO:0016607//GO:0016020	transcription factor complex//nuclear speck//membrane	KOG0156	Cytochrome P450 CYP2 subfamily
comp31004_c0	97.7526	325.793	-1.7368	1.664e-21	1721	XP_003538102.1	PREDICTED: bifunctional nitrilase/nitrile hydratase NIT4A-like [Glycine max]	K13035	NIT4	beta-cyano-L-alanine hydratase/nitrilase	GO:0006807	nitrogen compound metabolic process	GO:0016810	hydrolase activity, acting on carbon-nitrogen (but not peptide) bonds	--	--	KOG0805	Carbon-nitrogen hydrolase
comp25528_c1	235.697	786.496	-1.7385	4.0939e-52	2369	XP_003537728.1	PREDICTED: sulfite reductase [ferredoxin] [Glycine max]	K00392	sir	sulfite reductase (ferredoxin)	GO:0006355//GO:1900160//GO:0045892//GO:0019424//GO:0006275//GO:0055114//GO:0006790	regulation of transcription, DNA-dependent//plastid DNA packaging//negative regulation of transcription, DNA-dependent//sulfide oxidation, using siroheme sulfite reductase//regulation of DNA replication//oxidation-reduction process//sulfur compound metabolic process	GO:0016491//GO:0051536//GO:0050311//GO:0051539//GO:0020037//GO:0046872//GO:0003677	oxidoreductase activity//iron-sulfur cluster binding//sulfite reductase (ferredoxin) activity//4 iron, 4 sulfur cluster binding//heme binding//metal ion binding//DNA binding	GO:0042644	chloroplast nucleoid	KOG0560	Sulfite reductase (ferredoxin)
comp32744_c0	44.8094	149.577	-1.739	6.8451e-10	1427	XP_003617467.1	hypothetical protein MTR_5g091900 [Medicago truncatula] >gi|355518802|gb|AET00426.1| hypothetical protein MTR_5g091900 [Medicago truncatula] >gi|388503112|gb|AFK39622.1| unknown [Medicago truncatula]	--	--	--	--	--	--	--	--	--	--	--
comp22881_c1	15.4908	52.1397	-1.751	0.0014952	1054	XP_003544192.1	PREDICTED: protein phosphatase 2C 37-like [Glycine max]	K14497	PP2C	protein phosphatase 2C	GO:0006470	protein dephosphorylation	GO:0003824//GO:0004721	catalytic activity//phosphoprotein phosphatase activity	--	--	KOG0698	Serine/threonine protein phosphatase
comp18873_c0	164.042	555.028	-1.7585	1.8085e-37	1440	XP_003618487.1	Quinone oxidoreductase-like protein [Medicago truncatula] >gi|355493502|gb|AES74705.1| Quinone oxidoreductase-like protein [Medicago truncatula]	--	--	--	GO:0055114	oxidation-reduction process	GO:0008270//GO:0016491//GO:0000166	zinc ion binding//oxidoreductase activity//nucleotide binding	--	--	KOG1198	Zinc-binding oxidoreductase
comp20360_c0	21.4917	72.7981	-1.7601	6.3262e-05	762	XP_003543337.1	PREDICTED: uncharacterized protein LOC100500586 [Glycine max] >gi|255630702|gb|ACU15712.1| unknown [Glycine max]	--	--	--	GO:0019069	viral capsid assembly	--	--	GO:0042025	host cell nucleus	--	--
comp10704_c0	392.217	1339.9	-1.7724	5.9209e-92	1116	NP_001235146.1	In2-1 protein [Glycine max] >gi|11385579|gb|AAG34872.1|AF249913_1 In2-1 protein [Glycine max]	K00799	GST, gst	glutathione S-transferase	--	--	GO:0005515	protein binding	--	--	KOG0406	Glutathione S-transferase
comp25843_c0	876.577	2997.93	-1.774	6.4065e-207	1601	XP_003532330.1	PREDICTED: transaldolase-like [Glycine max]	--	--	--	GO:0005975//GO:0006098	carbohydrate metabolic process//pentose-phosphate shunt	GO:0004801	sedoheptulose-7-phosphate:D-glyceraldehyde-3-phosphate glyceronetransferase activity	GO:0005737	cytoplasm	--	--
comp21146_c0	20.3574	70.8034	-1.7983	5.8326e-05	726	ACS94038.1	NAC family transcription factor 5 [Cicer arietinum]	--	--	--	GO:0006355	regulation of transcription, DNA-dependent	GO:0003677	DNA binding	--	--	--	--
comp12517_c0	57.1785	199.828	-1.8052	4.8477e-14	846	XP_002118058.1	predicted protein [Trichoplax adhaerens] >gi|190579361|gb|EDV19458.1| predicted protein [Trichoplax adhaerens]	--	--	--	--	--	--	--	--	--	--	--
comp21984_c0	15.3095	53.7876	-1.8128	0.0007331	897	XP_003539286.1	PREDICTED: LOB domain-containing protein 38-like [Glycine max]	--	--	--	--	--	--	--	--	--	--	--
comp25559_c0	45.1228	159.506	-1.8217	2.2419e-11	741	--	--	--	--	--	--	--	--	--	--	--	--	--
comp23145_c0	68.9754	246.753	-1.8389	6.7578e-18	1596	ABG90382.1	lateral organ boundaries domain protein [Caragana korshinskii]	--	--	--	--	--	--	--	--	--	--	--
comp24692_c0	100.306	362.208	-1.8524	1.3277e-26	1092	XP_003533878.1	PREDICTED: uncharacterized protein LOC100802509 [Glycine max]	--	--	--	--	--	--	--	--	--	--	--
comp29208_c0	166.602	606.605	-1.8643	4.6035e-45	3595	XP_003550713.1	PREDICTED: uncharacterized protein LOC100816395 [Glycine max]	--	--	--	--	--	GO:0008270//GO:0005515	zinc ion binding//protein binding	--	--	KOG4351	Uncharacterized conserved protein
comp16870_c0	32.6028	119.499	-1.8739	6.1352e-09	2307	XP_003609313.1	Nitrate transporter [Medicago truncatula] >gi|355510368|gb|AES91510.1| Nitrate transporter [Medicago truncatula]	--	--	--	GO:0006857//GO:0006810	oligopeptide transport//transport	GO:0003824//GO:0005215	catalytic activity//transporter activity	GO:0016021//GO:0016020	integral to membrane//membrane	KOG1237	H+/oligopeptide symporter
comp30651_c0	34.0635	126.449	-1.8923	1.3262e-09	2881	XP_003516890.1	PREDICTED: delta-1-pyrroline-5-carboxylate synthase-like [Glycine max]	--	--	--	GO:0055114//GO:0008152	oxidation-reduction process//metabolic process	GO:0016491	oxidoreductase activity	--	--	KOG4165	Gamma-glutamyl phosphate reductase
comp18134_c0	27.7374	103.405	-1.8984	6.8917e-08	2092	XP_003610532.1	Tonoplast malate transporter/sodium dicarboxylate symporter [Medicago truncatula] >gi|355511587|gb|AES92729.1| Tonoplast malate transporter/sodium dicarboxylate symporter [Medicago truncatula]	K14445	SLC13A2_3_5	solute carrier family 13 (sodium-dependent dicarboxylate transporter), member 2/3/5	GO:0006810//GO:0055085//GO:0006814//GO:0006508	transport//transmembrane transport//sodium ion transport//proteolysis	GO:0004252//GO:0005215	serine-type endopeptidase activity//transporter activity	GO:0016021//GO:0016020	integral to membrane//membrane	KOG1281	Na+/dicarboxylate, Na+/tricarboxylate and phosphate transporters
comp21699_c0	199.974	750.639	-1.9083	6.1926e-58	1896	XP_003613078.1	Mitochondrial 2-oxoglutarate/malate carrier protein [Medicago truncatula] >gi|355514413|gb|AES96036.1| Mitochondrial 2-oxoglutarate/malate carrier protein [Medicago truncatula]	K15104	SLC25A11, OGC	solute carrier family 25 (mitochondrial oxoglutarate transporter), member 11	GO:0006810	transport	--	--	GO:0016021	integral to membrane	KOG0759	Mitochondrial oxoglutarate/malate carrier proteins
comp41624_c0	10.7057	40.1903	-1.9085	0.0035883	1337	XP_003597387.1	Zinc transporter [Medicago truncatula] >gi|13162619|gb|AAG09635.1| zinc transporter [Medicago truncatula] >gi|87241265|gb|ABD33123.1| Zinc/iron permease [Medicago truncatula] >gi|355486435|gb|AES67638.1| Zinc transporter [Medicago truncatula]	K14709	SLC39A1_2_3, ZIP1_2_3	solute carrier family 39 (zinc transporter), member 1/2/3	GO:0030436//GO:0055085//GO:0006118//GO:0006508//GO:0055114//GO:0030001	asexual sporulation//transmembrane transport//electron transport//proteolysis//oxidation-reduction process//metal ion transport	GO:0004190//GO:0046873//GO:0016655	aspartic-type endopeptidase activity//metal ion transmembrane transporter activity//oxidoreductase activity, acting on NAD(P)H, quinone or similar compound as acceptor	GO:0005886//GO:0016020	plasma membrane//membrane	KOG1558	Fe2+/Zn2+ regulated transporter
comp17893_c0	16.829	63.5283	-1.9164	6.2067e-05	1598	XP_003629496.1	Coiled-coil domain-containing protein [Medicago truncatula] >gi|355523518|gb|AET03972.1| Coiled-coil domain-containing protein [Medicago truncatula]	--	--	--	GO:0006357	regulation of transcription from RNA polymerase II promoter	GO:0001104	RNA polymerase II transcription cofactor activity	GO:0016592	mediator complex	KOG2966	Uncharacterized conserved protein
comp13045_c0	35.1138	132.853	-1.9197	2.5564e-10	1748	ACJ84890.1	unknown [Medicago truncatula]	K03875	SKP2, FBXL1	F-box and leucine-rich repeat protein 1 (S-phase kinase-associated protein 2)	--	--	GO:0005515	protein binding	--	--	KOG1947	Leucine rich repeat proteins, some proteins contain F-box
comp20759_c0	11.314	42.948	-1.9245	0.0020281	1663	AFK38079.1	unknown [Lotus japonicus]	K04035	E1.14.13.81, acsF, chlE	magnesium-protoporphyrin IX monomethyl ester (oxidative) cyclase	GO:0055114	oxidation-reduction process	GO:0016491//GO:0046872	oxidoreductase activity//metal ion binding	--	--	--	--
comp28208_c0	36.6588	141.013	-1.9436	3.7114e-11	1694	XP_003538880.1	PREDICTED: thaumatin-like protein 1-like [Glycine max]	--	--	--	--	--	--	--	--	--	--	--
comp26243_c0	23.074	89.0111	-1.9477	4.545e-07	1007	AFK39556.1	unknown [Medicago truncatula]	--	--	--	--	--	GO:0008270	zinc ion binding	--	--	KOG3183	Predicted Zn-finger protein
comp16390_c0	58.3135	225.418	-1.9507	5.8442e-18	1382	AEX97054.1	mitochondrial heat shock protein [Copaifera officinalis]	K13993	HSP20	HSP20 family protein	GO:0006950	response to stress	--	--	--	--	--	--
comp18469_c0	33.731	131.578	-1.9638	1.4e-10	1419	XP_003599325.1	Dihydroflavonol reductase [Medicago truncatula] >gi|355488373|gb|AES69576.1| Dihydroflavonol reductase [Medicago truncatula]	--	--	--	GO:0055114//GO:0006694//GO:0008152//GO:0044237//GO:0030639//GO:0019872//GO:0008207//GO:0008210//GO:0009117//GO:0008209//GO:0009089//GO:0009225//GO:0009085//GO:0045226//GO:0009058	oxidation-reduction process//steroid biosynthetic process//metabolic process//cellular metabolic process//polyketide biosynthetic process//streptomycin biosynthetic process//C21-steroid hormone metabolic process//estrogen metabolic process//nucleotide metabolic process//androgen metabolic process//lysine biosynthetic process via diaminopimelate//nucleotide-sugar metabolic process//lysine biosynth…	GO:0008839//GO:0050662//GO:0008831//GO:0016491//GO:0016616//GO:0003854//GO:0003824//GO:0000166	4-hydroxy-tetrahydrodipicolinate reductase//coenzyme binding//dTDP-4-dehydrorhamnose reductase activity//oxidoreductase activity//oxidoreductase activity, acting on the CH-OH group of donors, NAD or NADP as acceptor//3-beta-hydroxy-delta5-steroid dehydrogenase activity//catalytic activity//nucleotide binding	GO:0005643	nuclear pore	KOG1502	Flavonol reductase/cinnamoyl-CoA reductase
comp12018_c0	32.0538	126.619	-1.9819	2.4552e-10	1689	NP_001238460.1	alternative oxidase 3, mitochondrial [Glycine max] >gi|3023305|sp|O03376.1|AOX3_SOYBN RecName: Full=Alternative oxidase 3, mitochondrial; Flags: Precursor >gi|1946338|gb|AAB97286.1| alternative oxidase 2b [Glycine max]	--	--	--	GO:0055114//GO:0007585//GO:0022900//GO:0019538//GO:0006744//GO:0006118	oxidation-reduction process//respiratory gaseous exchange//electron transport chain//protein metabolic process//ubiquinone biosynthetic process//electron transport	GO:0009916//GO:0046872	alternative oxidase activity//metal ion binding	GO:0070469//GO:0005743//GO:0016021	respiratory chain//mitochondrial inner membrane//integral to membrane	--	--
comp25780_c1	17.8432	70.544	-1.9831	9.2917e-06	1596	XP_003591422.1	hypothetical protein MTR_1g087270 [Medicago truncatula] >gi|355480470|gb|AES61673.1| hypothetical protein MTR_1g087270 [Medicago truncatula]	--	--	--	--	--	GO:0031072//GO:0005515	heat shock protein binding//protein binding	--	--	--	--
comp30582_c0	273.204	1084.49	-1.989	1.6994e-89	1684	AFK44693.1	unknown [Medicago truncatula]	--	--	--	--	--	--	--	--	--	--	--
comp21441_c0	28.2549	112.604	-1.9947	2.7092e-09	698	XP_003544272.1	PREDICTED: uncharacterized protein LOC100804573 [Glycine max]	--	--	--	GO:0006914//GO:0019068//GO:0015992//GO:0015991//GO:0007049//GO:0050909	autophagy//virion assembly//proton transport//ATP hydrolysis coupled proton transport//cell cycle//sensory perception of taste	GO:0015078	hydrogen ion transmembrane transporter activity	GO:0016021//GO:0033179	integral to membrane//proton-transporting V-type ATPase, V0 domain	--	--
comp21898_c0	15.7341	62.9992	-2.0014	3.1713e-05	1064	XP_002310150.1	predicted protein [Populus trichocarpa] >gi|222853053|gb|EEE90600.1| predicted protein [Populus trichocarpa]	--	--	--	--	--	--	--	--	--	--	--
comp23050_c0	85.7711	347.32	-2.0177	3.4469e-29	1080	AFK35912.1	unknown [Medicago truncatula]	--	--	--	--	--	GO:0020037//GO:0005506//GO:0005515	heme binding//iron ion binding//protein binding	--	--	--	--
comp12831_c0	65.9356	267.38	-2.0198	1.7377e-22	1443	XP_003628845.1	hypothetical protein MTR_8g067590 [Medicago truncatula] >gi|355522867|gb|AET03321.1| hypothetical protein MTR_8g067590 [Medicago truncatula] >gi|388522521|gb|AFK49322.1| unknown [Medicago truncatula]	--	--	--	--	--	--	--	--	--	--	--
comp27334_c0	30.6779	125.493	-2.0323	1.2257e-10	3092	XP_003592758.1	ABC transporter G family member [Medicago truncatula] >gi|355481806|gb|AES63009.1| ABC transporter G family member [Medicago truncatula]	--	--	--	GO:0000103//GO:0006144//GO:0050830//GO:0030435//GO:0006200	sulfate assimilation//purine nucleobase metabolic process//defense response to Gram-positive bacterium//sporulation resulting in formation of a cellular spore//ATP catabolic process	GO:0003924//GO:0005524//GO:0003723//GO:0004020//GO:0005525//GO:0003724//GO:0016887	GTPase activity//ATP binding//RNA binding//adenylylsulfate kinase activity//GTP binding//RNA helicase activity//ATPase activity	GO:0016020	membrane	KOG0061	Transporter, ABC superfamily (Breast cancer resistance protein)
comp26002_c0	30.8693	126.44	-2.0342	9.8671e-11	1688	CAM35498.1	spermine synthase [Lotus japonicus]	K00797	E2.5.1.16, SRM, speE	spermidine synthase	GO:0055114//GO:0008152//GO:0006525//GO:0006560//GO:0019482	oxidation-reduction process//metabolic process//arginine metabolic process//proline metabolic process//beta-alanine metabolic process	GO:0016768//GO:0008168//GO:0016645//GO:0003824	spermine synthase activity//methyltransferase activity//oxidoreductase activity, acting on the CH-NH group of donors//catalytic activity	--	--	KOG1562	Spermidine synthase
comp18675_c0	50.3248	206.569	-2.0373	1.3527e-17	1717	XP_003540482.1	PREDICTED: uncharacterized protein LOC100803116 [Glycine max]	K03152	thiJ	4-methyl-5(b-hydroxyethyl)-thiazole monophosphate biosynthesis	--	--	--	--	--	--	KOG2764	Putative transcriptional regulator DJ-1
comp23969_c0	25.1823	104.688	-2.0556	4.7918e-09	2341	XP_003620627.1	Sugar transporter [Medicago truncatula] >gi|355495642|gb|AES76845.1| Sugar transporter [Medicago truncatula]	--	--	--	GO:0055085//GO:0008643	transmembrane transport//carbohydrate transport	GO:0022891//GO:0022857	substrate-specific transmembrane transporter activity//transmembrane transporter activity	GO:0016021	integral to membrane	KOG0254	Predicted transporter (major facilitator superfamily)
comp28845_c0	14.3959	59.8514	-2.0557	3.5773e-05	1302	XP_003626313.1	Elongation of fatty acids protein [Medicago truncatula] >gi|124359716|gb|ABD32385.2| GNS1/SUR4 membrane protein [Medicago truncatula] >gi|355501328|gb|AES82531.1| Elongation of fatty acids protein [Medicago truncatula] >gi|388509788|gb|AFK42960.1| unknown [Medicago truncatula]	--	--	--	--	--	--	--	GO:0016021	integral to membrane	KOG3071	Fatty acyl-CoA elongase/Polyunsaturated fatty acid specific elongation enzyme
comp28295_c0	13.666	57.0514	-2.0617	5.8558e-05	1680	XP_003626005.1	Galactinol synthase [Medicago truncatula] >gi|355501020|gb|AES82223.1| Galactinol synthase [Medicago truncatula]	--	--	--	GO:0006486	protein glycosylation	GO:0016757	transferase activity, transferring glycosyl groups	--	--	KOG1950	Glycosyl transferase, family 8 - glycogenin
comp25375_c0	66.5455	279.507	-2.0705	2.0355e-24	3099	XP_003525359.1	PREDICTED: uncharacterized protein LOC100776565 [Glycine max]	--	--	--	--	--	--	--	--	--	--	--
comp23101_c0	20.8854	88.121	-2.077	1.0012e-07	1470	XP_003537805.1	PREDICTED: uncharacterized protein LOC100802385 [Glycine max]	--	--	--	--	--	--	--	--	--	--	--
comp20394_c0	111.554	471.98	-2.081	1.3534e-41	1319	Q9XQ94.1	RecName: Full=Glutamine synthetase leaf isozyme, chloroplastic; AltName: Full=GS2; AltName: Full=Glutamate--ammonia ligase; Flags: Precursor >gi|4731322|gb|AAD28443.1|AF124244_1 glutamine synthetase precursor [Medicago sativa]	K01915	glnA	glutamine synthetase	GO:0009399//GO:0009252//GO:0006542//GO:0006807	nitrogen fixation//peptidoglycan biosynthetic process//glutamine biosynthetic process//nitrogen compound metabolic process	GO:0005524//GO:0004356	ATP binding//glutamate-ammonia ligase activity	GO:0009507	chloroplast	KOG0683	Glutamine synthetase
comp18871_c0	17.3996	75.0185	-2.1082	9.8926e-07	1035	XP_003524510.1	PREDICTED: oleosin 16 kDa-like [Glycine max]	--	--	--	--	--	--	--	GO:0012511//GO:0016021	monolayer-surrounded lipid storage body//integral to membrane	--	--
comp12800_c0	9.44736	40.7347	-2.1083	0.0010366	666	--	--	--	--	--	--	--	--	--	--	--	--	--
comp13004_c0	46.7157	202.27	-2.1143	3.1915e-18	824	XP_003608424.1	hypothetical protein MTR_4g093940 [Medicago truncatula] >gi|355509479|gb|AES90621.1| hypothetical protein MTR_4g093940 [Medicago truncatula]	--	--	--	--	--	--	--	--	--	--	--
comp25299_c0	244.003	1060.21	-2.1194	2.5762e-96	1223	AFK44790.1	unknown [Medicago truncatula]	--	--	--	--	--	--	--	--	--	--	--
comp29490_c0	21.7127	94.4723	-2.1214	1.4855e-08	3001	XP_003524558.1	PREDICTED: galactinol--sucrose galactosyltransferase-like [Glycine max] >gi|187610416|gb|ACD13462.1| raffionse synthase 3 [Glycine max]	--	--	--	GO:0008152//GO:0055114	metabolic process//oxidation-reduction process	GO:0016706//GO:0003824	oxidoreductase activity, acting on paired donors, with incorporation or reduction of molecular oxygen, 2-oxoglutarate as one donor, and incorporation of one atom each of oxygen into both donors//catalytic activity	--	--	--	--
comp16627_c0	18.6473	83.5397	-2.1635	8.829e-08	1817	XP_003603490.1	RING finger and CHY zinc finger domain-containing protein [Medicago truncatula] >gi|355492538|gb|AES73741.1| RING finger and CHY zinc finger domain-containing protein [Medicago truncatula]	--	--	--	--	--	GO:0005515//GO:0008270//GO:0046872	protein binding//zinc ion binding//metal ion binding	--	--	KOG1940	Zn-finger protein
comp24756_c0	16.2207	73.0759	-2.1716	7.5594e-07	2589	XP_003555426.1	PREDICTED: ABC transporter G family member 25-like [Glycine max]	--	--	--	GO:0051301//GO:0006281//GO:0016192//GO:0007049//GO:0007059	cell division//DNA repair//vesicle-mediated transport//cell cycle//chromosome segregation	GO:0005525//GO:0008270//GO:0016887//GO:0003677//GO:0004518//GO:0005524//GO:0000166//GO:0003924	GTP binding//zinc ion binding//ATPase activity//DNA binding//nuclease activity//ATP binding//nucleotide binding//GTPase activity	GO:0016020//GO:0016021//GO:0009276	membrane//integral to membrane//Gram-negative-bacterium-type cell wall	KOG0061	Transporter, ABC superfamily (Breast cancer resistance protein)
comp22881_c0	10.3407	46.8266	-2.179	0.00019617	1046	XP_003616468.1	Protein phosphatase 2C [Medicago truncatula] >gi|355517803|gb|AES99426.1| Protein phosphatase 2C [Medicago truncatula]	K14497	PP2C	protein phosphatase 2C	GO:0006470	protein dephosphorylation	GO:0046872//GO:0004722//GO:0003824	metal ion binding//protein serine/threonine phosphatase activity//catalytic activity	GO:0008287	protein serine/threonine phosphatase complex	KOG0698	Serine/threonine protein phosphatase
comp29816_c0	7.8265	35.9006	-2.1976	0.0017212	3454	NP_001238122.1	heat shock protein [Glycine max] >gi|530207|gb|AAA66338.1| heat shock protein [Glycine max]	K03695	clpB	ATP-dependent Clp protease ATP-binding subunit ClpB	GO:0055085//GO:0006281//GO:0006810//GO:0051085//GO:0006950//GO:0006310//GO:0006576//GO:0015979//GO:0070526//GO:0015995//GO:0015994//GO:0030001//GO:0007155//GO:0006355//GO:0019538	transmembrane transport//DNA repair//transport//chaperone mediated protein folding requiring cofactor//response to stress//DNA recombination//cellular biogenic amine metabolic process//photosynthesis//threonylcarbamoyladenosine biosynthetic process//chlorophyll biosynthetic process//chlorophyll metabolic process//metal ion transport//cell adhesion//regulation of transcription, DNA-dependent//prot…	GO:0017111//GO:0003723//GO:0008134//GO:0005198//GO:0005524//GO:0009378//GO:0046873//GO:0003924//GO:0003677//GO:0005525//GO:0016851//GO:0016787//GO:0016301//GO:0016887//GO:0003724	nucleoside-triphosphatase activity//RNA binding//transcription factor binding//structural molecule activity//ATP binding//four-way junction helicase activity//metal ion transmembrane transporter activity//GTPase activity//DNA binding//GTP binding//magnesium chelatase activity//hydrolase activity//kinase activity//ATPase activity//RNA helicase activity	GO:0019028//GO:0016021//GO:0009379//GO:0016020//GO:0005667//GO:0010007//GO:0005657//GO:0009507//GO:0005604	viral capsid//integral to membrane//Holliday junction helicase complex//membrane//transcription factor complex//magnesium chelatase complex//replication fork//chloroplast//basement membrane	KOG1051	Chaperone HSP104 and related ATP-dependent Clp proteases
comp19205_c0	102.762	472.183	-2.2	3.5952e-45	2466	XP_003529216.1	PREDICTED: uncharacterized protein LOC100814036 [Glycine max]	--	--	--	GO:0006508	proteolysis	--	--	GO:0016020	membrane	--	--
comp13016_c0	6.93436	32.3764	-2.2231	0.0032422	1251	AFA45120.1	glycine-rich protein [Medicago sativa]	--	--	--	--	--	--	--	--	--	--	--
comp26948_c0	497.327	2341.78	-2.2353	7.1127e-231	3447	XP_003544949.1	PREDICTED: 2-hydroxyacyl-CoA lyase-like [Glycine max]	K12261	HACL1	2-hydroxyacyl-CoA lyase 1	GO:0008152//GO:0055114//GO:0019385//GO:0006535//GO:0042967//GO:0046497//GO:0006769//GO:0006534	metabolic process//oxidation-reduction process//methanogenesis, from acetate//cysteine biosynthetic process from serine//acyl-carrier-protein biosynthetic process//nicotinate nucleotide metabolic process//nicotinamide metabolic process//cysteine metabolic process	GO:0050661//GO:0000287//GO:0009001//GO:0008750//GO:0003824//GO:0030976	NADP binding//magnesium ion binding//serine O-acetyltransferase activity//NAD(P)+ transhydrogenase (AB-specific) activity//catalytic activity//thiamine pyrophosphate binding	GO:0016021//GO:0005737	integral to membrane//cytoplasm	KOG1185	Thiamine pyrophosphate-requiring enzyme
comp12977_c0	11.6789	55.768	-2.2555	1.6115e-05	451	NP_001235258.1	uncharacterized protein LOC100305684 [Glycine max] >gi|255626305|gb|ACU13497.1| unknown [Glycine max]	--	--	--	--	--	--	--	--	--	--	--
comp20394_c1	19.829	95.6366	-2.2699	1.4904e-09	605	ACU24520.1	unknown [Glycine max]	K01915	glnA	glutamine synthetase	GO:0009252//GO:0006807//GO:0006542	peptidoglycan biosynthetic process//nitrogen compound metabolic process//glutamine biosynthetic process	GO:0005524//GO:0004356	ATP binding//glutamate-ammonia ligase activity	--	--	KOG0683	Glutamine synthetase
comp25771_c0	10.0978	48.9229	-2.2765	6.4255e-05	1454	ACU19573.1	unknown [Glycine max]	--	--	--	GO:0006555	methionine metabolic process	GO:0008898	homocysteine S-methyltransferase activity	--	--	KOG1579	Homocysteine S-methyltransferase
comp29475_c0	68.7353	333.727	-2.2795	1.4172e-33	2279	XP_003548316.1	PREDICTED: beta-amylase 1, chloroplastic-like [Glycine max]	K01177	E3.2.1.2	beta-amylase	GO:0005985//GO:0005982//GO:0008152//GO:0006605//GO:0000272	sucrose metabolic process//starch metabolic process//metabolic process//protein targeting//polysaccharide catabolic process	GO:0016161//GO:0003824	beta-amylase activity//catalytic activity	GO:0016020	membrane	--	--
comp28545_c0	37.7537	185.663	-2.298	7.225e-19	1585	ACJ84957.1	unknown [Medicago truncatula]	--	--	--	GO:0008152//GO:0055114	metabolic process//oxidation-reduction process	GO:0000166//GO:0016491	nucleotide binding//oxidoreductase activity	--	--	KOG2742	Predicted oxidoreductase
comp31674_c0	19.3436	95.6581	-2.306	9.1159e-10	470	--	--	--	--	--	--	--	--	--	--	--	--	--
comp17488_c0	9.52968	48.5317	-2.3484	4.3246e-05	2124	XP_003626601.1	3-ketoacyl-CoA synthase [Medicago truncatula] >gi|87240844|gb|ABD32702.1| Chalcone and stilbene synthases, N-terminal; Chalcone and stilbene synthases, C-terminal; Very-long-chain 3-ketoacyl-CoA synthase [Medicago truncatula] >gi|355501616|gb|AES82819.1| 3-ketoacyl-CoA synthase [Medicago truncatula]	K15397	KCS	3-ketoacyl-CoA synthase	GO:0042967//GO:0006633//GO:0008610//GO:0009058	acyl-carrier-protein biosynthetic process//fatty acid biosynthetic process//lipid biosynthetic process//biosynthetic process	GO:0016746//GO:0004315//GO:0016747	transferase activity, transferring acyl groups//3-oxoacyl-[acyl-carrier-protein] synthase activity//transferase activity, transferring acyl groups other than amino-acyl groups	GO:0016020//GO:0005835	membrane//fatty acid synthase complex	--	--
comp25528_c0	6.08277	31.2024	-2.3589	0.002309	539	--	--	--	--	--	--	--	--	--	--	--	--	--
comp27515_c0	8.88896	45.6035	-2.3591	8.0536e-05	1483	XP_003520714.1	PREDICTED: uncharacterized protein LOC100807520 [Glycine max]	--	--	--	--	--	--	--	--	--	--	--
comp30601_c0	23.2771	119.592	-2.3611	1.3485e-12	1876	ABP49172.1	uroporphiryn-III C-methyltransferase [Medicago truncatula]	--	--	--	GO:0032259//GO:0006779//GO:0055114//GO:0008152	methylation//porphyrin-containing compound biosynthetic process//oxidation-reduction process//metabolic process	GO:0008168//GO:0043115	methyltransferase activity//precorrin-2 dehydrogenase activity	--	--	KOG1527	Uroporphyrin III methyltransferase
comp12706_c0	7.70484	40.0356	-2.3774	0.00027061	1188	XP_003549537.1	PREDICTED: heat shock 70 kDa protein-like [Glycine max]	K03283	HSPA1_8	heat shock 70kDa protein 1/8	--	--	GO:0003824//GO:0005524	catalytic activity//ATP binding	GO:0016020	membrane	KOG0101	Molecular chaperones HSP70/HSC70, HSP70 superfamily
comp23098_c0	50.0004	267.9	-2.4217	2.709e-29	2443	XP_003612947.1	Glycine-rich protein [Medicago truncatula] >gi|163889366|gb|ABY48136.1| glycine-rich protein [Medicago truncatula] >gi|355514282|gb|AES95905.1| Glycine-rich protein [Medicago truncatula]	--	--	--	--	--	--	--	--	--	--	--
comp12706_c1	5.79891	31.2535	-2.4302	0.0016967	1226	XP_003610287.1	Heat-shock protein [Medicago truncatula] >gi|355511342|gb|AES92484.1| Heat-shock protein [Medicago truncatula]	K03283	HSPA1_8	heat shock 70kDa protein 1/8	GO:0000902	cell morphogenesis	GO:0016787//GO:0005524	hydrolase activity//ATP binding	--	--	KOG0101	Molecular chaperones HSP70/HSC70, HSP70 superfamily
comp28154_c0	69.3833	392.458	-2.4999	8.2354e-45	2155	XP_003537908.1	PREDICTED: allene oxide synthase, chloroplastic-like [Glycine max]	K01723	AOS	hydroperoxide dehydratase	GO:0055114//GO:0006118	oxidation-reduction process//electron transport	GO:0016705//GO:0020037//GO:0005506//GO:0009055	oxidoreductase activity, acting on paired donors, with incorporation or reduction of molecular oxygen//heme binding//iron ion binding//electron carrier activity	--	--	KOG0156	Cytochrome P450 CYP2 subfamily
comp27653_c0	121.249	688.421	-2.5053	5.5304e-79	1867	NP_001239798.1	uncharacterized protein LOC100807968 [Glycine max] >gi|255644524|gb|ACU22765.1| unknown [Glycine max]	K02641	petH	ferredoxin--NADP+ reductase	GO:0055114//GO:0006118	oxidation-reduction process//electron transport	GO:0050660//GO:0050661//GO:0016491//GO:0004324	flavin adenine dinucleotide binding//NADP binding//oxidoreductase activity//ferredoxin-NADP+ reductase activity	GO:0042651	thylakoid membrane	KOG1158	NADP/FAD dependent oxidoreductase
comp21073_c0	7.8265	44.8742	-2.5194	3.5972e-05	1035	NP_001236830.1	uncharacterized protein LOC100305542 [Glycine max] >gi|255625859|gb|ACU13274.1| unknown [Glycine max]	--	--	--	--	--	--	--	--	--	--	--
comp12648_c1	22.1713	127.952	-2.5288	8.8442e-15	501	AFK42304.1	unknown [Medicago truncatula]	--	--	--	--	--	GO:0005506//GO:0020037	iron ion binding//heme binding	--	--	--	--
comp23675_c0	75.6247	437.464	-2.5322	8.6016e-51	1703	XP_003536718.1	PREDICTED: 6-hydroxynicotinate 3-monooxygenase-like [Glycine max]	--	--	--	GO:0008033//GO:0055114//GO:0016114//GO:0006694//GO:0016117	tRNA processing//oxidation-reduction process//terpenoid biosynthetic process//steroid biosynthetic process//carotenoid biosynthetic process	GO:0016491//GO:0016705//GO:0050660//GO:0004506	oxidoreductase activity//oxidoreductase activity, acting on paired donors, with incorporation or reduction of molecular oxygen//flavin adenine dinucleotide binding//squalene monooxygenase activity	GO:0016021	integral to membrane	--	--
comp22542_c0	5.31229	30.896	-2.54	0.0011835	1783	XP_003517342.1	PREDICTED: glucan endo-1,3-beta-glucosidase 3-like [Glycine max]	--	--	--	GO:0005975	carbohydrate metabolic process	GO:0043169//GO:0004553	cation binding//hydrolase activity, hydrolyzing O-glycosyl compounds	GO:0005921	gap junction	--	--
comp19034_c0	49.9598	290.909	-2.5417	6.3225e-34	1954	XP_003552788.1	PREDICTED: protein phosphatase 2C 37-like [Glycine max]	K14497	PP2C	protein phosphatase 2C	--	--	GO:0016773//GO:0003824	phosphotransferase activity, alcohol group as acceptor//catalytic activity	--	--	KOG0698	Serine/threonine protein phosphatase
comp31140_c0	109.152	639.767	-2.5512	3.671e-75	4886	XP_003630471.1	Protein tolB [Medicago truncatula] >gi|355524493|gb|AET04947.1| Protein tolB [Medicago truncatula]	--	--	--	GO:0045490//GO:0006508//GO:0006397	pectin catabolic process//proteolysis//mRNA processing	GO:0047487//GO:0003723	oligogalacturonide lyase activity//RNA binding	GO:0016020//GO:0005737//GO:0005634	membrane//cytoplasm//nucleus	KOG0654	G2/Mitotic-specific cyclin A
comp30666_c0	14.3959	84.7771	-2.558	5.997e-10	2715	XP_003597353.1	p-hydroxybenzoic acid efflux pump subunit aaeB [Medicago truncatula] >gi|355486401|gb|AES67604.1| p-hydroxybenzoic acid efflux pump subunit aaeB [Medicago truncatula]	--	--	--	GO:0006810	transport	--	--	GO:0005886	plasma membrane	--	--
comp25349_c1	7.78595	46.3184	-2.5726	1.7643e-05	1615	XP_003520692.1	PREDICTED: probable purple acid phosphatase 20-like [Glycine max]	--	--	--	GO:0006807//GO:0009253//GO:0009252	nitrogen compound metabolic process//peptidoglycan catabolic process//peptidoglycan biosynthetic process	GO:0005515//GO:0016787//GO:0008745	protein binding//hydrolase activity//N-acetylmuramoyl-L-alanine amidase activity	--	--	KOG1378	Purple acid phosphatase
comp16086_c0	19.9036	118.606	-2.5751	4.9976e-14	1042	XP_003609687.1	Late embryogenesis abundant protein Lea5 [Medicago truncatula] >gi|355510742|gb|AES91884.1| Late embryogenesis abundant protein Lea5 [Medicago truncatula]	--	--	--	GO:0006950	response to stress	--	--	--	--	--	--
comp30695_c0	12.8549	77.2951	-2.5881	3.2089e-09	4706	XP_003535922.1	PREDICTED: magnesium-chelatase subunit H-like [Glycine max]	K03403	chlH, bchH	magnesium chelatase subunit H	GO:0009058//GO:0015994//GO:0015995	biosynthetic process//chlorophyll metabolic process//chlorophyll biosynthetic process	GO:0016787//GO:0016851	hydrolase activity//magnesium chelatase activity	GO:0010007	magnesium chelatase complex	--	--
comp28461_c0	86.3283	536.092	-2.6346	1.3755e-65	2156	XP_003601705.1	O-glucosyltransferase [Medicago truncatula] >gi|355490753|gb|AES71956.1| O-glucosyltransferase [Medicago truncatula]	--	--	--	GO:0030259//GO:0008152//GO:0005975	lipid glycosylation//metabolic process//carbohydrate metabolic process	GO:0016758//GO:0030246	transferase activity, transferring hexosyl groups//carbohydrate binding	--	--	KOG1192	UDP-glucuronosyl and UDP-glucosyl transferase
comp25661_c0	16.2228	100.898	-2.6368	2.6893e-12	794	--	--	--	--	--	--	--	--	--	--	--	--	--
comp16587_c0	54.2612	339.898	-2.6471	9.3581e-42	2689	XP_003617060.1	Molybdopterin biosynthesis CNX1 protein [Medicago truncatula] >gi|355518395|gb|AET00019.1| Molybdopterin biosynthesis CNX1 protein [Medicago truncatula]	K15376	GPHN	gephyrin	GO:0019627//GO:0032324//GO:0006777//GO:0006461	urea metabolic process//molybdopterin cofactor biosynthetic process//Mo-molybdopterin cofactor biosynthetic process//protein complex assembly	GO:0003677//GO:0016151	DNA binding//nickel cation binding	--	--	--	--
comp13835_c0	15.5719	100.163	-2.6853	1.7403e-12	1869	XP_003603818.1	Nucleoredoxin [Medicago truncatula] >gi|355492866|gb|AES74069.1| Nucleoredoxin [Medicago truncatula]	--	--	--	GO:0055114//GO:0007165//GO:0040007//GO:0045454//GO:0008283//GO:0035556	oxidation-reduction process//signal transduction//growth//cell redox homeostasis//cell proliferation//intracellular signal transduction	GO:0046872//GO:0005515//GO:0008083//GO:0016209//GO:0016491//GO:0047134//GO:0005096	metal ion binding//protein binding//growth factor activity//antioxidant activity//oxidoreductase activity//protein-disulfide reductase activity//GTPase activator activity	GO:0005622	intracellular	KOG2501	Thioredoxin, nucleoredoxin and related proteins
comp28571_c0	4.13629	26.7084	-2.6909	0.0020546	2477	XP_003541002.1	PREDICTED: cyclic nucleotide-gated ion channel 4-like [Glycine max]	--	--	--	GO:0016310	phosphorylation	GO:0004673	protein histidine kinase activity	GO:0009365	protein histidine kinase complex	KOG0498	K+-channel ERG and related proteins, contain PAS/PAC sensor domain
comp29403_c0	5.67725	36.8209	-2.6973	0.00012148	1177	XP_003520764.1	PREDICTED: momilactone A synthase-like [Glycine max]	--	--	--	GO:0055114//GO:0008207//GO:0008210//GO:0006694//GO:0008209//GO:0008152//GO:0009058	oxidation-reduction process//C21-steroid hormone metabolic process//estrogen metabolic process//steroid biosynthetic process//androgen metabolic process//metabolic process//biosynthetic process	GO:0016616//GO:0003854//GO:0016491	oxidoreductase activity, acting on the CH-OH group of donors, NAD or NADP as acceptor//3-beta-hydroxy-delta5-steroid dehydrogenase activity//oxidoreductase activity	--	--	KOG0725	Reductases with broad range of substrate specificities
comp21062_c0	32.8466	215.757	-2.7156	2.4146e-27	1957	XP_003608138.1	Heterogeneous nuclear ribonucleoprotein A3-like protein [Medicago truncatula] >gi|355509193|gb|AES90335.1| Heterogeneous nuclear ribonucleoprotein A3-like protein [Medicago truncatula]	K12741	HNRNPA1_3	heterogeneous nuclear ribonucleoprotein A1/A3	--	--	GO:0000166//GO:0003676	nucleotide binding//nucleic acid binding	GO:0030529	ribonucleoprotein complex	KOG0118	FOG: RRM domain
comp29194_c0	4.5418	29.9768	-2.7225	0.00073917	1763	ADD60243.1	rubisco activase [Glycine max]	--	--	--	GO:0051085	chaperone mediated protein folding requiring cofactor	GO:0005524	ATP binding	--	--	KOG0651	26S proteasome regulatory complex, ATPase RPT4
comp12648_c0	20.3165	136.484	-2.748	1.5747e-17	389	XP_002519108.1	non-symbiotic hemoglobin, putative [Ricinus communis] >gi|223541771|gb|EEF43319.1| non-symbiotic hemoglobin, putative [Ricinus communis]	--	--	--	GO:0015671	oxygen transport	GO:0005506//GO:0020037//GO:0019825	iron ion binding//heme binding//oxygen binding	--	--	--	--
comp21718_c0	12.7738	85.9976	-2.7511	4.7963e-11	1170	--	--	--	--	--	--	--	--	--	--	--	--	--
comp27018_c0	5.14886	34.8793	-2.76	0.00015857	1404	XP_003625319.1	Disease resistance response protein [Medicago truncatula] >gi|355500334|gb|AES81537.1| Disease resistance response protein [Medicago truncatula]	--	--	--	--	--	--	--	--	--	--	--
comp20601_c0	4.82567	32.8856	-2.7687	0.00027149	916	P09911.2	RecName: Full=Ferredoxin-1, chloroplastic; AltName: Full=Ferredoxin I; Flags: Precursor >gi|169087|gb|AAA33665.1| ferredoxin I precursor [Pisum sativum]	K02639	petF	ferredoxin	GO:0006118//GO:0022900	electron transport//electron transport chain	GO:0009055//GO:0051537//GO:0051536//GO:0005515//GO:0046872	electron carrier activity//2 iron, 2 sulfur cluster binding//iron-sulfur cluster binding//protein binding//metal ion binding	GO:0009507	chloroplast	--	--
comp22676_c1	4.5418	32.0705	-2.8199	0.00027859	1089	ACS94037.1	NAC family transcription factor 4 [Cicer arietinum]	--	--	--	GO:0006355	regulation of transcription, DNA-dependent	GO:0003677	DNA binding	--	--	--	--
comp25249_c0	10.9895	77.9825	-2.827	2.3401e-10	2011	ACJ85501.1	unknown [Medicago truncatula] >gi|388490774|gb|AFK33453.1| unknown [Medicago truncatula]	K14497	PP2C	protein phosphatase 2C	GO:0006470	protein dephosphorylation	GO:0046872//GO:0003824//GO:0004722	metal ion binding//catalytic activity//protein serine/threonine phosphatase activity	GO:0008287	protein serine/threonine phosphatase complex	KOG0698	Serine/threonine protein phosphatase
comp33021_c0	4.86743	34.6071	-2.8298	0.00012657	1107	--	--	--	--	--	--	--	--	--	--	--	--	--
comp19265_c0	12.3278	90.1856	-2.871	3.4644e-12	1150	XP_003625530.1	Protein ALUMINUM SENSITIVE [Medicago truncatula] >gi|355500545|gb|AES81748.1| Protein ALUMINUM SENSITIVE [Medicago truncatula]	--	--	--	--	--	--	--	--	--	--	--
comp24019_c0	4.21739	31.1426	-2.8845	0.00028597	944	XP_003522468.1	PREDICTED: uncharacterized protein LOC100809305 [Glycine max]	K14488	SAUR	SAUR family protein	--	--	--	--	--	--	--	--
comp24600_c0	11.1124	84.105	-2.92	1.3828e-11	959	AAL32037.2	ethylene-responsive transciptional coactivator-like protein [Retama raetam]	K03627	MBF1	putative transcription factor	GO:0006357	regulation of transcription from RNA polymerase II promoter	GO:0043565//GO:0003677//GO:0001104	sequence-specific DNA binding//DNA binding//RNA polymerase II transcription cofactor activity	GO:0016592	mediator complex	KOG3398	Transcription factor MBF1
comp26783_c0	3.16547	24.105	-2.9288	0.0020826	725	XP_003631217.1	PREDICTED: uncharacterized protein LOC100852785 [Vitis vinifera]	--	--	--	--	--	--	--	--	--	--	--
comp26089_c0	12.1262	92.9101	-2.9377	6.9621e-13	1380	XP_003540839.1	PREDICTED: LOW QUALITY PROTEIN: protein TRANSPARENT TESTA 12-like [Glycine max]	K03327	TC.MATE, SLC47A, norM, mdtK, dinF	multidrug resistance protein, MATE family	GO:0006810//GO:0055085//GO:0015893//GO:0006855	transport//transmembrane transport//drug transport//drug transmembrane transport	GO:0015238//GO:0015297	drug transmembrane transporter activity//antiporter activity	GO:0016020	membrane	KOG1347	Uncharacterized membrane protein, predicted efflux pump
comp19358_c0	2.96028	24.104	-3.0255	0.0015885	427	XP_003611375.1	hypothetical protein MTR_5g013290 [Medicago truncatula] >gi|355512710|gb|AES94333.1| hypothetical protein MTR_5g013290 [Medicago truncatula]	--	--	--	--	--	--	--	GO:0071203	WASH complex	--	--
comp26089_c1	3.00083	25.1253	-3.0657	0.0010255	670	XP_003526327.1	PREDICTED: protein TRANSPARENT TESTA 12-like [Glycine max]	K03327	TC.MATE, SLC47A, norM, mdtK, dinF	multidrug resistance protein, MATE family	GO:0006810//GO:0055085//GO:0006855//GO:0015893	transport//transmembrane transport//drug transmembrane transport//drug transport	GO:0015297//GO:0015238	antiporter activity//drug transmembrane transporter activity	GO:0016020	membrane	--	--
comp24987_c0	2.87918	24.8021	-3.1067	0.0010152	1052	--	--	--	--	--	--	--	--	--	--	--	--	--
comp25525_c0	141.889	1273.2	-3.1656	1.939e-193	2338	NP_001241372.1	uncharacterized protein LOC100819919 [Glycine max] >gi|255635874|gb|ACU18284.1| unknown [Glycine max]	--	--	--	GO:0019354//GO:0008033//GO:0006779//GO:0055114	siroheme biosynthetic process//tRNA processing//porphyrin-containing compound biosynthetic process//oxidation-reduction process	GO:0016491//GO:0043115//GO:0050660	oxidoreductase activity//precorrin-2 dehydrogenase activity//flavin adenine dinucleotide binding	--	--	KOG1336	Monodehydroascorbate/ferredoxin reductase
comp22823_c0	2.23035	20.0186	-3.166	0.0042724	946	P23980.1	RecName: Full=Plasma membrane ATPase 2; AltName: Full=Proton pump 2	K01535	E3.6.3.6	H+-transporting ATPase	GO:0006119//GO:0006754//GO:0006200//GO:0015992	oxidative phosphorylation//ATP biosynthetic process//ATP catabolic process//proton transport	GO:0000166//GO:0005524//GO:0008553//GO:0046872	nucleotide binding//ATP binding//hydrogen-exporting ATPase activity, phosphorylative mechanism//metal ion binding	GO:0016021//GO:0005886	integral to membrane//plasma membrane	KOG0205	Plasma membrane H+-transporting ATPase
comp29277_c0	29.4406	265.526	-3.173	3.4561e-40	2395	XP_003518668.1	PREDICTED: glucose-6-phosphate 1-dehydrogenase, chloroplastic-like [Glycine max]	K00036	G6PD, zwf	glucose-6-phosphate 1-dehydrogenase	GO:0006098//GO:0006749//GO:0006006//GO:0055114	pentose-phosphate shunt//glutathione metabolic process//glucose metabolic process//oxidation-reduction process	GO:0004345//GO:0050661	glucose-6-phosphate dehydrogenase activity//NADP binding	--	--	KOG0563	Glucose-6-phosphate 1-dehydrogenase
comp13079_c0	2.71697	25.1764	-3.212	0.00067353	1604	XP_003517970.1	PREDICTED: polygalacturonase-like [Glycine max]	--	--	--	GO:0005982//GO:0005985//GO:0005975	starch metabolic process//sucrose metabolic process//carbohydrate metabolic process	GO:0004650	polygalacturonase activity	--	--	--	--
comp12256_c0	2.91973	28.3217	-3.278	0.00019091	727	XP_003611987.1	hypothetical protein MTR_5g020060 [Medicago truncatula] >gi|355513322|gb|AES94945.1| hypothetical protein MTR_5g020060 [Medicago truncatula]	--	--	--	--	--	--	--	--	--	--	--
comp12927_c0	2.87918	27.9341	-3.2783	0.00021722	457	XP_003601529.1	Inorganic phosphate transporter 1-4 [Medicago truncatula] >gi|357469949|ref|XP_003605259.1| Inorganic phosphate transporter 1-4 [Medicago truncatula] >gi|183579809|emb|CAQ42956.1| phosphate transporter [Medicago truncatula] >gi|355490577|gb|AES71780.1| Inorganic phosphate transporter 1-4 [Medicago truncatula] >gi|355506314|gb|AES87456.1| Inorganic phosphate transporter 1-4 [Medicago truncatula]	K08176	PHO84	MFS transporter, PHS family, inorganic phosphate transporter	GO:0055085//GO:0006817	transmembrane transport//phosphate ion transport	GO:0005315	inorganic phosphate transmembrane transporter activity	GO:0016021	integral to membrane	KOG0252	Inorganic phosphate transporter
comp12927_c1	16.964	165.477	-3.2861	6.3316e-26	1674	XP_003601529.1	Inorganic phosphate transporter 1-4 [Medicago truncatula] >gi|357469949|ref|XP_003605259.1| Inorganic phosphate transporter 1-4 [Medicago truncatula] >gi|183579809|emb|CAQ42956.1| phosphate transporter [Medicago truncatula] >gi|355490577|gb|AES71780.1| Inorganic phosphate transporter 1-4 [Medicago truncatula] >gi|355506314|gb|AES87456.1| Inorganic phosphate transporter 1-4 [Medicago truncatula]	--	--	--	GO:0055085//GO:0006817	transmembrane transport//phosphate ion transport	GO:0005315//GO:0022857	inorganic phosphate transmembrane transporter activity//transmembrane transporter activity	GO:0016021	integral to membrane	KOG0252	Inorganic phosphate transporter
comp16485_c0	3.40635	33.2461	-3.2869	3.2849e-05	659	XP_003599025.1	Siroheme synthase [Medicago truncatula] >gi|355488073|gb|AES69276.1| Siroheme synthase [Medicago truncatula]	--	--	--	GO:0032259//GO:0055114//GO:0006779	methylation//oxidation-reduction process//porphyrin-containing compound biosynthetic process	GO:0008168//GO:0043115	methyltransferase activity//precorrin-2 dehydrogenase activity	--	--	--	--
comp21615_c0	8.31312	81.9127	-3.3006	7.3747e-13	1282	AFK39828.1	unknown [Lotus japonicus]	--	--	--	GO:0006355	regulation of transcription, DNA-dependent	GO:0046983//GO:0046914	protein dimerization activity//transition metal ion binding	--	--	--	--
comp31715_c0	29.9272	303.798	-3.3436	1.7978e-48	1222	XP_003604821.1	Heme-binding-like protein [Medicago truncatula] >gi|355505876|gb|AES87018.1| Heme-binding-like protein [Medicago truncatula]	--	--	--	--	--	--	--	--	--	--	--
comp28717_c0	439.308	4654.82	-3.4054	0	2315	XP_003533072.1	PREDICTED: 6-phosphogluconate dehydrogenase, decarboxylating-like [Glycine max]	K00033	E1.1.1.44, PGD, gnd	6-phosphogluconate dehydrogenase	GO:0055114//GO:0006098//GO:0019521	oxidation-reduction process//pentose-phosphate shunt//D-gluconate metabolic process	GO:0050661//GO:0004616	NADP binding//phosphogluconate dehydrogenase (decarboxylating) activity	--	--	KOG2653	6-phosphogluconate dehydrogenase
comp28939_c0	160.706	1706.57	-3.4086	2.9638e-279	3300	XP_003614820.1	Nitrate reductase [Medicago truncatula] >gi|317135446|gb|ADV03139.1| nitrate reductase 2 [Medicago truncatula] >gi|355516155|gb|AES97778.1| Nitrate reductase [Medicago truncatula]	--	--	--	GO:0055114//GO:0042128//GO:0006118	oxidation-reduction process//nitrate assimilation//electron transport	GO:0046857//GO:0043546//GO:0030151//GO:0005506//GO:0050660//GO:0020037//GO:0016491//GO:0009055	oxidoreductase activity, acting on other nitrogenous compounds as donors, with NAD or NADP as acceptor//molybdopterin cofactor binding//molybdenum ion binding//iron ion binding//flavin adenine dinucleotide binding//heme binding//oxidoreductase activity//electron carrier activity	--	--	KOG0535	Sulfite oxidase, molybdopterin-binding component
comp30506_c0	4.62291	49.2804	-3.4141	5.2444e-08	1532	XP_003530720.1	PREDICTED: hydroxycinnamoyl-Coenzyme A shikimate/quinate hydroxycinnamoyltransferase-like [Glycine max]	--	--	--	--	--	GO:0016747	transferase activity, transferring acyl groups other than amino-acyl groups	--	--	--	--
comp27306_c0	4.70401	52.2934	-3.4747	1.215e-08	1268	XP_003541116.1	PREDICTED: transmembrane protein 45B-like [Glycine max]	--	--	--	--	--	--	--	GO:0005634	nucleus	--	--
comp22823_c2	3.24415	38.622	-3.5735	1.5108e-06	1474	XP_003543845.1	PREDICTED: plasma membrane ATPase 1-like [Glycine max]	K01535	E3.6.3.6	H+-transporting ATPase	--	--	--	--	GO:0019028	viral capsid	KOG0205	Plasma membrane H+-transporting ATPase
comp16497_c0	1.74373	20.9414	-3.5861	0.0012771	1193	XP_003522815.1	PREDICTED: uncharacterized protein LOC100782955 [Glycine max]	--	--	--	GO:0030001	metal ion transport	GO:0046872	metal ion binding	--	--	--	--
comp34842_c0	8.23202	109.595	-3.7348	2.7331e-19	2436	ACU86971.1	9-cis-epoxycarotenoid dioxygenase [Caragana korshinskii]	K09840	NCED	9-cis-epoxycarotenoid dioxygenase	--	--	GO:0016702	oxidoreductase activity, acting on single donors with incorporation of molecular oxygen, incorporation of two atoms of oxygen	--	--	--	--
comp19903_c0	1.66262	22.7772	-3.7761	0.00043621	1000	XP_003597896.1	hypothetical protein MTR_2g103750 [Medicago truncatula] >gi|87162938|gb|ABD28733.1| hypothetical protein MtrDRAFT_AC149206g23v2 [Medicago truncatula] >gi|355486944|gb|AES68147.1| hypothetical protein MTR_2g103750 [Medicago truncatula]	--	--	--	--	--	GO:0004252	serine-type endopeptidase activity	GO:0005886	plasma membrane	--	--
comp26344_c0	3.12249	43.6364	-3.8048	8.648e-08	1431	XP_003535646.1	PREDICTED: non-specific lipid-transfer protein-like protein At2g13820-like [Glycine max]	--	--	--	GO:0009966//GO:0006869//GO:0006468	regulation of signal transduction//lipid transport//protein phosphorylation	GO:0004672//GO:0003677	protein kinase activity//DNA binding	GO:0005576	extracellular region	--	--
comp25260_c0	2.91973	43.8192	-3.9077	5.4412e-08	1297	XP_003521560.1	PREDICTED: uncharacterized protein LOC100785785 [Glycine max]	--	--	--	--	--	--	--	GO:0016021	integral to membrane	--	--
comp29458_c0	3.4469	53.3168	-3.9512	8.4014e-10	1947	XP_003588355.1	Mitochondrial protein, putative [Medicago truncatula] >gi|355477403|gb|AES58606.1| Mitochondrial protein, putative [Medicago truncatula]	--	--	--	--	--	--	--	--	--	--	--
comp19318_c0	10.1785	159.369	-3.9688	1.9766e-29	1108	XP_003602788.1	HVA22-like protein e [Medicago truncatula] >gi|355491836|gb|AES73039.1| HVA22-like protein e [Medicago truncatula]	--	--	--	--	--	--	--	--	--	KOG1725	Protein involved in membrane traffic (YOP1/TB2/DP1/HVA22 family)
comp20256_c0	1.0138	16.2395	-4.0017	0.0042996	936	NP_001237926.1	uncharacterized protein LOC100305868 [Glycine max] >gi|255626835|gb|ACU13762.1| unknown [Glycine max]	--	--	--	--	--	--	--	--	--	--	--
comp20327_c0	45.0186	725.061	-4.0095	1.2656e-135	2038	XP_003609738.1	2-succinylbenzoate-CoA ligase [Medicago truncatula] >gi|355510793|gb|AES91935.1| 2-succinylbenzoate-CoA ligase [Medicago truncatula]	--	--	--	GO:0008152	metabolic process	GO:0003824//GO:0016874	catalytic activity//ligase activity	--	--	KOG1176	Acyl-CoA synthetase
comp30324_c0	1.0949	18.2291	-4.0574	0.0017392	2404	XP_003608976.1	U-box domain-containing protein [Medicago truncatula] >gi|355510031|gb|AES91173.1| U-box domain-containing protein [Medicago truncatula]	--	--	--	GO:0006355//GO:0016567	regulation of transcription, DNA-dependent//protein ubiquitination	GO:0043565//GO:0005515//GO:0004842	sequence-specific DNA binding//protein binding//ubiquitin-protein ligase activity	GO:0000151	ubiquitin ligase complex	KOG4642	Chaperone-dependent E3 ubiquitin protein ligase (contains TPR repeats)
comp15990_c0	3.56856	60.2543	-4.0777	2.5357e-11	1528	XP_003518630.1	PREDICTED: putative glutamine amidotransferase-like protein RP404-like [Glycine max]	--	--	--	GO:0006541	glutamine metabolic process	GO:0016758//GO:0016787	transferase activity, transferring hexosyl groups//hydrolase activity	GO:0005789	endoplasmic reticulum membrane	--	--
comp18319_c1	4.09573	73.9461	-4.1743	4.1278e-14	1286	XP_003611286.1	Nitrate transporter [Medicago truncatula] >gi|355512621|gb|AES94244.1| Nitrate transporter [Medicago truncatula]	--	--	--	GO:0006857//GO:0006810	oligopeptide transport//transport	GO:0005215	transporter activity	GO:0016021//GO:0016020	integral to membrane//membrane	KOG1237	H+/oligopeptide symporter
comp9381_c0	1.05435	21.0465	-4.3192	0.0003771	1548	CAD56465.1	putative class 5 chitinase [Medicago truncatula]	K01183	E3.2.1.14	chitinase	GO:0016998//GO:0005975//GO:0006032	cell wall macromolecule catabolic process//carbohydrate metabolic process//chitin catabolic process	GO:0043169//GO:0004553//GO:0004568	cation binding//hydrolase activity, hydrolyzing O-glycosyl compounds//chitinase activity	--	--	KOG2806	Chitinase
comp16998_c0	0.770484	15.8821	-4.3655	0.0033707	966	XP_003601903.1	RING-H2 finger protein [Medicago truncatula] >gi|355490951|gb|AES72154.1| RING-H2 finger protein [Medicago truncatula]	K16285	XERICO	RING/U-box domain-containing protein	GO:0016567	protein ubiquitination	GO:0043169//GO:0008270//GO:0004842//GO:0046872//GO:0005515	cation binding//zinc ion binding//ubiquitin-protein ligase activity//metal ion binding//protein binding	GO:0005680	anaphase-promoting complex	KOG0800	FOG: Predicted E3 ubiquitin ligase
comp20864_c0	8.43478	184.509	-4.4512	1.0001e-36	1503	XP_003605744.1	Caffeic acid 3-O-methyltransferase [Medicago truncatula] >gi|355506799|gb|AES87941.1| Caffeic acid 3-O-methyltransferase [Medicago truncatula] >gi|388520569|gb|AFK48346.1| unknown [Medicago truncatula]	--	--	--	GO:0032259	methylation	GO:0046983//GO:0008168//GO:0008171	protein dimerization activity//methyltransferase activity//O-methyltransferase activity	--	--	--	--
comp20431_c0	15.8144	360.415	-4.5103	2.0909e-72	1557	BAI63586.1	HPP domain containing protein [Lotus japonicus] >gi|388512863|gb|AFK44493.1| unknown [Lotus japonicus]	--	--	--	--	--	--	--	--	--	--	--
comp21723_c0	45.9432	1122.42	-4.6106	4.0202e-229	1482	AFK42562.1	unknown [Medicago truncatula]	K02639	petF	ferredoxin	GO:0006118	electron transport	GO:0009055//GO:0051536	electron carrier activity//iron-sulfur cluster binding	--	--	--	--
comp17422_c0	3.77619	122.357	-5.018	1.0817e-25	1318	XP_003532820.1	PREDICTED: zinc finger protein STOP1 homolog [Glycine max]	--	--	--	GO:0006355	regulation of transcription, DNA-dependent	GO:0043565//GO:0046872	sequence-specific DNA binding//metal ion binding	--	--	KOG1721	FOG: Zn-finger
comp20307_c0	0.405518	14.2479	-5.1348	0.004313	2180	XP_003620505.1	Sulfate transporter 3.1 [Medicago truncatula] >gi|355495520|gb|AES76723.1| Sulfate transporter 3.1 [Medicago truncatula]	--	--	--	GO:0055085//GO:0008272	transmembrane transport//sulfate transport	GO:0015116//GO:0008271	sulfate transmembrane transporter activity//secondary active sulfate transmembrane transporter activity	GO:0016021	integral to membrane	KOG0236	Sulfate/bicarbonate/oxalate exchanger SAT-1 and related transporters (SLC26 family)
comp10360_c0	0.648829	25.5834	-5.3012	1.8575e-05	667	XP_002329880.1	predicted protein [Populus trichocarpa] >gi|224139236|ref|XP_002326802.1| predicted protein [Populus trichocarpa] >gi|118484752|gb|ABK94245.1| unknown [Populus trichocarpa] >gi|222834124|gb|EEE72601.1| predicted protein [Populus trichocarpa] >gi|222871117|gb|EEF08248.1| predicted protein [Populus trichocarpa]	--	--	--	--	--	--	--	--	--	--	--
comp13056_c0	40.5924	1663.87	-5.3572	0	2817	XP_003607969.1	Ferredoxin-nitrite reductase [Medicago truncatula] >gi|355509024|gb|AES90166.1| Ferredoxin-nitrite reductase [Medicago truncatula]	K00366	nirA	ferredoxin-nitrite reductase	GO:0055114	oxidation-reduction process	GO:0051536//GO:0016491//GO:0020037	iron-sulfur cluster binding//oxidoreductase activity//heme binding	--	--	KOG0560	Sulfite reductase (ferredoxin)
comp25031_c0	0.44607	20.325	-5.5098	0.00021386	1648	XP_003550859.1	PREDICTED: myosin heavy chain kinase B-like [Glycine max]	--	--	--	GO:0043547	positive regulation of GTPase activity	GO:0005096//GO:0005515	GTPase activator activity//protein binding	--	--	KOG4155	FOG: WD40 repeat
comp28951_c2	1.50042	117.264	-6.2883	2.4535e-25	786	XP_003542726.1	PREDICTED: nitrate reductase [NADH] 2-like [Glycine max]	--	--	--	GO:0006118//GO:0055114//GO:0042128	electron transport//oxidation-reduction process//nitrate assimilation	GO:0050660//GO:0020037//GO:0009055//GO:0046857//GO:0043546//GO:0030151//GO:0005506	flavin adenine dinucleotide binding//heme binding//electron carrier activity//oxidoreductase activity, acting on other nitrogenous compounds as donors, with NAD or NADP as acceptor//molybdopterin cofactor binding//molybdenum ion binding//iron ion binding	--	--	KOG0537	Cytochrome b5
comp28951_c0	2.75752	221.653	-6.3288	6.4712e-48	1485	ADV03138.1	nitrate reductase 1 [Medicago truncatula]	--	--	--	GO:0006118//GO:0055114//GO:0042128	electron transport//oxidation-reduction process//nitrate assimilation	GO:0020037//GO:0050660//GO:0009055//GO:0016491//GO:0046857//GO:0043546//GO:0030151//GO:0005506	heme binding//flavin adenine dinucleotide binding//electron carrier activity//oxidoreductase activity//oxidoreductase activity, acting on other nitrogenous compounds as donors, with NAD or NADP as acceptor//molybdopterin cofactor binding//molybdenum ion binding//iron ion binding	--	--	KOG0535	Sulfite oxidase, molybdopterin-binding component
comp28951_c1	1.50042	122.818	-6.355	1.6581e-26	838	XP_003527925.1	PREDICTED: inducible nitrate reductase [NADH] 1-like [Glycine max]	--	--	--	GO:0055114	oxidation-reduction process	GO:0016491	oxidoreductase activity	--	--	KOG0534	NADH-cytochrome b-5 reductase
