# Supplementary material for: Transcriptomic Analysis of the Primary Roots of Alhagi sparsifolia in Response to Water Stress
Source: PLoS One. 2015 Mar 30;10(3):e0120791. doi: 10.1371/journal.pone.0120791 (PMC4379016; doi:10.1371/journal.pone.0120791)
Supplement: S1 File — Table A in S1 File. Primers used in the RT-qPCR assay. Table B in S1 File. Statistics of unigenes in different expression-level interval. Table C in S1 File. Differentially expressed genes between P-6h and the untreated primary roots P-0h (early water-stress inducible and repressed genes). The significance of gene expression difference between samples was identified by using q-value<0.005 and the absolute value of log2 (foldchange)>1 as the threshold. Table D in S1 File. Differentially expressed genes between P-24h and the untreated primary roots P-0h (late water-stress inducible and repressed genes). The significance of gene expression difference between samples was identified by using q-value<0.005 and the absolute value of log2 (foldchange)>1 as the threshold. Table E in S1 File. Differentially expressed genes between Rh-6h and P-24h (rehydration inducible and repressed genes). The significance of gene expression difference between samples was identified by using q-value<0.005 and the absolute value of log2 (foldchange)>1 as the threshold. Table F in S1 File. Common genes between the early and late water-stress inducible genes. Table G in S1 File. Common genes between the early and late water-stress repressed genes. Table H in S1 File. Genes exclusively expressed as the early inducible genes. Table I in S1 File. Genes exclusively expressed as the late water-stress inducible genes. Table J in S1 File. Genes exclusively expressed as the early water-stress repressed genes. Table K in S1 File. Genes exclusively expressed as the late water-stress repressed genes. Table L in S1 File. Genes showed ‘up-up-down’ expression pattern in the course of 24h of PEG-treatment following 6h of rehydration. Table M in S1 File. Genes showed ‘down-down-up’ expression pattern in the course of 24h of PEG-treatment following 6h of rehydration. Table N in S1 File. The significant KEGG pathways enriched from the early and late water-stress inducible genes (P-6h vs. P-0h) the early and late [file pone.0120791.s001.zip › Table F in S1 File.xls]

## Sheet: P6_RootvsP0_Root-yes-P24_Rootvs
Common Genes between the Early and Late Water-Stress Inducible Genes
Gene_id	Gene Length	NR GI	NR ID	NR Score	NR Evalue	NR Description
comp13004_c0	824	357476277	XP_003608424.1	154	2.1e-10	hypothetical protein MTR_4g093940 [Medicago truncatula] >gi|355509479|gb|AES90621.1| hypothetical protein MTR_4g093940 [Medicago truncatula]
comp18873_c0	1440	357496397	XP_003618487.1	1194	2.66e-159	Quinone oxidoreductase-like protein [Medicago truncatula] >gi|355493502|gb|AES74705.1| Quinone oxidoreductase-like protein [Medicago truncatula]
comp20307_c0	2180	357500433	XP_003620505.1	2818	0	Sulfate transporter 3.1 [Medicago truncatula] >gi|355495520|gb|AES76723.1| Sulfate transporter 3.1 [Medicago truncatula]
comp25661_c0	794	--	--	--	--	--
comp26344_c0	1431	356534201	XP_003535646.1	510	3.98e-58	PREDICTED: non-specific lipid-transfer protein-like protein At2g13820-like [Glycine max]
comp19609_c0	766	351727629	NP_001237935.1	679	2.4e-87	seed maturation protein PM22 [Glycine max] >gi|4585271|gb|AAD25354.1|AF115314_1 seed maturation protein PM22 [Glycine max]
comp19871_c0	691	--	--	--	--	--
comp24333_c0	1072	388492340	AFK34236.1	176	4.42e-12	unknown [Medicago truncatula]
comp19903_c0	1000	357455231	XP_003597896.1	269	8.25e-26	hypothetical protein MTR_2g103750 [Medicago truncatula] >gi|87162938|gb|ABD28733.1| hypothetical protein MtrDRAFT_AC149206g23v2 [Medicago truncatula] >gi|355486944|gb|AES68147.1| hypothetical protein MTR_2g103750 [Medicago truncatula]
comp21615_c0	1282	388503524	AFK39828.1	389	2.16e-41	unknown [Lotus japonicus]
comp12360_c0	837	--	--	--	--	--
comp17488_c0	2124	357512625	XP_003626601.1	2471	0	3-ketoacyl-CoA synthase [Medicago truncatula] >gi|87240844|gb|ABD32702.1| Chalcone and stilbene synthases, N-terminal; Chalcone and stilbene synthases, C-terminal; Very-long-chain 3-ketoacyl-CoA synthase [Medicago truncatula] >gi|355501616|gb|AES82819.1| 3-ketoacyl-CoA synthase [Medicago truncatula]
comp17422_c0	1318	356528459	XP_003532820.1	893	2.15e-114	PREDICTED: zinc finger protein STOP1 homolog [Glycine max]
comp26034_c0	768	351724663	NP_001238089.1	225	6.14e-20	uncharacterized protein LOC100527317 [Glycine max] >gi|255632073|gb|ACU16389.1| unknown [Glycine max]
comp12977_c0	451	351724205	NP_001235258.1	130	8.95e-08	uncharacterized protein LOC100305684 [Glycine max] >gi|255626305|gb|ACU13497.1| unknown [Glycine max]
comp26089_c1	670	356515276	XP_003526327.1	496	3.88e-56	PREDICTED: protein TRANSPARENT TESTA 12-like [Glycine max]
comp26089_c0	1380	356544808	XP_003540839.1	1623	0	PREDICTED: LOW QUALITY PROTEIN: protein TRANSPARENT TESTA 12-like [Glycine max]
comp29253_c1	1394	357443595	XP_003592075.1	377	7.22e-38	Ethylene-responsive transcription factor ERF110 [Medicago truncatula] >gi|355481123|gb|AES62326.1| Ethylene-responsive transcription factor ERF110 [Medicago truncatula]
comp29403_c0	1177	356503954	XP_003520764.1	1093	3.51e-146	PREDICTED: momilactone A synthase-like [Glycine max]
comp11770_c0	411	--	--	--	--	--
comp20327_c0	2038	357478905	XP_003609738.1	2597	0	2-succinylbenzoate-CoA ligase [Medicago truncatula] >gi|355510793|gb|AES91935.1| 2-succinylbenzoate-CoA ligase [Medicago truncatula]
comp28951_c1	838	356518517	XP_003527925.1	849	2.37e-111	PREDICTED: inducible nitrate reductase [NADH] 1-like [Glycine max]
comp28461_c0	2156	357462847	XP_003601705.1	1771	0	O-glucosyltransferase [Medicago truncatula] >gi|355490753|gb|AES71956.1| O-glucosyltransferase [Medicago truncatula]
comp22783_c0	1273	388502496	AFK39314.1	1334	0	unknown [Lotus japonicus]
comp12256_c0	727	357483401	XP_003611987.1	497	1.94e-60	hypothetical protein MTR_5g020060 [Medicago truncatula] >gi|355513322|gb|AES94945.1| hypothetical protein MTR_5g020060 [Medicago truncatula]
comp28951_c0	1485	317135444	ADV03138.1	1937	0	nitrate reductase 1 [Medicago truncatula]
comp12992_c0	765	357519409	XP_003629993.1	585	1.62e-73	Basic blue protein [Medicago truncatula] >gi|355524015|gb|AET04469.1| Basic blue protein [Medicago truncatula]
comp28951_c2	786	356548676	XP_003542726.1	1186	5.94e-154	PREDICTED: nitrate reductase [NADH] 2-like [Glycine max]
comp22823_c2	1474	356550952	XP_003543845.1	1719	0	PREDICTED: plasma membrane ATPase 1-like [Glycine max]
comp10360_c0	667	224125056	XP_002329880.1	208	1.03e-18	predicted protein [Populus trichocarpa] >gi|224139236|ref|XP_002326802.1| predicted protein [Populus trichocarpa] >gi|118484752|gb|ABK94245.1| unknown [Populus trichocarpa] >gi|222834124|gb|EEE72601.1| predicted protein [Populus trichocarpa] >gi|222871117|gb|EEF08248.1| predicted protein [Populus trichocarpa]
comp25290_c0	1799	357462291	XP_003601427.1	1985	0	Cytochrome P450 94A1 [Medicago truncatula] >gi|355490475|gb|AES71678.1| Cytochrome P450 94A1 [Medicago truncatula]
comp26783_c0	725	359472929	XP_003631217.1	126	4.89e-07	PREDICTED: uncharacterized protein LOC100852785 [Vitis vinifera]
comp12706_c0	1188	356562559	XP_003549537.1	1225	1.56e-160	PREDICTED: heat shock 70 kDa protein-like [Glycine max]
comp18134_c0	2092	357480493	XP_003610532.1	2265	0	Tonoplast malate transporter/sodium dicarboxylate symporter [Medicago truncatula] >gi|355511587|gb|AES92729.1| Tonoplast malate transporter/sodium dicarboxylate symporter [Medicago truncatula]
comp17607_c0	1391	356553132	XP_003544912.1	1387	0	PREDICTED: 8-hydroxyquercetin 8-O-methyltransferase-like isoform 1 [Glycine max]
comp13835_c0	1869	357467067	XP_003603818.1	1728	0	Nucleoredoxin [Medicago truncatula] >gi|355492866|gb|AES74069.1| Nucleoredoxin [Medicago truncatula]
comp12927_c1	1674	357462495	XP_003601529.1	2010	0	Inorganic phosphate transporter 1-4 [Medicago truncatula] >gi|357469949|ref|XP_003605259.1| Inorganic phosphate transporter 1-4 [Medicago truncatula] >gi|183579809|emb|CAQ42956.1| phosphate transporter [Medicago truncatula] >gi|355490577|gb|AES71780.1| Inorganic phosphate transporter 1-4 [Medicago truncatula] >gi|355506314|gb|AES87456.1| Inorganic phosphate transporter 1-4 [Medicago truncatula]
comp21323_c0	961	356507036	XP_003522277.1	586	2.78e-72	PREDICTED: 17.9 kDa class II heat shock protein-like [Glycine max]
comp23835_c0	1039	356570011	XP_003553186.1	1138	2.04e-154	PREDICTED: 60S ribosomal protein L10-like [Glycine max]
comp12593_c0	1773	388504458	AFK40295.1	1766	0	unknown [Medicago truncatula]
comp12706_c1	1226	357480003	XP_003610287.1	1895	0	Heat-shock protein [Medicago truncatula] >gi|355511342|gb|AES92484.1| Heat-shock protein [Medicago truncatula]
comp11069_c0	1500	388515101	AFK45612.1	1125	2.16e-149	unknown [Lotus japonicus]
comp16485_c0	659	357457489	XP_003599025.1	178	1.65e-12	Siroheme synthase [Medicago truncatula] >gi|355488073|gb|AES69276.1| Siroheme synthase [Medicago truncatula]
comp24019_c0	944	356507426	XP_003522468.1	292	9.53e-29	PREDICTED: uncharacterized protein LOC100809305 [Glycine max]
comp13016_c0	1251	375281948	AFA45120.1	211	3.44e-17	glycine-rich protein [Medicago sativa]
comp24836_c1	964	357514561	XP_003627569.1	1319	5.6e-178	ER glycerol-phosphate acyltransferase [Medicago truncatula] >gi|355521591|gb|AET02045.1| ER glycerol-phosphate acyltransferase [Medicago truncatula]
comp24076_c0	1447	356509072	XP_003523276.1	995	3.12e-130	PREDICTED: expansin-A8-like [Glycine max]
comp12898_c0	626	--	--	--	--	--
comp12496_c0	593	357509785	XP_003625181.1	235	9.43e-23	hypothetical protein MTR_7g092340 [Medicago truncatula] >gi|355500196|gb|AES81399.1| hypothetical protein MTR_7g092340 [Medicago truncatula]
comp22915_c0	1220	357462623	XP_003601593.1	1427	0	1-aminocyclopropane-1-carboxylate oxidase [Medicago truncatula] >gi|355490641|gb|AES71844.1| 1-aminocyclopropane-1-carboxylate oxidase [Medicago truncatula]
comp16627_c0	1817	357466411	XP_003603490.1	1461	0	RING finger and CHY zinc finger domain-containing protein [Medicago truncatula] >gi|355492538|gb|AES73741.1| RING finger and CHY zinc finger domain-containing protein [Medicago truncatula]
comp21206_c0	803	357509553	XP_003625065.1	327	4.25e-35	hypothetical protein MTR_7g090560 [Medicago truncatula] >gi|87241440|gb|ABD33298.1| hypothetical protein MtrDRAFT_AC158502g7v2 [Medicago truncatula] >gi|355500080|gb|AES81283.1| hypothetical protein MTR_7g090560 [Medicago truncatula] >gi|388501880|gb|AFK39006.1| unknown [Medicago truncatula]
comp26687_c1	1645	357465141	XP_003602852.1	1159	5.41e-152	RING-H2 finger protein ATL1N [Medicago truncatula] >gi|355491900|gb|AES73103.1| RING-H2 finger protein ATL1N [Medicago truncatula] >gi|388520889|gb|AFK48506.1| unknown [Medicago truncatula]
comp20768_c0	2040	356518064	XP_003527704.1	1954	0	PREDICTED: cytochrome P450 82A1-like [Glycine max]
comp20287_c0	1098	356569039	XP_003552714.1	410	8.08e-46	PREDICTED: uncharacterized protein LOC100800055 [Glycine max]
comp19679_c0	727	357505755	XP_003623166.1	528	3.06e-65	Protease inhibitor/seed storage/LTP family protein [Medicago truncatula] >gi|355498181|gb|AES79384.1| Protease inhibitor/seed storage/LTP family protein [Medicago truncatula] >gi|388494356|gb|AFK35244.1| unknown [Medicago truncatula]
comp19318_c0	1108	357465013	XP_003602788.1	531	1.77e-63	HVA22-like protein e [Medicago truncatula] >gi|355491836|gb|AES73039.1| HVA22-like protein e [Medicago truncatula]
comp23690_c0	1013	351734500	NP_001238368.1	424	1.79e-47	uncharacterized protein LOC100306151 precursor [Glycine max] >gi|255627693|gb|ACU14191.1| unknown [Glycine max]
comp12937_c0	1197	357521383	XP_003630980.1	1074	2.09e-143	Vacuolar iron transporter [Medicago truncatula] >gi|355525002|gb|AET05456.1| Vacuolar iron transporter [Medicago truncatula]
comp23675_c0	1703	356536384	XP_003536718.1	1575	0	PREDICTED: 6-hydroxynicotinate 3-monooxygenase-like [Glycine max]
comp30093_c1	1980	392583890	NP_001254802.1	2275	0	probable inorganic phosphate transporter 1-7-like [Glycine max] >gi|389828590|gb|AFL02621.1| soybean phosphate transporter protein 11 [Glycine max]
comp19205_c0	2466	356521141	XP_003529216.1	2656	0	PREDICTED: uncharacterized protein LOC100814036 [Glycine max]
comp18333_c0	1357	225439354	XP_002270752.1	242	2.15e-21	PREDICTED: uncharacterized protein LOC100259819 [Vitis vinifera]
comp30542_c0	2246	356508918	XP_003523200.1	1648	0	PREDICTED: aspartic proteinase nepenthesin-1-like [Glycine max]
comp21723_c0	1482	388508992	AFK42562.1	609	1.58e-73	unknown [Medicago truncatula]
comp28356_c0	2101	133874206	BAF49306.1	2112	0	putative acyltransferase [Clitoria ternatea]
comp10704_c0	1116	351720955	NP_001235146.1	1092	9.59e-147	In2-1 protein [Glycine max] >gi|11385579|gb|AAG34872.1|AF249913_1 In2-1 protein [Glycine max]
comp12018_c0	1689	351728013	NP_001238460.1	1526	0	alternative oxidase 3, mitochondrial [Glycine max] >gi|3023305|sp|O03376.1|AOX3_SOYBN RecName: Full=Alternative oxidase 3, mitochondrial; Flags: Precursor >gi|1946338|gb|AAB97286.1| alternative oxidase 2b [Glycine max]
comp21262_c0	1989	357492309	XP_003616443.1	2037	0	ER glycerol-phosphate acyltransferase [Medicago truncatula] >gi|355517778|gb|AES99401.1| ER glycerol-phosphate acyltransferase [Medicago truncatula]
comp10437_c0	781	357509785	XP_003625181.1	153	1.01e-10	hypothetical protein MTR_7g092340 [Medicago truncatula] >gi|355500196|gb|AES81399.1| hypothetical protein MTR_7g092340 [Medicago truncatula]
comp29477_c1	1938	357489701	XP_003615138.1	2083	0	Cytokinin-O-glucosyltransferase [Medicago truncatula] >gi|355516473|gb|AES98096.1| Cytokinin-O-glucosyltransferase [Medicago truncatula]
comp30999_c0	3500	357466719	XP_003603644.1	3982	0	Receptor-like protein kinase [Medicago truncatula] >gi|355492692|gb|AES73895.1| Receptor-like protein kinase [Medicago truncatula]
comp27334_c0	3092	357444961	XP_003592758.1	3109	0	ABC transporter G family member [Medicago truncatula] >gi|355481806|gb|AES63009.1| ABC transporter G family member [Medicago truncatula]
comp17320_c0	940	--	--	--	--	--
comp26644_c0	1759	356571305	XP_003553819.1	1021	1.69e-129	PREDICTED: F-box/LRR-repeat protein 3-like [Glycine max]
comp28295_c0	1680	357511433	XP_003626005.1	1646	0	Galactinol synthase [Medicago truncatula] >gi|355501020|gb|AES82223.1| Galactinol synthase [Medicago truncatula]
comp22581_c0	2153	356501207	XP_003519418.1	2785	0	PREDICTED: laccase-5-like [Glycine max]
comp31140_c0	4886	357520365	XP_003630471.1	2871	0	Protein tolB [Medicago truncatula] >gi|355524493|gb|AET04947.1| Protein tolB [Medicago truncatula]
comp9873_c0	2123	357436349	XP_003588450.1	2217	0	Amino acid transporter [Medicago truncatula] >gi|355477498|gb|AES58701.1| Amino acid transporter [Medicago truncatula]
comp24600_c0	959	19225065	AAL32037.2	653	1.42e-82	ethylene-responsive transciptional coactivator-like protein [Retama raetam]
comp21602_c0	995	357463247	XP_003601905.1	337	1.28e-34	hypothetical protein MTR_3g086650 [Medicago truncatula] >gi|217075456|gb|ACJ86088.1| unknown [Medicago truncatula] >gi|355490953|gb|AES72156.1| hypothetical protein MTR_3g086650 [Medicago truncatula] >gi|388503402|gb|AFK39767.1| unknown [Medicago truncatula]
comp20723_c0	819	--	--	--	--	--
comp29549_c0	1855	356498983	XP_003518324.1	1925	0	PREDICTED: UDP-glycosyltransferase 87A1-like [Glycine max]
comp19067_c1	598	--	--	--	--	--
comp29436_c1	2627	357514555	XP_003627566.1	2441	0	Cytochrome P450 fatty acid omega-hydroxylase [Medicago truncatula] >gi|355521588|gb|AET02042.1| Cytochrome P450 fatty acid omega-hydroxylase [Medicago truncatula]
comp11103_c1	657	217075482	ACJ86101.1	513	4.79e-62	unknown [Medicago truncatula] >gi|388500490|gb|AFK38311.1| unknown [Medicago truncatula]
comp19834_c0	272	217075370	ACJ86045.1	347	5.22e-39	unknown [Medicago truncatula]
comp41105_c0	836	358348728	XP_003638395.1	780	4.61e-101	Alpha-amylase/subtilisin inhibitor [Medicago truncatula] >gi|355504330|gb|AES85533.1| Alpha-amylase/subtilisin inhibitor [Medicago truncatula]
comp28857_c0	2611	357443153	XP_003591854.1	2720	0	ABC transporter G family member [Medicago truncatula] >gi|355480902|gb|AES62105.1| ABC transporter G family member [Medicago truncatula]
comp26243_c0	1007	388502980	AFK39556.1	724	2.53e-92	unknown [Medicago truncatula]
comp27515_c0	1483	356503848	XP_003520714.1	498	1.34e-56	PREDICTED: uncharacterized protein LOC100807520 [Glycine max]
comp16580_c0	478	--	--	--	--	--
comp24988_c0	1199	357505741	XP_003623159.1	451	3.33e-51	hypothetical protein MTR_7g065150 [Medicago truncatula] >gi|355498174|gb|AES79377.1| hypothetical protein MTR_7g065150 [Medicago truncatula] >gi|388492720|gb|AFK34426.1| unknown [Medicago truncatula]
comp31182_c1	1814	4200044	BAA74465.1	2269	0	cytochrome P450 [Glycyrrhiza echinata]
comp28893_c0	1963	357437673	XP_003589112.1	1827	0	hypothetical protein MTR_1g018610 [Medicago truncatula] >gi|355478160|gb|AES59363.1| hypothetical protein MTR_1g018610 [Medicago truncatula]
comp11103_c0	603	356534536	XP_003535809.1	351	3.51e-38	PREDICTED: uncharacterized protein LOC100788592 [Glycine max]
comp18498_c1	567	--	--	--	--	--
comp12350_c0	990	255571994	XP_002526938.1	400	3.59e-44	hypothetical protein RCOM_0530890 [Ricinus communis] >gi|223533690|gb|EEF35425.1| hypothetical protein RCOM_0530890 [Ricinus communis]
comp16390_c0	1382	372477638	AEX97054.1	631	1.75e-76	mitochondrial heat shock protein [Copaifera officinalis]
comp25249_c0	2011	217074282	ACJ85501.1	1131	4.48e-146	unknown [Medicago truncatula] >gi|388490774|gb|AFK33453.1| unknown [Medicago truncatula]
comp10807_c0	1895	357485623	XP_003613099.1	2258	0	Protein TRANSPARENT TESTA [Medicago truncatula] >gi|355514434|gb|AES96057.1| Protein TRANSPARENT TESTA [Medicago truncatula]
comp18071_c0	880	306415483	ADM86706.1	244	3.48e-23	metallothionein-like protein [Cicer microphyllum]
comp28545_c0	1585	217073196	ACJ84957.1	1389	0	unknown [Medicago truncatula]
comp33021_c0	1107	--	--	--	--	--
comp12648_c1	501	388508476	AFK42304.1	374	1.17e-42	unknown [Medicago truncatula]
comp24953_c0	1045	357479819	XP_003610195.1	483	3.04e-56	hypothetical protein MTR_4g129020 [Medicago truncatula] >gi|355511250|gb|AES92392.1| hypothetical protein MTR_4g129020 [Medicago truncatula]
comp16086_c0	1042	357478803	XP_003609687.1	379	6.39e-42	Late embryogenesis abundant protein Lea5 [Medicago truncatula] >gi|355510742|gb|AES91884.1| Late embryogenesis abundant protein Lea5 [Medicago truncatula]
comp21073_c0	1035	351725257	NP_001236830.1	339	3.93e-36	uncharacterized protein LOC100305542 [Glycine max] >gi|255625859|gb|ACU13274.1| unknown [Glycine max]
comp21342_c0	1452	357481907	XP_003611239.1	973	3.88e-127	hypothetical protein MTR_5g011800 [Medicago truncatula] >gi|355512574|gb|AES94197.1| hypothetical protein MTR_5g011800 [Medicago truncatula] >gi|388518837|gb|AFK47480.1| unknown [Medicago truncatula]
comp25375_c0	3099	356513315	XP_003525359.1	2839	0	PREDICTED: uncharacterized protein LOC100776565 [Glycine max]
comp29768_c0	3488	24940156	CAD42335.1	3977	0	hypernodulation aberrant root formation protein [Lotus japonicus] >gi|24940158|emb|CAD42336.1| hypernodulation aberrant root formation protein [Lotus japonicus] >gi|25956273|dbj|BAC41327.1| LRR receptor-like kinase [Lotus japonicus] >gi|25956278|dbj|BAC41331.1| LRR receptor-like kinase [Lotus japonicus] >gi|33945883|emb|CAE45593.1| hypernodulation aberrant root protein [Lotus japonicus] >gi|16460…
comp28484_c0	1804	357463237	XP_003601900.1	686	2.61e-83	Cysteine desulfuration protein sufE [Medicago truncatula] >gi|355490948|gb|AES72151.1| Cysteine desulfuration protein sufE [Medicago truncatula] >gi|388508696|gb|AFK42414.1| unknown [Medicago truncatula]
comp13056_c0	2817	357475367	XP_003607969.1	2794	0	Ferredoxin-nitrite reductase [Medicago truncatula] >gi|355509024|gb|AES90166.1| Ferredoxin-nitrite reductase [Medicago truncatula]
comp27339_c0	1361	217074152	ACJ85436.1	1536	0	unknown [Medicago truncatula]
comp21849_c1	1308	441477743	BAM75184.1	1402	0	sucrose synthase [Ricinus communis]
comp21719_c0	1356	357460979	XP_003600771.1	1476	0	2-nitropropane dioxygenase-like protein [Medicago truncatula] >gi|355489819|gb|AES71022.1| 2-nitropropane dioxygenase-like protein [Medicago truncatula]
comp27562_c0	2173	357504707	XP_003622642.1	1692	0	Hydroquinone glucosyltransferase [Medicago truncatula] >gi|355497657|gb|AES78860.1| Hydroquinone glucosyltransferase [Medicago truncatula]
comp21872_c0	1873	356513605	XP_003525502.1	1084	1.98e-140	PREDICTED: probable inactive poly [ADP-ribose] polymerase SRO5-like [Glycine max]
comp28056_c0	1608	356537704	XP_003537365.1	622	1.86e-73	PREDICTED: pathogenesis-related genes transcriptional activator PTI6-like [Glycine max]
comp12831_c0	1443	357517113	XP_003628845.1	362	4.62e-38	hypothetical protein MTR_8g067590 [Medicago truncatula] >gi|355522867|gb|AET03321.1| hypothetical protein MTR_8g067590 [Medicago truncatula] >gi|388522521|gb|AFK49322.1| unknown [Medicago truncatula]
comp21690_c0	738	351722324	NP_001236984.1	423	1.9e-49	uncharacterized protein LOC100500113 [Glycine max] >gi|255629301|gb|ACU14995.1| unknown [Glycine max]
comp23333_c0	2020	357484171	XP_003612372.1	1578	0	Proton-coupled amino acid transporter [Medicago truncatula] >gi|355513707|gb|AES95330.1| Proton-coupled amino acid transporter [Medicago truncatula]
comp21984_c0	897	356541649	XP_003539286.1	764	3.03e-98	PREDICTED: LOB domain-containing protein 38-like [Glycine max]
comp12456_c0	1193	148872940	ABR15095.1	426	3.46e-48	dormancy-associated protein/auxin-repressed protein [Glycyrrhiza uralensis]
comp34596_c0	1313	2072742	CAA88593.1	1309	4.12e-177	chitinase homologue [Sesbania rostrata]
comp35382_c0	864	357436345	XP_003588448.1	481	1.61e-57	Enod93 protein [Medicago truncatula] >gi|355477496|gb|AES58699.1| Enod93 protein [Medicago truncatula] >gi|388508604|gb|AFK42368.1| unknown [Medicago truncatula]
comp30862_c0	1930	357461737	XP_003601150.1	1708	0	Cytochrome P450 [Medicago truncatula] >gi|355490198|gb|AES71401.1| Cytochrome P450 [Medicago truncatula]
comp24220_c0	1907	357465803	XP_003603186.1	1363	0	CCP-like protein [Medicago truncatula] >gi|355492234|gb|AES73437.1| CCP-like protein [Medicago truncatula]
comp21849_c0	1729	3915037	O24301.1	2633	0	RecName: Full=Sucrose synthase 2; AltName: Full=Sucrose-UDP glucosyltransferase 2 >gi|2570067|emb|CAA04512.1| second sucrose synthase [Pisum sativum]
comp19265_c0	1150	357510483	XP_003625530.1	1396	0	Protein ALUMINUM SENSITIVE [Medicago truncatula] >gi|355500545|gb|AES81748.1| Protein ALUMINUM SENSITIVE [Medicago truncatula]
comp34842_c0	2436	256561143	ACU86971.1	2876	0	9-cis-epoxycarotenoid dioxygenase [Caragana korshinskii]
comp30117_c0	2930	356518659	XP_003527996.1	3185	0	PREDICTED: metal-nicotianamine transporter YSL3-like [Glycine max]
comp23969_c0	2341	357500677	XP_003620627.1	2126	0	Sugar transporter [Medicago truncatula] >gi|355495642|gb|AES76845.1| Sugar transporter [Medicago truncatula]
comp25451_c0	1543	388491488	AFK33810.1	1286	1.13e-172	unknown [Medicago truncatula]
comp26948_c0	3447	356553206	XP_003544949.1	2472	0	PREDICTED: 2-hydroxyacyl-CoA lyase-like [Glycine max]
comp28928_c0	2024	356527183	XP_003532192.1	1801	0	PREDICTED: hydroquinone glucosyltransferase-like [Glycine max]
comp31674_c0	470	--	--	--	--	--
comp19033_c0	1476	356496189	XP_003516952.1	1488	0	PREDICTED: probable xyloglucan endotransglucosylase/hydrolase protein 30-like [Glycine max]
comp21441_c0	698	356551821	XP_003544272.1	159	2.64e-11	PREDICTED: uncharacterized protein LOC100804573 [Glycine max]
comp12648_c0	389	255556147	XP_002519108.1	434	2.05e-51	non-symbiotic hemoglobin, putative [Ricinus communis] >gi|223541771|gb|EEF43319.1| non-symbiotic hemoglobin, putative [Ricinus communis]
comp25717_c0	1504	238909261	ACR77749.1	1715	0	12-oxophytodienoic acid 10,10-reductase [Astragalus sinicus]
comp10114_c0	2036	357505809	XP_003623193.1	1332	3.25e-176	F-box/kelch-repeat protein [Medicago truncatula] >gi|355498208|gb|AES79411.1| F-box/kelch-repeat protein [Medicago truncatula]
comp19036_c0	854	356561718	XP_003549126.1	353	1.21e-38	PREDICTED: uncharacterized protein LOC100789966 [Glycine max]
comp27128_c0	1693	357442529	XP_003591542.1	718	6.7e-89	Universal stress protein [Medicago truncatula] >gi|355480590|gb|AES61793.1| Universal stress protein [Medicago truncatula] >gi|388501996|gb|AFK39064.1| unknown [Medicago truncatula]
comp31866_c0	1628	211970690	CAR98204.1	1870	0	formate dehydrogenase [Lotus japonicus]
comp27928_c0	911	356511811	XP_003524616.1	306	7.76e-31	PREDICTED: uncharacterized protein LOC100777605 [Glycine max]
comp21631_c0	1087	358248624	NP_001239657.1	697	1.3e-88	uncharacterized protein LOC100819975 [Glycine max] >gi|255638235|gb|ACU19431.1| unknown [Glycine max]
comp26939_c0	1785	357444623	XP_003592589.1	2113	0	Protein TRANSPARENT TESTA [Medicago truncatula] >gi|355481637|gb|AES62840.1| Protein TRANSPARENT TESTA [Medicago truncatula] >gi|388490870|gb|AFK33501.1| unknown [Medicago truncatula]
comp20162_c0	772	8272384	BAA96444.1	201	2.71e-17	metallothionein-like protein [Pyrus pyrifolia]
comp29208_c0	3595	356564960	XP_003550713.1	2227	0	PREDICTED: uncharacterized protein LOC100816395 [Glycine max]
comp17513_c1	1496	224138404	XP_002326594.1	373	1.92e-36	predicted protein [Populus trichocarpa] >gi|222833916|gb|EEE72393.1| predicted protein [Populus trichocarpa]
comp19980_c0	960	--	--	--	--	--
comp27148_c0	2195	357458549	XP_003599555.1	2206	0	2-succinylbenzoate-CoA ligase [Medicago truncatula] >gi|355488603|gb|AES69806.1| 2-succinylbenzoate-CoA ligase [Medicago truncatula]
comp25474_c0	1368	388514231	AFK45177.1	951	8.21e-125	unknown [Lotus japonicus]
comp20746_c0	2335	356504896	XP_003521230.1	1509	0	PREDICTED: gibberellin receptor GID1B-like [Glycine max]
comp17426_c0	1181	--	--	--	--	--
comp25658_c0	2781	356500868	XP_003519252.1	2381	0	PREDICTED: zinc finger CCCH domain-containing protein 66-like isoform 1 [Glycine max] >gi|356500870|ref|XP_003519253.1| PREDICTED: zinc finger CCCH domain-containing protein 66-like isoform 2 [Glycine max]
comp19667_c0	1009	6469115	CAB61739.1	604	9.78e-75	putative ABA-responsive protein [Cicer arietinum]
comp24143_c0	1224	4115549	BAA36416.1	889	7.87e-115	lectin-related polypeptide [Robinia pseudoacacia]
comp18512_c0	1106	356549649	XP_003543204.1	1081	3.23e-145	PREDICTED: pathogen-related protein-like [Glycine max]
comp12784_c0	1154	356554452	XP_003545560.1	1030	5.81e-137	PREDICTED: uncharacterized protein LOC100782670 [Glycine max]
comp17772_c0	1254	1800141	AAB41324.1	1165	1.22e-155	class I chitinase [Medicago sativa] >gi|1800143|gb|AAB41325.1| class I chitinase [Medicago sativa] >gi|162424770|gb|ABX90065.1| class I chitinase [Medicago sativa]
comp19473_c0	2537	356543060	XP_003539981.1	2272	0	PREDICTED: putative glycerol-3-phosphate transporter 1-like [Glycine max]
comp23145_c0	1596	110749713	ABG90382.1	1090	4.16e-144	lateral organ boundaries domain protein [Caragana korshinskii]
comp18206_c1	1182	357450833	XP_003595693.1	1326	2.23e-178	Anthocyanidin 3-O-glucosyltransferase [Medicago truncatula] >gi|355484741|gb|AES65944.1| Anthocyanidin 3-O-glucosyltransferase [Medicago truncatula]
comp31715_c0	1222	357469073	XP_003604821.1	916	3.74e-120	Heme-binding-like protein [Medicago truncatula] >gi|355505876|gb|AES87018.1| Heme-binding-like protein [Medicago truncatula]
comp31697_c0	1408	87240469	ABD32327.1	1622	0	Glycoside hydrolase, family 17 [Medicago truncatula] >gi|217072248|gb|ACJ84484.1| unknown [Medicago truncatula] >gi|388503626|gb|AFK39879.1| unknown [Medicago truncatula]
comp17665_c0	895	--	--	--	--	--
comp25738_c1	299	--	--	--	--	--
comp17002_c0	1091	255629027	ACU14858.1	908	1.6e-119	unknown [Glycine max]
comp25843_c0	1601	356527464	XP_003532330.1	1976	0	PREDICTED: transaldolase-like [Glycine max]
comp24206_c0	1070	358249334	NP_001240035.1	731	2.42e-93	uncharacterized protein LOC100806219 [Glycine max] >gi|255633216|gb|ACU16964.1| unknown [Glycine max] >gi|255645106|gb|ACU23052.1| unknown [Glycine max]
comp31801_c0	626	356520964	XP_003529129.1	217	6.18e-20	PREDICTED: uncharacterized protein LOC100305688 [Glycine max] >gi|255626317|gb|ACU13503.1| unknown [Glycine max]
comp20934_c0	1354	358249018	NP_001239979.1	1095	1.35e-145	uncharacterized protein LOC100792638 [Glycine max] >gi|255639959|gb|ACU20272.1| unknown [Glycine max]
comp28717_c0	2315	356528974	XP_003533072.1	2437	0	PREDICTED: 6-phosphogluconate dehydrogenase, decarboxylating-like [Glycine max]
comp16364_c0	1266	6092014	BAA85654.1	1504	0	hsr203J homolog [Pisum sativum]
comp13192_c0	860	388521353	AFK48738.1	593	4.22e-74	unknown [Lotus japonicus]
comp21375_c0	2151	356544564	XP_003540719.1	2641	0	PREDICTED: laccase-2-like [Glycine max]
comp24723_c0	1629	388515407	AFK45765.1	1120	5.69e-148	unknown [Lotus japonicus]
comp25506_c0	2051	84514155	ABC59086.1	2520	0	cytochrome P450 monooxygenase CYP98A37 [Medicago truncatula]
comp8887_c0	2333	357518381	XP_003629479.1	2095	0	GRAS family transcription factor [Medicago truncatula] >gi|355523501|gb|AET03955.1| GRAS family transcription factor [Medicago truncatula]
comp25299_c0	1223	388513457	AFK44790.1	821	1.01e-105	unknown [Medicago truncatula]
comp17893_c0	1598	357518415	XP_003629496.1	651	2.34e-130	Coiled-coil domain-containing protein [Medicago truncatula] >gi|355523518|gb|AET03972.1| Coiled-coil domain-containing protein [Medicago truncatula]
comp18069_c0	940	217075028	ACJ85874.1	351	2.13e-37	unknown [Medicago truncatula]
comp27805_c0	1861	388497412	AFK36772.1	1104	4.26e-143	unknown [Medicago truncatula]
comp20025_c0	645	356520828	XP_003529062.1	245	6.99e-24	PREDICTED: uncharacterized protein LOC100820064 [Glycine max]
comp10737_c0	1164	356528228	XP_003532707.1	864	2.97e-112	PREDICTED: probable phospholipid hydroperoxide glutathione peroxidase [Glycine max]
comp29802_c0	1806	356577660	XP_003556942.1	1823	0	PREDICTED: hydroquinone glucosyltransferase-like isoform 1 [Glycine max] >gi|356577662|ref|XP_003556943.1| PREDICTED: hydroquinone glucosyltransferase-like isoform 2 [Glycine max]
comp17160_c0	2051	356563254	XP_003549879.1	2079	0	PREDICTED: flavonoid 3'-monooxygenase-like [Glycine max]
comp28931_c0	2161	357484585	XP_003612580.1	1375	0	Alternative oxidase [Medicago truncatula] >gi|355513915|gb|AES95538.1| Alternative oxidase [Medicago truncatula]
comp24756_c0	2589	356574585	XP_003555426.1	2945	0	PREDICTED: ABC transporter G family member 25-like [Glycine max]
comp19344_c0	978	388517463	AFK46793.1	419	3.68e-47	unknown [Lotus japonicus]
comp21146_c2	691	357463513	XP_003602038.1	692	1.02e-87	NAC domain protein [Medicago truncatula] >gi|355491086|gb|AES72289.1| NAC domain protein [Medicago truncatula]
comp18181_c0	1715	356576783	XP_003556509.1	1130	4.03e-149	PREDICTED: F-box protein At1g55000-like [Glycine max]
comp17054_c0	1177	356524311	XP_003530773.1	797	3.56e-102	PREDICTED: 21 kDa protein-like [Glycine max]
comp12391_c0	312	--	--	--	--	--
comp21913_c0	1178	357512645	XP_003626611.1	923	6.48e-121	hypothetical protein MTR_7g118270 [Medicago truncatula] >gi|87240855|gb|ABD32713.1| Harpin-induced 1 [Medicago truncatula] >gi|355501626|gb|AES82829.1| hypothetical protein MTR_7g118270 [Medicago truncatula]
comp10679_c0	1161	388504216	AFK40174.1	1087	1.33e-145	unknown [Lotus japonicus]
comp22019_c0	1054	388518829	AFK47476.1	724	9.74e-92	unknown [Lotus japonicus]
comp28922_c0	1817	356568931	XP_003552661.1	2093	0	PREDICTED: uncharacterized protein LOC100816426 [Glycine max]
comp12584_c0	1103	356569272	XP_003552827.1	742	8.28e-95	PREDICTED: wound-induced protein 1-like [Glycine max]
comp26373_c0	2135	226427137	ACO54858.1	1504	0	zinc finger protein ZF3 [Cicer arietinum]
comp11835_c0	2032	2827084	AAB99757.1	1957	0	malate dehydrogenase precursor [Medicago sativa]
comp29449_c0	1941	357476261	XP_003608416.1	714	2.72e-84	hypothetical protein MTR_4g093860 [Medicago truncatula] >gi|355509471|gb|AES90613.1| hypothetical protein MTR_4g093860 [Medicago truncatula]
comp20710_c0	1137	357452167	XP_003596360.1	962	6.35e-127	GEM-like protein [Medicago truncatula] >gi|355485408|gb|AES66611.1| GEM-like protein [Medicago truncatula] >gi|388521459|gb|AFK48791.1| unknown [Medicago truncatula]
comp21146_c1	344	242877145	ACS94038.1	555	5.06e-69	NAC family transcription factor 5 [Cicer arietinum]
comp21062_c0	1957	357475705	XP_003608138.1	1090	7.47e-140	Heterogeneous nuclear ribonucleoprotein A3-like protein [Medicago truncatula] >gi|355509193|gb|AES90335.1| Heterogeneous nuclear ribonucleoprotein A3-like protein [Medicago truncatula]
comp19533_c0	975	357464321	XP_003602442.1	279	1.75e-27	hypothetical protein MTR_3g093400 [Medicago truncatula] >gi|355491490|gb|AES72693.1| hypothetical protein MTR_3g093400 [Medicago truncatula] >gi|388522453|gb|AFK49288.1| unknown [Medicago truncatula]
comp30055_c0	1390	357469257	XP_003604913.1	1375	0	Aldose reductase [Medicago truncatula] >gi|355505968|gb|AES87110.1| Aldose reductase [Medicago truncatula] >gi|388500290|gb|AFK38211.1| unknown [Medicago truncatula]
comp10089_c0	2075	356552118	XP_003544417.1	1604	0	PREDICTED: glucan endo-1,3-beta-glucosidase 7-like [Glycine max]
comp17698_c0	949	--	--	--	--	--
comp19296_c0	449	388492786	AFK34459.1	371	6.06e-40	unknown [Lotus japonicus]
comp20431_c0	1557	283132361	BAI63586.1	786	2.02e-98	HPP domain containing protein [Lotus japonicus] >gi|388512863|gb|AFK44493.1| unknown [Lotus japonicus]
comp24030_c0	1033	357479009	XP_003609790.1	682	2.67e-86	Hypersensitive reaction associated Ca2+-binding protein [Medicago truncatula] >gi|355510845|gb|AES91987.1| Hypersensitive reaction associated Ca2+-binding protein [Medicago truncatula]
comp27961_c2	1640	357511155	XP_003625866.1	1435	0	CONSTANS-like zinc finger protein [Medicago truncatula] >gi|355500881|gb|AES82084.1| CONSTANS-like zinc finger protein [Medicago truncatula]
comp21150_c0	2065	357501429	XP_003621003.1	2228	0	hypothetical protein MTR_7g005910 [Medicago truncatula] >gi|124365541|gb|ABN09775.1| General substrate transporter [Medicago truncatula] >gi|355496018|gb|AES77221.1| hypothetical protein MTR_7g005910 [Medicago truncatula]
comp11967_c0	1326	356515963	XP_003526666.1	1111	4.24e-147	PREDICTED: uncharacterized protein LOC100798371 [Glycine max]
comp16587_c0	2689	357493543	XP_003617060.1	3064	0	Molybdopterin biosynthesis CNX1 protein [Medicago truncatula] >gi|355518395|gb|AET00019.1| Molybdopterin biosynthesis CNX1 protein [Medicago truncatula]
comp16283_c0	968	357491305	XP_003615940.1	546	3.12e-66	hypothetical protein MTR_5g074290 [Medicago truncatula] >gi|355517275|gb|AES98898.1| hypothetical protein MTR_5g074290 [Medicago truncatula]
comp30156_c0	3109	357514545	XP_003627561.1	3076	0	S-locus-specific glycoprotein [Medicago truncatula] >gi|355521583|gb|AET02037.1| S-locus-specific glycoprotein [Medicago truncatula]
comp28154_c0	2155	356538839	XP_003537908.1	2130	0	PREDICTED: allene oxide synthase, chloroplastic-like [Glycine max]
comp20596_c0	2132	356530191	XP_003533667.1	2229	0	PREDICTED: allantoate deiminase, chloroplastic-like [Glycine max]
comp28377_c0	1900	357506031	XP_003623304.1	1746	0	Vacuolar cation/proton exchanger [Medicago truncatula] >gi|355498319|gb|AES79522.1| Vacuolar cation/proton exchanger [Medicago truncatula]
comp18770_c0	2013	356577201	XP_003556716.1	641	3.12e-74	PREDICTED: uncharacterized protein LOC100791310 [Glycine max]
comp21146_c0	726	242877145	ACS94038.1	251	1.37e-22	NAC family transcription factor 5 [Cicer arietinum]
comp30524_c0	1797	357463695	XP_003602129.1	1887	0	Alcohol dehydrogenase [Medicago truncatula] >gi|355491177|gb|AES72380.1| Alcohol dehydrogenase [Medicago truncatula]
comp29597_c0	1675	44887779	P93324.1	1670	0	RecName: Full=Isoliquiritigenin 2'-O-methyltransferase; Short=MsCHMT; AltName: Full=Chalcone O-methyltransferase; Short=ChOMT; AltName: Full=Licodione 2'-O-methyltransferase; Short=MsLMT >gi|13399462|pdb|1FP1|D Chain D, Crystal Structure Analysis Of Chalcone O-Methyltransferase >gi|1843462|gb|AAB48059.1| isoliquiritigenin 2'-O-methyltransferase [Medicago sativa]
comp22160_c0	1436	356563598	XP_003550048.1	1477	0	PREDICTED: uncharacterized protein LOC100790865 [Glycine max]
comp21600_c0	1302	388511825	AFK43974.1	734	1.09e-92	unknown [Lotus japonicus]
comp27676_c0	1889	388521755	AFK48939.1	1561	0	unknown [Lotus japonicus]
comp21367_c0	1841	358347084	XP_003637592.1	2080	0	6-phosphofructokinase [Medicago truncatula] >gi|355503527|gb|AES84730.1| 6-phosphofructokinase [Medicago truncatula]
comp20426_c0	1235	223038250	ACM79120.1	411	3.85e-44	ethylene-responsive factor 2 [Halimodendron halodendron]
comp27550_c0	2009	357481005	XP_003610788.1	1763	0	Membrane related protein-like protein [Medicago truncatula] >gi|355512123|gb|AES93746.1| Membrane related protein-like protein [Medicago truncatula]
comp21094_c0	771	357495103	XP_003617840.1	332	3.52e-36	RPM1-interacting protein [Medicago truncatula] >gi|355519175|gb|AET00799.1| RPM1-interacting protein [Medicago truncatula]
comp28939_c0	3300	357489065	XP_003614820.1	4185	0	Nitrate reductase [Medicago truncatula] >gi|317135446|gb|ADV03139.1| nitrate reductase 2 [Medicago truncatula] >gi|355516155|gb|AES97778.1| Nitrate reductase [Medicago truncatula]
comp25072_c0	1013	388499780	AFK37956.1	946	3.58e-125	unknown [Medicago truncatula]
comp12745_c0	2861	357472157	XP_003606363.1	2755	0	Inter-alpha-trypsin inhibitor heavy chain H3 [Medicago truncatula] >gi|355507418|gb|AES88560.1| Inter-alpha-trypsin inhibitor heavy chain H3 [Medicago truncatula]
comp26925_c0	2306	356555506	XP_003546072.1	1492	0	PREDICTED: pentatricopeptide repeat-containing protein At3g25210, mitochondrial-like [Glycine max]
comp26892_c0	2006	356530752	XP_003533944.1	1313	1.67e-173	PREDICTED: uncharacterized protein LOC100793489 [Glycine max]
comp32601_c0	1310	255642311	ACU21420.1	1214	7.05e-164	unknown [Glycine max]
comp23994_c0	1017	356567486	XP_003551950.1	195	3.23e-15	PREDICTED: uncharacterized protein LOC100786117 [Glycine max]
comp29490_c0	3001	356511694	XP_003524558.1	3309	0	PREDICTED: galactinol--sucrose galactosyltransferase-like [Glycine max] >gi|187610416|gb|ACD13462.1| raffionse synthase 3 [Glycine max]
comp21842_c0	1104	351720925	NP_001235145.1	527	2.02e-63	uncharacterized protein LOC100527884 [Glycine max] >gi|356531900|ref|XP_003534514.1| PREDICTED: autophagy-related protein 8C-like [Glycine max] >gi|255633456|gb|ACU17086.1| unknown [Glycine max]
comp17872_c0	759	357512177	XP_003626377.1	794	4.88e-103	N-acetyltransferase, putative [Medicago truncatula] >gi|355501392|gb|AES82595.1| N-acetyltransferase, putative [Medicago truncatula]
comp23872_c0	1598	356575933	XP_003556090.1	1045	7.02e-136	PREDICTED: inactive rhomboid protein 1-like isoform 1 [Glycine max]
comp31271_c2	4430	357466325	XP_003603447.1	4933	0	ABC transporter B family member [Medicago truncatula] >gi|355492495|gb|AES73698.1| ABC transporter B family member [Medicago truncatula]
comp24460_c0	1432	224137940	XP_002326478.1	860	5.32e-110	predicted protein [Populus trichocarpa] >gi|222833800|gb|EEE72277.1| predicted protein [Populus trichocarpa]
comp19901_c0	3088	356548573	XP_003542675.1	2620	0	PREDICTED: EIN3-binding F-box protein 1-like [Glycine max]
comp28009_c0	1894	356510338	XP_003523896.1	1663	0	PREDICTED: serpin-ZX-like [Glycine max]
comp20069_c0	990	388507002	AFK41567.1	590	1.23e-72	unknown [Lotus japonicus]
comp32744_c0	1427	357494357	XP_003617467.1	753	3.43e-94	hypothetical protein MTR_5g091900 [Medicago truncatula] >gi|355518802|gb|AET00426.1| hypothetical protein MTR_5g091900 [Medicago truncatula] >gi|388503112|gb|AFK39622.1| unknown [Medicago truncatula]
comp18380_c0	2147	356565629	XP_003551041.1	2264	0	PREDICTED: uncharacterized protein LOC100780209 [Glycine max]
comp19250_c0	866	356567336	XP_003551877.1	430	2.47e-50	PREDICTED: uncharacterized protein LOC100500344 [Glycine max]
comp25525_c0	2338	359807289	NP_001241372.1	2127	0	uncharacterized protein LOC100819919 [Glycine max] >gi|255635874|gb|ACU18284.1| unknown [Glycine max]
comp26584_c0	1724	216296850	ACJ72158.1	1839	0	UGT1 [Pueraria montana var. lobata]
comp26173_c0	1349	357511421	XP_003625999.1	842	4.34e-108	NifU-like protein [Medicago truncatula] >gi|355501014|gb|AES82217.1| NifU-like protein [Medicago truncatula] >gi|388517667|gb|AFK46895.1| unknown [Medicago truncatula]
comp24952_c0	2286	388504482	AFK40307.1	1644	0	unknown [Lotus japonicus]
comp16894_c0	1337	388507714	AFK41923.1	411	3.97e-44	unknown [Lotus japonicus]
comp24346_c0	1792	356550474	XP_003543612.1	1998	0	PREDICTED: IAA-amino acid hydrolase ILR1-like 4-like [Glycine max]
comp29662_c0	2191	15216028	CAC51424.1	2169	0	amino acid permease AAP3 [Vicia faba var. minor]
comp18369_c0	1590	388503126	AFK39629.1	1611	0	unknown [Medicago truncatula]
comp14344_c0	1751	356497037	XP_003517371.1	1474	0	PREDICTED: uncharacterized protein LOC100787147 isoform 2 [Glycine max]
comp25139_c0	1664	356512866	XP_003525136.1	1220	2.67e-162	PREDICTED: NAC domain-containing protein 2 [Glycine max]
comp26500_c0	2381	357485695	XP_003613135.1	2724	0	hypothetical protein MTR_5g033190 [Medicago truncatula] >gi|355514470|gb|AES96093.1| hypothetical protein MTR_5g033190 [Medicago truncatula]
comp20878_c0	1111	388512189	AFK44156.1	603	1.7e-74	unknown [Lotus japonicus]
comp29965_c0	2200	356530545	XP_003533841.1	2290	0	PREDICTED: probable inositol transporter 2-like isoform 1 [Glycine max]
comp25349_c1	1615	356503803	XP_003520692.1	1860	0	PREDICTED: probable purple acid phosphatase 20-like [Glycine max]
comp20796_c0	2024	388491936	AFK34034.1	1894	0	unknown [Medicago truncatula]
comp14990_c0	1163	217071006	ACJ83863.1	930	3.48e-122	unknown [Medicago truncatula] >gi|388515129|gb|AFK45626.1| unknown [Medicago truncatula]
comp12934_c1	1571	363814426	NP_001242849.1	1807	0	uncharacterized protein LOC100778227 [Glycine max] >gi|255644752|gb|ACU22878.1| unknown [Glycine max]
comp20259_c0	1411	358248058	NP_001240058.1	1499	0	uncharacterized protein LOC100789070 [Glycine max] >gi|255639531|gb|ACU20060.1| unknown [Glycine max]
comp24419_c0	1423	255577151	XP_002529459.1	1522	0	Cell differentiation protein rcd1, putative [Ricinus communis] >gi|223531075|gb|EEF32925.1| Cell differentiation protein rcd1, putative [Ricinus communis]
comp25324_c0	1760	3377952	CAA08906.1	1530	0	cysteine proteinase [Cicer arietinum]
comp29277_c0	2395	356499687	XP_003518668.1	2795	0	PREDICTED: glucose-6-phosphate 1-dehydrogenase, chloroplastic-like [Glycine max]
comp19301_c0	1316	--	--	--	--	--
comp21809_c1	1405	357521127	XP_003630852.1	545	3.49e-64	hypothetical protein MTR_8g104210 [Medicago truncatula] >gi|355524874|gb|AET05328.1| hypothetical protein MTR_8g104210 [Medicago truncatula]
comp25218_c0	1111	357466585	XP_003603577.1	341	5.31e-36	hypothetical protein MTR_3g109290 [Medicago truncatula] >gi|355492625|gb|AES73828.1| hypothetical protein MTR_3g109290 [Medicago truncatula]
comp26392_c0	1714	357512657	XP_003626617.1	1533	0	Caffeic acid 3-O-methyltransferase [Medicago truncatula] >gi|87240860|gb|ABD32718.1| O-methyltransferase, family 2; Dimerisation [Medicago truncatula] >gi|355501632|gb|AES82835.1| Caffeic acid 3-O-methyltransferase [Medicago truncatula]
comp24373_c0	1262	357438675	XP_003589614.1	1020	3.77e-135	Pentatricopeptide repeat-containing protein [Medicago truncatula] >gi|355478662|gb|AES59865.1| Pentatricopeptide repeat-containing protein [Medicago truncatula]
comp17684_c0	1755	--	--	--	--	--
comp12475_c0	1328	357508343	XP_003624460.1	1132	6.52e-151	GEM-like protein [Medicago truncatula] >gi|355499475|gb|AES80678.1| GEM-like protein [Medicago truncatula]
comp19270_c2	1495	358249162	NP_001240003.1	1841	0	uncharacterized protein LOC100780100 [Glycine max] >gi|255644467|gb|ACU22737.1| unknown [Glycine max]
comp26716_c0	1058	357468441	XP_003604505.1	718	3.11e-91	Disease resistance response protein [Medicago truncatula] >gi|355505560|gb|AES86702.1| Disease resistance response protein [Medicago truncatula]
comp23098_c0	2443	357485319	XP_003612947.1	2919	0	Glycine-rich protein [Medicago truncatula] >gi|163889366|gb|ABY48136.1| glycine-rich protein [Medicago truncatula] >gi|355514282|gb|AES95905.1| Glycine-rich protein [Medicago truncatula]
comp24166_c0	2102	357510869	XP_003625723.1	2041	0	Glucosyltransferase-14 [Medicago truncatula] >gi|355500738|gb|AES81941.1| Glucosyltransferase-14 [Medicago truncatula]
comp16870_c0	2307	357478055	XP_003609313.1	2400	0	Nitrate transporter [Medicago truncatula] >gi|355510368|gb|AES91510.1| Nitrate transporter [Medicago truncatula]
comp29786_c0	1718	358248778	NP_001240194.1	1382	0	uncharacterized protein LOC100787304 [Glycine max] >gi|255640648|gb|ACU20609.1| unknown [Glycine max]
comp27653_c0	1867	358248040	NP_001239798.1	1866	0	uncharacterized protein LOC100807968 [Glycine max] >gi|255644524|gb|ACU22765.1| unknown [Glycine max]
comp21349_c0	1634	388504242	AFK40187.1	1275	1.55e-170	unknown [Medicago truncatula]
comp24177_c0	1561	356548571	XP_003542674.1	1625	0	PREDICTED: monoglyceride lipase-like [Glycine max]
comp14903_c0	866	--	--	--	--	--
comp20394_c1	605	255648131	ACU24520.1	491	1.84e-56	unknown [Glycine max]
comp26965_c0	2435	2997591	AAC08525.1	1708	0	glucose-6-phosphate/phosphate-translocator precursor [Pisum sativum] >gi|126506772|gb|ABO14803.1| plastid phosphate translocator [Vicia narbonensis]
comp16345_c0	725	356547974	XP_003542379.1	416	2.41e-48	PREDICTED: uncharacterized protein LOC100808463 [Glycine max]
comp20081_c0	1156	388503990	AFK40061.1	1258	2.76e-171	unknown [Medicago truncatula]
comp33555_c0	2526	356568210	XP_003552306.1	1926	0	PREDICTED: CBL-interacting protein kinase 2-like [Glycine max]
comp12762_c0	1224	388510288	AFK43210.1	561	1.09e-66	unknown [Medicago truncatula]
comp24192_c0	1895	224130040	XP_002328639.1	1266	1.48e-166	predicted protein [Populus trichocarpa] >gi|222838815|gb|EEE77166.1| predicted protein [Populus trichocarpa]
comp27679_c0	1907	356521484	XP_003529385.1	1569	0	PREDICTED: uncharacterized RNA-binding protein C23E6.01c-like [Glycine max]
comp26956_c0	2265	357487679	XP_003614127.1	2482	0	hypothetical protein MTR_5g045160 [Medicago truncatula] >gi|355515462|gb|AES97085.1| hypothetical protein MTR_5g045160 [Medicago truncatula]
comp23101_c0	1470	356538632	XP_003537805.1	1340	1.83e-179	PREDICTED: uncharacterized protein LOC100802385 [Glycine max]
comp21919_c0	1220	357472243	XP_003606406.1	712	1.22e-88	Fasciclin-like arabinogalactan protein [Medicago truncatula] >gi|355507461|gb|AES88603.1| Fasciclin-like arabinogalactan protein [Medicago truncatula]
comp21107_c0	1223	225430045	XP_002284286.1	654	8.28e-79	PREDICTED: dehydration-responsive protein RD22 [Vitis vinifera] >gi|227464475|gb|ACP40551.1| rd22-c [Vitis vinifera]
comp17773_c0	994	357446253	XP_003593404.1	924	1.83e-122	Flavoprotein wrbA [Medicago truncatula] >gi|355482452|gb|AES63655.1| Flavoprotein wrbA [Medicago truncatula] >gi|388496898|gb|AFK36515.1| unknown [Medicago truncatula] >gi|388500336|gb|AFK38234.1| unknown [Medicago truncatula]
comp16311_c0	2226	356542790	XP_003539848.1	2190	0	PREDICTED: uncharacterized GPI-anchored protein At1g61900-like [Glycine max]
comp26407_c0	1823	388512917	AFK44520.1	1913	0	unknown [Medicago truncatula]
comp19660_c0	1842	38605831	CAE02911.3	203	5.98e-14	OSJNBb0108J11.3 [Oryza sativa Japonica Group]
comp20547_c0	2745	357445445	XP_003593000.1	2729	0	Serine hydroxymethyltransferase [Medicago truncatula] >gi|355482048|gb|AES63251.1| Serine hydroxymethyltransferase [Medicago truncatula]
comp17562_c0	1050	351723859	NP_001235246.1	396	7.63e-44	uncharacterized protein LOC100526867 [Glycine max] >gi|255631024|gb|ACU15876.1| unknown [Glycine max]
comp32113_c0	1708	356576195	XP_003556219.1	1302	6.51e-174	PREDICTED: uncharacterized protein LOC100808780 isoform 1 [Glycine max] >gi|356576197|ref|XP_003556220.1| PREDICTED: uncharacterized protein LOC100808780 isoform 2 [Glycine max] >gi|356576199|ref|XP_003556221.1| PREDICTED: uncharacterized protein LOC100808780 isoform 3 [Glycine max]
comp31576_c0	2710	356576454	XP_003556346.1	1181	3e-149	PREDICTED: RNA-binding protein Musashi homolog 2-like [Glycine max]
comp21781_c0	1499	357447759	XP_003594155.1	1114	5.82e-147	Plastid-lipid-associated protein [Medicago truncatula] >gi|87240799|gb|ABD32657.1| PAP fibrillin [Medicago truncatula] >gi|355483203|gb|AES64406.1| Plastid-lipid-associated protein [Medicago truncatula]
comp23803_c1	349	688009	AAB31257.1	199	2.02e-18	calmodulin homolog {EST} [Brassica napus, Naehan, root, Peptide Partial, 53 aa]
comp26002_c0	1688	126153733	CAM35498.1	1734	0	spermine synthase [Lotus japonicus]
comp28572_c0	1614	356512858	XP_003525132.1	1014	4.97e-131	PREDICTED: uncharacterized protein LOC100792365 [Glycine max]
comp28878_c0	2249	356526858	XP_003532033.1	1155	5.84e-149	PREDICTED: cyclin-D1-1-like [Glycine max]
comp28839_c0	2794	110746842	ABG89337.1	2369	0	Na+/H+ antiporter [Caragana korshinskii]
comp21732_c0	1249	388494880	AFK35506.1	606	9.73e-74	unknown [Lotus japonicus]
comp31004_c0	1721	356539229	XP_003538102.1	1595	0	PREDICTED: bifunctional nitrilase/nitrile hydratase NIT4A-like [Glycine max]
comp10989_c0	1094	359806284	NP_001241218.1	641	2.05e-79	uncharacterized protein LOC100786612 [Glycine max] >gi|255638492|gb|ACU19555.1| unknown [Glycine max]
comp27352_c0	1644	358347266	XP_003637680.1	1495	0	Gibberellin 20 oxidase 1-B [Medicago truncatula] >gi|355503615|gb|AES84818.1| Gibberellin 20 oxidase 1-B [Medicago truncatula]
comp20394_c0	1319	17367236	Q9XQ94.1	1601	0	RecName: Full=Glutamine synthetase leaf isozyme, chloroplastic; AltName: Full=GS2; AltName: Full=Glutamate--ammonia ligase; Flags: Precursor >gi|4731322|gb|AAD28443.1|AF124244_1 glutamine synthetase precursor [Medicago sativa]
comp19157_c0	1041	357463783	XP_003602173.1	843	6.65e-110	hypothetical protein MTR_3g090640 [Medicago truncatula] >gi|355491221|gb|AES72424.1| hypothetical protein MTR_3g090640 [Medicago truncatula]
comp12598_c0	877	224065405	XP_002301801.1	236	4.53e-22	predicted protein [Populus trichocarpa] >gi|222843527|gb|EEE81074.1| predicted protein [Populus trichocarpa]
comp16140_c0	1696	357436901	XP_003588726.1	1493	0	Brittle 1 protein-like protein [Medicago truncatula] >gi|355477774|gb|AES58977.1| Brittle 1 protein-like protein [Medicago truncatula]
comp26150_c0	1488	357505735	XP_003623156.1	1071	1.58e-140	hypothetical protein MTR_7g065120 [Medicago truncatula] >gi|355498171|gb|AES79374.1| hypothetical protein MTR_7g065120 [Medicago truncatula]
comp24959_c0	3104	356567464	XP_003551939.1	2452	0	PREDICTED: probable E3 ubiquitin-protein ligase HERC1-like [Glycine max]
comp24670_c0	1738	357461473	XP_003601018.1	1728	0	Sodium-coupled neutral amino acid transporter [Medicago truncatula] >gi|355490066|gb|AES71269.1| Sodium-coupled neutral amino acid transporter [Medicago truncatula]
comp19203_c0	1824	356567834	XP_003552120.1	1443	0	PREDICTED: uncharacterized protein LOC100791777 [Glycine max]
comp23097_c0	1670	224080937	XP_002306237.1	1268	2.32e-168	predicted protein [Populus trichocarpa] >gi|222855686|gb|EEE93233.1| predicted protein [Populus trichocarpa]
comp20159_c0	1202	224089509	XP_002308739.1	998	2.09e-132	predicted protein [Populus trichocarpa] >gi|118487262|gb|ABK95459.1| unknown [Populus trichocarpa] >gi|222854715|gb|EEE92262.1| predicted protein [Populus trichocarpa]
comp27961_c0	1093	255646054	ACU23514.1	883	2.32e-115	unknown [Glycine max]
comp28188_c0	1855	356568871	XP_003552631.1	1605	0	PREDICTED: LOW QUALITY PROTEIN: S-adenosylmethionine decarboxylase proenzyme-like [Glycine max]
comp28091_c0	1181	388506004	AFK41068.1	439	1.67e-48	unknown [Lotus japonicus]
comp11244_c0	1039	351722785	NP_001236744.1	688	2.95e-87	uncharacterized protein LOC100499840 [Glycine max] >gi|255627053|gb|ACU13871.1| unknown [Glycine max]
comp21813_c0	1118	357481703	XP_003611137.1	615	7.61e-73	E3 ubiquitin-protein ligase [Medicago truncatula] >gi|355512472|gb|AES94095.1| E3 ubiquitin-protein ligase [Medicago truncatula] >gi|388506770|gb|AFK41451.1| unknown [Medicago truncatula]
comp25475_c0	2105	356496166	XP_003516941.1	2568	0	PREDICTED: laccase-4-like [Glycine max]
comp26285_c0	2080	357480207	XP_003610389.1	2040	0	NEDD8-activating enzyme E1 catalytic subunit [Medicago truncatula] >gi|355511444|gb|AES92586.1| NEDD8-activating enzyme E1 catalytic subunit [Medicago truncatula]
comp24536_c0	2043	356574238	XP_003555257.1	2325	0	PREDICTED: uncharacterized amino-acid permease C15C4.04c-like [Glycine max]
comp28819_c0	1406	388496730	AFK36431.1	1505	0	unknown [Lotus japonicus]
comp10552_c0	1137	--	--	--	--	--
comp30601_c0	1876	145245877	ABP49172.1	1477	0	uroporphiryn-III C-methyltransferase [Medicago truncatula]
comp27702_c0	1763	356501562	XP_003519593.1	1951	0	PREDICTED: glucan endo-1,3-beta-glucosidase 12-like [Glycine max]
comp26519_c0	2224	358348088	XP_003638081.1	1712	0	NPL4-like protein [Medicago truncatula] >gi|355504016|gb|AES85219.1| NPL4-like protein [Medicago truncatula]
comp25440_c0	2370	356548234	XP_003542508.1	2245	0	PREDICTED: uncharacterized protein LOC100786013 [Glycine max]
comp24432_c1	1191	9910836	Q9SMK9.1	1275	3.87e-167	RecName: Full=Phenylalanine ammonia-lyase 2 >gi|6433808|emb|CAB60719.1| phenylalanine ammonia-lyase [Cicer arietinum]
comp31189_c0	1981	357436647	XP_003588599.1	1834	0	26S proteasome non-ATPase regulatory subunit [Medicago truncatula] >gi|355477647|gb|AES58850.1| 26S proteasome non-ATPase regulatory subunit [Medicago truncatula]
comp23760_c0	1708	356559849	XP_003548209.1	1118	5.94e-146	PREDICTED: heat stress transcription factor B-2a-like [Glycine max]
comp19977_c0	1660	356544096	XP_003540491.1	1634	0	PREDICTED: tubby-like F-box protein 7-like [Glycine max]
comp19243_c0	2112	357480695	XP_003610633.1	1683	0	Magnesium transporter [Medicago truncatula] >gi|355511968|gb|AES93591.1| Magnesium transporter [Medicago truncatula]
comp16629_c0	1343	356548961	XP_003542867.1	706	4.73e-88	PREDICTED: uncharacterized protein LOC100798894 [Glycine max]
comp12338_c0	684	414865716	DAA44273.1	778	6.38e-102	TPA: Ubiquitin fusion protein [Zea mays]
comp10497_c0	1188	357447931	XP_003594241.1	367	1.83e-39	Cysteine proteinase inhibitor [Medicago truncatula] >gi|355483289|gb|AES64492.1| Cysteine proteinase inhibitor [Medicago truncatula]
comp24748_c0	1328	357485155	XP_003612865.1	724	5.4e-90	TPR domain protein [Medicago truncatula] >gi|355514200|gb|AES95823.1| TPR domain protein [Medicago truncatula]
comp26627_c0	2598	357507899	XP_003624238.1	2394	0	Probably inactive leucine-rich repeat receptor-like protein kinase [Medicago truncatula] >gi|124361026|gb|ABN08998.1| Protein kinase [Medicago truncatula] >gi|355499253|gb|AES80456.1| Probably inactive leucine-rich repeat receptor-like protein kinase [Medicago truncatula]
comp23453_c0	3791	357473843	XP_003607206.1	4324	0	hypothetical protein MTR_4g074460 [Medicago truncatula] >gi|355508261|gb|AES89403.1| hypothetical protein MTR_4g074460 [Medicago truncatula]
comp29801_c0	7606	417073	Q03460.1	10508	0	RecName: Full=Glutamate synthase [NADH], amyloplastic; AltName: Full=NADH-GOGAT; Flags: Precursor >gi|166412|gb|AAB46617.1| NADH-glutamate synthase [Medicago sativa]
comp23254_c0	1407	356518048	XP_003527696.1	610	3.25e-74	PREDICTED: actin-depolymerizing factor 6-like [Glycine max]
comp19167_c0	1166	255626673	ACU13681.1	813	7.91e-105	unknown [Glycine max]
comp24589_c0	1388	357467373	XP_003603971.1	521	3.84e-66	BZIP transcription factor ATB2 [Medicago truncatula] >gi|355493019|gb|AES74222.1| BZIP transcription factor ATB2 [Medicago truncatula]
comp20476_c1	1220	357465343	XP_003602953.1	954	5.18e-125	GLABRA2 expression modulator [Medicago truncatula] >gi|355492001|gb|AES73204.1| GLABRA2 expression modulator [Medicago truncatula]
comp27330_c0	1784	356553263	XP_003544977.1	1679	0	PREDICTED: aspartic proteinase nepenthesin-1-like [Glycine max]
comp11212_c0	1485	356536568	XP_003536809.1	1295	1.3e-174	PREDICTED: zinc finger CCCH domain-containing protein 14-like [Glycine max]
comp13043_c0	2071	356550208	XP_003543480.1	1864	0	PREDICTED: F-box/kelch-repeat protein At5g60570-like [Glycine max]
comp20288_c0	2097	357482539	XP_003611556.1	1845	0	Galactomannan galactosyltransferase [Medicago truncatula] >gi|355512891|gb|AES94514.1| Galactomannan galactosyltransferase [Medicago truncatula]
comp12511_c0	1520	351721100	NP_001238222.1	958	9.28e-125	uncharacterized protein LOC100499678 [Glycine max] >gi|255625721|gb|ACU13205.1| unknown [Glycine max]
comp21293_c0	1537	356495863	XP_003516790.1	1481	0	PREDICTED: metacaspase-1-like [Glycine max]
comp27032_c0	1289	357452517	XP_003596535.1	1207	8.83e-163	Embryonic abundant protein USP92 [Medicago truncatula] >gi|355485583|gb|AES66786.1| Embryonic abundant protein USP92 [Medicago truncatula]
comp28225_c0	2678	356522085	XP_003529680.1	3011	0	PREDICTED: DEAD-box ATP-dependent RNA helicase 21-like [Glycine max]
comp25983_c0	2824	357449333	XP_003594943.1	2790	0	PAS protein ZEITLUPE [Medicago truncatula] >gi|355483991|gb|AES65194.1| PAS protein ZEITLUPE [Medicago truncatula]
comp26471_c0	2765	356513644	XP_003525521.1	2982	0	PREDICTED: uncharacterized protein LOC100780834 [Glycine max]
comp19981_c0	1827	283132365	BAI63588.1	1422	0	leucine rich repeat protein [Lotus japonicus]
comp16012_c0	1510	388496464	AFK36298.1	1333	4.6e-180	unknown [Lotus japonicus]
comp12889_c0	1335	363807864	NP_001242699.1	1175	5.47e-158	uncharacterized protein LOC100802762 [Glycine max] >gi|255644908|gb|ACU22954.1| unknown [Glycine max]
comp24690_c0	1835	356568342	XP_003552370.1	2391	0	PREDICTED: selenium-binding protein 1-like [Glycine max]
comp20923_c0	2731	357480057	XP_003610314.1	3194	0	CNGC5-like protein [Medicago truncatula] >gi|355511369|gb|AES92511.1| CNGC5-like protein [Medicago truncatula]
comp20063_c0	745	357511693	XP_003626135.1	206	5.36e-18	Hydrophobic protein LTI6B [Medicago truncatula] >gi|355501150|gb|AES82353.1| Hydrophobic protein LTI6B [Medicago truncatula]
comp18175_c0	1945	356549174	XP_003542972.1	2836	0	PREDICTED: pyruvate decarboxylase isozyme 1-like [Glycine max]
comp29063_c1	1489	357506255	XP_003623416.1	1423	0	hypothetical protein MTR_7g070530 [Medicago truncatula] >gi|355498431|gb|AES79634.1| hypothetical protein MTR_7g070530 [Medicago truncatula]
comp18675_c0	1717	356544078	XP_003540482.1	1779	0	PREDICTED: uncharacterized protein LOC100803116 [Glycine max]
comp13045_c0	1748	217073061	ACJ84890.1	1683	0	unknown [Medicago truncatula]
comp17816_c0	1731	351720971	NP_001237194.1	816	6.56e-101	bZIP transcription factor bZIP131 [Glycine max] >gi|113367224|gb|ABI34669.1| bZIP transcription factor bZIP131 [Glycine max]
comp29389_c0	2377	356552130	XP_003544423.1	2170	0	PREDICTED: probable protein phosphatase 2C 55-like [Glycine max]
comp15416_c0	1889	356521457	XP_003529372.1	1601	0	PREDICTED: O-acyltransferase WSD1-like [Glycine max]
comp25613_c0	1285	388514295	AFK45209.1	910	3.74e-118	unknown [Lotus japonicus]
comp27912_c0	2795	356514025	XP_003525708.1	2812	0	PREDICTED: uncharacterized protein LOC100809716 [Glycine max]
comp18620_c0	3187	356552594	XP_003544650.1	3575	0	PREDICTED: probable exocyst complex component 6-like [Glycine max]
comp26262_c0	1651	357508625	XP_003624601.1	1124	4.48e-148	Thioredoxin-like protein [Medicago truncatula] >gi|124365591|gb|ABN09825.1| Thioredoxin domain 2; Thioredoxin fold [Medicago truncatula] >gi|355499616|gb|AES80819.1| Thioredoxin-like protein [Medicago truncatula] >gi|388494216|gb|AFK35174.1| unknown [Medicago truncatula]
comp12577_c0	1197	388513727	AFK44925.1	1129	6.63e-152	unknown [Lotus japonicus]
comp29491_c0	2097	388504644	AFK40388.1	2343	0	unknown [Lotus japonicus]
comp34391_c0	1485	356563638	XP_003550068.1	830	9.44e-105	PREDICTED: heat shock factor protein HSF24-like [Glycine max]
comp12407_c0	797	351724333	NP_001237054.1	517	4.54e-63	uncharacterized protein LOC100500629 [Glycine max] >gi|255630786|gb|ACU15754.1| unknown [Glycine max]
comp17470_c1	580	351727519	NP_001238699.1	161	3.53e-11	uncharacterized protein LOC100305660 [Glycine max] >gi|255626225|gb|ACU13457.1| unknown [Glycine max]
comp19765_c0	774	357507183	XP_003623880.1	382	2.06e-43	hypothetical protein MTR_7g076630 [Medicago truncatula] >gi|355498895|gb|AES80098.1| hypothetical protein MTR_7g076630 [Medicago truncatula] >gi|388493652|gb|AFK34892.1| unknown [Medicago truncatula]
comp25278_c0	1798	356535760	XP_003536411.1	1526	0	PREDICTED: mitochondrial ubiquitin ligase activator of nfkb 1-like isoform 1 [Glycine max]
comp18706_c0	956	357477323	XP_003608947.1	383	5.13e-43	RING-H2 finger protein ATL3I [Medicago truncatula] >gi|355510002|gb|AES91144.1| RING-H2 finger protein ATL3I [Medicago truncatula] >gi|388512809|gb|AFK44466.1| unknown [Medicago truncatula]
comp20330_c0	1092	357517019	XP_003628798.1	155	4.44e-09	hypothetical protein MTR_8g066850 [Medicago truncatula] >gi|355522820|gb|AET03274.1| hypothetical protein MTR_8g066850 [Medicago truncatula]
comp19351_c0	1256	356542852	XP_003539879.1	1286	1.98e-174	PREDICTED: xyloglucan endotransglucosylase/hydrolase protein 9-like [Glycine max]
comp24485_c0	1296	358249152	NP_001240257.1	128	3.19e-06	uncharacterized protein LOC100808308 precursor [Glycine max] >gi|255640511|gb|ACU20541.1| unknown [Glycine max]
comp21796_c0	1105	217069878	ACJ83299.1	471	1.27e-53	unknown [Medicago truncatula] >gi|388495414|gb|AFK35773.1| unknown [Medicago truncatula]
comp32525_c0	796	357474789	XP_003607680.1	561	2.02e-69	Small ribosomal subunit protein S13 [Medicago truncatula] >gi|355508735|gb|AES89877.1| Small ribosomal subunit protein S13 [Medicago truncatula]
comp26457_c0	1117	356546877	XP_003541848.1	771	2.86e-98	PREDICTED: thioredoxin M4, chloroplastic-like [Glycine max]
comp13013_c0	1285	388503932	AFK40032.1	953	1.75e-123	unknown [Lotus japonicus]
comp10042_c0	828	359754807	AEV59593.1	654	3.12e-83	pathogenesis-related protein class 10 [Oxytropis arctobia] >gi|359754809|gb|AEV59594.1| pathogenesis-related protein class 10 [Oxytropis arctobia]
comp28585_c0	2593	224070859	XP_002303268.1	2518	0	ATP/ADP transporter [Populus trichocarpa] >gi|222840700|gb|EEE78247.1| ATP/ADP transporter [Populus trichocarpa]
comp12564_c0	1304	351734390	NP_001236448.1	717	1.22e-90	uncharacterized protein LOC100305514 [Glycine max] >gi|255625759|gb|ACU13224.1| unknown [Glycine max]
comp23050_c0	1080	388495692	AFK35912.1	714	1.16e-90	unknown [Medicago truncatula]
comp18490_c0	1553	356563970	XP_003550230.1	1186	1.32e-157	PREDICTED: E3 ubiquitin-protein ligase AIP2-like isoform 1 [Glycine max]
comp17989_c0	1743	357454345	XP_003597453.1	1348	4.46e-180	Non-receptor serine/threonine protein kinase [Medicago truncatula] >gi|355486501|gb|AES67704.1| Non-receptor serine/threonine protein kinase [Medicago truncatula]
comp19974_c0	2203	356531116	XP_003534124.1	2151	0	PREDICTED: putative 3,4-dihydroxy-2-butanone kinase-like [Glycine max]
comp28991_c0	3492	357516497	XP_003628537.1	3374	0	Oligopeptide transporter [Medicago truncatula] >gi|355522559|gb|AET03013.1| Oligopeptide transporter [Medicago truncatula]
comp25203_c0	2123	357506541	XP_003623559.1	2356	0	Alanine glyoxylate aminotransferase-like protein [Medicago truncatula] >gi|355498574|gb|AES79777.1| Alanine glyoxylate aminotransferase-like protein [Medicago truncatula]
comp12865_c0	916	359806868	NP_001241316.1	748	1.66e-96	uncharacterized protein LOC100806084 [Glycine max] >gi|255645729|gb|ACU23358.1| unknown [Glycine max]
comp17402_c0	1213	217073077	ACJ84898.1	728	1.99e-90	unknown [Medicago truncatula] >gi|388514313|gb|AFK45218.1| unknown [Medicago truncatula]
comp9849_c0	1825	357519995	XP_003630286.1	1658	0	Phosphoribosylformylglycinamidine cyclo-ligase [Medicago truncatula] >gi|217072766|gb|ACJ84743.1| unknown [Medicago truncatula] >gi|355524308|gb|AET04762.1| Phosphoribosylformylglycinamidine cyclo-ligase [Medicago truncatula] >gi|388512597|gb|AFK44360.1| unknown [Medicago truncatula]
comp19387_c0	1238	294992077	ABG90381.2	1029	8.53e-137	glutathione S-transferase [Caragana korshinskii]
comp20823_c0	1965	351724485	NP_001237571.1	2528	0	catalase-4 [Glycine max] >gi|17865456|sp|O48561.1|CATA4_SOYBN RecName: Full=Catalase-4 >gi|2661021|gb|AAB88172.1| catalase [Glycine max]
comp20295_c0	2899	357484249	XP_003612412.1	2823	0	Monosaccharide-sensing protein [Medicago truncatula] >gi|355513747|gb|AES95370.1| Monosaccharide-sensing protein [Medicago truncatula]
comp11036_c0	1372	388511825	AFK43974.1	643	7.19e-79	unknown [Lotus japonicus]
comp23199_c0	1427	388516869	AFK46496.1	1559	0	unknown [Medicago truncatula]
comp31268_c0	15635	357502541	XP_003621559.1	23009	0	E3 ubiquitin-protein ligase UBR4 [Medicago truncatula] >gi|355496574|gb|AES77777.1| E3 ubiquitin-protein ligase UBR4 [Medicago truncatula]
comp28989_c0	1406	356508208	XP_003522851.1	1103	9.99e-147	PREDICTED: zinc finger protein GIS2-like [Glycine max]
comp10744_c0	1179	289540897	ADD09573.1	273	2.93e-25	dehydrin b [Trifolium repens]
comp19034_c0	1954	356569190	XP_003552788.1	1361	1.23e-180	PREDICTED: protein phosphatase 2C 37-like [Glycine max]
comp16972_c0	2885	356561102	XP_003548824.1	3541	0	PREDICTED: potassium transporter 4-like [Glycine max]
comp28845_c0	1302	357512049	XP_003626313.1	767	3.61e-96	Elongation of fatty acids protein [Medicago truncatula] >gi|124359716|gb|ABD32385.2| GNS1/SUR4 membrane protein [Medicago truncatula] >gi|355501328|gb|AES82531.1| Elongation of fatty acids protein [Medicago truncatula] >gi|388509788|gb|AFK42960.1| unknown [Medicago truncatula]
comp21594_c1	1474	356504288	XP_003520929.1	1308	6.18e-177	PREDICTED: NADH-cytochrome b5 reductase 1-like [Glycine max]
comp26974_c0	1322	359806503	NP_001241511.1	1033	1.89e-136	uncharacterized protein LOC100818152 [Glycine max] >gi|255639669|gb|ACU20128.1| unknown [Glycine max]
comp23803_c0	256	380293505	AFD50397.1	436	5.08e-54	calmodulin, partial [Micromeria lanata]
comp27936_c0	1853	357520963	XP_003630770.1	1883	0	Protein kinase [Medicago truncatula] >gi|355524792|gb|AET05246.1| Protein kinase [Medicago truncatula]
comp21983_c0	1882	357476731	XP_003608651.1	1914	0	Ribose-phosphate pyrophosphokinase [Medicago truncatula] >gi|355509706|gb|AES90848.1| Ribose-phosphate pyrophosphokinase [Medicago truncatula]
comp19336_c0	955	388501422	AFK38777.1	951	7.54e-127	unknown [Lotus japonicus]
comp34405_c0	1354	351723399	NP_001234974.1	338	1.19e-33	transcription factor bZIP10 [Glycine max] >gi|145652387|gb|ABP88248.1| transcription factor bZIP10 [Glycine max]
comp32248_c0	1545	351725123	NP_001238361.1	1308	1.92e-176	peroxisomal ascorbate peroxidase [Glycine max] >gi|167961796|dbj|BAG09367.1| peroxisomal ascorbate peroxidase [Glycine max] >gi|255642362|gb|ACU21445.1| unknown [Glycine max]
comp24179_c0	2561	356548131	XP_003542457.1	2431	0	PREDICTED: uncharacterized protein LOC100804386 [Glycine max]
comp28960_c3	231	357512381	XP_003626479.1	310	2.37e-33	Ubiquitin-like protein [Medicago truncatula] >gi|355501494|gb|AES82697.1| Ubiquitin-like protein [Medicago truncatula]
comp29110_c0	1985	357512299	XP_003626438.1	1577	0	Aldo/keto-reductase family protein [Medicago truncatula] >gi|355501453|gb|AES82656.1| Aldo/keto-reductase family protein [Medicago truncatula] >gi|388512861|gb|AFK44492.1| unknown [Medicago truncatula]
comp27866_c0	1966	356548885	XP_003542829.1	842	9.98e-105	PREDICTED: uncharacterized protein At5g39865-like [Glycine max]
comp23534_c0	1565	359807097	NP_001241090.1	1563	0	uncharacterized protein LOC100795038 [Glycine max] >gi|255641424|gb|ACU20988.1| unknown [Glycine max]
comp21577_c0	1133	296086416	CBI32005.3	822	1.67e-106	unnamed protein product [Vitis vinifera]
comp26297_c0	2170	356556557	XP_003546591.1	2077	0	PREDICTED: uncharacterized protein LOC100809927 [Glycine max]
comp18781_c0	1025	351727415	NP_001236648.1	660	1.15e-82	CASP-like protein 1 [Glycine max] >gi|288559151|sp|C6T1G0.1|CSPL1_SOYBN RecName: Full=CASP-like protein 1 >gi|255630091|gb|ACU15399.1| unknown [Glycine max]
comp23013_c0	1250	359807462	NP_001241394.1	984	5.16e-130	somatic embryogenesis receptor kinase 1-like precursor [Glycine max] >gi|223452524|gb|ACM89589.1| leucine-rich repeat protein [Glycine max]
comp23456_c0	1741	351723019	NP_001237520.1	1276	7.47e-170	MYB transcription factor MYB93 [Glycine max] >gi|110931692|gb|ABH02845.1| MYB transcription factor MYB93 [Glycine max]
comp21170_c0	1822	358248780	NP_001239683.1	576	1.59e-67	uncharacterized protein LOC100786955 [Glycine max] >gi|255639068|gb|ACU19834.1| unknown [Glycine max]
comp25208_c0	1451	357473847	XP_003607208.1	1205	1e-161	Anamorsin-like protein [Medicago truncatula] >gi|292630728|sp|B7FNA9.1|DRE2_MEDTR RecName: Full=Anamorsin homolog; AltName: Full=Fe-S cluster assembly protein DRE2 homolog >gi|217075765|gb|ACJ86242.1| unknown [Medicago truncatula] >gi|355508263|gb|AES89405.1| Anamorsin-like protein [Medicago truncatula] >gi|388492662|gb|AFK34397.1| unknown [Medicago truncatula]
comp13022_c0	1006	224122248	XP_002330576.1	749	8.64e-97	predicted protein [Populus trichocarpa] >gi|222872134|gb|EEF09265.1| predicted protein [Populus trichocarpa]
comp26992_c0	3413	357444799	XP_003592677.1	3510	0	mscS family protein, putative [Medicago truncatula] >gi|355481725|gb|AES62928.1| mscS family protein, putative [Medicago truncatula]
comp17336_c0	1278	356500537	XP_003519088.1	1404	0	PREDICTED: S-formylglutathione hydrolase-like [Glycine max]
comp24298_c1	2091	356530637	XP_003533887.1	1026	4.41e-129	PREDICTED: transcription factor bHLH66-like [Glycine max]
comp16748_c1	1041	357446081	XP_003593318.1	702	2.29e-85	hypothetical protein MTR_2g010160 [Medicago truncatula] >gi|124359217|gb|ABN05728.1| Octicosapeptide/Phox/Bem1p [Medicago truncatula] >gi|355482366|gb|AES63569.1| hypothetical protein MTR_2g010160 [Medicago truncatula]
comp27982_c0	1651	84468412	BAE71289.1	1097	1.05e-142	hypothetical protein [Trifolium pratense]
comp17612_c0	1122	351720697	NP_001237185.1	944	6.63e-125	uncharacterized protein LOC100499870 [Glycine max] >gi|255627281|gb|ACU13985.1| unknown [Glycine max]
comp23620_c0	1577	356517060	XP_003527208.1	1438	0	PREDICTED: probable beta-1,3-galactosyltransferase 14-like [Glycine max]
comp28445_c0	2855	148925503	ABR19752.1	3724	0	alkaline alpha-galactosidase [Pisum sativum]
comp12341_c0	978	225461646	XP_002285421.1	807	1.27e-105	PREDICTED: ubiquitin-conjugating enzyme E2 35 isoform 1 [Vitis vinifera] >gi|255564766|ref|XP_002523377.1| Ubiquitin-conjugating enzyme E2 N, putative [Ricinus communis] >gi|449438927|ref|XP_004137239.1| PREDICTED: ubiquitin-conjugating enzyme E2 35-like [Cucumis sativus] >gi|449483162|ref|XP_004156510.1| PREDICTED: ubiquitin-conjugating enzyme E2 35-like [Cucumis sativus] >gi|223537327|gb|EEF389…
comp10913_c0	1152	356539482	XP_003538227.1	617	1.56e-75	PREDICTED: 50S ribosomal protein L27, chloroplastic-like [Glycine max]
comp17470_c0	621	217075324	ACJ86022.1	268	1.39e-25	unknown [Medicago truncatula]
comp19451_c0	1350	356507149	XP_003522333.1	1213	4.2e-163	PREDICTED: uncharacterized protein At1g32220, chloroplastic-like [Glycine max]
comp11020_c0	1006	357466793	XP_003603681.1	919	1.03e-119	Ubiquitin-fold modifier-conjugating enzyme [Medicago truncatula] >gi|355492729|gb|AES73932.1| Ubiquitin-fold modifier-conjugating enzyme [Medicago truncatula]
comp28068_c0	1080	357497245	XP_003618911.1	631	1.27e-78	14 kDa zinc-binding protein [Medicago truncatula] >gi|355493926|gb|AES75129.1| 14 kDa zinc-binding protein [Medicago truncatula]
comp27826_c0	1425	388518015	AFK47069.1	1204	9.02e-161	unknown [Medicago truncatula]
comp28069_c0	1777	357440717	XP_003590636.1	1338	2.56e-179	WD repeat-containing protein [Medicago truncatula] >gi|355479684|gb|AES60887.1| WD repeat-containing protein [Medicago truncatula] >gi|388501300|gb|AFK38716.1| unknown [Medicago truncatula]
comp27574_c0	1414	388501770	AFK38951.1	1126	3.34e-150	unknown [Lotus japonicus]
comp28485_c0	2641	357496269	XP_003618423.1	2598	0	LRR receptor-like serine/threonine-protein kinase FEI [Medicago truncatula] >gi|355493438|gb|AES74641.1| LRR receptor-like serine/threonine-protein kinase FEI [Medicago truncatula]
comp26161_c0	1325	388511155	AFK43639.1	900	6.12e-116	unknown [Medicago truncatula]
comp17693_c0	1357	357466591	XP_003603580.1	1028	5.25e-135	Transcription factor bZIP [Medicago truncatula] >gi|355492628|gb|AES73831.1| Transcription factor bZIP [Medicago truncatula]
comp12349_c0	1020	351726250	NP_001237632.1	766	6.55e-99	uncharacterized protein LOC100527034 [Glycine max] >gi|255631408|gb|ACU16071.1| unknown [Glycine max]
comp25551_c0	1933	356533801	XP_003535447.1	608	1.72e-69	PREDICTED: putative DNA-binding protein ESCAROLA-like [Glycine max]
comp19928_c0	1491	217071944	ACJ84332.1	1421	0	unknown [Medicago truncatula] >gi|388499376|gb|AFK37754.1| unknown [Medicago truncatula]
comp27722_c0	2926	356576867	XP_003556551.1	3230	0	PREDICTED: transketolase, chloroplastic-like [Glycine max]
comp29511_c0	2197	356500978	XP_003519307.1	2493	0	PREDICTED: medium-chain-fatty-acid--CoA ligase-like [Glycine max]
comp31378_c0	1295	357495837	XP_003618207.1	983	4.03e-129	ADP-ribosylation factor [Medicago truncatula] >gi|355493222|gb|AES74425.1| ADP-ribosylation factor [Medicago truncatula]
comp19656_c0	319	--	--	--	--	--
comp25180_c0	3282	357498937	XP_003619757.1	3077	0	Chloride channel protein CLC-c [Medicago truncatula] >gi|355494772|gb|AES75975.1| Chloride channel protein CLC-c [Medicago truncatula]
comp32947_c0	1131	255638513	ACU19565.1	298	1.57e-29	unknown [Glycine max]
comp14672_c0	1379	217074494	ACJ85607.1	1076	4.37e-143	unknown [Medicago truncatula] >gi|388500562|gb|AFK38347.1| unknown [Medicago truncatula]
comp12509_c0	1073	388515201	AFK45662.1	739	3.48e-94	unknown [Lotus japonicus]
comp26020_c0	2361	357447595	XP_003594073.1	2827	0	F-box/LRR-repeat protein [Medicago truncatula] >gi|355483121|gb|AES64324.1| F-box/LRR-repeat protein [Medicago truncatula]
comp24125_c0	2008	356518030	XP_003527687.1	1379	0	PREDICTED: isoflavone reductase homolog [Glycine max]
comp16748_c0	843	357446081	XP_003593318.1	721	2.93e-89	hypothetical protein MTR_2g010160 [Medicago truncatula] >gi|124359217|gb|ABN05728.1| Octicosapeptide/Phox/Bem1p [Medicago truncatula] >gi|355482366|gb|AES63569.1| hypothetical protein MTR_2g010160 [Medicago truncatula]
comp12704_c0	2144	356574477	XP_003555373.1	1999	0	PREDICTED: zinc finger CCCH domain-containing protein 40-like [Glycine max]
comp28796_c0	2294	356514571	XP_003525979.1	2260	0	PREDICTED: vacuolar-processing enzyme-like [Glycine max]
comp16508_c0	759	357517735	XP_003629156.1	515	6.92e-59	Ubiquilin-1 [Medicago truncatula] >gi|355523178|gb|AET03632.1| Ubiquilin-1 [Medicago truncatula]
comp21898_c0	1064	224094378	XP_002310150.1	578	2.19e-70	predicted protein [Populus trichocarpa] >gi|222853053|gb|EEE90600.1| predicted protein [Populus trichocarpa]
comp29822_c0	2621	356500795	XP_003519216.1	1940	0	PREDICTED: sucrose transport protein SUC4-like [Glycine max]
comp26055_c0	1287	351724255	NP_001238331.1	1323	3.02e-180	peroxisomal enoyl-CoA hydratase/isomerase family protein [Glycine max] >gi|167963118|dbj|BAG09364.1| peroxisomal enoyl-CoA hydratase/isomerase family protein [Glycine max]
comp24863_c0	1422	388518863	AFK47493.1	1462	0	unknown [Medicago truncatula]
comp23429_c0	1250	356515599	XP_003526486.1	1642	0	PREDICTED: bark storage protein A-like [Glycine max]
comp11723_c0	876	356544752	XP_003540811.1	795	7.55e-104	PREDICTED: disease resistance response protein 206-like [Glycine max]
comp26445_c0	1680	357440517	XP_003590536.1	1024	5.11e-133	Transcription factor UNE12 [Medicago truncatula] >gi|355479584|gb|AES60787.1| Transcription factor UNE12 [Medicago truncatula]
comp30520_c0	2185	356526803	XP_003532006.1	2525	0	PREDICTED: probable nucleoredoxin 1-like [Glycine max]
comp19018_c0	1458	217072748	ACJ84734.1	1720	0	unknown [Medicago truncatula] >gi|388505480|gb|AFK40806.1| unknown [Medicago truncatula]
comp27019_c0	1651	357445673	XP_003593114.1	1000	7.3e-128	Auxin-induced protein 5NG4 [Medicago truncatula] >gi|355482162|gb|AES63365.1| Auxin-induced protein 5NG4 [Medicago truncatula]
comp21670_c0	1788	84453218	BAE71206.1	1269	7.97e-168	putative transcription factor EREBP [Trifolium pratense]
comp20361_c0	1509	356531794	XP_003534461.1	1872	0	PREDICTED: V-type proton ATPase subunit d2-like isoform 1 [Glycine max]
comp21873_c0	2832	357509235	XP_003624906.1	2271	0	Transcription factor bZIP37 [Medicago truncatula] >gi|124361217|gb|ABN09189.1| cAMP response element binding (CREB) protein [Medicago truncatula] >gi|355499921|gb|AES81124.1| Transcription factor bZIP37 [Medicago truncatula]
comp25999_c0	991	357440765	XP_003590660.1	499	9.89e-60	Small nuclear ribonucleoprotein Sm D1 [Medicago truncatula] >gi|355479708|gb|AES60911.1| Small nuclear ribonucleoprotein Sm D1 [Medicago truncatula]
comp27200_c0	2033	225464824	XP_002270362.1	1604	0	PREDICTED: dnaJ protein homolog [Vitis vinifera] >gi|147804853|emb|CAN64692.1| hypothetical protein VITISV_030671 [Vitis vinifera]
comp31579_c0	760	388492200	AFK34166.1	336	1.24e-36	unknown [Medicago truncatula]
comp17844_c1	328	402228605	AFQ36197.1	560	4.51e-71	glyceraldehyde-3-phosphate dehydrogenase, partial [Tradescantia pallida]
comp21556_c0	1227	357443267	XP_003591911.1	1530	0	Monoglyceride lipase [Medicago truncatula] >gi|355480959|gb|AES62162.1| Monoglyceride lipase [Medicago truncatula]
comp30797_c1	2310	407911906	AFU50501.1	2367	0	phosphate transporter 2 [Astragalus sinicus]
comp20990_c0	1445	356545108	XP_003540987.1	1621	0	PREDICTED: cysteine proteinase RD19a-like [Glycine max]
comp32670_c0	1262	356520832	XP_003529064.1	942	4.68e-123	PREDICTED: acid phosphatase 1-like [Glycine max]
comp30445_c0	1674	7248363	BAA92699.1	1677	0	type 2A protein phosphatase-3 [Vicia faba]
comp10784_c0	1149	351727767	NP_001237172.1	598	2.9e-73	uncharacterized protein LOC100500637 precursor [Glycine max] >gi|255630827|gb|ACU15776.1| unknown [Glycine max]
comp20637_c0	1499	357488687	XP_003614631.1	937	2.75e-120	hypothetical protein MTR_5g056480 [Medicago truncatula] >gi|355515966|gb|AES97589.1| hypothetical protein MTR_5g056480 [Medicago truncatula]
comp21152_c0	1130	357449587	XP_003595070.1	509	7.67e-60	hypothetical protein MTR_2g037970 [Medicago truncatula] >gi|217075296|gb|ACJ86008.1| unknown [Medicago truncatula] >gi|355484118|gb|AES65321.1| hypothetical protein MTR_2g037970 [Medicago truncatula] >gi|388490602|gb|AFK33367.1| unknown [Medicago truncatula]
comp30290_c0	2688	356576364	XP_003556302.1	1632	0	PREDICTED: uncharacterized protein LOC100808260 [Glycine max]
comp29723_c1	1999	224121700	XP_002330631.1	1319	3.29e-172	predicted protein [Populus trichocarpa] >gi|222872235|gb|EEF09366.1| predicted protein [Populus trichocarpa]
comp24228_c0	1169	356549379	XP_003543071.1	917	6.6e-120	PREDICTED: 3-hydroxypropionyl-coenzyme A dehydratase-like [Glycine max]
comp32096_c0	1629	357467919	XP_003604244.1	1234	2.81e-165	Mitochondrial ATP synthesis coupled proton transport protein [Medicago truncatula] >gi|355505299|gb|AES86441.1| Mitochondrial ATP synthesis coupled proton transport protein [Medicago truncatula]
comp22537_c0	2443	356502440	XP_003520027.1	2868	0	PREDICTED: sulfate transporter 4.1, chloroplastic-like [Glycine max]
comp25418_c0	1180	356576825	XP_003556530.1	775	7.78e-99	PREDICTED: protein DEHYDRATION-INDUCED 19 homolog 3-like isoform 1 [Glycine max]
comp21537_c0	2930	357440043	XP_003590299.1	3203	0	hypothetical protein MTR_1g056180 [Medicago truncatula] >gi|355479347|gb|AES60550.1| hypothetical protein MTR_1g056180 [Medicago truncatula]
comp12824_c0	1029	356516670	XP_003527016.1	819	8.14e-107	PREDICTED: iron-sulfur cluster assembly enzyme ISCU, mitochondrial-like [Glycine max]
comp28637_c0	1558	357510277	XP_003625427.1	1811	0	Alcohol dehydrogenase class [Medicago truncatula] >gi|355500442|gb|AES81645.1| Alcohol dehydrogenase class [Medicago truncatula]
comp23220_c0	2047	356547458	XP_003542129.1	2403	0	PREDICTED: 4-coumarate--CoA ligase 1-like [Glycine max]
comp29804_c0	2000	84311237	ABC55421.1	2508	0	myo-inositol-1-phosphate synthase [Glycine max]
comp16679_c0	1149	217075034	ACJ85877.1	821	8e-107	unknown [Medicago truncatula] >gi|388492270|gb|AFK34201.1| unknown [Medicago truncatula] >gi|388509044|gb|AFK42588.1| unknown [Medicago truncatula]
comp10380_c0	1816	356553537	XP_003545111.1	1723	0	PREDICTED: uncharacterized protein LOC100783739 [Glycine max]
comp20408_c0	2393	156767195	ABU95104.1	2918	0	asparagine synthetase [Phaseolus vulgaris]
comp30450_c0	3457	351723161	NP_001237525.1	4024	0	sucrose synthase [Glycine max] >gi|3915873|sp|P13708.2|SUSY_SOYBN RecName: Full=Sucrose synthase; AltName: Full=Nodulin-100; Short=N-100; AltName: Full=Sucrose-UDP glucosyltransferase >gi|2606081|gb|AAC39323.1| sucrose synthase [Glycine max]
comp25842_c0	1904	356542936	XP_003539920.1	952	2.53e-121	PREDICTED: riboflavin synthase alpha chain-like [Glycine max]
comp25476_c0	2325	357467549	XP_003604059.1	2140	0	Glutamate-1-semialdehyde 2,1-aminomutase [Medicago truncatula] >gi|345451028|gb|AEN94094.1| glutamate 1-semialdehyde aminotransferase [Medicago truncatula] >gi|355493107|gb|AES74310.1| Glutamate-1-semialdehyde 2,1-aminomutase [Medicago truncatula]
comp19307_c0	802	351725771	NP_001237104.1	403	1.67e-46	cyclin-dependent kinases regulatory subunit [Glycine max] >gi|356542684|ref|XP_003539796.1| PREDICTED: cyclin-dependent kinases regulatory subunit 2-like [Glycine max] >gi|42362268|gb|AAS13367.1| cyclin-dependent kinases regulatory subunit [Glycine max] >gi|255628843|gb|ACU14766.1| unknown [Glycine max] >gi|388501782|gb|AFK38957.1| unknown [Lotus japonicus]
comp28288_c0	1760	356527384	XP_003532291.1	1684	0	PREDICTED: probable serine incorporator-like [Glycine max]
comp12770_c0	803	3204125	CAA07232.1	438	3.11e-51	putative Pi starvation-induced protein [Cicer arietinum]
comp27680_c0	1901	351723615	NP_001237541.1	2082	0	aspartate aminotransferase glyoxysomal isozyme AAT1 precursor [Glycine max] >gi|2654094|gb|AAC50014.1| aspartate aminotransferase glyoxysomal isozyme AAT1 precursor [Glycine max]
comp13095_c0	851	357478769	XP_003609670.1	530	1.18e-64	Rapid alkalinization factor [Medicago truncatula] >gi|355510725|gb|AES91867.1| Rapid alkalinization factor [Medicago truncatula]
comp19014_c0	1148	388500882	AFK38507.1	873	1.1e-113	unknown [Lotus japonicus]
comp27050_c0	2247	357452409	XP_003596481.1	1965	0	hypothetical protein MTR_2g081000 [Medicago truncatula] >gi|355485529|gb|AES66732.1| hypothetical protein MTR_2g081000 [Medicago truncatula]
comp29616_c1	2524	357484065	XP_003612319.1	1508	0	Serine acetyltransferase [Medicago truncatula] >gi|355513654|gb|AES95277.1| Serine acetyltransferase [Medicago truncatula]
comp12953_c0	1579	357479581	XP_003610076.1	1449	0	Peroxidase [Medicago truncatula] >gi|355511131|gb|AES92273.1| Peroxidase [Medicago truncatula] >gi|388523127|gb|AFK49625.1| unknown [Medicago truncatula]
comp25569_c0	2043	357506749	XP_003623663.1	1717	0	Auxin efflux carrier component auxin transport protein [Medicago truncatula] >gi|355498678|gb|AES79881.1| Auxin efflux carrier component auxin transport protein [Medicago truncatula]
comp16172_c0	1601	388516793	AFK46458.1	982	2.13e-127	unknown [Medicago truncatula]
comp24850_c0	1476	356544208	XP_003540546.1	1473	0	PREDICTED: quinone oxidoreductase 1-like [Glycine max]
comp24122_c0	2460	357475003	XP_003607787.1	2845	0	hypothetical protein MTR_4g082930 [Medicago truncatula] >gi|355508842|gb|AES89984.1| hypothetical protein MTR_4g082930 [Medicago truncatula]
comp29810_c0	2908	357478235	XP_003609403.1	3296	0	Seed imbibition protein [Medicago truncatula] >gi|355510458|gb|AES91600.1| Seed imbibition protein [Medicago truncatula]
comp18755_c0	1690	357453589	XP_003597072.1	810	1.04e-101	hypothetical protein MTR_2g089350 [Medicago truncatula] >gi|355486120|gb|AES67323.1| hypothetical protein MTR_2g089350 [Medicago truncatula]
comp23674_c0	2711	357449169	XP_003594861.1	1358	3.95e-178	MOSC domain-containing protein [Medicago truncatula] >gi|355483909|gb|AES65112.1| MOSC domain-containing protein [Medicago truncatula]
comp21465_c0	1271	356569639	XP_003553006.1	811	1.75e-103	PREDICTED: 50S ribosomal protein L19, chloroplastic-like [Glycine max]
comp30379_c0	3755	356528134	XP_003532660.1	4405	0	PREDICTED: copper-transporting ATPase RAN1-like [Glycine max]
comp25965_c0	2088	357441531	XP_003591043.1	1725	0	hypothetical protein MTR_1g082210 [Medicago truncatula] >gi|355480091|gb|AES61294.1| hypothetical protein MTR_1g082210 [Medicago truncatula]
comp12791_c0	2105	357463589	XP_003602076.1	2286	0	Aspartyl aminopeptidase [Medicago truncatula] >gi|355491124|gb|AES72327.1| Aspartyl aminopeptidase [Medicago truncatula]
comp31898_c0	1693	357476117	XP_003608344.1	1422	0	hypothetical protein MTR_4g092850 [Medicago truncatula] >gi|355509399|gb|AES90541.1| hypothetical protein MTR_4g092850 [Medicago truncatula]
comp28960_c1	576	328835774	BAK19068.1	405	1.75e-47	ubiquitin [Ipomoea nil]
comp18778_c0	2903	356571615	XP_003553972.1	2832	0	PREDICTED: protein AUXIN SIGNALING F-BOX 3-like [Glycine max]
comp12881_c0	1862	357445119	XP_003592837.1	425	1.58e-46	hypothetical protein MTR_1g116590 [Medicago truncatula] >gi|355481885|gb|AES63088.1| hypothetical protein MTR_1g116590 [Medicago truncatula]
comp28208_c0	1694	356540815	XP_003538880.1	1185	8.18e-157	PREDICTED: thaumatin-like protein 1-like [Glycine max]
comp26890_c0	1891	356565896	XP_003551172.1	1954	0	PREDICTED: F-box only protein 6-like [Glycine max]
comp30306_c0	2481	356521424	XP_003529356.1	2206	0	PREDICTED: uncharacterized protein LOC100798565 [Glycine max]
comp25041_c0	1909	388504306	AFK40219.1	1132	3.36e-148	unknown [Lotus japonicus]
comp24569_c0	960	388513401	AFK44762.1	718	3.19e-92	unknown [Lotus japonicus]
comp24271_c1	1228	351724635	NP_001238344.1	600	3.36e-73	bZIP transcription factor bZIP124 [Glycine max] >gi|113367218|gb|ABI34666.1| bZIP transcription factor bZIP124 [Glycine max] >gi|255640820|gb|ACU20693.1| unknown [Glycine max]
comp25802_c0	1833	356496400	XP_003517056.1	989	8.42e-128	PREDICTED: uncharacterized protein LOC100797900 [Glycine max]
comp10946_c0	2229	157890422	BAF80895.1	2584	0	glutamate decarboxylase [Glycine max]
comp10522_c0	649	255633956	ACU17340.1	387	7.51e-45	unknown [Glycine max]
comp20450_c0	2194	356526585	XP_003531897.1	2413	0	PREDICTED: 6-phosphogluconate dehydrogenase, decarboxylating-like isoform 3 [Glycine max]
comp28057_c0	1752	356573081	XP_003554693.1	1991	0	PREDICTED: GDP-mannose 3,5-epimerase 1-like [Glycine max] >gi|356573083|ref|XP_003554694.1| PREDICTED: GDP-mannose 3,5-epimerase 1 [Glycine max]
