# Supplementary material for: Transcriptomic Analysis of the Primary Roots of Alhagi sparsifolia in Response to Water Stress
Source: PLoS One. 2015 Mar 30;10(3):e0120791. doi: 10.1371/journal.pone.0120791 (PMC4379016; doi:10.1371/journal.pone.0120791)
Supplement: S1 File — Table A in S1 File. Primers used in the RT-qPCR assay. Table B in S1 File. Statistics of unigenes in different expression-level interval. Table C in S1 File. Differentially expressed genes between P-6h and the untreated primary roots P-0h (early water-stress inducible and repressed genes). The significance of gene expression difference between samples was identified by using q-value<0.005 and the absolute value of log2 (foldchange)>1 as the threshold. Table D in S1 File. Differentially expressed genes between P-24h and the untreated primary roots P-0h (late water-stress inducible and repressed genes). The significance of gene expression difference between samples was identified by using q-value<0.005 and the absolute value of log2 (foldchange)>1 as the threshold. Table E in S1 File. Differentially expressed genes between Rh-6h and P-24h (rehydration inducible and repressed genes). The significance of gene expression difference between samples was identified by using q-value<0.005 and the absolute value of log2 (foldchange)>1 as the threshold. Table F in S1 File. Common genes between the early and late water-stress inducible genes. Table G in S1 File. Common genes between the early and late water-stress repressed genes. Table H in S1 File. Genes exclusively expressed as the early inducible genes. Table I in S1 File. Genes exclusively expressed as the late water-stress inducible genes. Table J in S1 File. Genes exclusively expressed as the early water-stress repressed genes. Table K in S1 File. Genes exclusively expressed as the late water-stress repressed genes. Table L in S1 File. Genes showed ‘up-up-down’ expression pattern in the course of 24h of PEG-treatment following 6h of rehydration. Table M in S1 File. Genes showed ‘down-down-up’ expression pattern in the course of 24h of PEG-treatment following 6h of rehydration. Table N in S1 File. The significant KEGG pathways enriched from the early and late water-stress inducible genes (P-6h vs. P-0h) the early and late [file pone.0120791.s001.zip › Table G in S1 File.xls]

## Sheet: P6_RootvsP0_Root-yes-P24_Rootvs
Common Genes between the Early and Late Water-Stress Repressed Genes
Gene_id	Gene Length	NR GI	NR ID	NR Score	NR Evalue	NR Description
comp26502_c0	1059	388514939	AFK45531.1	700	4.33e-88	unknown [Medicago truncatula]
comp27316_c0	2109	357447535	XP_003594043.1	2124	0	Sugar transporter ERD6-like protein [Medicago truncatula] >gi|355483091|gb|AES64294.1| Sugar transporter ERD6-like protein [Medicago truncatula]
comp21718_c1	6419	357488189	XP_003614382.1	1126	0	hypothetical protein MTR_5g050970 [Medicago truncatula] >gi|355515717|gb|AES97340.1| hypothetical protein MTR_5g050970 [Medicago truncatula]
comp27854_c0	1761	356547899	XP_003542342.1	1761	0	PREDICTED: putative nuclease HARBI1-like [Glycine max]
comp19434_c0	1065	351721764	NP_001238500.1	707	1.92e-89	dehydration-responsive element binding protein 3 [Glycine max] >gi|78216290|gb|ABB36646.1| dehydration-responsive element binding protein 3 [Glycine max]
comp26797_c0	2087	356509710	XP_003523589.1	2558	0	PREDICTED: probable peptide/nitrate transporter At1g27040-like [Glycine max]
comp19557_c1	1810	356532740	XP_003534929.1	1878	0	PREDICTED: putative nuclease HARBI1-like [Glycine max]
comp27978_c0	1447	351726307	NP_001237122.1	1626	0	salicylic acid methyl transferase-like protein [Glycine max] >gi|194136583|gb|ACF33514.1| salicylic acid methyl transferase-like protein [Glycine max]
comp27028_c0	1748	357476587	XP_003608579.1	829	1.76e-97	hypothetical protein MTR_4g097790 [Medicago truncatula] >gi|355509634|gb|AES90776.1| hypothetical protein MTR_4g097790 [Medicago truncatula]
comp11216_c0	1037	351721300	NP_001235925.1	835	1.84e-108	MYB transcription factor MYB124 [Glycine max] >gi|110931710|gb|ABH02854.1| MYB transcription factor MYB124 [Glycine max]
comp50469_c0	688	--	--	--	--	--
comp15925_c0	637	--	--	--	--	--
comp23580_c0	1128	357508697	XP_003624637.1	171	1.7e-11	hypothetical protein MTR_7g085850 [Medicago truncatula] >gi|87162616|gb|ABD28411.1| C33G8.2 , related [Medicago truncatula] >gi|355499652|gb|AES80855.1| hypothetical protein MTR_7g085850 [Medicago truncatula]
comp26726_c0	1710	356523473	XP_003530363.1	1169	5.65e-152	PREDICTED: high mobility group B protein 13-like isoform 2 [Glycine max]
comp27918_c0	2129	356538739	XP_003537858.1	2190	0	PREDICTED: probable nucleolar protein 5-2-like [Glycine max]
comp19562_c0	1120	356528346	XP_003532765.1	488	5.76e-56	PREDICTED: disease resistance protein RFL1-like [Glycine max]
comp24066_c0	650	357518075	XP_003629326.1	374	1.05e-42	Gibberellin-regulated protein [Medicago truncatula] >gi|355523348|gb|AET03802.1| Gibberellin-regulated protein [Medicago truncatula]
comp30796_c0	2427	357470491	XP_003605530.1	1428	0	FK506-binding protein [Medicago truncatula] >gi|355506585|gb|AES87727.1| FK506-binding protein [Medicago truncatula]
comp27902_c0	1912	356538942	XP_003537959.1	1683	0	PREDICTED: uncharacterized protein LOC100792856 [Glycine max]
comp26196_c0	1078	356513062	XP_003525233.1	669	6.3e-84	PREDICTED: nudix hydrolase 17, mitochondrial-like [Glycine max]
comp28482_c0	1856	356497679	XP_003517687.1	2300	0	PREDICTED: uncharacterized protein LOC100782704 [Glycine max]
comp26487_c0	1647	363808330	NP_001242249.1	1838	0	uncharacterized protein LOC100779100 [Glycine max] >gi|255639159|gb|ACU19879.1| unknown [Glycine max]
comp24059_c0	2640	356539854	XP_003538408.1	2532	0	PREDICTED: uncharacterized protein LOC100812353 [Glycine max]
comp30090_c0	4540	357453321	XP_003596937.1	5418	0	Kinesin-like protein [Medicago truncatula] >gi|355485985|gb|AES67188.1| Kinesin-like protein [Medicago truncatula]
comp30850_c0	2405	356569611	XP_003552992.1	2152	0	PREDICTED: putative ribosomal RNA methyltransferase NOP2-like [Glycine max]
comp18409_c0	1119	356565784	XP_003551117.1	1160	3.9e-154	PREDICTED: uncharacterized protein LOC100792984 [Glycine max]
comp25172_c0	4148	357517581	XP_003629079.1	5482	0	Structural maintenance of chromosomes protein [Medicago truncatula] >gi|355523101|gb|AET03555.1| Structural maintenance of chromosomes protein [Medicago truncatula]
comp24295_c0	1545	356519497	XP_003528409.1	1474	0	PREDICTED: putative branched-chain-amino-acid aminotransferase 7-like [Glycine max]
comp29210_c0	1792	48525716	AAT45084.1	2189	0	proline dehydrogenase [Medicago sativa] >gi|48525718|gb|AAT45085.1| proline dehydrogenase [Medicago sativa]
comp26668_c0	2666	356508833	XP_003523158.1	1390	1.03e-179	PREDICTED: uncharacterized protein LOC100788998 [Glycine max]
comp30421_c0	2179	356563121	XP_003549814.1	2411	0	PREDICTED: DEAD-box ATP-dependent RNA helicase 27-like [Glycine max]
comp24418_c0	1084	357513203	XP_003626890.1	616	4.65e-75	Auxin-induced in root cultures protein [Medicago truncatula] >gi|355520912|gb|AET01366.1| Auxin-induced in root cultures protein [Medicago truncatula]
comp30314_c0	3118	356533515	XP_003535309.1	561	4.02e-57	PREDICTED: uncharacterized protein LOC100790707 [Glycine max]
comp30534_c0	1178	351722793	NP_001237768.1	1183	2.64e-159	TIR-NBS-LRR type disease resistance protein [Glycine max] >gi|223452578|gb|ACM89616.1| TIR-NBS-LRR type disease resistance protein [Glycine max]
comp20329_c0	1585	363806656	NP_001242515.1	1227	2.07e-162	uncharacterized protein LOC100798109 [Glycine max] >gi|255639491|gb|ACU20040.1| unknown [Glycine max]
comp26803_c0	1642	356512738	XP_003525073.1	1273	7.38e-170	PREDICTED: uncharacterized protein LOC100805080 [Glycine max]
comp16200_c0	2041	356503363	XP_003520479.1	2182	0	PREDICTED: COP9 signalosome complex subunit 2-like [Glycine max]
comp30346_c0	2174	388518007	AFK47065.1	636	2.2e-71	unknown [Lotus japonicus]
comp22430_c0	1288	356495954	XP_003516835.1	1291	3.68e-175	PREDICTED: nuclease S1-like [Glycine max]
comp16391_c0	826	356565784	XP_003551117.1	428	2.05e-46	PREDICTED: uncharacterized protein LOC100792984 [Glycine max]
comp19752_c0	1060	388494208	AFK35170.1	535	4.62e-64	unknown [Lotus japonicus]
comp26145_c0	1542	357490879	XP_003615727.1	1381	0	Serine/threonine protein kinase [Medicago truncatula] >gi|355517062|gb|AES98685.1| Serine/threonine protein kinase [Medicago truncatula]
comp29387_c0	3772	356536883	XP_003536962.1	4330	0	PREDICTED: probable 125 kDa kinesin-related protein-like [Glycine max]
comp25709_c0	2853	356554908	XP_003545783.1	3463	0	PREDICTED: kinesin-1-like [Glycine max]
comp31138_c0	4782	356540952	XP_003538948.1	4420	0	PREDICTED: uncharacterized protein LOC100801514 [Glycine max]
comp23927_c0	1253	356548593	XP_003542685.1	1166	8.03e-156	PREDICTED: ribosome biogenesis regulatory protein homolog isoform 1 [Glycine max]
comp28315_c0	1133	388499756	AFK37944.1	489	1.57e-56	unknown [Lotus japonicus]
comp29093_c0	1522	388514929	AFK45526.1	949	1.46e-120	unknown [Medicago truncatula]
comp28778_c0	2640	356527146	XP_003532174.1	908	1.66e-105	PREDICTED: uncharacterized protein LOC100812080 [Glycine max]
comp16038_c0	906	357455903	XP_003598232.1	754	7.46e-97	21 kDa protein [Medicago truncatula] >gi|355487280|gb|AES68483.1| 21 kDa protein [Medicago truncatula]
comp18564_c0	831	358345849	XP_003636987.1	239	1.69e-22	hypothetical protein MTR_066s1016 [Medicago truncatula] >gi|355502922|gb|AES84125.1| hypothetical protein MTR_066s1016 [Medicago truncatula] >gi|388514207|gb|AFK45165.1| unknown [Medicago truncatula]
comp22848_c0	2146	356562720	XP_003549617.1	1211	1.47e-155	PREDICTED: uncharacterized protein LOC100781093 [Glycine max]
comp30645_c0	2716	356533607	XP_003535353.1	526	1.1e-56	PREDICTED: uncharacterized protein LOC100781292 [Glycine max]
comp29186_c0	2676	356544988	XP_003540928.1	2349	0	PREDICTED: uncharacterized protein LOC100783702 [Glycine max]
comp17659_c0	1245	388491758	AFK33945.1	1039	3.36e-138	unknown [Lotus japonicus]
comp27043_c1	988	1708427	P52576.1	1182	6.79e-160	RecName: Full=Isoflavone reductase; Short=IFR; AltName: Full=2'-hydroxyisoflavone reductase; AltName: Full=NADPH:isoflavone oxidoreductase >gi|619253|gb|AAB31368.1| isoflavone reductase [Pisum sativum]
comp32946_c0	1247	357501291	XP_003620934.1	1451	0	1-aminocyclopropane-1-carboxylate oxidase [Medicago truncatula] >gi|355495949|gb|AES77152.1| 1-aminocyclopropane-1-carboxylate oxidase [Medicago truncatula]
comp24830_c0	1831	356522630	XP_003529949.1	1994	0	PREDICTED: O-glucosyltransferase rumi homolog [Glycine max]
comp17951_c0	806	351722363	NP_001238521.1	531	2.27e-65	uncharacterized protein LOC100500465 [Glycine max] >gi|255630393|gb|ACU15553.1| unknown [Glycine max]
comp20704_c0	1760	268607430	BAI49592.1	1791	0	homocitrate synthase [Lotus japonicus]
comp28849_c0	2207	357463375	XP_003601969.1	990	2.5e-123	hypothetical protein MTR_3g087360 [Medicago truncatula] >gi|355491017|gb|AES72220.1| hypothetical protein MTR_3g087360 [Medicago truncatula]
comp23758_c0	1857	357467121	XP_003603845.1	1657	0	Ornithine decarboxylase [Medicago truncatula] >gi|355492893|gb|AES74096.1| Ornithine decarboxylase [Medicago truncatula]
comp27023_c0	1510	388522589	AFK49356.1	1565	0	unknown [Medicago truncatula]
comp27043_c0	428	357483533	XP_003612053.1	436	1.96e-50	Isoflavone reductase [Medicago truncatula] >gi|355513388|gb|AES95011.1| Isoflavone reductase [Medicago truncatula]
comp16702_c0	1457	356520856	XP_003529076.1	1152	3.75e-153	PREDICTED: uncharacterized protein LOC100782313 [Glycine max]
comp30617_c0	4888	356498850	XP_003518261.1	5177	0	PREDICTED: chromosome-associated kinesin KIF4-like [Glycine max]
comp25931_c0	1487	357444743	XP_003592649.1	463	5.92e-51	hypothetical protein MTR_1g110550 [Medicago truncatula] >gi|355481697|gb|AES62900.1| hypothetical protein MTR_1g110550 [Medicago truncatula]
comp20808_c0	1468	357482083	XP_003611327.1	1116	9.15e-147	hypothetical protein MTR_5g012820 [Medicago truncatula] >gi|355512662|gb|AES94285.1| hypothetical protein MTR_5g012820 [Medicago truncatula]
comp31037_c0	4016	357494793	XP_003617685.1	4190	0	Kinesin-like protein KIF15 [Medicago truncatula] >gi|355519020|gb|AET00644.1| Kinesin-like protein KIF15 [Medicago truncatula]
comp26792_c0	1540	363807552	NP_001242659.1	1517	0	uncharacterized protein LOC100805314 precursor [Glycine max] >gi|255639919|gb|ACU20252.1| unknown [Glycine max]
comp23221_c0	1259	351724493	NP_001238595.1	406	1.13e-43	ethylene-responsive element binding factor 4 [Glycine max] >gi|190361125|gb|ACE76905.1| ethylene-responsive element binding factor 4 [Glycine max]
comp27563_c0	3116	224085900	XP_002307732.1	3261	0	predicted protein [Populus trichocarpa] >gi|222857181|gb|EEE94728.1| predicted protein [Populus trichocarpa]
comp26700_c0	3751	356512766	XP_003525087.1	4491	0	PREDICTED: UPF0202 protein At1g10490-like [Glycine max]
comp31277_c0	3242	356542957	XP_003539930.1	1840	0	PREDICTED: putative disease resistance protein At1g50180-like [Glycine max]
comp11676_c0	1023	357511939	XP_003626258.1	414	1.53e-46	Histone H2A [Medicago truncatula] >gi|124360019|gb|ABN08035.1| Histone H2A; Histone-fold [Medicago truncatula] >gi|355501273|gb|AES82476.1| Histone H2A [Medicago truncatula]
comp18199_c0	1074	388496062	AFK36097.1	1054	4.53e-141	unknown [Lotus japonicus]
comp30751_c0	937	--	--	--	--	--
comp25824_c0	1109	357519999	XP_003630288.1	629	3.38e-71	Ankyrin-like protein [Medicago truncatula] >gi|355524310|gb|AET04764.1| Ankyrin-like protein [Medicago truncatula]
comp19760_c0	1023	--	--	--	--	--
comp22911_c0	1947	403399720	B5BSX1.1	2027	0	RecName: Full=Beta-amyrin 11-oxidase; AltName: Full=Cytochrome P450 88D6 >gi|197209780|dbj|BAG68929.1| cytochrome P450 88D6 [Glycyrrhiza uralensis]
comp19114_c0	1341	357444983	XP_003592769.1	1303	4.69e-176	Peroxidase [Medicago truncatula] >gi|355481817|gb|AES63020.1| Peroxidase [Medicago truncatula]
comp27596_c0	1918	357465247	XP_003602905.1	1257	3.83e-160	Chromosome-associated kinesin KIF4 [Medicago truncatula] >gi|355491953|gb|AES73156.1| Chromosome-associated kinesin KIF4 [Medicago truncatula]
comp30470_c0	1112	356569076	XP_003552732.1	421	7.43e-47	PREDICTED: uncharacterized protein LOC100810007 [Glycine max]
comp30180_c0	2412	357436983	XP_003588767.1	1557	0	Seed specific protein Bn15D14A [Medicago truncatula] >gi|355477815|gb|AES59018.1| Seed specific protein Bn15D14A [Medicago truncatula]
comp27839_c0	1728	357474227	XP_003607398.1	1075	4.67e-135	hypothetical protein MTR_4g077590 [Medicago truncatula] >gi|355508453|gb|AES89595.1| hypothetical protein MTR_4g077590 [Medicago truncatula]
comp20899_c0	1124	351723393	NP_001238045.1	664	3.24e-83	uncharacterized protein LOC100499923 [Glycine max] >gi|255627713|gb|ACU14201.1| unknown [Glycine max]
comp27310_c0	1972	359474857	XP_002277463.2	1582	0	PREDICTED: putative amidase C869.01-like [Vitis vinifera]
comp22505_c0	1585	356496933	XP_003517319.1	1444	0	PREDICTED: microtubule-associated protein RP/EB family member 1-like [Glycine max]
comp24827_c0	1313	357514973	XP_003627775.1	1433	0	Annexin D4 [Medicago truncatula] >gi|355521797|gb|AET02251.1| Annexin D4 [Medicago truncatula]
comp28905_c0	813	--	--	--	--	--
comp21714_c0	1030	388506718	AFK41425.1	288	2.76e-28	unknown [Lotus japonicus]
comp16726_c0	2524	356526254	XP_003531733.1	2509	0	PREDICTED: uncharacterized protein LOC100798940 [Glycine max]
comp26547_c0	2435	356576063	XP_003556154.1	1620	0	PREDICTED: uncharacterized protein LOC100818059 [Glycine max]
comp29708_c0	2187	356498381	XP_003518031.1	2082	0	PREDICTED: pentatricopeptide repeat-containing protein At1g80270, mitochondrial-like [Glycine max]
comp19712_c0	1637	356574985	XP_003555623.1	1376	0	PREDICTED: monoglyceride lipase-like [Glycine max]
comp27553_c0	1921	84453222	BAE71208.1	1915	0	hypothetical protein [Trifolium pratense] >gi|84453226|dbj|BAE71210.1| hypothetical protein [Trifolium pratense]
comp31187_c0	3149	356503466	XP_003520529.1	3202	0	PREDICTED: uncharacterized protein LOC100777738 [Glycine max]
comp21238_c0	970	357460317	XP_003600440.1	559	4.59e-68	Chaperone protein dnaJ [Medicago truncatula] >gi|358349362|ref|XP_003638707.1| Chaperone protein dnaJ [Medicago truncatula] >gi|355489488|gb|AES70691.1| Chaperone protein dnaJ [Medicago truncatula] >gi|355504642|gb|AES85845.1| Chaperone protein dnaJ [Medicago truncatula] >gi|388517361|gb|AFK46742.1| unknown [Medicago truncatula]
comp25753_c0	2433	357472841	XP_003606705.1	1134	7.19e-145	RING finger protein [Medicago truncatula] >gi|355507760|gb|AES88902.1| RING finger protein [Medicago truncatula]
comp27471_c0	721	357163432	XP_003579729.1	379	1.05e-42	PREDICTED: LOW QUALITY PROTEIN: histone H3.2-like [Brachypodium distachyon]
comp27538_c0	2163	356496168	XP_003516942.1	2108	0	PREDICTED: BAHD acyltransferase DCR-like [Glycine max]
comp27932_c0	1721	356571892	XP_003554105.1	1518	0	PREDICTED: G2/mitotic-specific cyclin S13-6 [Glycine max]
comp31301_c2	747	357483757	XP_003612165.1	203	3.07e-16	hypothetical protein MTR_5g022010 [Medicago truncatula] >gi|355513500|gb|AES95123.1| hypothetical protein MTR_5g022010 [Medicago truncatula]
comp31091_c0	2645	357475089	XP_003607830.1	2390	0	Glucosidase ii beta subunit [Medicago truncatula] >gi|355508885|gb|AES90027.1| Glucosidase ii beta subunit [Medicago truncatula]
comp19522_c0	1694	356501320	XP_003519473.1	1440	0	PREDICTED: ribosomal RNA assembly protein mis3-like [Glycine max]
comp30893_c1	2567	357448767	XP_003594659.1	1672	0	Ankyrin repeat protein [Medicago truncatula] >gi|355483707|gb|AES64910.1| Ankyrin repeat protein [Medicago truncatula]
comp17530_c0	1489	363808344	NP_001241996.1	818	1.51e-102	uncharacterized protein LOC100792094 [Glycine max] >gi|255641453|gb|ACU21002.1| unknown [Glycine max]
comp30585_c0	2158	356500779	XP_003519208.1	2539	0	PREDICTED: serine hydroxymethyltransferase, mitochondrial-like [Glycine max]
comp21426_c0	1584	356557012	XP_003546812.1	1423	0	PREDICTED: probable peroxidase 26-like [Glycine max]
comp29610_c0	2383	356525850	XP_003531534.1	1931	0	PREDICTED: H/ACA ribonucleoprotein complex subunit 4-like [Glycine max]
comp26867_c0	1707	356516237	XP_003526802.1	1677	0	PREDICTED: probable methionyl-tRNA synthetase-like [Glycine max]
comp12725_c0	902	351721974	NP_001236460.1	712	1.42e-91	uncharacterized protein LOC100305515 [Glycine max] >gi|356562662|ref|XP_003549588.1| PREDICTED: H/ACA ribonucleoprotein complex subunit 2-like protein-like [Glycine max] >gi|255625761|gb|ACU13225.1| unknown [Glycine max]
comp22462_c0	1365	357481947	XP_003611259.1	1301	7.02e-176	Knolle [Medicago truncatula] >gi|355512594|gb|AES94217.1| Knolle [Medicago truncatula]
comp29908_c0	3537	356572582	XP_003554447.1	4562	0	PREDICTED: 125 kDa kinesin-related protein-like [Glycine max]
comp20058_c0	1417	356562971	XP_003549741.1	421	1.02e-45	PREDICTED: uncharacterized protein LOC100801982 [Glycine max]
comp28718_c0	2140	356494873	XP_003516307.1	2193	0	PREDICTED: galactose oxidase-like [Glycine max]
comp24664_c0	3327	356511907	XP_003524663.1	3385	0	PREDICTED: uncharacterized protein LOC100807205 [Glycine max]
comp27190_c1	1380	356547501	XP_003542150.1	1265	8.8e-171	PREDICTED: probable xyloglucan endotransglucosylase/hydrolase protein 23-like [Glycine max]
comp31301_c0	845	357518081	XP_003629329.1	740	1.71e-93	hypothetical protein MTR_8g075950 [Medicago truncatula] >gi|355523351|gb|AET03805.1| hypothetical protein MTR_8g075950 [Medicago truncatula]
comp16479_c0	1976	11967861	CAC19488.1	2050	0	putative serine carboxypeptidase [Pisum sativum]
comp16145_c0	735	195617694	ACG30677.1	390	4.42e-44	histone H4 [Zea mays]
comp22969_c0	2587	940288	AAA74208.1	935	1.01e-111	protein localized in the nucleoli of pea nuclei; ORF; putative [Pisum sativum]
comp23314_c0	1090	357502337	XP_003621457.1	715	5.92e-90	Histone H3 [Medicago truncatula] >gi|355496472|gb|AES77675.1| Histone H3 [Medicago truncatula]
comp25703_c0	845	195617694	ACG30677.1	448	3.26e-52	histone H4 [Zea mays]
comp25277_c0	1640	388492772	AFK34452.1	1136	2.25e-150	unknown [Medicago truncatula] >gi|388515687|gb|AFK45905.1| unknown [Medicago truncatula]
comp25342_c0	1036	388501634	AFK38883.1	905	2.21e-118	unknown [Medicago truncatula]
comp20743_c0	1869	356544806	XP_003540838.1	1164	3.36e-152	PREDICTED: thaumatin-like protein-like [Glycine max]
comp30109_c0	1977	357491719	XP_003616147.1	2058	0	Phytoene synthase [Medicago truncatula] >gi|355517482|gb|AES99105.1| Phytoene synthase [Medicago truncatula]
comp19397_c0	1066	388510078	AFK43105.1	778	2.37e-99	unknown [Lotus japonicus]
comp22289_c0	2296	356526013	XP_003531614.1	2667	0	PREDICTED: chaperonin CPN60-like 2, mitochondrial-like [Glycine max]
comp30708_c0	2622	357486433	XP_003613504.1	2129	0	Wall-associated receptor kinase-like protein [Medicago truncatula] >gi|355514839|gb|AES96462.1| Wall-associated receptor kinase-like protein [Medicago truncatula]
comp21175_c1	740	224106545	XP_002314202.1	401	1.17e-45	predicted protein [Populus trichocarpa] >gi|222850610|gb|EEE88157.1| predicted protein [Populus trichocarpa]
comp23037_c1	765	330318558	AEC10951.1	457	4.02e-54	histone H2B.2 [Camellia sinensis]
comp29642_c0	2335	255291798	BAH89252.1	2131	0	protein disulfide isomerase L-3b [Glycine max]
comp30570_c0	3291	356497411	XP_003517554.1	2626	0	PREDICTED: uncharacterized protein LOC100795783 [Glycine max]
comp18829_c0	1026	351724599	NP_001237575.1	553	2.24e-66	uncharacterized protein LOC100499895 [Glycine max] >gi|255627491|gb|ACU14090.1| unknown [Glycine max]
comp32042_c0	2057	357505415	XP_003622996.1	2012	0	Pectate lyase 1-27 [Medicago truncatula] >gi|355498011|gb|AES79214.1| Pectate lyase 1-27 [Medicago truncatula]
comp13079_c0	1604	356498258	XP_003517970.1	1666	0	PREDICTED: polygalacturonase-like [Glycine max]
comp26990_c0	2703	357465509	XP_003603039.1	2477	0	DEM2 [Medicago truncatula] >gi|355492087|gb|AES73290.1| DEM2 [Medicago truncatula]
comp30435_c0	1073	388522051	AFK49087.1	457	9.2e-53	unknown [Lotus japonicus]
comp20845_c0	1894	356553794	XP_003545237.1	1692	0	PREDICTED: nematode resistance protein-like HSPRO2-like [Glycine max]
comp31101_c0	3787	356515004	XP_003526191.1	2542	0	PREDICTED: uncharacterized protein LOC100790092 isoform 1 [Glycine max]
comp16991_c1	450	414587287	DAA37858.1	576	3.21e-73	TPA: histone H3.2 [Zea mays]
comp10961_c0	770	357508683	XP_003624630.1	127	6.09e-07	hypothetical protein MTR_7g085780 [Medicago truncatula] >gi|355499645|gb|AES80848.1| hypothetical protein MTR_7g085780 [Medicago truncatula]
comp30699_c0	2298	356575182	XP_003555721.1	2773	0	PREDICTED: chaperonin CPN60-2, mitochondrial-like isoform 1 [Glycine max]
comp30949_c0	2366	356572972	XP_003554639.1	2657	0	PREDICTED: pescadillo homolog [Glycine max]
comp29272_c0	4710	356555329	XP_003545986.1	5854	0	PREDICTED: DNA topoisomerase 2-like [Glycine max]
comp23037_c0	274	--	--	--	--	--
comp20702_c0	2556	356575138	XP_003555699.1	1814	0	PREDICTED: guanine nucleotide-binding protein-like 3 homolog [Glycine max]
comp28905_c1	2279	356527793	XP_003532491.1	1630	0	PREDICTED: leucine-rich repeat extensin-like protein 4-like [Glycine max]
comp21715_c0	3003	359806394	NP_001240982.1	490	4.93e-53	uncharacterized protein LOC100776076 [Glycine max] >gi|255645023|gb|ACU23011.1| unknown [Glycine max]
comp20865_c0	3116	357495325	XP_003617951.1	3374	0	Heat-shock protein [Medicago truncatula] >gi|355519286|gb|AET00910.1| Heat-shock protein [Medicago truncatula]
comp18978_c1	493	--	--	--	--	--
comp24387_c0	726	356550263	XP_003543507.1	415	7.79e-48	PREDICTED: histone H2A-like [Glycine max]
comp11971_c0	1410	356553015	XP_003544854.1	604	8.18e-72	PREDICTED: uncharacterized protein LOC100775883 isoform 1 [Glycine max] >gi|356553017|ref|XP_003544855.1| PREDICTED: uncharacterized protein LOC100775883 isoform 2 [Glycine max]
comp24676_c0	1563	209419749	ACI46678.1	1379	0	DNA-binding protein [Galega orientalis]
comp24728_c0	696	395536983	XP_003770487.1	417	1.13e-48	PREDICTED: histone H4-like, partial [Sarcophilus harrisii]
comp28683_c0	2079	356513997	XP_003525694.1	2282	0	PREDICTED: nucleolar protein 56-like isoform 1 [Glycine max]
comp10591_c0	1107	356526310	XP_003531761.1	910	4.04e-119	PREDICTED: 60S ribosomal protein L7-4-like [Glycine max]
comp23544_c0	2847	356538763	XP_003537870.1	3065	0	PREDICTED: adoMet-dependent rRNA methyltransferase spb1-like [Glycine max]
comp25665_c0	2166	357519763	XP_003630170.1	1745	0	RNA-binding protein [Medicago truncatula] >gi|355524192|gb|AET04646.1| RNA-binding protein [Medicago truncatula]
comp21547_c0	962	351726208	NP_001235583.1	195	1.77e-15	uncharacterized protein LOC100306475 [Glycine max] >gi|255628661|gb|ACU14675.1| unknown [Glycine max]
comp33497_c0	1369	356543624	XP_003540260.1	1252	1.29e-168	PREDICTED: probable CCR4-associated factor 1 homolog 11-like [Glycine max]
comp12317_c0	1500	357501183	XP_003620880.1	1752	0	Arginine methyltransferease [Medicago truncatula] >gi|355495895|gb|AES77098.1| Arginine methyltransferease [Medicago truncatula]
comp28303_c0	2150	356509273	XP_003523375.1	2306	0	PREDICTED: splicing factor 3A subunit 3-like [Glycine max]
comp10438_c0	1186	357481363	XP_003610967.1	855	2.17e-111	Ubiquitin carrier protein [Medicago truncatula] >gi|355512302|gb|AES93925.1| Ubiquitin carrier protein [Medicago truncatula]
comp25478_c0	2139	356527318	XP_003532258.1	2412	0	PREDICTED: 70 kDa peptidyl-prolyl isomerase-like [Glycine max]
comp13002_c0	2637	356549720	XP_003543239.1	1948	0	PREDICTED: uncharacterized protein LOC100819875 [Glycine max]
comp24470_c0	1353	356567994	XP_003552199.1	819	4.87e-104	PREDICTED: uncharacterized protein At2g39795, mitochondrial-like [Glycine max]
comp29480_c0	3190	356544644	XP_003540758.1	4563	0	PREDICTED: uncharacterized protein LOC100790938 [Glycine max]
comp15966_c0	3414	224123680	XP_002330181.1	2788	0	predicted protein [Populus trichocarpa] >gi|222871637|gb|EEF08768.1| predicted protein [Populus trichocarpa]
comp12372_c1	729	357119387	XP_003561423.1	208	1.37e-17	PREDICTED: glycine-rich RNA-binding protein blt801-like [Brachypodium distachyon]
comp29565_c0	2150	357442409	XP_003591482.1	2490	0	Pectinesterase [Medicago truncatula] >gi|357442459|ref|XP_003591507.1| Pectinesterase [Medicago truncatula] >gi|355480530|gb|AES61733.1| Pectinesterase [Medicago truncatula] >gi|355480555|gb|AES61758.1| Pectinesterase [Medicago truncatula]
comp11026_c0	1613	357455211	XP_003597886.1	1678	0	Polygalacturonase [Medicago truncatula] >gi|355486934|gb|AES68137.1| Polygalacturonase [Medicago truncatula]
comp23269_c0	1280	359806741	NP_001241553.1	1381	0	proliferating cell nuclear antigen [Glycine max] >gi|255641634|gb|ACU21089.1| unknown [Glycine max]
comp27364_c1	1457	388514733	AFK45428.1	1583	0	unknown [Lotus japonicus]
comp26581_c2	3187	357464711	XP_003602637.1	3155	0	Ankyrin-like protein [Medicago truncatula] >gi|355491685|gb|AES72888.1| Ankyrin-like protein [Medicago truncatula]
comp10061_c1	844	388495218	AFK35675.1	478	7.46e-55	unknown [Lotus japonicus]
comp27585_c0	681	195617694	ACG30677.1	418	1.57e-48	histone H4 [Zea mays]
comp30083_c0	2508	255559897	XP_002520967.1	1547	0	hypothetical protein RCOM_0991200 [Ricinus communis] >gi|223539804|gb|EEF41384.1| hypothetical protein RCOM_0991200 [Ricinus communis]
comp22113_c0	3221	356547531	XP_003542165.1	3882	0	PREDICTED: hypoxia up-regulated protein 1-like [Glycine max]
comp21673_c0	975	255575465	XP_002528634.1	593	7.98e-73	60S ribosomal protein L24, putative [Ricinus communis] >gi|223531923|gb|EEF33737.1| 60S ribosomal protein L24, putative [Ricinus communis]
comp28130_c0	1885	357518781	XP_003629679.1	1539	0	Peptide-N(4)-(N-acetyl-beta-glucosaminyl)asparagine amidase [Medicago truncatula] >gi|355523701|gb|AET04155.1| Peptide-N(4)-(N-acetyl-beta-glucosaminyl)asparagine amidase [Medicago truncatula]
comp12888_c0	2406	356552811	XP_003544756.1	2804	0	PREDICTED: 65-kDa microtubule-associated protein 1-like isoform 2 [Glycine max]
comp31045_c0	3802	356555545	XP_003546091.1	4863	0	PREDICTED: putative chromatin-remodeling complex ATPase chain-like isoform 2 [Glycine max]
comp12372_c0	235	357473273	XP_003606921.1	237	1.29e-23	Glycine-rich RNA binding protein [Medicago truncatula] >gi|355507976|gb|AES89118.1| Glycine-rich RNA binding protein [Medicago truncatula]
comp27738_c0	2049	388510212	AFK43172.1	1254	1.32e-165	unknown [Medicago truncatula]
comp17101_c0	776	--	--	--	--	--
comp18699_c0	1389	388508702	AFK42417.1	798	5.72e-100	unknown [Medicago truncatula]
comp21726_c0	1301	217073390	ACJ85054.1	1366	0	unknown [Medicago truncatula]
comp26736_c0	2602	356511449	XP_003524439.1	3003	0	PREDICTED: probable methyltransferase PMT14-like [Glycine max]
comp29255_c0	2476	356513002	XP_003525203.1	2377	0	PREDICTED: eukaryotic peptide chain release factor GTP-binding subunit ERF3A-like [Glycine max]
comp23128_c0	2356	356549511	XP_003543137.1	2653	0	PREDICTED: L-ascorbate oxidase-like [Glycine max]
comp33508_c0	1840	356521787	XP_003529532.1	1923	0	PREDICTED: DUF246 domain-containing protein At1g04910-like [Glycine max]
comp27561_c0	2252	356563670	XP_003550084.1	2386	0	PREDICTED: L-ascorbate oxidase homolog isoform 1 [Glycine max]
comp21646_c0	2657	357477837	XP_003609204.1	2336	0	hypothetical protein MTR_4g113100 [Medicago truncatula] >gi|355510259|gb|AES91401.1| hypothetical protein MTR_4g113100 [Medicago truncatula]
comp31384_c0	608	357507317	XP_003623947.1	463	4.86e-56	Trypsin inhibitor [Medicago truncatula] >gi|355498962|gb|AES80165.1| Trypsin inhibitor [Medicago truncatula] >gi|388499582|gb|AFK37857.1| unknown [Medicago truncatula]
comp17421_c0	1369	356508564	XP_003523025.1	1048	1.77e-138	PREDICTED: protein SET-like [Glycine max]
comp30836_c0	2219	359811337	NP_001241486.1	2432	0	uncharacterized protein LOC100784099 [Glycine max] >gi|255637109|gb|ACU18886.1| unknown [Glycine max]
comp12531_c0	2289	356530989	XP_003534061.1	2800	0	PREDICTED: T-complex protein 1 subunit gamma-like [Glycine max]
comp27952_c0	1813	351725315	NP_001236576.1	1899	0	protein disulfide isomerse like protein precursor [Glycine max] >gi|163930028|dbj|BAF95902.1| protein disulfide isomerase family [Glycine max] >gi|163930094|dbj|BAD42856.2| protein disulfide isomerse like protein [Glycine max]
comp31886_c0	1077	388501570	AFK38851.1	349	6.76e-36	unknown [Lotus japonicus]
comp21720_c0	1834	357441869	XP_003591212.1	1645	0	Calreticulin [Medicago truncatula] >gi|355480260|gb|AES61463.1| Calreticulin [Medicago truncatula] >gi|388504518|gb|AFK40325.1| unknown [Medicago truncatula]
comp34510_c0	3756	356535908	XP_003536484.1	4771	0	PREDICTED: valyl-tRNA synthetase-like isoform 1 [Glycine max] >gi|356535910|ref|XP_003536485.1| PREDICTED: valyl-tRNA synthetase-like isoform 2 [Glycine max]
comp12519_c0	1167	351724209	NP_001235770.1	525	1.42e-62	uncharacterized protein LOC100305465 [Glycine max] >gi|255625587|gb|ACU13138.1| unknown [Glycine max]
comp19507_c0	977	351728103	NP_001238207.1	699	2.44e-89	uncharacterized protein LOC100500189 [Glycine max] >gi|255629617|gb|ACU15156.1| unknown [Glycine max]
comp21691_c0	2098	356562525	XP_003549520.1	2153	0	PREDICTED: UDP-glucuronate 4-epimerase 1-like [Glycine max]
comp25444_c0	2128	99083509	ABF66654.1	1751	0	EBP1 [Ammopiptanthus mongolicus] >gi|146336945|gb|ABQ23586.1| EBP1 [Ammopiptanthus mongolicus]
comp25908_c0	1580	357472233	XP_003606401.1	1341	1.09e-179	hypothetical protein MTR_4g059630 [Medicago truncatula] >gi|355507456|gb|AES88598.1| hypothetical protein MTR_4g059630 [Medicago truncatula]
