# Supplementary material for: Transcriptomic Analysis of the Primary Roots of Alhagi sparsifolia in Response to Water Stress
Source: PLoS One. 2015 Mar 30;10(3):e0120791. doi: 10.1371/journal.pone.0120791 (PMC4379016; doi:10.1371/journal.pone.0120791)
Supplement: S1 File — Table A in S1 File. Primers used in the RT-qPCR assay. Table B in S1 File. Statistics of unigenes in different expression-level interval. Table C in S1 File. Differentially expressed genes between P-6h and the untreated primary roots P-0h (early water-stress inducible and repressed genes). The significance of gene expression difference between samples was identified by using q-value<0.005 and the absolute value of log2 (foldchange)>1 as the threshold. Table D in S1 File. Differentially expressed genes between P-24h and the untreated primary roots P-0h (late water-stress inducible and repressed genes). The significance of gene expression difference between samples was identified by using q-value<0.005 and the absolute value of log2 (foldchange)>1 as the threshold. Table E in S1 File. Differentially expressed genes between Rh-6h and P-24h (rehydration inducible and repressed genes). The significance of gene expression difference between samples was identified by using q-value<0.005 and the absolute value of log2 (foldchange)>1 as the threshold. Table F in S1 File. Common genes between the early and late water-stress inducible genes. Table G in S1 File. Common genes between the early and late water-stress repressed genes. Table H in S1 File. Genes exclusively expressed as the early inducible genes. Table I in S1 File. Genes exclusively expressed as the late water-stress inducible genes. Table J in S1 File. Genes exclusively expressed as the early water-stress repressed genes. Table K in S1 File. Genes exclusively expressed as the late water-stress repressed genes. Table L in S1 File. Genes showed ‘up-up-down’ expression pattern in the course of 24h of PEG-treatment following 6h of rehydration. Table M in S1 File. Genes showed ‘down-down-up’ expression pattern in the course of 24h of PEG-treatment following 6h of rehydration. Table N in S1 File. The significant KEGG pathways enriched from the early and late water-stress inducible genes (P-6h vs. P-0h) the early and late [file pone.0120791.s001.zip › Table H in S1 File.xls]

## Sheet: P6_RootvsP0_Root-yes-P24_Rootvs
Genes Exclusively Expressed as the Early Water-Stress Inducible Genes
Gene_id	P6_Root_readcount(P6_RootvsP0_Root)	P0_Root_readcount(P6_RootvsP0_Root)	log2.Fold_change(P6_RootvsP0_Root)	p.value(P6_RootvsP0_Root)	q.value.Storey.et.al..2003.(P6_RootvsP0_Root)	Gene Length	NR GI	NR ID	NR Score	NR Evalue	NR Description
comp29669_c0	18.9382	0.0658633	8.1676	1.92e-05	0.00034698	1473	356521024	XP_003529158.1	1637	0	PREDICTED: leucoanthocyanidin dioxygenase-like [Glycine max]
comp29253_c0	15.7466	0.131727	6.9013	3.98e-05	0.00067264	536	388521339	AFK48731.1	123	1.27e-06	unknown [Medicago truncatula]
comp18116_c0	31.0865	0.461043	6.0752	4.28e-09	1.36e-07	1110	388506708	AFK41420.1	1070	3.7e-143	unknown [Medicago truncatula]
comp21423_c1	15.5718	0.263453	5.8852	3.14e-05	0.00054079	582	357482027	XP_003611299.1	541	8.13e-67	Proteasome subunit beta type [Medicago truncatula] >gi|217071348|gb|ACJ84034.1| unknown [Medicago truncatula] >gi|355512634|gb|AES94257.1| Proteasome subunit beta type [Medicago truncatula] >gi|388503658|gb|AFK39895.1| unknown [Medicago truncatula] >gi|388515713|gb|AFK45918.1| unknown [Medicago truncatula]
comp17657_c0	138.926	3.02971	5.519	1.64e-35	2.34e-33	1347	356565910	XP_003551179.1	1432	0	PREDICTED: cationic peroxidase 1-like [Glycine max]
comp29746_c0	11.455	0.263453	5.4423	0.00035764	0.0047437	2349	356536889	XP_003536965.1	2181	0	PREDICTED: exocyst complex component 7-like [Glycine max]
comp19909_c0	18.5002	0.461043	5.3265	5.86e-06	0.00011743	834	357439663	XP_003590109.1	225	1.79e-20	hypothetical protein MTR_1g044470 [Medicago truncatula] >gi|355479157|gb|AES60360.1| hypothetical protein MTR_1g044470 [Medicago truncatula]
comp11518_c0	15.6813	0.39518	5.3104	3.03e-05	0.00052562	590	--	--	--	--	--
comp23881_c0	11.9681	0.329317	5.1836	0.00027565	0.0037961	1004	357499299	XP_003619938.1	663	6.33e-83	Nodulin-related integral membrane protein DUF125 [Medicago truncatula] >gi|355494953|gb|AES76156.1| Nodulin-related integral membrane protein DUF125 [Medicago truncatula]
comp27540_c0	24.1409	0.724497	5.0584	2.56e-07	6.42e-06	1300	357487437	XP_003614006.1	220	1.3e-17	hypothetical protein MTR_5g043660 [Medicago truncatula] >gi|355515341|gb|AES96964.1| hypothetical protein MTR_5g043660 [Medicago truncatula]
comp24823_c2	19.1734	0.59277	5.0155	4.47e-06	9.16e-05	436	--	--	--	--	--
comp22328_c0	15.6741	0	4.9703	3.41e-05	0.00058361	1802	357465151	XP_003602857.1	2042	0	Ripening regulated protein DDTFR18 [Medicago truncatula] >gi|355491905|gb|AES73108.1| Ripening regulated protein DDTFR18 [Medicago truncatula]
comp8847_c0	13.3621	0.526907	4.6645	0.00015042	0.0022075	501	356570706	XP_003553526.1	377	1.24e-43	PREDICTED: uncharacterized protein LOC100776522 [Glycine max]
comp25736_c1	257.729	10.8675	4.5678	9.18e-62	2.65e-59	1384	356521941	XP_003529608.1	1150	6.01e-153	PREDICTED: uncharacterized protein LOC100803168 [Glycine max]
comp29758_c0	62.9165	2.76626	4.5074	3.03e-16	1.89e-14	1775	4894170	CAB43505.1	1948	0	cytochrome P450 [Cicer arietinum]
comp12512_c0	22.6619	1.05381	4.4266	1.03e-06	2.36e-05	1260	388517039	AFK46581.1	316	9.1e-31	unknown [Lotus japonicus]
comp25177_c0	14.4736	0.724497	4.3203	0.00010289	0.0015683	1523	357454315	XP_003597438.1	1439	0	ADP,ATP carrier protein [Medicago truncatula] >gi|355486486|gb|AES67689.1| ADP,ATP carrier protein [Medicago truncatula]
comp22669_c0	14.6878	0.79036	4.216	0.00010054	0.0015363	786	255543593	XP_002512859.1	469	4.41e-53	mitochondrial phosphate carrier protein, putative [Ricinus communis] >gi|223547870|gb|EEF49362.1| mitochondrial phosphate carrier protein, putative [Ricinus communis]
comp16646_c0	15.4021	0.856223	4.169	7.15e-05	0.0011351	1356	356529700	XP_003533426.1	1359	0	PREDICTED: probable mannitol dehydrogenase-like [Glycine max]
comp17945_c0	20.9782	1.2514	4.0673	4.14e-06	8.53e-05	1003	357482525	XP_003611549.1	215	3.16e-18	hypothetical protein MTR_5g015190 [Medicago truncatula] >gi|355512884|gb|AES94507.1| hypothetical protein MTR_5g015190 [Medicago truncatula]
comp19368_c0	27.8122	1.71245	4.0216	1.26e-07	3.33e-06	384	357447699	XP_003594125.1	417	6.31e-48	hypothetical protein MTR_2g021690 [Medicago truncatula] >gi|124365521|gb|ABN09755.1| Proteinase inhibitor I4, serpin [Medicago truncatula] >gi|355483173|gb|AES64376.1| hypothetical protein MTR_2g021690 [Medicago truncatula]
comp41529_c0	17.6591	1.11968	3.9793	2.69e-05	0.00046997	707	356510537	XP_003523994.1	661	1.46e-84	PREDICTED: cytochrome b5-like [Glycine max]
comp44687_c0	27.7102	1.77831	3.9618	1.5e-07	3.9e-06	1507	357482059	XP_003611315.1	1491	0	Matrix metalloproteinase-28 [Medicago truncatula] >gi|355512650|gb|AES94273.1| Matrix metalloproteinase-28 [Medicago truncatula]
comp19608_c0	21.9305	1.44899	3.9198	3.19e-06	6.75e-05	1544	357486127	XP_003613351.1	2036	0	N-hydroxythioamide S-beta-glucosyltransferase [Medicago truncatula] >gi|355514686|gb|AES96309.1| N-hydroxythioamide S-beta-glucosyltransferase [Medicago truncatula]
comp21908_c2	19.8562	1.51486	3.7123	1.32e-05	0.00024717	357	388515407	AFK45765.1	502	1.93e-61	unknown [Lotus japonicus]
comp16067_c0	13.8041	1.05381	3.7114	0.00028133	0.003853	1241	357464465	XP_003602514.1	605	3.02e-71	Ethylene-responsive transcription factor ERF110 [Medicago truncatula] >gi|355491562|gb|AES72765.1| Ethylene-responsive transcription factor ERF110 [Medicago truncatula]
comp19368_c1	59.0588	4.54457	3.6999	6.16e-14	3.18e-12	624	357447699	XP_003594125.1	778	9.59e-101	hypothetical protein MTR_2g021690 [Medicago truncatula] >gi|124365521|gb|ABN09755.1| Proteinase inhibitor I4, serpin [Medicago truncatula] >gi|355483173|gb|AES64376.1| hypothetical protein MTR_2g021690 [Medicago truncatula]
comp25725_c0	78.7107	6.38874	3.623	7.88e-18	5.47e-16	1708	388500880	AFK38506.1	1919	0	unknown [Lotus japonicus]
comp19368_c2	35.3943	2.96385	3.578	9.34e-09	2.86e-07	598	--	--	--	--	--
comp22592_c0	18.5642	1.64658	3.495	3.74e-05	0.00063346	2005	356510070	XP_003523763.1	1966	0	PREDICTED: multidrug and toxin extrusion protein 1-like [Glycine max]
comp25043_c1	18.3673	1.64658	3.4796	4.23e-05	0.00070796	683	357494997	XP_003617787.1	543	1.46e-64	Serine acetyltransferase [Medicago truncatula] >gi|355519122|gb|AET00746.1| Serine acetyltransferase [Medicago truncatula]
comp24911_c0	59.2343	5.46666	3.4377	2.48e-13	1.23e-11	1057	357474977	XP_003607774.1	507	1.01e-54	hypothetical protein MTR_4g082600 [Medicago truncatula] >gi|355508829|gb|AES89971.1| hypothetical protein MTR_4g082600 [Medicago truncatula]
comp12135_c0	17.4761	1.64658	3.4078	7.41e-05	0.0011742	777	358249156	NP_001240002.1	419	8.37e-49	uncharacterized protein LOC100820292 [Glycine max] >gi|255640544|gb|ACU20557.1| unknown [Glycine max]
comp11538_c0	22.4062	2.30522	3.2809	9.88e-06	0.00018972	905	388496918	AFK36525.1	263	1.64e-25	unknown [Medicago truncatula]
comp19620_c0	74.8639	7.9036	3.2437	8.89e-16	5.29e-14	1666	357482011	XP_003611291.1	1687	0	L-lactate dehydrogenase [Medicago truncatula] >gi|355512626|gb|AES94249.1| L-lactate dehydrogenase [Medicago truncatula]
comp25389_c0	32.6743	3.62248	3.1731	1.41e-07	3.69e-06	1178	357503143	XP_003621860.1	913	2.05e-119	Carnitinyl-CoA dehydratase [Medicago truncatula] >gi|355496875|gb|AES78078.1| Carnitinyl-CoA dehydratase [Medicago truncatula] >gi|388518089|gb|AFK47106.1| unknown [Medicago truncatula]
comp28887_c0	16.7026	1.91004	3.1284	0.00018364	0.0026342	1974	356513115	XP_003525259.1	1944	0	PREDICTED: cytochrome P450 93A1-like [Glycine max]
comp26946_c0	33.6997	3.88594	3.1164	1.13e-07	3.01e-06	1414	356539231	XP_003538103.1	863	3.99e-109	PREDICTED: F-box protein At2g27310-like [Glycine max]
comp25956_c0	32.0966	3.9518	3.0218	3.28e-07	8.12e-06	1409	388519903	AFK48013.1	763	2.21e-96	unknown [Lotus japonicus]
comp20601_c0	76.7254	10.604	2.8551	1.47e-14	7.81e-13	916	119931	P09911.2	514	8.35e-62	RecName: Full=Ferredoxin-1, chloroplastic; AltName: Full=Ferredoxin I; Flags: Precursor >gi|169087|gb|AAA33665.1| ferredoxin I precursor [Pisum sativum]
comp28477_c0	25.6702	3.68835	2.799	1.05e-05	0.00020137	1608	357485411	XP_003612993.1	1457	0	Cinnamyl alcohol dehydrogenase-like protein [Medicago truncatula] >gi|355514328|gb|AES95951.1| Cinnamyl alcohol dehydrogenase-like protein [Medicago truncatula]
comp25632_c0	24.9501	3.68835	2.758	1.62e-05	0.0002958	982	357449801	XP_003595177.1	436	5.23e-49	hypothetical protein MTR_2g039320 [Medicago truncatula] >gi|124360773|gb|ABN08745.1| hypothetical protein MtrDRAFT_AC160012g4v2 [Medicago truncatula] >gi|355484225|gb|AES65428.1| hypothetical protein MTR_2g039320 [Medicago truncatula]
comp29108_c0	729.51	111.803	2.706	4.49e-118	2.65e-115	1894	356500210	XP_003518926.1	1662	0	PREDICTED: basic 7S globulin-like [Glycine max]
comp17285_c0	56.7985	8.89155	2.6753	1.47e-10	5.47e-09	1155	357446829	XP_003593690.1	454	8.68e-52	Ethylene-responsive transcription factor [Medicago truncatula] >gi|355482738|gb|AES63941.1| Ethylene-responsive transcription factor [Medicago truncatula]
comp21490_c0	43.6363	7.00127	2.6398	2.42e-08	7.04e-07	1350	357475031	XP_003607801.1	374	3.87e-39	Glucan endo-1,3-beta-glucosidase-like protein [Medicago truncatula] >gi|355508856|gb|AES89998.1| Glucan endo-1,3-beta-glucosidase-like protein [Medicago truncatula] >gi|388519303|gb|AFK47713.1| unknown [Medicago truncatula]
comp26596_c0	51.6716	8.36464	2.627	1.4e-09	4.72e-08	1878	356535270	XP_003536171.1	1875	0	PREDICTED: methionine gamma-lyase-like [Glycine max]
comp27749_c0	299.011	48.9154	2.6118	8.49e-48	1.74e-45	1750	357516677	XP_003628627.1	1465	0	Matrix metalloproteinase-9 [Medicago truncatula] >gi|355522649|gb|AET03103.1| Matrix metalloproteinase-9 [Medicago truncatula]
comp20788_c0	25.8725	4.28112	2.5954	2.06e-05	0.00037027	1468	--	--	--	--	--
comp18293_c0	36.9583	6.12529	2.593	3.64e-07	8.93e-06	1207	357511619	XP_003626098.1	1159	4.01e-156	Alpha-expansin [Medicago truncatula] >gi|355501113|gb|AES82316.1| Alpha-expansin [Medicago truncatula]
comp29201_c0	20.7834	3.49076	2.5738	0.00014473	0.0021366	2017	357460093	XP_003600328.1	2027	0	Cytochrome P450 [Medicago truncatula] >gi|355489376|gb|AES70579.1| Cytochrome P450 [Medicago truncatula]
comp21218_c0	82.7224	13.8972	2.5735	3.44e-14	1.8e-12	2884	356521169	XP_003529230.1	3375	0	PREDICTED: G-type lectin S-receptor-like serine/threonine-protein kinase At1g34300-like [Glycine max]
comp45164_c0	32.9619	5.79597	2.5077	2.36e-06	5.12e-05	1872	359807606	NP_001241161.1	2343	0	uncharacterized protein LOC100812201 [Glycine max] >gi|255640247|gb|ACU20414.1| unknown [Glycine max]
comp11858_c0	42.7849	7.64015	2.4854	8.7e-08	2.36e-06	993	388501990	AFK39061.1	563	2.24e-68	unknown [Lotus japonicus]
comp18206_c0	28.2202	5.13734	2.4576	1.56e-05	0.00028654	567	356519172	XP_003528248.1	445	1.06e-49	PREDICTED: UDP-glycosyltransferase 89B1-like [Glycine max]
comp16008_c0	20.2302	3.75421	2.4299	0.00027751	0.0038153	871	357461325	XP_003600944.1	621	8.17e-78	Zinc/RING finger protein [Medicago truncatula] >gi|355489992|gb|AES71195.1| Zinc/RING finger protein [Medicago truncatula]
comp11851_c0	28.4606	5.33493	2.4154	1.72e-05	0.00031456	1143	388499710	AFK37921.1	1014	2.39e-133	unknown [Medicago truncatula]
comp21801_c1	21.7602	4.14939	2.3907	0.00018633	0.0026635	334	217069874	ACJ83297.1	306	8.02e-34	unknown [Medicago truncatula]
comp26942_c0	30.2946	5.79597	2.3859	1.06e-05	0.00020268	1534	356559589	XP_003548081.1	1587	0	PREDICTED: flavonol synthase/flavanone 3-hydroxylase-like [Glycine max]
comp26613_c0	287.343	54.9959	2.3854	6.61e-42	1.13e-39	1902	357482743	XP_003611658.1	2011	0	Isoflavone 2'-hydroxylase [Medicago truncatula] >gi|355512993|gb|AES94616.1| Isoflavone 2'-hydroxylase [Medicago truncatula]
comp20360_c0	215.605	41.7574	2.3683	1.25e-31	1.65e-29	762	356549918	XP_003543337.1	121	2.99e-06	PREDICTED: uncharacterized protein LOC100500586 [Glycine max] >gi|255630702|gb|ACU15712.1| unknown [Glycine max]
comp26767_c0	23.8243	4.6763	2.349	0.00010794	0.0016423	1130	--	--	--	--	--
comp21822_c2	47.1805	9.30649	2.3419	5.34e-08	1.49e-06	912	359806120	NP_001241446.1	561	8.23e-67	uncharacterized protein LOC100780763 [Glycine max] >gi|255644969|gb|ACU22984.1| unknown [Glycine max]
comp21067_c0	27.6436	5.46666	2.3382	3.18e-05	0.00054811	1281	359807476	NP_001241396.1	374	1.88e-39	uncharacterized protein LOC100801492 precursor [Glycine max] >gi|255637364|gb|ACU19011.1| unknown [Glycine max]
comp26503_c0	25.7042	5.2032	2.3045	6.92e-05	0.0011043	1634	357494159	XP_003617368.1	1760	0	Acetyltransferase, putative [Medicago truncatula] >gi|355518703|gb|AET00327.1| Acetyltransferase, putative [Medicago truncatula]
comp11400_c0	27.6426	5.86184	2.2375	4.97e-05	0.00081653	925	388516383	AFK46253.1	510	1.27e-60	unknown [Lotus japonicus]
comp25404_c0	104.515	22.5911	2.2099	4.78e-15	2.69e-13	1639	356509058	XP_003523269.1	1445	0	PREDICTED: peroxidase 52-like isoform 1 [Glycine max]
comp22966_c0	27.7106	5.99356	2.209	5.53e-05	0.00090101	2236	351727583	NP_001235886.1	2884	0	circadian clock-associated FKF1 [Glycine max] >gi|87138101|gb|ABD28287.1| circadian clock-associated FKF1 [Glycine max]
comp22355_c0	27.4753	6.05943	2.1809	6.75e-05	0.0010824	1381	357460393	XP_003600478.1	941	1.04e-122	hypothetical protein MTR_3g061630 [Medicago truncatula] >gi|355489526|gb|AES70729.1| hypothetical protein MTR_3g061630 [Medicago truncatula]
comp20093_c0	25.8708	5.73011	2.1747	0.00011317	0.0017135	1063	3549693	CAA09229.1	614	8.03e-76	thaumatin-like protein PR-5a [Cicer arietinum]
comp28357_c0	111.916	24.8931	2.1686	1.09e-15	6.48e-14	2501	357454193	XP_003597377.1	2608	0	GRAS family transcription factor [Medicago truncatula] >gi|355486425|gb|AES67628.1| GRAS family transcription factor [Medicago truncatula]
comp22392_c0	24.7189	5.53252	2.1596	0.00017119	0.0024858	1120	217071042	ACJ83881.1	415	6.3e-46	unknown [Medicago truncatula]
comp25198_c0	334.528	75.5578	2.1465	3.53e-43	6.25e-41	1628	359807644	NP_001241423.1	964	5.75e-124	uncharacterized protein LOC100819416 [Glycine max] >gi|299891468|gb|ADJ57587.1| ERF protein [Glycine max]
comp12105_c0	23.3922	5.40079	2.1148	0.00030535	0.0041206	676	357472475	XP_003606522.1	133	5.12e-08	hypothetical protein MTR_4g061300 [Medicago truncatula] >gi|355507577|gb|AES88719.1| hypothetical protein MTR_4g061300 [Medicago truncatula]
comp21701_c0	1099.5	254.306	2.1122	3.69e-135	2.69e-132	1054	388509242	AFK42687.1	1057	2.21e-141	unknown [Medicago truncatula]
comp27212_c0	37.7403	8.75982	2.1071	4.73e-06	9.64e-05	1498	357486257	XP_003613416.1	1483	0	Matrix metalloproteinase-9 [Medicago truncatula] >gi|355514751|gb|AES96374.1| Matrix metalloproteinase-9 [Medicago truncatula]
comp17902_c0	51.1024	11.9213	2.0999	1.07e-07	2.86e-06	813	255633060	ACU16885.1	642	2.41e-81	unknown [Glycine max]
comp25143_c0	27.0302	6.32288	2.0959	0.0001131	0.0017134	1855	357478013	XP_003609292.1	475	4.61e-86	hypothetical protein MTR_4g114100 [Medicago truncatula] >gi|355510347|gb|AES91489.1| hypothetical protein MTR_4g114100 [Medicago truncatula]
comp19671_c0	51.7563	12.1847	2.0867	9.93e-08	2.67e-06	1760	356535567	XP_003536316.1	2088	0	PREDICTED: 7-ethoxycoumarin O-deethylase-like [Glycine max]
comp18951_c0	111.588	26.348	2.0824	5.55e-15	3.09e-13	1895	357484577	XP_003612576.1	1311	1.08e-173	F-box/kelch-repeat protein SKIP25 [Medicago truncatula] >gi|355513911|gb|AES95534.1| F-box/kelch-repeat protein SKIP25 [Medicago truncatula]
comp25848_c0	34.3043	8.29878	2.0474	1.8e-05	0.00032739	1691	356557635	XP_003547121.1	1168	2.85e-153	PREDICTED: U-box domain-containing protein 8-like [Glycine max]
comp9838_c0	33.5919	8.23292	2.0286	2.45e-05	0.00043221	760	--	--	--	--	--
comp12967_c0	59.2394	14.621	2.0185	2.31e-08	6.75e-07	980	356515728	XP_003526550.1	513	8.71e-61	PREDICTED: uncharacterized protein LOC100781025 [Glycine max]
comp21801_c0	68.19	16.9269	2.0102	2.25e-09	7.43e-08	1261	388509726	AFK42929.1	1216	4.42e-164	unknown [Medicago truncatula]
comp26730_c0	83.419	21.6032	1.9491	8.69e-11	3.36e-09	2302	357444307	XP_003592431.1	2206	0	Receptor-like protein kinase [Medicago truncatula] >gi|355481479|gb|AES62682.1| Receptor-like protein kinase [Medicago truncatula]
comp37174_c0	41.4389	10.7357	1.9486	4.83e-06	9.84e-05	1248	357453103	XP_003596828.1	873	1.53e-112	Calpain-B [Medicago truncatula] >gi|355485876|gb|AES67079.1| Calpain-B [Medicago truncatula]
comp12415_c0	686.36	182.273	1.9129	1.4e-75	5.71e-73	1010	363807910	NP_001242705.1	723	2.53e-92	uncharacterized protein LOC100815307 precursor [Glycine max] >gi|255635034|gb|ACU17875.1| unknown [Glycine max]
comp20197_c0	301.367	80.485	1.9047	5.32e-34	7.42e-32	1177	388516309	AFK46216.1	788	3.59e-101	unknown [Medicago truncatula]
comp16622_c0	1836.89	491.354	1.9024	9.52e-198	1.24e-194	2191	351001348	AEQ39026.1	2435	0	isoflavone synthase [Caragana arborescens]
comp21189_c0	31.1099	8.36464	1.895	9.91e-05	0.0015184	925	388495070	AFK35601.1	961	3.73e-128	unknown [Medicago truncatula]
comp27758_c0	137.312	37.0462	1.8901	3.21e-16	1.99e-14	1124	356526497	XP_003531854.1	583	7.54e-70	PREDICTED: uncharacterized protein LOC100818300 [Glycine max]
comp21549_c0	262.202	71.388	1.8769	2.77e-29	3.41e-27	1988	357463521	XP_003602042.1	2183	0	Aldehyde dehydrogenase family 3 member H1 [Medicago truncatula] >gi|355491090|gb|AES72293.1| Aldehyde dehydrogenase family 3 member H1 [Medicago truncatula]
comp17934_c1	36.8567	10.0771	1.8708	2.63e-05	0.00046229	700	356521871	XP_003529574.1	633	6.81e-79	PREDICTED: uncharacterized protein LOC100784458 [Glycine max]
comp24090_c0	56.3735	15.8138	1.8338	2.86e-07	7.14e-06	1900	388517009	AFK46566.1	1473	0	unknown [Medicago truncatula]
comp16055_c0	42.9417	12.053	1.833	7.53e-06	0.00014752	757	--	--	--	--	--
comp30802_c0	2455.67	695.727	1.8195	2.41e-249	4.28e-246	1796	325911180	ADZ45294.1	2018	0	chalcone synthase 3 [Glycyrrhiza uralensis]
comp12970_c0	30.3599	8.6281	1.8151	0.00018283	0.0026243	1395	255638642	ACU19626.1	1064	9.61e-141	unknown [Glycine max]
comp24624_c0	508.481	144.551	1.8146	6.34e-53	1.46e-50	1947	388502876	AFK39504.1	1371	0	unknown [Medicago truncatula]
comp36178_c0	50.4218	15.0827	1.7412	2.68e-06	5.75e-05	1543	357463289	XP_003601926.1	1976	0	G protein-coupled receptor-like protein [Medicago truncatula] >gi|355490974|gb|AES72177.1| G protein-coupled receptor-like protein [Medicago truncatula]
comp21650_c0	207.578	62.4575	1.7327	2.22e-21	1.87e-19	1978	357473965	XP_003607267.1	1444	0	Protein ELC [Medicago truncatula] >gi|355508322|gb|AES89464.1| Protein ELC [Medicago truncatula]
comp23919_c0	255.243	76.8625	1.7315	6.76e-26	7.17e-24	1098	388515771	AFK45947.1	769	1.16e-98	unknown [Medicago truncatula]
comp21159_c0	130.301	39.3461	1.7276	6.04e-14	3.12e-12	1080	357454807	XP_003597684.1	707	1.98e-89	hypothetical protein MTR_2g101120 [Medicago truncatula] >gi|355486732|gb|AES67935.1| hypothetical protein MTR_2g101120 [Medicago truncatula]
comp27302_c4	45.1507	13.6996	1.7206	1.05e-05	0.00020033	1860	357443189	XP_003591872.1	1555	0	Cysteine-rich receptor-like protein kinase [Medicago truncatula] >gi|355480920|gb|AES62123.1| Cysteine-rich receptor-like protein kinase [Medicago truncatula]
comp20487_c0	87.1767	26.4771	1.7192	9.3e-10	3.19e-08	1187	356507552	XP_003522528.1	609	6.99e-74	PREDICTED: uncharacterized protein LOC100800972 [Glycine max]
comp26465_c0	1466.31	448.606	1.7087	4.57e-138	3.44e-135	2217	357489729	XP_003615152.1	2520	0	2-dehydro-3-deoxyphosphoheptonate aldolase (3-deoxy-d-arabino-heptulosonate 7-phosphate synthase) [Medicago truncatula] >gi|355516487|gb|AES98110.1| 2-dehydro-3-deoxyphosphoheptonate aldolase (3-deoxy-d-arabino-heptulosonate 7-phosphate synthase) [Medicago truncatula]
comp22719_c0	58.6774	17.9807	1.7064	5.82e-07	1.39e-05	1088	388504910	AFK40521.1	1270	3.58e-173	unknown [Lotus japonicus]
comp11953_c0	30.9729	9.61605	1.6875	0.00031347	0.0042164	1128	357485095	XP_003612835.1	768	1.87e-98	hypothetical protein MTR_5g029600 [Medicago truncatula] >gi|355514170|gb|AES95793.1| hypothetical protein MTR_5g029600 [Medicago truncatula]
comp23168_c0	168.175	52.2962	1.6852	4.84e-17	3.2e-15	1342	357482205	XP_003611388.1	1185	1.97e-159	Expansin-like protein [Medicago truncatula] >gi|355512723|gb|AES94346.1| Expansin-like protein [Medicago truncatula]
comp24475_c0	30.4248	9.48432	1.6816	0.00036571	0.0048404	1692	356502370	XP_003519992.1	1291	2.8e-171	PREDICTED: U-box domain-containing protein 28-like [Glycine max]
comp25520_c0	125.365	39.3948	1.6701	5.98e-13	2.85e-11	2115	356509809	XP_003523638.1	1887	0	PREDICTED: abhydrolase domain-containing protein 4-like [Glycine max]
comp24861_c0	116.302	36.6688	1.6653	4.43e-12	1.93e-10	2169	356531058	XP_003534095.1	2103	0	PREDICTED: eukaryotic peptide chain release factor subunit 1-3-like [Glycine max]
comp28345_c0	69.0978	21.9206	1.6563	1.06e-07	2.83e-06	1409	357475455	XP_003608013.1	1320	1.47e-178	CXE carboxylesterase [Medicago truncatula] >gi|355509068|gb|AES90210.1| CXE carboxylesterase [Medicago truncatula]
comp18595_c0	58.623	18.6393	1.6531	1e-06	2.31e-05	1228	388504728	AFK40430.1	1126	3.87e-151	unknown [Lotus japonicus]
comp21341_c0	45.1524	14.3582	1.6529	1.77e-05	0.00032258	1156	357480787	XP_003610679.1	1433	0	Gibberellin receptor GID1 [Medicago truncatula] >gi|355512014|gb|AES93637.1| Gibberellin receptor GID1 [Medicago truncatula]
comp16962_c1	103.692	33.0094	1.6514	8.02e-11	3.11e-09	687	356514027	XP_003525709.1	254	5.71e-22	PREDICTED: 5-methyltetrahydropteroyltriglutamate--homocysteine methyltransferase-like [Glycine max]
comp20249_c0	58.505	18.7711	1.64	1.17e-06	2.67e-05	1575	357484693	XP_003612634.1	1260	3.84e-169	Transmembrane protein 45B [Medicago truncatula] >gi|355513969|gb|AES95592.1| Transmembrane protein 45B [Medicago truncatula]
comp26209_c0	175.814	56.489	1.638	3.81e-17	2.55e-15	2526	356526912	XP_003532059.1	1968	0	PREDICTED: fatty acid desaturase 3-like [Glycine max]
comp30965_c0	69.2498	22.3277	1.633	1.35e-07	3.54e-06	5432	356553519	XP_003545103.1	6498	0	PREDICTED: ABC transporter C family member 3-like [Glycine max]
comp26506_c0	39.5763	12.7775	1.631	6.82e-05	0.0010912	1878	357443021	XP_003591788.1	1954	0	Lysine/histidine transporter [Medicago truncatula] >gi|355480836|gb|AES62039.1| Lysine/histidine transporter [Medicago truncatula]
comp28802_c0	212.305	68.818	1.6253	3.48e-20	2.77e-18	2213	357452551	XP_003596552.1	2284	0	Solute carrier family 22 member 15-like protein [Medicago truncatula] >gi|124361091|gb|ABN09063.1| Major facilitator superfamily [Medicago truncatula] >gi|355485600|gb|AES66803.1| Solute carrier family 22 member 15-like protein [Medicago truncatula]
comp18511_c0	56.9501	18.5076	1.6216	1.95e-06	4.29e-05	2141	356508612	XP_003523049.1	2276	0	PREDICTED: uncharacterized protein LOC100775628 [Glycine max]
comp12991_c0	38.894	12.7116	1.6134	8.88e-05	0.0013808	1284	357440899	XP_003590727.1	1032	5.87e-137	Phosphoglycolate phosphatase [Medicago truncatula] >gi|355479775|gb|AES60978.1| Phosphoglycolate phosphatase [Medicago truncatula]
comp20356_c0	233.253	76.3903	1.6104	9.06e-22	7.79e-20	1384	29839287	Q41709.2	913	4.02e-118	RecName: Full=Ferritin-2, chloroplastic; Flags: Precursor >gi|2970654|gb|AAC06027.1| ferritin subunit cowpea2 precursor [Vigna unguiculata]
comp28794_c0	345.309	113.454	1.6058	2.51e-31	3.26e-29	2038	356530804	XP_003533970.1	1535	0	PREDICTED: anthocyanidin 5,3-O-glucosyltransferase-like [Glycine max]
comp20254_c0	783.72	258.194	1.6019	1.14e-68	3.62e-66	1419	30580341	Q40313.1	1288	9.9e-175	RecName: Full=Caffeoyl-CoA O-methyltransferase; AltName: Full=Trans-caffeoyl-CoA 3-O-methyltransferase; Short=CCoAMT; Short=CCoAOMT >gi|62737984|pdb|1SUI|A Chain A, Alfalfa Caffeoyl Coenzyme A 3-O-Methyltransferase >gi|62737985|pdb|1SUI|B Chain B, Alfalfa Caffeoyl Coenzyme A 3-O-Methyltransferase >gi|62737986|pdb|1SUI|C Chain C, Alfalfa Caffeoyl Coenzyme A 3-O-Methyltransferase >gi|62737987|pdb|1…
comp19176_c0	306.551	101.233	1.5985	7.78e-28	9.19e-26	2302	357467685	XP_003604127.1	2407	0	4-coumarate CoA ligase [Medicago truncatula] >gi|355505182|gb|AES86324.1| 4-coumarate CoA ligase [Medicago truncatula]
comp23665_c0	75.8125	25.0347	1.5985	5.38e-08	1.5e-06	900	357451837	XP_003596195.1	192	6.13e-16	hypothetical protein MTR_2g069400 [Medicago truncatula] >gi|355485243|gb|AES66446.1| hypothetical protein MTR_2g069400 [Medicago truncatula]
comp18329_c0	42.5405	14.0948	1.5937	4.8e-05	0.00079206	1349	388492160	AFK34146.1	1658	0	unknown [Medicago truncatula]
comp32793_c0	125.038	41.428	1.5937	3.17e-12	1.4e-10	1544	359806803	NP_001241563.1	1431	0	uncharacterized protein LOC100785393 [Glycine max] >gi|255646198|gb|ACU23584.1| unknown [Glycine max]
comp19686_c0	120.31	40.2544	1.5795	1.08e-11	4.56e-10	2341	357478399	XP_003609485.1	2121	0	hypothetical protein MTR_4g116210 [Medicago truncatula] >gi|355510540|gb|AES91682.1| hypothetical protein MTR_4g116210 [Medicago truncatula]
comp33671_c0	69.8366	23.5791	1.5665	2.63e-07	6.59e-06	1627	84468350	BAE71258.1	1127	5.16e-148	hypothetical protein [Trifolium pratense]
comp21450_c0	157.893	53.3493	1.5654	1.01e-14	5.47e-13	1326	356546981	XP_003541897.1	198	8.36e-21	PREDICTED: uncharacterized protein LOC100798711 [Glycine max]
comp24886_c0	51.6447	17.4531	1.5651	9.65e-06	0.00018598	1686	356548415	XP_003542597.1	1268	1.55e-168	PREDICTED: GDSL esterase/lipase At5g03610-like [Glycine max]
comp25772_c0	127.57	43.1853	1.5627	3.73e-12	1.64e-10	1699	388498124	AFK37128.1	1306	3.15e-174	unknown [Medicago truncatula]
comp18204_c0	45.7117	15.4779	1.5624	3.21e-05	0.00055173	1917	255543028	XP_002512577.1	311	2.52e-29	DNA binding protein, putative [Ricinus communis] >gi|223548538|gb|EEF50029.1| DNA binding protein, putative [Ricinus communis]
comp20665_c0	36.1763	12.2506	1.5622	0.00021683	0.003059	2084	356555466	XP_003546052.1	2513	0	PREDICTED: uncharacterized protein LOC100789061 [Glycine max]
comp19846_c0	39.1717	13.2965	1.5588	0.00012159	0.0018253	695	363807906	NP_001242193.1	400	1.44e-45	uncharacterized protein LOC100805197 [Glycine max] >gi|255640529|gb|ACU20550.1| unknown [Glycine max]
comp24257_c0	49.9532	16.9927	1.5557	1.47e-05	0.0002708	2033	357518835	XP_003629706.1	2096	0	Neutral amino acid transport protein [Medicago truncatula] >gi|355523728|gb|AET04182.1| Neutral amino acid transport protein [Medicago truncatula]
comp28663_c0	38.4832	13.1068	1.5539	0.00014417	0.0021321	2346	357451147	XP_003595850.1	2543	0	Beta-hexosaminidase subunit beta [Medicago truncatula] >gi|355484898|gb|AES66101.1| Beta-hexosaminidase subunit beta [Medicago truncatula]
comp12958_c0	205.123	70.7089	1.5365	3.08e-18	2.16e-16	1213	356530991	XP_003534062.1	1255	7.68e-171	PREDICTED: eukaryotic translation initiation factor 6-2-like isoform 1 [Glycine max] >gi|356530993|ref|XP_003534063.1| PREDICTED: eukaryotic translation initiation factor 6-2-like isoform 2 [Glycine max]
comp17761_c0	47.3638	16.3341	1.5359	2.87e-05	0.00049916	1825	356576628	XP_003556432.1	1498	0	PREDICTED: uncharacterized protein LOC100788121 [Glycine max]
comp21800_c1	39.8745	13.7654	1.5344	0.00012514	0.0018741	926	14764516	AAK72104.1	1029	1.03e-137	putative Hs1pro-1-like protein [Cicer arietinum]
comp24432_c0	136.419	48.0796	1.5045	2.56e-12	1.15e-10	1440	9910836	Q9SMK9.1	2213	0	RecName: Full=Phenylalanine ammonia-lyase 2 >gi|6433808|emb|CAB60719.1| phenylalanine ammonia-lyase [Cicer arietinum]
comp32440_c0	62.9403	22.1959	1.5037	2.01e-06	4.41e-05	709	351727739	NP_001237427.1	428	1.49e-50	uncharacterized protein LOC100500654 precursor [Glycine max] >gi|255630863|gb|ACU15794.1| unknown [Glycine max]
comp18271_c0	50.4224	17.7831	1.5036	2.1e-05	0.00037719	1239	357454933	XP_003597747.1	1214	2.45e-163	Glyoxylate reductase [Medicago truncatula] >gi|355486795|gb|AES67998.1| Glyoxylate reductase [Medicago truncatula]
comp23461_c0	132.601	46.8308	1.5016	5.5e-12	2.37e-10	2625	356535729	XP_003536396.1	2232	0	PREDICTED: uncharacterized protein LOC100794925 [Glycine max]
comp12165_c0	46.9877	16.6371	1.4979	4.21e-05	0.00070523	1460	356542029	XP_003539474.1	321	3.45e-31	PREDICTED: uncharacterized protein LOC100778127 [Glycine max]
comp10473_c0	296.995	105.252	1.4966	7.69e-25	7.76e-23	2329	5230818	AAD41024.1	2113	0	sucrose transport protein SUT1 [Pisum sativum]
comp27292_c0	643.617	228.289	1.4953	8.4e-52	1.9e-49	1812	356571453	XP_003553891.1	1355	0	PREDICTED: succinate dehydrogenase [ubiquinone] iron-sulfur subunit 2, mitochondrial-like [Glycine max]
comp23803_c2	124.628	44.2101	1.4952	2.7e-11	1.1e-09	469	414591230	DAA41801.1	157	3.42e-11	TPA: calmodulin, partial [Zea mays]
comp23445_c0	228.224	81.3307	1.4886	2.51e-19	1.88e-17	1022	356524854	XP_003531043.1	528	6.5e-63	PREDICTED: non-specific lipid-transfer protein-like protein At5g64080-like [Glycine max]
comp22504_c0	38.6254	13.7654	1.4885	0.00021788	0.0030721	1639	357465499	XP_003603034.1	1157	1.12e-153	Tic22 [Medicago truncatula] >gi|355492082|gb|AES73285.1| Tic22 [Medicago truncatula]
comp11200_c0	214.659	76.5279	1.488	2.92e-18	2.05e-16	2746	356561689	XP_003549112.1	3119	0	PREDICTED: probable metal-nicotianamine transporter YSL6-like isoform 1 [Glycine max]
comp25364_c0	49.3008	17.5855	1.4872	2.98e-05	0.00051777	2252	356570810	XP_003553577.1	1648	0	PREDICTED: uncharacterized protein LOC100807336 [Glycine max]
comp33446_c0	66.2326	24.0401	1.4621	1.74e-06	3.87e-05	1344	357475449	XP_003608010.1	1311	1.96e-177	Hormone-sensitive lipase [Medicago truncatula] >gi|355509065|gb|AES90207.1| Hormone-sensitive lipase [Medicago truncatula]
comp12561_c0	617.067	225.891	1.4498	9.95e-48	2.02e-45	839	--	--	--	--	--
comp16966_c0	217.7	79.8442	1.4471	7.42e-18	5.16e-16	1826	356512243	XP_003524830.1	875	5.83e-110	PREDICTED: uncharacterized protein LOC100808986 [Glycine max]
comp23434_c0	175.072	64.5461	1.4395	1.45e-14	7.75e-13	1611	388516849	AFK46486.1	909	1.26e-115	unknown [Lotus japonicus]
comp26427_c0	605.546	223.426	1.4384	2.23e-46	4.32e-44	1726	357509859	XP_003625218.1	1379	0	Polygalacturonase inhibitor [Medicago truncatula] >gi|124360663|gb|ABN08652.1| Leucine-rich repeat, plant specific [Medicago truncatula] >gi|355500233|gb|AES81436.1| Polygalacturonase inhibitor [Medicago truncatula]
comp27822_c0	97.2106	35.8949	1.4373	1.03e-08	3.13e-07	1420	357520997	XP_003630787.1	1284	7.93e-174	hypothetical protein MTR_8g103420 [Medicago truncatula] >gi|355524809|gb|AET05263.1| hypothetical protein MTR_8g103420 [Medicago truncatula]
comp18799_c0	71.5026	26.4112	1.4368	9.16e-07	2.12e-05	1989	357453637	XP_003597099.1	1605	0	Anthocyanin 5-aromatic acyltransferase [Medicago truncatula] >gi|355486147|gb|AES67350.1| Anthocyanin 5-aromatic acyltransferase [Medicago truncatula]
comp10175_c0	50.0297	18.5076	1.4347	4.1e-05	0.00068967	1101	388515879	AFK46001.1	783	9.59e-101	unknown [Lotus japonicus]
comp19066_c0	60.4865	22.3935	1.4335	6.56e-06	0.00013031	1004	63334283	AAY40471.1	544	3.72e-66	LITAF-domain-containing protein [Pisum sativum]
comp28169_c1	103.945	38.4971	1.433	3.47e-09	1.11e-07	2480	356512040	XP_003524729.1	2086	0	PREDICTED: E3 ubiquitin-protein ligase RGLG2-like [Glycine max]
comp16459_c0	535.899	199.275	1.4272	8.16e-41	1.37e-38	1027	357449119	XP_003594836.1	712	5.6e-91	Disease resistance response protein Pi49 [Medicago truncatula] >gi|355483884|gb|AES65087.1| Disease resistance response protein Pi49 [Medicago truncatula] >gi|388502242|gb|AFK39187.1| unknown [Medicago truncatula]
comp10790_c0	241.139	89.7717	1.4255	3.08e-19	2.29e-17	722	351724907	NP_001235794.1	1173	7.18e-154	methionine synthase [Glycine max] >gi|33325957|gb|AAQ08403.1| methionine synthase [Glycine max]
comp18307_c0	40.5963	15.1486	1.4222	0.0002403	0.0033558	944	356568352	XP_003552375.1	418	1.52e-47	PREDICTED: protein EARLY FLOWERING 4-like [Glycine max]
comp12403_c0	635.295	237.919	1.417	1.34e-47	2.71e-45	1269	388515261	AFK45692.1	908	1.81e-118	unknown [Lotus japonicus]
comp29494_c0	192.943	72.3838	1.4144	1.51e-15	8.79e-14	2138	358346302	XP_003637208.1	2478	0	Kelch-like protein [Medicago truncatula] >gi|355503143|gb|AES84346.1| Kelch-like protein [Medicago truncatula]
comp29142_c0	931.352	349.569	1.4137	9.78e-69	3.15e-66	1456	356546005	XP_003541423.1	1223	8.21e-164	PREDICTED: uncharacterized protein LOC100810770 [Glycine max]
comp22978_c0	314.365	118.422	1.4085	3.27e-24	3.16e-22	2684	388515375	AFK45749.1	138	3.1e-07	unknown [Lotus japonicus]
comp29155_c0	76.4527	28.8929	1.4039	5.91e-07	1.4e-05	1824	530088	AAA67719.1	1870	0	aminoalcoholphosphotransferase [Glycine max]
comp12687_c0	40.0544	15.1466	1.403	0.0003024	0.0041009	792	357451093	XP_003595823.1	332	1.52e-35	hypothetical protein MTR_2g062220 [Medicago truncatula] >gi|124360113|gb|ABN08129.1| hypothetical protein MtrDRAFT_AC155880g29v2 [Medicago truncatula] >gi|355484871|gb|AES66074.1| hypothetical protein MTR_2g062220 [Medicago truncatula] >gi|388502640|gb|AFK39386.1| unknown [Medicago truncatula]
comp25242_c0	172.416	65.4023	1.3985	7.43e-14	3.78e-12	1888	357458441	XP_003599501.1	846	7.59e-107	N-terminal acetyltransferase complex ARD1 subunit-like protein [Medicago truncatula] >gi|217072890|gb|ACJ84805.1| unknown [Medicago truncatula] >gi|355488549|gb|AES69752.1| N-terminal acetyltransferase complex ARD1 subunit-like protein [Medicago truncatula] >gi|388492364|gb|AFK34248.1| unknown [Medicago truncatula]
comp26592_c0	58.6165	22.2618	1.3967	1.32e-05	0.0002461	2014	356543524	XP_003540210.1	2137	0	PREDICTED: aspartic proteinase-like protein 2-like [Glycine max]
comp26249_c0	45.3683	17.2588	1.3943	0.00012874	0.0019187	835	356568553	XP_003552475.1	752	4.31e-98	PREDICTED: trafficking protein particle complex subunit 2-like protein-like [Glycine max]
comp27891_c0	144.896	55.2014	1.3922	8.17e-12	3.49e-10	2655	356514046	XP_003525718.1	1324	2.99e-172	PREDICTED: E3 ubiquitin-protein ligase At4g11680-like [Glycine max]
comp30112_c1	216.142	82.3957	1.3913	7.12e-17	4.64e-15	3771	356542092	XP_003539505.1	2621	0	PREDICTED: uncharacterized protein LOC100800982 isoform 1 [Glycine max] >gi|356542094|ref|XP_003539506.1| PREDICTED: uncharacterized protein LOC100800982 isoform 2 [Glycine max]
comp28703_c1	2028.31	773.688	1.3905	3.59e-144	2.88e-141	2106	356553176	XP_003544934.1	2326	0	PREDICTED: trans-cinnamate 4-monooxygenase-like [Glycine max]
comp25705_c0	1170.81	447.084	1.3889	7.15e-84	3.29e-81	795	--	--	--	--	--
comp16650_c0	65.8589	25.2257	1.3845	4.43e-06	9.09e-05	548	356535065	XP_003536069.1	439	1.01e-52	PREDICTED: uncharacterized protein LOC100799158 [Glycine max]
comp21384_c0	109.719	42.1525	1.3801	3.39e-09	1.09e-07	1643	357478127	XP_003609349.1	836	9.87e-105	hypothetical protein MTR_4g114690 [Medicago truncatula] >gi|355510404|gb|AES91546.1| hypothetical protein MTR_4g114690 [Medicago truncatula]
comp11990_c0	60.2359	23.1826	1.3776	1.22e-05	0.00023003	1871	357440101	XP_003590328.1	1233	2.86e-163	Syntaxin-121 [Medicago truncatula] >gi|217072078|gb|ACJ84399.1| unknown [Medicago truncatula] >gi|355479376|gb|AES60579.1| Syntaxin-121 [Medicago truncatula]
comp17844_c0	898.816	346.151	1.3766	4.98e-64	1.47e-61	545	358248010	NP_001240046.1	575	2.35e-70	uncharacterized protein LOC100782924 [Glycine max] >gi|255647735|gb|ACU24328.1| unknown [Glycine max]
comp21216_c0	85.3411	32.8796	1.376	1.96e-07	5.03e-06	1256	357507815	XP_003624196.1	652	1.02e-80	hypothetical protein MTR_7g080280 [Medicago truncatula] >gi|355499211|gb|AES80414.1| hypothetical protein MTR_7g080280 [Medicago truncatula] >gi|388520575|gb|AFK48349.1| unknown [Medicago truncatula]
comp25769_c2	43.9586	17.1245	1.3601	0.00021276	0.0030084	1841	356567612	XP_003552011.1	1877	0	PREDICTED: probable alpha,alpha-trehalose-phosphate synthase [UDP-forming] 10-like [Glycine max]
comp12774_c0	194.599	75.9016	1.3583	6.97e-15	3.85e-13	1355	363814437	NP_001242853.1	388	7.45e-41	uncharacterized protein LOC100801269 precursor [Glycine max] >gi|255640987|gb|ACU20773.1| unknown [Glycine max]
comp28276_c0	51.6342	20.1542	1.3572	6.13e-05	0.00099089	2795	357479903	XP_003610237.1	2267	0	Ankyrin repeat-rich protein [Medicago truncatula] >gi|355511292|gb|AES92434.1| Ankyrin repeat-rich protein [Medicago truncatula]
comp17010_c0	55.9274	21.8666	1.3548	3.1e-05	0.00053614	1639	356521151	XP_003529221.1	1140	1.54e-149	PREDICTED: E3 ubiquitin protein ligase RIE1-like [Glycine max]
comp11048_c0	370.078	144.889	1.3529	9.53e-27	1.07e-24	2458	356575893	XP_003556071.1	2248	0	PREDICTED: ATP sulfurylase 1, chloroplastic-like [Glycine max]
comp19940_c0	271.224	106.191	1.3528	4.96e-20	3.91e-18	1073	217071460	ACJ84090.1	391	4.14e-43	unknown [Medicago truncatula]
comp21703_c0	1570.04	616.072	1.3496	1.76e-107	9.7e-105	1412	357478161	XP_003609366.1	914	1.84e-116	Blue copper protein [Medicago truncatula] >gi|355510421|gb|AES91563.1| Blue copper protein [Medicago truncatula]
comp11883_c0	47.9744	18.9153	1.3427	0.00012621	0.0018867	1214	255644744	ACU22874.1	846	1.81e-109	unknown [Glycine max]
comp12585_c0	256.384	101.098	1.3426	7.82e-19	5.75e-17	1775	357481089	XP_003610830.1	1827	0	Hepatocyte growth factor-regulated tyrosine kinase substrate [Medicago truncatula] >gi|355512165|gb|AES93788.1| Hepatocyte growth factor-regulated tyrosine kinase substrate [Medicago truncatula]
comp21832_c1	78.489	30.9545	1.3423	9.45e-07	2.18e-05	1262	357441591	XP_003591073.1	1122	2.1e-148	RING finger family protein [Medicago truncatula] >gi|355480121|gb|AES61324.1| RING finger family protein [Medicago truncatula] >gi|388512099|gb|AFK44111.1| unknown [Medicago truncatula]
comp26873_c0	45.5587	17.9807	1.3413	0.00018911	0.0027017	1604	356538148	XP_003537566.1	1081	1.11e-140	PREDICTED: protein SENSITIVE TO PROTON RHIZOTOXICITY 1-like [Glycine max]
comp30175_c0	139.195	54.9551	1.3408	6.86e-11	2.68e-09	1878	356577367	XP_003556798.1	1234	1.44e-161	PREDICTED: F-box/kelch-repeat protein At5g26960-like [Glycine max]
comp18758_c0	223.17	88.191	1.3394	1.52e-16	9.71e-15	993	--	--	--	--	--
comp26837_c0	68.9866	27.2674	1.3391	4.46e-06	9.16e-05	1494	357475119	XP_003607845.1	1704	0	Glucan endo-1,3-beta-glucosidase [Medicago truncatula] >gi|355508900|gb|AES90042.1| Glucan endo-1,3-beta-glucosidase [Medicago truncatula]
comp29332_c0	330.274	130.806	1.3362	1.18e-23	1.1e-21	2340	351725755	NP_001235056.1	2690	0	protein kinase-related protein precursor [Glycine max] >gi|223452400|gb|ACM89527.1| protein kinase-related protein [Glycine max]
comp27175_c0	43.5173	17.2918	1.3315	0.00028383	0.0038786	2015	356551956	XP_003544338.1	640	1.06e-74	PREDICTED: pathogenesis-related genes transcriptional activator PTI6-like [Glycine max]
comp12453_c0	67.8965	27.2009	1.3197	6.64e-06	0.00013169	1384	357511269	XP_003625923.1	1028	1.23e-134	Phytochrome A-associated F-box protein [Medicago truncatula] >gi|357516351|ref|XP_003628464.1| Phytochrome A-associated F-box protein [Medicago truncatula] >gi|355500938|gb|AES82141.1| Phytochrome A-associated F-box protein [Medicago truncatula] >gi|355522486|gb|AET02940.1| Phytochrome A-associated F-box protein [Medicago truncatula]
comp18472_c0	53.0405	21.2739	1.318	6.94e-05	0.0011067	1169	356505801	XP_003521678.1	444	6.12e-50	PREDICTED: unknown protein 1-like [Glycine max]
comp27243_c0	140.843	56.6089	1.315	9.66e-11	3.7e-09	1728	357447623	XP_003594087.1	866	9.09e-108	F-box/kelch-repeat protein [Medicago truncatula] >gi|355483135|gb|AES64338.1| F-box/kelch-repeat protein [Medicago truncatula]
comp20689_c0	64.6886	26.0819	1.3105	1.21e-05	0.00022938	1210	356526159	XP_003531687.1	1079	9.56e-144	PREDICTED: uncharacterized protein LOC100818669 [Glycine max]
comp23293_c0	82.7897	33.3986	1.3097	7.51e-07	1.76e-05	1391	363808086	NP_001242472.1	1058	5.62e-140	uncharacterized protein LOC100800402 [Glycine max] >gi|255632332|gb|ACU16524.1| unknown [Glycine max]
comp21756_c0	187.442	75.677	1.3085	1e-13	5.07e-12	1178	351720760	NP_001237443.1	870	1.08e-112	uncharacterized protein LOC100499887 precursor [Glycine max] >gi|255627437|gb|ACU14063.1| unknown [Glycine max]
comp13011_c0	70.5159	28.5188	1.306	5.18e-06	0.00010473	1376	357464403	XP_003602483.1	1368	0	F-box/kelch-repeat protein SKIP6 [Medicago truncatula] >gi|355491531|gb|AES72734.1| F-box/kelch-repeat protein SKIP6 [Medicago truncatula]
comp22683_c0	57.3248	23.3156	1.2979	4.3e-05	0.00072021	1689	388511239	AFK43681.1	1006	6.09e-129	unknown [Lotus japonicus]
comp28773_c0	158.022	64.6627	1.2891	1.39e-11	5.82e-10	1951	356500220	XP_003518931.1	1943	0	PREDICTED: BTB/POZ and MATH domain-containing protein 2-like [Glycine max]
comp28030_c0	50.0158	20.4861	1.2877	0.00014502	0.0021395	2416	356571320	XP_003553826.1	1461	0	PREDICTED: uncharacterized protein At1g18480-like [Glycine max]
comp28652_c0	45.8225	18.8013	1.2852	0.00028167	0.0038556	1124	388494626	AFK35379.1	659	1.52e-81	unknown [Medicago truncatula]
comp21948_c0	87.7894	36.0272	1.285	5.01e-07	1.21e-05	1380	356567818	XP_003552112.1	647	2.21e-77	PREDICTED: uncharacterized protein LOC100787361 isoform 1 [Glycine max]
comp21388_c0	46.7844	19.2321	1.2825	0.00024834	0.0034545	1974	356520669	XP_003528983.1	1501	0	PREDICTED: uncharacterized protein LOC100777314 [Glycine max]
comp18664_c0	71.3452	29.4001	1.279	6.31e-06	0.00012583	1193	357510573	XP_003625575.1	784	7.97e-101	Nuclear transcription factor Y subunit B-3 [Medicago truncatula] >gi|355500590|gb|AES81793.1| Nuclear transcription factor Y subunit B-3 [Medicago truncatula] >gi|388523199|gb|AFK49652.1| nuclear transcription factor Y subunit B2 [Medicago truncatula]
comp10790_c1	78.2347	32.273	1.2775	2.3e-06	5.01e-05	416	--	--	--	--	--
comp19154_c0	139.688	57.6956	1.2757	2.84e-10	1.01e-08	696	351722307	NP_001238519.1	697	1.2e-90	uncharacterized protein LOC100499953 [Glycine max] >gi|255627951|gb|ACU14320.1| unknown [Glycine max]
comp12964_c0	103.191	42.7045	1.2729	6.23e-08	1.72e-06	1428	351724133	NP_001237047.1	879	7.1e-114	uncharacterized protein LOC100527764 [Glycine max] >gi|255633140|gb|ACU16925.1| unknown [Glycine max]
comp24987_c0	46.9048	19.4297	1.2715	0.00026639	0.003685	1052	--	--	--	--	--
comp18617_c0	151.626	62.9522	1.2682	6.02e-11	2.36e-09	958	356549578	XP_003543169.1	400	1.64e-44	PREDICTED: 60S ribosomal protein L18a-1-like [Glycine max]
comp21986_c0	67.8078	28.1895	1.2663	1.24e-05	0.00023363	862	356508543	XP_003523015.1	845	1.43e-110	PREDICTED: expansin-A15-like [Glycine max]
comp25110_c0	195.271	81.4374	1.2617	1.38e-13	6.92e-12	2402	357473601	XP_003607085.1	2591	0	Amidophosphoribosyltransferase [Medicago truncatula] >gi|355508140|gb|AES89282.1| Amidophosphoribosyltransferase [Medicago truncatula]
comp21860_c0	58.5512	24.4353	1.2607	5.15e-05	0.00084388	1800	388506200	AFK41166.1	1798	0	unknown [Medicago truncatula]
comp30664_c2	93.0792	38.8594	1.2602	3.34e-07	8.25e-06	5747	356545904	XP_003541373.1	6853	0	PREDICTED: ABC transporter C family member 5-like [Glycine max]
comp29463_c0	143.282	59.8718	1.2589	2.5e-10	8.96e-09	2155	356567907	XP_003552156.1	1604	0	PREDICTED: putative E3 ubiquitin-protein ligase XBAT31-like [Glycine max]
comp23610_c0	99.6198	41.6915	1.2567	1.37e-07	3.6e-06	2225	357490699	XP_003615637.1	1430	0	5-dehydro-2-deoxygluconokinase [Medicago truncatula] >gi|355516972|gb|AES98595.1| 5-dehydro-2-deoxygluconokinase [Medicago truncatula] >gi|388494476|gb|AFK35304.1| unknown [Medicago truncatula]
comp31366_c0	1208.08	506.464	1.2542	4.88e-75	1.92e-72	470	217072456	ACJ84588.1	566	4.78e-72	unknown [Medicago truncatula]
comp11122_c0	112.983	47.4203	1.2525	2.17e-08	6.34e-07	934	351721561	NP_001238493.1	832	3.59e-109	uncharacterized protein LOC100305647 precursor [Glycine max] >gi|255626185|gb|ACU13437.1| unknown [Glycine max]
comp11940_c0	680.988	286.154	1.2508	6.5e-43	1.14e-40	1463	388497494	AFK36813.1	816	8.63e-104	unknown [Medicago truncatula]
comp26387_c0	93.7728	39.4521	1.2491	3.59e-07	8.83e-06	1760	356573183	XP_003554743.1	1810	0	PREDICTED: probable tRNA threonylcarbamoyladenosine biosynthesis protein osgep-like [Glycine max]
comp21697_c0	428.119	180.614	1.2451	1.97e-27	2.28e-25	1362	356496255	XP_003516984.1	792	1.75e-100	PREDICTED: PRA1 family protein B4-like [Glycine max]
comp23402_c1	165.855	70.0786	1.2429	1.53e-11	6.41e-10	1990	356510685	XP_003524066.1	1085	2.61e-139	PREDICTED: uncharacterized protein LOC100798872 [Glycine max]
comp23932_c0	779.349	329.711	1.2411	2.49e-48	5.16e-46	1469	5002238	AAD37376.1	1243	4.32e-166	peroxidase, partial [Glycine max]
comp28109_c0	106.387	45.0861	1.2386	7.12e-08	1.95e-06	1532	356499565	XP_003518609.1	1328	2.13e-178	PREDICTED: mitochondrial RNA-splicing protein MRS4-like [Glycine max]
comp25735_c0	9289.95	3937.52	1.2384	0	0	1556	224160432	XP_002338212.1	1527	0	predicted protein [Populus trichocarpa] >gi|222871285|gb|EEF08416.1| predicted protein [Populus trichocarpa]
comp19601_c0	1118.36	474.491	1.2369	2.94e-68	9.03e-66	997	388510588	AFK43360.1	546	1.72e-65	unknown [Medicago truncatula]
comp21659_c0	124.2	52.8152	1.2336	6.43e-09	2e-07	1241	388494420	AFK35276.1	867	8.49e-112	unknown [Lotus japonicus]
comp10057_c0	55.2301	23.5112	1.2321	0.00010993	0.0016684	1306	357455247	XP_003597904.1	1004	1.17e-132	hypothetical protein MTR_2g103840 [Medicago truncatula] >gi|355486952|gb|AES68155.1| hypothetical protein MTR_2g103840 [Medicago truncatula] >gi|388518461|gb|AFK47292.1| unknown [Medicago truncatula]
comp12337_c0	6614.25	2823.68	1.228	0	0	1129	18146786	BAB82452.1	806	2.2e-104	CYP1 [Vigna radiata]
comp21581_c0	123.775	52.8777	1.227	7.81e-09	2.41e-07	1009	351725207	NP_001237596.1	332	3.9e-35	uncharacterized protein LOC100527032 [Glycine max] >gi|255631404|gb|ACU16069.1| unknown [Glycine max]
comp23546_c0	79.2761	33.9196	1.2248	3.96e-06	8.19e-05	1669	388496694	AFK36413.1	659	7.49e-79	unknown [Medicago truncatula]
comp23498_c0	175.939	75.3391	1.2236	6.48e-12	2.78e-10	1342	224091437	XP_002309251.1	1201	8.75e-162	predicted protein [Populus trichocarpa] >gi|222855227|gb|EEE92774.1| predicted protein [Populus trichocarpa]
comp21727_c0	439.268	188.237	1.2225	2.06e-27	2.37e-25	1023	388498604	AFK37368.1	577	3.03e-71	unknown [Lotus japonicus]
comp28685_c1	57.675	24.7765	1.219	8.79e-05	0.0013724	1319	351722799	NP_001234953.1	974	1.26e-128	uncharacterized protein LOC100526848 [Glycine max] >gi|255630980|gb|ACU15854.1| unknown [Glycine max]
comp19123_c0	115.377	49.7927	1.2124	3.3e-08	9.42e-07	1005	--	--	--	--	--
comp26305_c0	87.5422	37.8056	1.2114	1.51e-06	3.39e-05	1616	356556979	XP_003546796.1	421	4.21e-44	PREDICTED: uncharacterized protein LOC100788885 [Glycine max]
comp25111_c0	54.5579	23.6449	1.2063	0.00015354	0.0022473	1488	356561816	XP_003549174.1	922	2.8e-117	PREDICTED: E3 ubiquitin-protein ligase RING1-like [Glycine max]
comp12527_c0	262.958	114.016	1.2056	9.78e-17	6.34e-15	1021	255630218	ACU15464.1	730	1.93e-93	unknown [Glycine max]
comp19140_c0	58.7175	25.555	1.2002	9.13e-05	0.0014183	571	363807140	NP_001242086.1	939	8.54e-125	uncharacterized protein LOC100795446 [Glycine max] >gi|255645227|gb|ACU23111.1| unknown [Glycine max]
comp31567_c0	161.448	70.3421	1.1986	9.07e-11	3.49e-09	750	--	--	--	--	--
comp24740_c0	566.894	247.184	1.1975	6.55e-34	9.09e-32	1540	223038250	ACM79120.1	939	2.32e-121	ethylene-responsive factor 2 [Halimodendron halodendron]
comp28212_c1	100.488	43.9308	1.1937	3.43e-07	8.46e-06	2006	356509420	XP_003523447.1	1659	0	PREDICTED: UDP-galactose transporter 1-like [Glycine max]
comp31373_c0	2954.76	1292.44	1.1929	2.18e-168	2.35e-165	1256	356572832	XP_003554569.1	1354	0	PREDICTED: S-adenosylmethionine synthase 1-like isoform 1 [Glycine max] >gi|356572834|ref|XP_003554570.1| PREDICTED: S-adenosylmethionine synthase 1-like isoform 2 [Glycine max] >gi|356572836|ref|XP_003554571.1| PREDICTED: S-adenosylmethionine synthase 1-like isoform 3 [Glycine max]
comp31097_c0	932.041	408.349	1.1906	3.38e-54	7.92e-52	3717	357453423	XP_003596988.1	4805	0	Aconitate hydratase [Medicago truncatula] >gi|355486036|gb|AES67239.1| Aconitate hydratase [Medicago truncatula]
comp23695_c0	279.991	122.823	1.1888	2.15e-17	1.46e-15	2089	356568256	XP_003552329.1	1117	3.58e-144	PREDICTED: uncharacterized protein LOC100815884 [Glycine max]
comp16312_c0	50.827	22.3277	1.1868	0.00030567	0.0041227	1622	356525160	XP_003531195.1	1572	0	PREDICTED: F-box protein At1g67340-like [Glycine max]
comp24692_c0	499.606	219.839	1.1843	1.25e-29	1.54e-27	1092	356530619	XP_003533878.1	321	4.23e-33	PREDICTED: uncharacterized protein LOC100802509 [Glycine max]
comp12559_c0	161.725	71.3043	1.1815	1.37e-10	5.12e-09	1743	356503843	XP_003520712.1	1426	0	PREDICTED: aspartic proteinase nepenthesin-2-like [Glycine max]
comp17801_c0	236.658	104.391	1.1808	8.33e-15	4.54e-13	2060	356536806	XP_003536925.1	1974	0	PREDICTED: poly(rC)-binding protein 1-like [Glycine max]
comp27168_c0	79.4985	35.2369	1.1738	7.48e-06	0.00014701	2553	357510751	XP_003625664.1	1296	1.92e-165	hypothetical protein MTR_7g101730 [Medicago truncatula] >gi|355500679|gb|AES81882.1| hypothetical protein MTR_7g101730 [Medicago truncatula]
comp10819_c0	103.893	46.1504	1.1707	3.21e-07	7.97e-06	1191	357484691	XP_003612633.1	1137	1.27e-153	Mps one binder kinase activator-like 1A [Medicago truncatula] >gi|217075711|gb|ACJ86215.1| unknown [Medicago truncatula] >gi|355513968|gb|AES95591.1| Mps one binder kinase activator-like 1A [Medicago truncatula] >gi|388497050|gb|AFK36591.1| unknown [Medicago truncatula]
comp22377_c0	782.438	347.627	1.1704	1.07e-44	1.97e-42	2465	356501322	XP_003519474.1	2296	0	PREDICTED: 3-hydroxy-3-methylglutaryl-coenzyme A reductase 1-like [Glycine max]
comp31651_c0	324.116	144.041	1.17	1.81e-19	1.37e-17	1332	388507094	AFK41613.1	851	6.05e-110	unknown [Lotus japonicus]
comp26588_c0	75.6938	33.7853	1.1638	1.4e-05	0.00026044	1854	356544202	XP_003540543.1	1840	0	PREDICTED: 60S ribosomal protein L3-like [Glycine max]
comp18003_c0	98.4128	44.0626	1.1593	7.87e-07	1.84e-05	1521	356549944	XP_003543350.1	1700	0	PREDICTED: lipoyl synthase 2, mitochondrial-like [Glycine max]
comp21111_c0	189.995	85.0954	1.1588	6.88e-12	2.95e-10	1636	217072804	ACJ84762.1	1305	1.76e-175	unknown [Medicago truncatula]
comp11077_c0	72.1758	32.3389	1.1582	2.37e-05	0.00042057	1348	357501559	XP_003621068.1	813	2.6e-103	hypothetical protein MTR_7g006800 [Medicago truncatula] >gi|357501561|ref|XP_003621069.1| hypothetical protein MTR_7g006800 [Medicago truncatula] >gi|355496083|gb|AES77286.1| hypothetical protein MTR_7g006800 [Medicago truncatula] >gi|355496084|gb|AES77287.1| hypothetical protein MTR_7g006800 [Medicago truncatula]
comp25513_c0	135.249	60.6417	1.1572	7.38e-09	2.29e-07	1870	357463957	XP_003602260.1	754	1.31e-92	hypothetical protein MTR_3g091610 [Medicago truncatula] >gi|355491308|gb|AES72511.1| hypothetical protein MTR_3g091610 [Medicago truncatula]
comp21804_c0	56.6571	25.4233	1.1561	0.0001843	0.002641	1466	357458115	XP_003599338.1	1005	1.59e-131	Gamma-interferon-inducible lysosomal thiol reductase [Medicago truncatula] >gi|355488386|gb|AES69589.1| Gamma-interferon-inducible lysosomal thiol reductase [Medicago truncatula]
comp21792_c0	414.671	186.19	1.1552	4.87e-24	4.63e-22	1628	356575166	XP_003555713.1	1714	0	PREDICTED: probable voltage-gated potassium channel subunit beta-like [Glycine max]
comp20651_c0	103.798	46.8288	1.1483	4.74e-07	1.15e-05	1350	356567941	XP_003552173.1	1279	1.51e-173	PREDICTED: expansin-A4-like [Glycine max]
comp28604_c0	207.934	93.8546	1.1476	1.03e-12	4.79e-11	2191	357520447	XP_003630512.1	2347	0	Glutamate-cysteine ligase [Medicago truncatula] >gi|11386873|sp|Q9ZNX6.1|GSH1_MEDTR RecName: Full=Glutamate--cysteine ligase, chloroplastic; AltName: Full=Gamma-ECS; Short=GCS; AltName: Full=Gamma-glutamylcysteine synthetase; Flags: Precursor >gi|3941322|gb|AAC82334.1| gamma-glutamylcysteine synthetase [Medicago truncatula] >gi|355524534|gb|AET04988.1| Glutamate-cysteine ligase [Medicago truncatu…
comp19960_c0	249.015	112.512	1.1461	6.66e-15	3.69e-13	943	356517622	XP_003527486.1	517	1.4e-62	PREDICTED: RING-box protein 1a-like [Glycine max] >gi|83701143|gb|ABC41134.1| RING-box protein [Arachis hypogaea]
comp27191_c0	124.572	56.3132	1.1454	3.64e-08	1.03e-06	1532	356555636	XP_003546136.1	1217	4.8e-162	PREDICTED: 3-ketodihydrosphingosine reductase-like [Glycine max]
comp23972_c0	56.1681	25.4891	1.1399	0.00022873	0.0032141	3169	356526821	XP_003532015.1	3678	0	PREDICTED: putative potassium transporter 12-like [Glycine max]
comp23156_c0	169.755	77.0601	1.1394	1.51e-10	5.59e-09	1011	449460616	XP_004148041.1	768	1.16e-99	PREDICTED: thioredoxin-like protein 4A-like [Cucumis sativus] >gi|317159581|gb|ADV04065.1| mitosis protein YLS8 [Hevea brasiliensis]
comp30959_c0	58.2833	26.508	1.1367	0.00017973	0.0025916	3991	353677868	BAL04590.1	4649	0	leucine-rich repeat receptor-like kinase [Lotus japonicus]
comp21610_c0	233.411	106.31	1.1346	7.06e-14	3.61e-12	2109	356541627	XP_003539275.1	2351	0	PREDICTED: sugar transport protein 13-like [Glycine max]
comp30292_c0	287.408	131.004	1.1335	1.02e-16	6.62e-15	1398	357508523	XP_003624550.1	1489	0	Xyloglucan endotransglucosylase [Medicago truncatula] >gi|87241320|gb|ABD33178.1| Glycoside hydrolase, family 16; Xyloglucan endo-transglycosylase, C-terminal [Medicago truncatula] >gi|355499565|gb|AES80768.1| Xyloglucan endotransglucosylase [Medicago truncatula]
comp18493_c0	61.3865	27.9919	1.1329	0.00012554	0.001879	1950	357501305	XP_003620941.1	1807	0	Ectonucleotide pyrophosphatase/phosphodiesterase family member [Medicago truncatula] >gi|355495956|gb|AES77159.1| Ectonucleotide pyrophosphatase/phosphodiesterase family member [Medicago truncatula]
comp19192_c0	63.8111	29.1123	1.1322	9.3e-05	0.0014413	858	356512406	XP_003524910.1	496	4.11e-60	PREDICTED: U6 snRNA-associated Sm-like protein LSm7-like [Glycine max]
comp20765_c0	55.2957	25.2915	1.1285	0.00028409	0.00388	1474	356526509	XP_003531860.1	1353	0	PREDICTED: exosome complex component RRP43-like [Glycine max]
comp18871_c0	61.0944	28.0578	1.1226	0.00014451	0.0021345	1035	356511597	XP_003524510.1	520	5.93e-62	PREDICTED: oleosin 16 kDa-like [Glycine max]
comp21778_c0	437.896	201.346	1.1209	2.87e-24	2.82e-22	2031	356567320	XP_003551869.1	1539	0	PREDICTED: protein SEC13 homolog [Glycine max]
comp13051_c0	88.1964	40.5751	1.1201	5.15e-06	0.00010413	1409	357443327	XP_003591941.1	1216	1.09e-162	Transmembrane protein [Medicago truncatula] >gi|355480989|gb|AES62192.1| Transmembrane protein [Medicago truncatula]
comp26405_c0	55.3892	25.4891	1.1197	0.00030433	0.0041113	1062	217071040	ACJ83880.1	734	3.1e-93	unknown [Medicago truncatula] >gi|388512937|gb|AFK44530.1| unknown [Medicago truncatula]
comp27010_c0	171.71	79.0604	1.1189	2.07e-10	7.5e-09	1978	356511630	XP_003524526.1	1652	0	PREDICTED: serine-threonine kinase receptor-associated protein-like [Glycine max]
comp30914_c0	685.834	316.598	1.1152	8.3e-37	1.23e-34	3314	357436981	XP_003588766.1	2734	0	Ein3-binding f-box protein [Medicago truncatula] >gi|355477814|gb|AES59017.1| Ein3-binding f-box protein [Medicago truncatula]
comp19529_c0	314.897	145.426	1.1146	9.25e-18	6.4e-16	1086	388502872	AFK39502.1	678	6.75e-86	unknown [Medicago truncatula]
comp26187_c0	153.579	70.9348	1.1144	2.06e-09	6.83e-08	2134	357511329	XP_003625953.1	2249	0	hypothetical protein MTR_7g109360 [Medicago truncatula] >gi|355500968|gb|AES82171.1| hypothetical protein MTR_7g109360 [Medicago truncatula]
comp27338_c0	119.746	55.3911	1.1123	1.26e-07	3.34e-06	2293	356531810	XP_003534469.1	2106	0	PREDICTED: uncharacterized amino acid permease YhdG-like [Glycine max]
comp27614_c0	119.09	55.1309	1.1111	1.4e-07	3.65e-06	1543	357512271	XP_003626424.1	1222	1.51e-163	Chloroplast ribose-5-phosphate isomerase [Medicago truncatula] >gi|355501439|gb|AES82642.1| Chloroplast ribose-5-phosphate isomerase [Medicago truncatula]
comp10782_c0	216.869	100.754	1.106	1.42e-12	6.5e-11	1011	217075432	ACJ86076.1	788	1.19e-102	unknown [Medicago truncatula] >gi|388509700|gb|AFK42916.1| unknown [Medicago truncatula]
comp21857_c0	60.5205	28.2784	1.0977	0.00019904	0.002829	1909	357464647	XP_003602605.1	2064	0	PRLI-interacting factor G [Medicago truncatula] >gi|355491653|gb|AES72856.1| PRLI-interacting factor G [Medicago truncatula]
comp23624_c0	101.043	47.3142	1.0946	1.61e-06	3.61e-05	1196	356510328	XP_003523891.1	1189	3.99e-161	PREDICTED: transmembrane protein 147-like [Glycine max]
comp30689_c0	111.498	52.2494	1.0935	4.77e-07	1.15e-05	2629	357492563	XP_003616570.1	2406	0	hypothetical protein MTR_5g081880 [Medicago truncatula] >gi|355517905|gb|AES99528.1| hypothetical protein MTR_5g081880 [Medicago truncatula]
comp21644_c0	109.778	51.4485	1.0934	5.86e-07	1.39e-05	1286	356568006	XP_003552205.1	1063	7.38e-142	PREDICTED: PRA1 family protein A1-like [Glycine max]
comp31227_c0	279.514	131.002	1.0933	1.56e-15	9.06e-14	11479	357490095	XP_003615335.1	15639	0	E3 ubiquitin-protein ligase HUWE1 [Medicago truncatula] >gi|355516670|gb|AES98293.1| E3 ubiquitin-protein ligase HUWE1 [Medicago truncatula]
comp26325_c0	142.708	66.9165	1.0926	1.25e-08	3.73e-07	2592	356537930	XP_003537459.1	1173	1.05e-149	PREDICTED: E3 ubiquitin-protein ligase RING1-like [Glycine max]
comp27706_c1	80.9955	37.9999	1.0918	1.81e-05	0.00032911	1711	357453179	XP_003596866.1	1432	0	mRNA-decapping enzyme-like protein [Medicago truncatula] >gi|355485914|gb|AES67117.1| mRNA-decapping enzyme-like protein [Medicago truncatula]
comp27936_c2	67.1105	31.5472	1.089	9.84e-05	0.0015089	2103	357456179	XP_003598370.1	2152	0	Membrane protein, putative [Medicago truncatula] >gi|355487418|gb|AES68621.1| Membrane protein, putative [Medicago truncatula]
comp12855_c0	133.455	62.7678	1.0883	4.04e-08	1.14e-06	827	388503682	AFK39907.1	674	2.42e-86	unknown [Medicago truncatula]
comp25688_c0	101.332	47.6877	1.0874	1.75e-06	3.89e-05	1005	388506398	AFK41265.1	842	3.68e-109	unknown [Lotus japonicus]
comp21609_c0	66.3635	31.235	1.0872	0.00010971	0.0016661	1046	388504914	AFK40523.1	696	6.23e-88	unknown [Medicago truncatula]
comp16436_c0	321.188	151.187	1.0871	1.75e-17	1.19e-15	871	388513777	AFK44950.1	228	1.52e-20	unknown [Lotus japonicus]
comp20783_c0	74.1495	34.9076	1.0869	4.36e-05	0.00072776	2151	356508774	XP_003523129.1	2850	0	PREDICTED: elongator complex protein 3-like [Glycine max]
comp17271_c0	151.812	71.5276	1.0857	5.08e-09	1.6e-07	1228	323126249	ADX30686.1	1235	1.86e-167	2-Cys peroxiredoxin [Caragana jubata]
comp31670_c0	108.733	51.3734	1.0817	8.12e-07	1.89e-05	638	363814589	NP_001242769.1	525	2.34e-62	peroxidase precursor [Glycine max] >gi|255637152|gb|ACU18907.1| unknown [Glycine max]
comp12959_c0	201.891	95.5183	1.0797	1.91e-11	7.96e-10	1195	388520849	AFK48486.1	1092	8.26e-147	unknown [Lotus japonicus]
comp26068_c0	114.992	54.469	1.078	4.2e-07	1.02e-05	1485	356497421	XP_003517559.1	1276	2.76e-172	PREDICTED: uncharacterized protein LOC100798782 [Glycine max]
comp19704_c0	64.4952	30.5606	1.0775	0.00015191	0.0022274	1615	356535806	XP_003536434.1	1071	8.1e-141	PREDICTED: uncharacterized protein LOC100815695 [Glycine max]
comp29489_c0	98.4057	46.6971	1.0754	2.98e-06	6.34e-05	2472	84468324	BAE71245.1	2928	0	putative zinc dependent protease [Trifolium pratense]
comp31073_c0	59.7773	28.3825	1.0746	0.00027328	0.0037697	2577	356567176	XP_003551797.1	2336	0	PREDICTED: translation initiation factor eIF-2B subunit delta-like [Glycine max]
comp26576_c0	219.399	104.226	1.0738	3.19e-12	1.4e-10	1029	388491654	AFK33893.1	375	1.26e-40	unknown [Lotus japonicus]
comp31304_c0	5517.65	2623.01	1.0728	3.35e-268	7.56e-265	3095	356525774	XP_003531498.1	4309	0	PREDICTED: elongation factor 2-like [Glycine max]
comp25467_c0	128.93	61.3293	1.0719	9.54e-08	2.57e-06	2701	356495119	XP_003516428.1	2375	0	PREDICTED: U-box domain-containing protein 16-like [Glycine max]
comp12581_c0	138.701	65.9957	1.0715	3.16e-08	9.07e-07	1766	356557142	XP_003546877.1	612	5.84e-73	PREDICTED: zinc finger A20 and AN1 domain-containing stress-associated protein 5-like [Glycine max]
comp18109_c0	75.7044	36.0272	1.0713	4.38e-05	0.00073191	861	356576688	XP_003556462.1	645	2.61e-81	PREDICTED: mitochondrial import inner membrane translocase subunit tim23-like [Glycine max]
comp26696_c0	72.491	34.5895	1.0675	6.66e-05	0.0010694	2299	357439967	XP_003590261.1	2867	0	Glycerol-3-phosphate dehydrogenase SDP6 [Medicago truncatula] >gi|355479309|gb|AES60512.1| Glycerol-3-phosphate dehydrogenase SDP6 [Medicago truncatula]
comp25874_c0	97.315	46.4844	1.0659	3.92e-06	8.11e-05	2151	356508876	XP_003523179.1	1998	0	PREDICTED: probable beta-1,4-xylosyltransferase IRX10L-like [Glycine max]
comp23126_c0	399.365	190.809	1.0656	8.83e-21	7.24e-19	1994	388512089	AFK44106.1	1283	2.71e-170	unknown [Medicago truncatula]
comp28714_c0	74.7802	35.8297	1.0615	5.49e-05	0.0008965	1624	357465547	XP_003603058.1	1373	0	Heat stress transcription factor B-4 [Medicago truncatula] >gi|355492106|gb|AES73309.1| Heat stress transcription factor B-4 [Medicago truncatula]
comp17278_c0	120.065	57.5646	1.0606	3.26e-07	8.08e-06	1488	356500166	XP_003518904.1	1021	5.35e-134	PREDICTED: BI1-like protein-like [Glycine max]
comp10684_c0	744.903	357.155	1.0605	4.31e-37	6.48e-35	1156	357465715	XP_003603142.1	818	1.63e-105	NADH-ubiquinone oxidoreductase subunit-like protein [Medicago truncatula] >gi|355492190|gb|AES73393.1| NADH-ubiquinone oxidoreductase subunit-like protein [Medicago truncatula] >gi|388521945|gb|AFK49034.1| unknown [Medicago truncatula]
comp31309_c1	92.9439	44.6553	1.0575	7.31e-06	0.00014397	5329	356512215	XP_003524816.1	6491	0	PREDICTED: E3 ubiquitin-protein ligase UPL1-like [Glycine max]
comp18757_c0	248.825	119.608	1.0568	2.23e-13	1.11e-11	1868	388513389	AFK44756.1	1503	0	unknown [Medicago truncatula]
comp17232_c0	288.868	138.904	1.0563	2.8e-15	1.6e-13	1566	357468169	XP_003604369.1	1215	1.15e-162	hypothetical protein MTR_4g010100 [Medicago truncatula] >gi|355505424|gb|AES86566.1| hypothetical protein MTR_4g010100 [Medicago truncatula]
comp25528_c1	717.278	345.055	1.0557	1.5e-35	2.15e-33	2369	356538473	XP_003537728.1	3199	0	PREDICTED: sulfite reductase [ferredoxin] [Glycine max]
comp32375_c0	88.2539	42.5477	1.0526	1.33e-05	0.00024875	1101	356570092	XP_003553225.1	270	2.54e-26	PREDICTED: uncharacterized protein LOC100306619 [Glycine max] >gi|255629099|gb|ACU14894.1| unknown [Glycine max]
comp26616_c0	236.162	113.966	1.0512	1.11e-12	5.11e-11	1144	--	--	--	--	--
comp10147_c0	68.5419	33.1299	1.0489	0.00012951	0.0019267	1261	351723489	NP_001235745.1	822	9.97e-106	uncharacterized protein LOC100305975 [Glycine max] >gi|255627157|gb|ACU13923.1| unknown [Glycine max]
comp18024_c0	82.5554	39.9501	1.0472	2.72e-05	0.00047585	1888	356505941	XP_003521747.1	1682	0	PREDICTED: KH domain-containing protein At4g18375-like [Glycine max]
comp12502_c0	71.9467	34.8602	1.0453	9.17e-05	0.0014232	1806	357497327	XP_003618952.1	1162	3.55e-152	Thioredoxin domain-containing protein [Medicago truncatula] >gi|355493967|gb|AES75170.1| Thioredoxin domain-containing protein [Medicago truncatula]
comp18855_c0	89.8359	43.5383	1.045	1.24e-05	0.00023444	2016	356526171	XP_003531693.1	1458	0	PREDICTED: uncharacterized protein LOC100776620 [Glycine max]
comp10045_c0	84.7372	41.0987	1.0439	2.23e-05	0.00039755	2160	356526326	XP_003531769.1	1095	5.99e-141	PREDICTED: uncharacterized protein LOC100817421 [Glycine max]
comp19010_c0	95.6472	46.4337	1.0426	6.76e-06	0.00013389	1397	388514041	AFK45082.1	757	1.84e-95	unknown [Medicago truncatula]
comp25355_c0	97.9208	47.554	1.042	5.3e-06	0.00010671	1883	356498442	XP_003518061.1	1135	7e-148	PREDICTED: uncharacterized protein LOC100797011 [Glycine max]
comp28327_c0	810.587	394.051	1.0406	3.86e-39	6.22e-37	2202	20269071	CAD29733.1	2441	0	pectin methylesterase [Sesbania rostrata]
comp21632_c0	120.705	58.6842	1.0404	4.45e-07	1.08e-05	1621	217072092	ACJ84406.1	1586	0	unknown [Medicago truncatula]
comp28990_c0	138.791	67.4849	1.0403	6.19e-08	1.71e-06	758	351722771	NP_001235208.1	499	5.11e-61	uncharacterized protein LOC100500241 [Glycine max] >gi|255629810|gb|ACU15255.1| unknown [Glycine max]
comp26894_c0	888.987	432.267	1.0402	9.7e-43	1.7e-40	1202	351726403	NP_001238405.1	476	4.5e-54	uncharacterized protein LOC100527593 precursor [Glycine max] >gi|255632707|gb|ACU16705.1| unknown [Glycine max]
comp24798_c0	179.466	87.454	1.0371	8.17e-10	2.82e-08	2291	356515030	XP_003526204.1	1379	0	PREDICTED: probable CCR4-associated factor 1 homolog 7-like [Glycine max]
comp17978_c1	87.3444	42.5991	1.0359	1.86e-05	0.0003379	1587	356515545	XP_003526460.1	1918	0	PREDICTED: nucleolysin TIAR-like [Glycine max]
comp10411_c0	70.7461	34.5677	1.0332	0.00012049	0.001811	1500	25091388	Q41009.1	1447	0	RecName: Full=Translocase of chloroplast 34; AltName: Full=34 kDa chloroplast outer envelope protein; AltName: Full=GTP-binding protein IAP34; AltName: Full=GTP-binding protein OEP34 >gi|510190|emb|CAA82196.1| chloroplast outer envelope protein 34 [Pisum sativum] >gi|3293201|gb|AAC25785.1| GTP-binding protein [Pisum sativum]
comp11053_c0	208.915	102.286	1.0303	4.28e-11	1.7e-09	1632	357493289	XP_003616933.1	1428	0	UBA and UBX domain-containing protein [Medicago truncatula] >gi|355518268|gb|AES99891.1| UBA and UBX domain-containing protein [Medicago truncatula]
comp21078_c0	66.5624	32.5977	1.0299	0.00019859	0.0028241	1040	351721257	NP_001238227.1	567	1.92e-69	uncharacterized protein LOC100305630 [Glycine max] >gi|255626139|gb|ACU13414.1| unknown [Glycine max]
comp31786_c0	99.9269	49.0695	1.026	5.46e-06	0.00010978	1197	356544896	XP_003540883.1	782	8.35e-101	PREDICTED: ubiquitin-conjugating enzyme E2 10-like [Glycine max]
comp12900_c0	115.788	56.9059	1.0248	1.01e-06	2.33e-05	2252	356521649	XP_003529466.1	1990	0	PREDICTED: dual specificity protein kinase pyk1-like [Glycine max]
comp26364_c1	61.7979	30.3768	1.0246	0.00035531	0.0047178	2648	357506521	XP_003623549.1	1663	0	Class E vacuolar protein-sorting machinery protein HSE1 [Medicago truncatula] >gi|355498564|gb|AES79767.1| Class E vacuolar protein-sorting machinery protein HSE1 [Medicago truncatula]
comp28426_c2	106.904	52.5715	1.024	2.67e-06	5.72e-05	1853	356555624	XP_003546130.1	1266	2.6e-167	PREDICTED: RING finger protein 157-like [Glycine max]
comp30229_c0	7382.74	3632.58	1.0232	0	0	3128	84468336	BAE71251.1	2657	0	putative arginine decarboxylase [Trifolium pratense]
comp26553_c1	203.93	100.507	1.0208	9.82e-11	3.75e-09	1255	356572882	XP_003554594.1	934	2.29e-122	PREDICTED: germin-like protein 5-1-like [Glycine max]
comp19775_c0	78.8416	38.8594	1.0207	5.76e-05	0.00093716	1980	356572890	XP_003554598.1	1983	0	PREDICTED: isopenicillin N epimerase-like isoform 1 [Glycine max] >gi|356572892|ref|XP_003554599.1| PREDICTED: isopenicillin N epimerase-like isoform 2 [Glycine max]
comp21217_c0	135.775	66.983	1.0194	1.34e-07	3.53e-06	1298	356521313	XP_003529301.1	1093	1.18e-145	PREDICTED: vacuolar protein sorting-associated protein 28 homolog 2-like isoform 2 [Glycine max]
comp17139_c0	4376.43	2162.98	1.0167	8.99e-197	1.12e-193	1466	357472451	XP_003606510.1	1151	9.56e-154	Cytosolic ascorbate peroxidase [Medicago truncatula] >gi|355507565|gb|AES88707.1| Cytosolic ascorbate peroxidase [Medicago truncatula] >gi|388493358|gb|AFK34745.1| unknown [Medicago truncatula]
comp11089_c0	120.844	59.8026	1.0149	7.1e-07	1.67e-05	1087	388507128	AFK41630.1	960	1.13e-127	unknown [Lotus japonicus]
comp12117_c0	63.5829	31.4827	1.0141	0.0003249	0.0043606	2069	356523161	XP_003530210.1	1804	0	PREDICTED: uncharacterized protein LOC100808320 [Glycine max]
comp30470_c1	72.612	35.9614	1.0138	0.00012281	0.0018414	2546	357455727	XP_003598144.1	2833	0	E3 ubiquitin-protein ligase synoviolin [Medicago truncatula] >gi|355487192|gb|AES68395.1| E3 ubiquitin-protein ligase synoviolin [Medicago truncatula]
comp10596_c0	92.0116	45.6064	1.0126	1.56e-05	0.00028755	628	388497232	AFK36682.1	151	1.4e-10	unknown [Lotus japonicus]
comp23345_c0	114.395	56.7716	1.0108	1.51e-06	3.39e-05	1559	356508160	XP_003522828.1	1319	6.18e-178	PREDICTED: KH domain-containing protein At5g56140-like [Glycine max]
comp10622_c0	257.238	127.775	1.0095	5.76e-13	2.75e-11	730	357473951	XP_003607260.1	250	3.05e-24	hypothetical protein MTR_4g075160 [Medicago truncatula] >gi|355508315|gb|AES89457.1| hypothetical protein MTR_4g075160 [Medicago truncatula]
comp18750_c0	99.4356	49.4034	1.0092	7.5e-06	0.00014728	2338	356510670	XP_003524059.1	1423	0	PREDICTED: protein-tyrosine phosphatase mitochondrial 1-like protein-like [Glycine max]
comp24596_c0	141.284	70.2097	1.0089	9.41e-08	2.54e-06	1191	356549395	XP_003543079.1	568	1.63e-68	PREDICTED: V-type proton ATPase 16 kDa proteolipid subunit-like [Glycine max] >gi|356552685|ref|XP_003544693.1| PREDICTED: V-type proton ATPase 16 kDa proteolipid subunit-like isoform 1 [Glycine max]
comp27132_c0	160.183	79.6973	1.0071	1.38e-08	4.1e-07	2878	356504169	XP_003520871.1	2565	0	PREDICTED: uncharacterized protein LOC100817301 [Glycine max]
comp32673_c0	75.8495	37.7397	1.0071	9.4e-05	0.0014528	1349	356514689	XP_003526036.1	808	6.67e-103	PREDICTED: uncharacterized protein LOC100809186 [Glycine max]
comp30717_c0	93.6507	46.6312	1.006	1.45e-05	0.00026794	5964	356527202	XP_003532201.1	8337	0	PREDICTED: proteasome activator complex subunit 4-like isoform 2 [Glycine max]
comp17780_c0	171.644	85.4906	1.0056	4.38e-09	1.39e-07	4285	225440262	XP_002284022.1	5550	0	PREDICTED: splicing factor 3B subunit 1-like [Vitis vinifera]
comp30473_c0	90.1793	44.9181	1.0055	2.1e-05	0.00037719	1433	357444887	XP_003592721.1	962	2.21e-124	RING finger protein [Medicago truncatula] >gi|355481769|gb|AES62972.1| RING finger protein [Medicago truncatula]
comp20352_c0	202.014	100.78	1.0032	2.07e-10	7.5e-09	1485	255587064	XP_002534120.1	896	6.48e-115	ef-hand calcium binding protein, putative [Ricinus communis] >gi|223525823|gb|EEF28264.1| ef-hand calcium binding protein, putative [Ricinus communis]
