# Supplementary material for: Transcriptomic Analysis of the Primary Roots of Alhagi sparsifolia in Response to Water Stress
Source: PLoS One. 2015 Mar 30;10(3):e0120791. doi: 10.1371/journal.pone.0120791 (PMC4379016; doi:10.1371/journal.pone.0120791)
Supplement: S1 File — Table A in S1 File. Primers used in the RT-qPCR assay. Table B in S1 File. Statistics of unigenes in different expression-level interval. Table C in S1 File. Differentially expressed genes between P-6h and the untreated primary roots P-0h (early water-stress inducible and repressed genes). The significance of gene expression difference between samples was identified by using q-value<0.005 and the absolute value of log2 (foldchange)>1 as the threshold. Table D in S1 File. Differentially expressed genes between P-24h and the untreated primary roots P-0h (late water-stress inducible and repressed genes). The significance of gene expression difference between samples was identified by using q-value<0.005 and the absolute value of log2 (foldchange)>1 as the threshold. Table E in S1 File. Differentially expressed genes between Rh-6h and P-24h (rehydration inducible and repressed genes). The significance of gene expression difference between samples was identified by using q-value<0.005 and the absolute value of log2 (foldchange)>1 as the threshold. Table F in S1 File. Common genes between the early and late water-stress inducible genes. Table G in S1 File. Common genes between the early and late water-stress repressed genes. Table H in S1 File. Genes exclusively expressed as the early inducible genes. Table I in S1 File. Genes exclusively expressed as the late water-stress inducible genes. Table J in S1 File. Genes exclusively expressed as the early water-stress repressed genes. Table K in S1 File. Genes exclusively expressed as the late water-stress repressed genes. Table L in S1 File. Genes showed ‘up-up-down’ expression pattern in the course of 24h of PEG-treatment following 6h of rehydration. Table M in S1 File. Genes showed ‘down-down-up’ expression pattern in the course of 24h of PEG-treatment following 6h of rehydration. Table N in S1 File. The significant KEGG pathways enriched from the early and late water-stress inducible genes (P-6h vs. P-0h) the early and late [file pone.0120791.s001.zip › Table I in S1 File.xls]

## Sheet: P6_RootvsP0_Root-no-P24_RootvsP
Genes Exclusively Expressed as the Late Water-Stress Inducible Genes
Gene_id	P24_Root_readcount	sP0_Root_readcount	log2.Fold_change(P24_RootvsP0_Root)	p.value(P24_RootvsP0_Root)	q.value.Storey.et.al..2003.(P24_RootvsP0_Root)	Gene Length	NR GI	NR ID	NR Score	NR Evalue	NR Description
comp12875_c0	66.3185	0.29403	7.8173	1.85e-17	9.82e-16	282	806310	AAA66288.1	150	7.73e-11	proline-rich protein [Glycine max]
comp18469_c0	106.561	0	7.7355	2.67e-27	2.45e-25	1419	357458089	XP_003599325.1	1475	0	Dihydroflavonol reductase [Medicago truncatula] >gi|355488373|gb|AES69576.1| Dihydroflavonol reductase [Medicago truncatula]
comp16515_c0	12.4075	0.0735075	7.3991	0.00017478	0.0019337	973	388521163	AFK48643.1	629	2.29e-78	unknown [Lotus japonicus]
comp16415_c0	10.8359	0.0735075	7.2037	0.00040458	0.004056	769	356559508	XP_003548041.1	545	3.36e-67	PREDICTED: lipid transfer-like protein VAS-like [Glycine max]
comp29236_c0	40.2351	0.29403	7.0963	7.61e-12	2.56e-10	2059	356539599	XP_003538284.1	2230	0	PREDICTED: cytochrome P450 86A1-like isoform 1 [Glycine max]
comp12875_c1	19.7614	0.147015	7.0706	1.57e-06	2.7e-05	361	--	--	--	--	--
comp15990_c0	48.7983	0.367538	7.0528	4.28e-14	1.79e-12	1528	356499608	XP_003518630.1	2015	0	PREDICTED: putative glutamine amidotransferase-like protein RP404-like [Glycine max]
comp27018_c0	28.2478	0.220523	7.0011	8.55e-09	2.07e-07	1404	357510061	XP_003625319.1	748	1.17e-93	Disease resistance response protein [Medicago truncatula] >gi|355500334|gb|AES81537.1| Disease resistance response protein [Medicago truncatula]
comp27306_c0	42.351	0.441045	6.5853	8.64e-13	3.21e-11	1268	356545369	XP_003541116.1	1231	3.8e-166	PREDICTED: transmembrane protein 45B-like [Glycine max]
comp16222_c0	116.978	1.40179	6.3828	6.38e-33	6.97e-31	1378	357475133	XP_003607852.1	1288	2.47e-173	Zinc transporter [Medicago truncatula] >gi|355508907|gb|AES90049.1| Zinc transporter [Medicago truncatula]
comp20864_c0	149.429	2.05821	6.1819	5.86e-42	8.25e-40	1503	357470919	XP_003605744.1	1773	0	Caffeic acid 3-O-methyltransferase [Medicago truncatula] >gi|355506799|gb|AES87941.1| Caffeic acid 3-O-methyltransferase [Medicago truncatula] >gi|388520569|gb|AFK48346.1| unknown [Medicago truncatula]
comp26090_c0	13.7723	0.220523	5.9647	3.52e-05	0.00046978	1526	356552656	XP_003544679.1	1585	0	PREDICTED: auxin-induced protein 5NG4-like [Glycine max]
comp28571_c0	21.6304	0.367538	5.879	2.09e-07	4.14e-06	2477	356545139	XP_003541002.1	2787	0	PREDICTED: cyclic nucleotide-gated ion channel 4-like [Glycine max]
comp12927_c0	22.623	0.441045	5.6807	1.03e-07	2.14e-06	457	357462495	XP_003601529.1	453	5.24e-51	Inorganic phosphate transporter 1-4 [Medicago truncatula] >gi|357469949|ref|XP_003605259.1| Inorganic phosphate transporter 1-4 [Medicago truncatula] >gi|183579809|emb|CAQ42956.1| phosphate transporter [Medicago truncatula] >gi|355490577|gb|AES71780.1| Inorganic phosphate transporter 1-4 [Medicago truncatula] >gi|355506314|gb|AES87456.1| Inorganic phosphate transporter 1-4 [Medicago truncatula]
comp20663_c0	22.623	0	5.4997	9.96e-08	2.07e-06	1444	356516806	XP_003527084.1	1685	0	PREDICTED: GDSL esterase/lipase At1g74460-like [Glycine max]
comp18780_c0	22.374	0	5.4838	1.17e-07	2.41e-06	1453	358248184	NP_001240089.1	1808	0	uncharacterized protein LOC100795221 precursor [Glycine max] >gi|255641097|gb|ACU20827.1| unknown [Glycine max]
comp17199_c0	12.9038	0.29403	5.4557	5.72e-05	0.00072458	1451	388518107	AFK47115.1	1778	0	unknown [Medicago truncatula]
comp23778_c0	55.8764	1.32314	5.4002	5.55e-17	2.87e-15	1266	356524720	XP_003530976.1	1448	0	PREDICTED: purple acid phosphatase 17-like isoform 1 [Glycine max]
comp18518_c0	36.6021	0.88209	5.3749	1.22e-11	4.01e-10	661	217072900	ACJ84810.1	424	9.41e-50	unknown [Medicago truncatula] >gi|388519739|gb|AFK47931.1| unknown [Medicago truncatula]
comp15217_c0	14.8869	0.367538	5.34	1.54e-05	0.0002212	951	356516515	XP_003526939.1	883	7.15e-115	PREDICTED: bidirectional sugar transporter SWEET12-like [Glycine max]
comp23482_c0	10.6291	0.29403	5.1759	0.00026187	0.0027574	1288	356519411	XP_003528366.1	1520	0	PREDICTED: gibberellin 20 oxidase 1-like [Glycine max]
comp20790_c0	23.6983	0.661568	5.1628	5.03e-08	1.09e-06	877	357476543	XP_003608557.1	647	1.39e-81	Ocs element-binding factor [Medicago truncatula] >gi|355509612|gb|AES90754.1| Ocs element-binding factor [Medicago truncatula]
comp12977_c1	17.2117	0	5.1053	3.44e-06	5.57e-05	385	--	--	--	--	--
comp16497_c0	16.9598	0.514553	5.0427	4.11e-06	6.56e-05	1193	356508134	XP_003522815.1	645	3.21e-80	PREDICTED: uncharacterized protein LOC100782955 [Glycine max]
comp26699_c0	91.1551	3.01381	4.9187	1.54e-26	1.35e-24	2652	356568702	XP_003552549.1	3088	0	PREDICTED: cyclic nucleotide-gated ion channel 2-like [Glycine max]
comp20355_c0	14.9585	0.514553	4.8615	1.6e-05	0.00022835	1321	359807317	NP_001240864.1	1111	3.12e-148	uncharacterized protein LOC100796281 [Glycine max] >gi|255645162|gb|ACU23079.1| unknown [Glycine max]
comp22199_c0	16.8329	0.58806	4.8392	4.75e-06	7.49e-05	1056	196122036	ACG69492.1	1015	1.18e-135	germin-like protein 16 [Glycine max]
comp22823_c0	16.2125	0.58806	4.785	7.26e-06	0.00011109	946	114336	P23980.1	1570	0	RecName: Full=Plasma membrane ATPase 2; AltName: Full=Proton pump 2
comp14500_c0	13.3588	0.514553	4.6983	4.81e-05	0.00062171	860	3914601	O65194.1	774	7.08e-101	RecName: Full=Ribulose bisphosphate carboxylase small chain, chloroplastic; Short=RuBisCO small subunit; Flags: Precursor >gi|3044116|gb|AAC13293.1| ribulose-1,5-bisphosphate carboxylase small subunit [Medicago sativa]
comp21608_c0	223.853	8.67389	4.6897	3.85e-62	8.84e-60	1534	357451775	XP_003596164.1	1549	0	Nitrile-specifier protein [Medicago truncatula] >gi|355485212|gb|AES66415.1| Nitrile-specifier protein [Medicago truncatula]
comp18319_c1	59.8869	2.35224	4.6701	7.95e-18	4.38e-16	1286	357482001	XP_003611286.1	1307	4.04e-173	Nitrate transporter [Medicago truncatula] >gi|355512621|gb|AES94244.1| Nitrate transporter [Medicago truncatula]
comp17362_c0	12.6569	0	4.6619	7.72e-05	0.00093905	958	--	--	--	--	--
comp24872_c1	11.9939	0	4.5842	0.00012287	0.0014188	907	357490637	XP_003615606.1	1444	0	Cytochrome P450 [Medicago truncatula] >gi|355516941|gb|AES98564.1| Cytochrome P450 [Medicago truncatula]
comp26094_c0	12.2007	0.514553	4.5675	0.00010816	0.0012638	1733	357477163	XP_003608867.1	863	8.35e-109	hypothetical protein MTR_4g103840 [Medicago truncatula] >gi|355509922|gb|AES91064.1| hypothetical protein MTR_4g103840 [Medicago truncatula]
comp18779_c0	11.7044	0.514553	4.5076	0.00015352	0.0017325	1460	357515445	XP_003628011.1	1618	0	Auxin-induced protein 5NG4 [Medicago truncatula] >gi|355522033|gb|AET02487.1| Auxin-induced protein 5NG4 [Medicago truncatula]
comp46581_c0	13.152	0.58806	4.4832	6.08e-05	0.00076385	1582	363807467	NP_001242136.1	1281	3.02e-170	uncharacterized protein LOC100802114 precursor [Glycine max] >gi|255638743|gb|ACU19676.1| unknown [Glycine max]
comp30666_c0	68.6586	3.08732	4.475	5.25e-20	3.41e-18	2715	357454145	XP_003597353.1	3054	0	p-hydroxybenzoic acid efflux pump subunit aaeB [Medicago truncatula] >gi|355486401|gb|AES67604.1| p-hydroxybenzoic acid efflux pump subunit aaeB [Medicago truncatula]
comp21336_c0	64.56	2.9403	4.4566	6.94e-19	4.17e-17	737	388523071	AFK49597.1	542	2.77e-67	unknown [Lotus japonicus]
comp22767_c0	23.4502	1.10261	4.4106	9.24e-08	1.93e-06	1008	357466583	XP_003603576.1	1119	1.64e-151	hypothetical protein MTR_3g109280 [Medicago truncatula] >gi|355492624|gb|AES73827.1| hypothetical protein MTR_3g109280 [Medicago truncatula]
comp18034_c0	16.8978	0.808583	4.3853	5.9e-06	9.14e-05	1873	9957087	AAG09208.1	2201	0	wound-inducible P450 hydroxylase [Pisum sativum]
comp23832_c0	222.244	10.7321	4.3721	1.36e-60	3.02e-58	2303	357482335	XP_003611453.1	2727	0	Peptide transporter PTR1 [Medicago truncatula] >gi|355512788|gb|AES94411.1| Peptide transporter PTR1 [Medicago truncatula]
comp10973_c0	49.7955	2.57276	4.2746	9.68e-15	4.31e-13	1773	388521393	AFK48758.1	531	5.52e-59	unknown [Lotus japonicus]
comp12800_c0	32.9899	1.77006	4.2202	3.21e-10	9.28e-09	666	--	--	--	--	--
comp20256_c0	13.152	0.735075	4.1612	7.5e-05	0.00091593	936	351727367	NP_001237926.1	523	5.96e-63	uncharacterized protein LOC100305868 [Glycine max] >gi|255626835|gb|ACU13762.1| unknown [Glycine max]
comp38822_c0	20.8554	1.17612	4.1483	6.24e-07	1.15e-05	1281	356557971	XP_003547283.1	757	7.34e-96	PREDICTED: CASP-like protein GSVIVT00013502001-like [Glycine max]
comp22986_c0	18.1977	1.02911	4.1443	3.25e-06	5.3e-05	1917	356555346	XP_003545994.1	586	4.01e-67	PREDICTED: uncharacterized protein LOC100801597 [Glycine max]
comp28336_c0	12.862	0.735075	4.1291	9.22e-05	0.0010945	1855	356540926	XP_003538935.1	1905	0	PREDICTED: cytochrome P450 81D1-like [Glycine max]
comp18491_c0	28.254	1.61717	4.1269	6.84e-09	1.67e-07	1019	357477605	XP_003609088.1	403	6.88e-45	hypothetical protein MTR_4g111840 [Medicago truncatula] >gi|357477685|ref|XP_003609128.1| hypothetical protein MTR_4g112270 [Medicago truncatula] >gi|355510143|gb|AES91285.1| hypothetical protein MTR_4g111840 [Medicago truncatula] >gi|355510183|gb|AES91325.1| hypothetical protein MTR_4g112270 [Medicago truncatula]
comp19067_c0	34.3473	1.9847	4.1132	1.71e-10	5.11e-09	339	--	--	--	--	--
comp19703_c0	18.2804	1.10261	4.0513	3.42e-06	5.55e-05	1692	356507384	XP_003522447.1	1014	1.08e-130	PREDICTED: transcription factor bHLH137-like [Glycine max]
comp18112_c0	15.6335	0.955598	4.0321	1.79e-05	0.00025218	1148	357511039	XP_003625808.1	860	1.78e-112	TFL1 [Medicago truncatula] >gi|355500823|gb|AES82026.1| TFL1 [Medicago truncatula]
comp12677_c0	13.0233	0.808583	4.0096	9.19e-05	0.0010918	507	357515855	XP_003628216.1	257	1.75e-23	Embryonic abundant-like protein [Medicago truncatula] >gi|355522238|gb|AET02692.1| Embryonic abundant-like protein [Medicago truncatula]
comp11395_c0	14.1446	0.88209	4.0032	4.61e-05	0.00059815	600	356564760	XP_003550616.1	297	1.21e-31	PREDICTED: uncharacterized protein LOC100800557 [Glycine max]
comp23509_c0	25.5462	1.61717	3.9816	4.52e-08	9.88e-07	1707	356565252	XP_003550856.1	1965	0	PREDICTED: lysine histidine transporter-like 2-like [Glycine max]
comp26796_c0	16.0863	1.10261	3.8668	1.62e-05	0.00023164	1900	356576610	XP_003556423.1	1675	0	PREDICTED: aluminum-activated malate transporter 10-like [Glycine max]
comp34874_c0	72.198	4.99851	3.8524	7.15e-20	4.55e-18	1164	4115547	BAA36415.1	728	6.29e-91	lectin [Robinia pseudoacacia]
comp27042_c0	18.9835	1.32314	3.8427	2.92e-06	4.8e-05	1375	388506670	AFK41401.1	872	1.59e-117	unknown [Lotus japonicus]
comp11301_c0	15.7178	1.10261	3.8334	2.11e-05	0.00029404	963	426207824	AFY13551.1	249	1.21e-23	legume-specific protein [Aeschynomene evenia] >gi|426207826|gb|AFY13552.1| legume-specific protein [Aeschynomene evenia] >gi|426207828|gb|AFY13553.1| legume-specific protein [Aeschynomene evenia] >gi|426207830|gb|AFY13554.1| legume-specific protein [Aeschynomene evenia] >gi|426207832|gb|AFY13555.1| legume-specific protein [Aeschynomene evenia] >gi|426207834|gb|AFY13556.1| legume-specific protein …
comp26360_c0	25.1045	1.76418	3.8309	7.71e-08	1.63e-06	1817	356513503	XP_003525453.1	2226	0	PREDICTED: UDP-glucose 6-dehydrogenase-like [Glycine max]
comp29890_c1	16.8755	1.24963	3.7554	1.16e-05	0.00017174	3106	356495670	XP_003516697.1	2619	0	PREDICTED: putative copper-transporting ATPase 3-like [Glycine max]
comp36737_c0	25.7663	1.9112	3.7529	6.08e-08	1.31e-06	986	357491807	XP_003616191.1	776	1.05e-100	Universal stress protein A-like protein [Medicago truncatula] >gi|355517526|gb|AES99149.1| Universal stress protein A-like protein [Medicago truncatula] >gi|388504360|gb|AFK40246.1| unknown [Medicago truncatula]
comp27104_c0	47.3049	3.60187	3.7152	2.48e-13	9.72e-12	1575	319759260	ADV71366.1	1662	0	glycosyltransferase GT10J15 [Pueraria montana var. lobata]
comp18405_c0	11.5555	0.88209	3.7115	0.00029806	0.0030983	400	357515851	XP_003628214.1	352	6.49e-39	Embryonic abundant protein-like protein, partial [Medicago truncatula] >gi|355522236|gb|AET02690.1| Embryonic abundant protein-like protein, partial [Medicago truncatula]
comp16986_c0	47.0637	3.60113	3.7081	2.92e-13	1.14e-11	2567	356497577	XP_003517636.1	2811	0	PREDICTED: probable glutamate carboxypeptidase 2-like [Glycine max]
comp20997_c0	88.6425	6.8362	3.6967	1.41e-23	1.12e-21	1411	356570431	XP_003553391.1	1443	0	PREDICTED: gibberellin 20 oxidase 3-like [Glycine max]
comp26636_c0	26.6761	2.13172	3.6455	4.51e-08	9.87e-07	1860	357496491	XP_003618534.1	2116	0	Cystathionine-gamma-synthase [Medicago truncatula] >gi|355493549|gb|AES74752.1| Cystathionine-gamma-synthase [Medicago truncatula]
comp18889_c0	11.6631	0.955598	3.6094	0.00031004	0.0032095	654	388503488	AFK39810.1	517	1.11e-63	unknown [Lotus japonicus] >gi|388512023|gb|AFK44073.1| unknown [Lotus japonicus]
comp26254_c0	37.632	3.17405	3.5676	1.06e-10	3.23e-09	1354	388521003	AFK48563.1	490	1.96e-56	unknown [Medicago truncatula]
comp21312_c0	15.6335	1.32314	3.5626	3.17e-05	0.00042719	949	116134	P28012.1	979	9.17e-131	RecName: Full=Chalcone--flavonone isomerase 1; Short=Chalcone isomerase 1 >gi|10120519|pdb|1EYP|A Chain A, Chalcone Isomerase >gi|10120520|pdb|1EYP|B Chain B, Chalcone Isomerase >gi|10120521|pdb|1EYQ|A Chain A, Chalcone Isomerase And Naringenin >gi|10120522|pdb|1EYQ|B Chain B, Chalcone Isomerase And Naringenin >gi|17943382|pdb|1JEP|A Chain A, Chalcone Isomerase Complexed With 4'-Hydroxyflavanone …
comp9921_c0	15.2588	1.32314	3.5276	4.15e-05	0.00054534	751	33520419	AAQ21121.1	512	2.69e-62	photosystem I psaH protein [Trifolium pratense]
comp36403_c0	38.6287	3.38135	3.514	7.29e-11	2.26e-09	1318	388517621	AFK46872.1	830	2.14e-105	unknown [Lotus japonicus]
comp33140_c0	24.3601	2.20523	3.4655	2.57e-07	5.04e-06	522	--	--	--	--	--
comp21814_c0	33.0557	3.01381	3.4552	2.02e-09	5.27e-08	958	356566076	XP_003551261.1	397	1.7e-44	PREDICTED: uncharacterized protein LOC100775409 [Glycine max]
comp13052_c0	22.5403	2.13172	3.4024	8.27e-07	1.5e-05	1190	388519053	AFK47588.1	342	2.54e-35	unknown [Medicago truncatula]
comp12952_c0	16.8742	1.61717	3.3833	2.07e-05	0.00028903	724	357463609	XP_003602086.1	1206	1.45e-162	Argininosuccinate synthase [Medicago truncatula] >gi|355491134|gb|AES72337.1| Argininosuccinate synthase [Medicago truncatula]
comp25461_c0	14.31	1.39664	3.357	9.19e-05	0.0010918	1048	351725980	NP_001236855.1	1244	1.81e-169	NAC domain protein NAC1 [Glycine max] >gi|62546183|gb|AAX85978.1| NAC1 protein [Glycine max] >gi|66394510|gb|AAY46121.1| NAC domain protein NAC1 [Glycine max]
comp26750_c0	12.6557	1.24963	3.3402	0.00024052	0.0025548	2400	356511289	XP_003524359.1	2752	0	PREDICTED: uncharacterized protein LOC100810933 [Glycine max]
comp22616_c0	11.7888	1.17612	3.3253	0.0004014	0.0040257	1276	131384	P14226.1	1469	0	RecName: Full=Oxygen-evolving enhancer protein 1, chloroplastic; Short=OEE1; AltName: Full=33 kDa subunit of oxygen evolving system of photosystem II; AltName: Full=33 kDa thylakoid membrane protein; AltName: Full=OEC 33 kDa subunit; Flags: Precursor >gi|20621|emb|CAA33408.1| unnamed protein product [Pisum sativum] >gi|344004|dbj|BAA02554.1| precursor for 33-kDa protein of photosystem II [Pisum s…
comp29889_c0	41.4283	4.18919	3.3059	3.54e-11	1.13e-09	2399	356535997	XP_003536527.1	855	3.82e-105	PREDICTED: uncharacterized protein LOC100776509 [Glycine max]
comp20200_c0	14.5172	1.47015	3.3037	8.88e-05	0.0010597	1031	356549994	XP_003543375.1	777	1.11e-99	PREDICTED: transcription factor bHLH115-like [Glycine max]
comp20687_c0	32.6317	3.38135	3.2706	4.71e-09	1.18e-07	1735	357498339	XP_003619458.1	1116	4.91e-146	RING-H2 finger protein ATL3B [Medicago truncatula] >gi|355494473|gb|AES75676.1| RING-H2 finger protein ATL3B [Medicago truncatula]
comp24227_c0	29.6539	3.08732	3.2638	2.41e-08	5.45e-07	1068	357467209	XP_003603889.1	1347	0	BURP domain-containing protein [Medicago truncatula] >gi|355492937|gb|AES74140.1| BURP domain-containing protein [Medicago truncatula]
comp38781_c0	31.5126	3.30784	3.252	9.19e-09	2.22e-07	1394	357504149	XP_003622363.1	1328	1.37e-179	Peroxidase [Medicago truncatula] >gi|355497378|gb|AES78581.1| Peroxidase [Medicago truncatula]
comp25654_c0	13.2347	1.39664	3.2443	0.00019906	0.0021646	1489	388500052	AFK38092.1	1500	0	unknown [Lotus japonicus]
comp35190_c0	13.8964	1.47015	3.2407	0.00013858	0.0015826	652	356556018	XP_003546324.1	246	5.4e-24	PREDICTED: uncharacterized protein LOC100305844 [Glycine max] >gi|255626755|gb|ACU13722.1| unknown [Glycine max]
comp12848_c0	14.5755	1.54366	3.2391	9.54e-05	0.0011293	298	--	--	--	--	--
comp16656_c0	34.3274	3.67538	3.2234	2.25e-09	5.84e-08	1342	357480349	XP_003610460.1	1394	0	hypothetical protein MTR_4g132400 [Medicago truncatula] >gi|355511515|gb|AES92657.1| hypothetical protein MTR_4g132400 [Medicago truncatula] >gi|388511661|gb|AFK43892.1| unknown [Medicago truncatula]
comp23046_c0	27.8755	3.01381	3.2093	7.46e-08	1.58e-06	1332	356566130	XP_003551288.1	840	1.41e-107	PREDICTED: REF/SRPP-like protein At1g67360-like isoform 1 [Glycine max] >gi|356566132|ref|XP_003551289.1| PREDICTED: REF/SRPP-like protein At1g67360-like isoform 2 [Glycine max]
comp30324_c0	14.7633	1.61717	3.1905	9.33e-05	0.0011067	2404	357477381	XP_003608976.1	2367	0	U-box domain-containing protein [Medicago truncatula] >gi|355510031|gb|AES91173.1| U-box domain-containing protein [Medicago truncatula]
comp31026_c0	24.5669	2.71978	3.1752	4.85e-07	9.11e-06	2858	356505435	XP_003521496.1	2312	0	PREDICTED: BEL1-like homeodomain protein 1-like [Glycine max]
comp29973_c0	13.8964	1.54366	3.1703	0.00015504	0.0017465	1835	11133370	O48902.1	2167	0	RecName: Full=Malate dehydrogenase [NADP], chloroplastic; AltName: Full=NADP-MDH; Flags: Precursor >gi|2827076|gb|AAB99753.1| malate dehydrogenase precursor [Medicago sativa]
comp27121_c0	13.7723	1.54366	3.1573	0.00016944	0.0018847	1641	357493963	XP_003617270.1	905	2.36e-113	Short internode related sequence [Medicago truncatula] >gi|355518605|gb|AET00229.1| Short internode related sequence [Medicago truncatula]
comp29785_c0	52.9627	5.95411	3.153	1.69e-13	6.7e-12	2464	356561468	XP_003549003.1	2482	0	PREDICTED: S-type anion channel SLAH3-like [Glycine max]
comp9819_c0	13.4001	1.54366	3.1178	0.00022118	0.0023766	1212	356501065	XP_003519349.1	1289	9.47e-176	PREDICTED: expansin-A4-like [Glycine max]
comp38527_c0	18.3218	2.13172	3.1035	1.62e-05	0.00023101	930	351724455	NP_001237570.1	854	7.02e-112	uncharacterized protein LOC100527542 [Glycine max] >gi|255632576|gb|ACU16638.1| unknown [Glycine max]
comp18836_c0	17.9082	2.13172	3.0705	2.17e-05	0.00030085	1387	356535656	XP_003536360.1	1367	0	PREDICTED: uncharacterized protein LOC100775780 [Glycine max]
comp10719_c0	1500.13	180.755	3.053	0	0	2411	356496541	XP_003517125.1	3049	0	PREDICTED: phosphoenolpyruvate carboxykinase [ATP]-like [Glycine max]
comp28647_c0	25.5586	3.16082	3.0154	4.63e-07	8.74e-06	1665	356559841	XP_003548205.1	1578	0	PREDICTED: cytochrome P450 71A26-like [Glycine max]
comp23401_c1	26.1385	3.23433	3.0146	3.44e-07	6.61e-06	1485	356531096	XP_003534114.1	2012	0	PREDICTED: glutamate decarboxylase-like [Glycine max]
comp22533_c1	14.7649	1.83769	3.0062	0.00012955	0.0014912	1002	223702432	ACN21647.1	862	2.23e-111	putative basic helix-loop-helix protein BHLH21 [Lotus japonicus]
comp21008_c0	28.7027	3.60187	2.9944	9.89e-08	2.06e-06	1468	357485659	XP_003613117.1	394	1.31e-59	hypothetical protein MTR_5g032960 [Medicago truncatula] >gi|355514452|gb|AES96075.1| hypothetical protein MTR_5g032960 [Medicago truncatula]
comp24458_c0	31.8046	4.04291	2.9758	2.19e-08	4.98e-07	580	363814304	NP_001242792.1	512	1.74e-60	uncharacterized protein LOC100779492 [Glycine max] >gi|255636785|gb|ACU18726.1| unknown [Glycine max]
comp23340_c0	63.4015	8.08583	2.9711	2.85e-15	1.31e-13	932	58700438	AAW80931.1	681	1.46e-86	unknown [Astragalus membranaceus]
comp21545_c0	89.2906	12.1287	2.8801	1.97e-20	1.31e-18	1716	356502815	XP_003520211.1	1537	0	PREDICTED: aluminum-activated malate transporter 13 [Glycine max]
comp18452_c0	15.5921	2.13172	2.8707	0.00011051	0.0012863	853	356556074	XP_003546352.1	484	3.15e-58	PREDICTED: uncharacterized protein LOC100815630 [Glycine max]
comp25031_c0	16.4606	2.27579	2.8546	7.37e-05	0.00090212	1648	356565258	XP_003550859.1	1274	6.34e-170	PREDICTED: myosin heavy chain kinase B-like [Glycine max]
comp28575_c0	42.4337	5.8806	2.8512	2e-10	5.93e-09	2717	356553709	XP_003545195.1	2942	0	PREDICTED: subtilisin-like protease-like [Glycine max]
comp23021_c0	18.5285	2.57276	2.8484	2.64e-05	0.0003621	654	--	--	--	--	--
comp16191_c0	20.431	2.86679	2.8333	1.07e-05	0.0001589	2292	357496247	XP_003618412.1	2835	0	ABC transporter B family member [Medicago truncatula] >gi|355493427|gb|AES74630.1| ABC transporter B family member [Medicago truncatula]
comp27874_c0	17.1224	2.42575	2.8194	5.73e-05	0.00072546	837	356574032	XP_003555157.1	718	4.9e-92	PREDICTED: casparian strip membrane protein 5-like [Glycine max]
comp20894_c1	13.4415	1.9112	2.8141	0.00036749	0.0037203	1039	255566434	XP_002524202.1	868	9.2e-113	Zeamatin precursor, putative [Ricinus communis] >gi|223536479|gb|EEF38126.1| Zeamatin precursor, putative [Ricinus communis]
comp25616_c0	24.4841	3.52836	2.7948	1.63e-06	2.79e-05	2026	357461745	XP_003601154.1	1524	0	Manganese-dependent ADP-ribose/CDP-alcohol diphosphatase [Medicago truncatula] >gi|355490202|gb|AES71405.1| Manganese-dependent ADP-ribose/CDP-alcohol diphosphatase [Medicago truncatula]
comp40577_c0	12.9865	1.9112	2.7645	0.00050658	0.0049581	802	217071156	ACJ83938.1	686	4.44e-88	unknown [Medicago truncatula] >gi|388497482|gb|AFK36807.1| unknown [Medicago truncatula]
comp20012_c0	14.9783	2.20523	2.7639	0.00018839	0.0020649	1597	388493268	AFK34700.1	1767	0	unknown [Lotus japonicus]
comp19697_c1	38.4633	5.73359	2.746	2.4e-09	6.2e-08	400	351724241	NP_001236539.1	146	4.58e-10	uncharacterized protein LOC100305522 precursor [Glycine max] >gi|255625791|gb|ACU13240.1| unknown [Glycine max]
comp27211_c0	13.7719	2.05821	2.7423	0.00035775	0.003635	1248	357463769	XP_003602166.1	1433	0	Auxin-induced protein 5NG4 [Medicago truncatula] >gi|355491214|gb|AES72417.1| Auxin-induced protein 5NG4 [Medicago truncatula]
comp27065_c0	44.1707	6.61568	2.7391	1.66e-10	4.97e-09	1824	225463247	XP_002270541.1	1344	3.4e-177	PREDICTED: cytochrome P450 76C4 [Vitis vinifera]
comp16365_c0	19.0662	2.86679	2.7335	2.73e-05	0.00037215	912	391738050	P0DI58.1	747	1.96e-96	RecName: Full=CASP-like protein 1
comp28533_c1	32.2653	4.99851	2.6904	5.9e-08	1.27e-06	647	--	--	--	--	--
comp21471_c0	31.4146	4.87355	2.6884	8.88e-08	1.87e-06	2484	388500850	AFK38491.1	2382	0	unknown [Medicago truncatula]
comp27867_c0	31.2355	4.8515	2.6867	9.74e-08	2.03e-06	1459	357487457	XP_003614016.1	1308	1.64e-175	F-box/kelch-repeat protein [Medicago truncatula] >gi|355515351|gb|AES96974.1| F-box/kelch-repeat protein [Medicago truncatula]
comp24273_c0	34.4135	5.36605	2.681	2.25e-08	5.12e-07	1951	357477385	XP_003608978.1	2603	0	Mitochondrial aldehyde dehydrogenase [Medicago truncatula] >gi|355510033|gb|AES91175.1| Mitochondrial aldehyde dehydrogenase [Medicago truncatula]
comp18441_c1	26.3453	4.11642	2.6781	1.01e-06	1.8e-05	487	300174980	BAJ10725.1	774	6.26e-99	phosphoenolpyruvate carboxylase [Lupinus albus]
comp27388_c0	16.8329	2.64627	2.6692	9.48e-05	0.0011228	2221	357462449	XP_003601506.1	2649	0	Endoglucanase [Medicago truncatula] >gi|355490554|gb|AES71757.1| Endoglucanase [Medicago truncatula]
comp24458_c1	42.8059	6.76269	2.6621	5.03e-10	1.42e-08	887	363814304	NP_001242792.1	935	2.29e-122	uncharacterized protein LOC100779492 [Glycine max] >gi|255636785|gb|ACU18726.1| unknown [Glycine max]
comp30360_c0	19.9198	3.16156	2.6555	2.26e-05	0.00031186	2107	356536530	XP_003536790.1	1248	1.22e-163	PREDICTED: uncharacterized protein LOC100782749 [Glycine max]
comp12460_c0	15.0908	2.42575	2.6372	0.00023524	0.0025073	965	217071206	ACJ83963.1	760	1.91e-98	unknown [Medicago truncatula] >gi|388509716|gb|AFK42924.1| unknown [Medicago truncatula]
comp11256_c0	16.1711	2.64627	2.6114	0.00014959	0.0016951	1973	356571945	XP_003554131.1	2435	0	PREDICTED: lycopene beta cyclase, chloroplastic-like isoform 1 [Glycine max] >gi|356571947|ref|XP_003554132.1| PREDICTED: lycopene beta cyclase, chloroplastic-like isoform 2 [Glycine max]
comp9381_c0	17.045	2.79329	2.6093	9.96e-05	0.0011753	1548	30424403	CAD56465.1	1148	8.07e-151	putative class 5 chitinase [Medicago truncatula]
comp29192_c0	29.2817	4.8515	2.5935	3.62e-07	6.93e-06	1181	357472667	XP_003606618.1	692	6.85e-86	MYB transcription factor [Medicago truncatula] >gi|355507673|gb|AES88815.1| MYB transcription factor [Medicago truncatula]
comp22959_c0	18.239	3.08732	2.5626	6.46e-05	0.00080676	1469	357461543	XP_003601053.1	1722	0	Auxin-induced protein 5NG4 [Medicago truncatula] >gi|355490101|gb|AES71304.1| Auxin-induced protein 5NG4 [Medicago truncatula]
comp15847_c1	18.3218	3.16082	2.5352	6.72e-05	0.00083089	820	356521161	XP_003529226.1	1384	0	PREDICTED: alpha,alpha-trehalose-phosphate synthase [UDP-forming] 6-like [Glycine max]
comp29153_c0	119.322	20.8026	2.52	3.42e-24	2.79e-22	2664	356509291	XP_003523384.1	2869	0	PREDICTED: subtilisin-like protease-like [Glycine max]
comp24157_c0	19.7279	3.45485	2.5135	3.77e-05	0.00049895	1719	356531908	XP_003534518.1	1709	0	PREDICTED: zinc finger CCCH domain-containing protein ZFN-like isoform 2 [Glycine max]
comp23357_c0	18.4458	3.23433	2.5118	6.78e-05	0.00083779	2173	357457739	XP_003599150.1	2197	0	Ferric reductase defective 3b [Medicago truncatula] >gi|355488198|gb|AES69401.1| Ferric reductase defective 3b [Medicago truncatula]
comp23999_c0	20.5137	3.60187	2.5098	2.67e-05	0.00036474	2439	356533767	XP_003535431.1	3012	0	PREDICTED: long-chain-alcohol oxidase FAO1-like [Glycine max]
comp25076_c0	35.8991	6.54217	2.4561	3.71e-08	8.18e-07	1897	356518022	XP_003527683.1	1804	0	PREDICTED: omega-hydroxypalmitate O-feruloyl transferase-like [Glycine max]
comp16761_c0	27.5881	5.07202	2.4434	1.48e-06	2.56e-05	3187	356572164	XP_003554240.1	3169	0	PREDICTED: isoamylase 2, chloroplastic-like [Glycine max]
comp15847_c2	15.2612	2.86679	2.4124	0.00036986	0.0037427	667	356521161	XP_003529226.1	649	4.8e-76	PREDICTED: alpha,alpha-trehalose-phosphate synthase [UDP-forming] 6-like [Glycine max]
comp29447_c0	266.814	50.5732	2.3994	6.58e-50	1.12e-47	1691	357515509	XP_003628043.1	1577	0	Acetyltransferase, putative [Medicago truncatula] >gi|92886081|gb|ABE88091.1| Transferase family [Medicago truncatula] >gi|355522065|gb|AET02519.1| Acetyltransferase, putative [Medicago truncatula]
comp23243_c0	44.497	8.45116	2.3965	1.34e-09	3.57e-08	1041	388503660	AFK39896.1	355	2.48e-38	unknown [Lotus japonicus]
comp22951_c0	19.273	3.67538	2.3906	6.73e-05	0.00083247	2067	356538927	XP_003537952.1	1907	0	PREDICTED: uncharacterized protein LOC100788800 [Glycine max]
comp9569_c0	17.7014	3.38135	2.3882	0.00013464	0.0015405	1099	388502418	AFK39275.1	429	1e-47	unknown [Medicago truncatula] >gi|388509102|gb|AFK42617.1| unknown [Medicago truncatula]
comp21414_c1	15.9618	3.08732	2.3702	0.00030243	0.0031411	622	356568060	XP_003552231.1	855	8.35e-113	PREDICTED: probable aquaporin PIP1-2-like [Glycine max]
comp9326_c0	20.5841	4.04291	2.3481	4.39e-05	0.00057274	2485	357521305	XP_003630941.1	2447	0	Ankyrin repeat-containing protein [Medicago truncatula] >gi|355524963|gb|AET05417.1| Ankyrin repeat-containing protein [Medicago truncatula]
comp18648_c0	17.2051	3.38135	2.3472	0.00018774	0.0020605	772	547684	P36182.1	1022	2.9e-134	RecName: Full=Heat shock protein 82 >gi|19880|emb|CAA44877.1| heat shock protein 82 [Nicotiana tabacum]
comp17921_c0	22.3807	4.41045	2.3433	2.07e-05	0.00028935	1332	356508051	XP_003522775.1	1313	3.55e-177	PREDICTED: purine permease 1-like [Glycine max]
comp26447_c0	37.8843	7.49777	2.3371	3.17e-08	7.07e-07	1074	356500090	XP_003518867.1	1431	0	PREDICTED: gibberellin 20 oxidase 1-like [Glycine max]
comp26345_c0	26.3118	5.21903	2.3339	4.08e-06	6.53e-05	1463	356518956	XP_003528141.1	1914	0	PREDICTED: cell division cycle protein 48 homolog [Glycine max]
comp16446_c0	32.1354	6.39515	2.3291	3.64e-07	6.96e-06	921	388493014	AFK34573.1	664	2.06e-84	unknown [Lotus japonicus]
comp17871_c0	15.0962	3.01381	2.3245	0.00049513	0.0048595	846	357444289	XP_003592422.1	608	1e-75	Blue copper protein [Medicago truncatula] >gi|355481470|gb|AES62673.1| Blue copper protein [Medicago truncatula]
comp23119_c0	29.8194	5.95337	2.3245	9.8e-07	1.75e-05	749	357514921	XP_003627749.1	295	1.3e-30	hypothetical protein MTR_8g037800 [Medicago truncatula] >gi|355521771|gb|AET02225.1| hypothetical protein MTR_8g037800 [Medicago truncatula] >gi|388492214|gb|AFK34173.1| unknown [Medicago truncatula]
comp20592_c0	18.4045	3.67538	2.3241	0.00012014	0.0013906	1202	357518259	XP_003629418.1	1413	0	Epoxide hydrolase [Medicago truncatula] >gi|355523440|gb|AET03894.1| Epoxide hydrolase [Medicago truncatula]
comp25426_c0	21.6412	4.33033	2.3212	3.07e-05	0.00041474	1621	255537803	XP_002509968.1	829	1.33e-104	conserved hypothetical protein [Ricinus communis] >gi|223549867|gb|EEF51355.1| conserved hypothetical protein [Ricinus communis]
comp29497_c1	68.4878	13.7459	2.3168	1.28e-13	5.13e-12	1310	33504430	CAC86899.1	1662	0	9/13 hydroperoxide lyase [Medicago truncatula]
comp12293_c0	88.2558	17.7153	2.3167	4.11e-17	2.15e-15	1899	356567196	XP_003551807.1	1730	0	PREDICTED: aspartic proteinase nepenthesin-2-like [Glycine max]
comp25771_c0	39.6213	8.01232	2.306	1.88e-08	4.31e-07	1454	255638530	ACU19573.1	1479	0	unknown [Glycine max]
comp27052_c0	32.147	6.54217	2.2968	4.29e-07	8.15e-06	2682	356517698	XP_003527523.1	2049	0	PREDICTED: cytochrome P450 4F12-like [Glycine max]
comp26711_c0	103.831	21.2437	2.2891	1.16e-19	7.27e-18	2113	357463481	XP_003602022.1	1692	0	Transcription factor TGA1 [Medicago truncatula] >gi|355491070|gb|AES72273.1| Transcription factor TGA1 [Medicago truncatula]
comp23373_c0	123.215	25.4336	2.2764	6.34e-23	4.89e-21	1384	359806416	NP_001241497.1	1221	7.65e-164	uncharacterized protein LOC100776165 precursor [Glycine max] >gi|255645219|gb|ACU23107.1| unknown [Glycine max]
comp28054_c0	17.7427	3.67538	2.2713	0.00018633	0.0020486	1298	388510942	AFK43537.1	1154	3.86e-154	unknown [Medicago truncatula]
comp24496_c0	23.2848	4.8515	2.2629	1.92e-05	0.0002703	1397	357506565	XP_003623571.1	948	1.95e-123	Saposin B domain-containing protein [Medicago truncatula] >gi|355498586|gb|AES79789.1| Saposin B domain-containing protein [Medicago truncatula]
comp28823_c0	43.0127	8.96792	2.2619	6.35e-09	1.56e-07	1498	356511994	XP_003524706.1	1398	0	PREDICTED: ribulose-phosphate 3-epimerase, chloroplastic-like [Glycine max]
comp34872_c0	21.7971	4.55747	2.2578	3.62e-05	0.00048172	808	224069484	XP_002302983.1	600	2.4e-75	predicted protein [Populus trichocarpa] >gi|222844709|gb|EEE82256.1| predicted protein [Populus trichocarpa]
comp21252_c0	27.2138	5.73359	2.2468	4.12e-06	6.58e-05	1338	357475181	XP_003607876.1	1023	2.58e-134	F-box protein PP2-B10 [Medicago truncatula] >gi|355508931|gb|AES90073.1| F-box protein PP2-B10 [Medicago truncatula] >gi|388501714|gb|AFK38923.1| unknown [Medicago truncatula]
comp16075_c0	44.5057	9.40896	2.2419	4.02e-09	1.02e-07	718	351726012	NP_001237368.1	184	6.9e-15	uncharacterized protein LOC100306090 [Glycine max] >gi|255627511|gb|ACU14100.1| unknown [Glycine max]
comp28533_c0	411.843	87.1137	2.2411	1.28e-71	3.41e-69	2881	356515529	XP_003526452.1	4156	0	PREDICTED: plasma membrane ATPase 4 isoform 1 [Glycine max]
comp12936_c0	23.9051	5.07202	2.2367	1.65e-05	0.00023544	1678	356537116	XP_003537076.1	788	5.76e-97	PREDICTED: probable F-box protein At1g60180-like [Glycine max]
comp19749_c0	39.3053	8.37986	2.2297	3.49e-08	7.73e-07	1554	356509606	XP_003523538.1	1510	0	PREDICTED: F-box protein SKIP23-like [Glycine max]
comp28713_c0	43.8812	9.40896	2.2215	5.98e-09	1.47e-07	2862	356510531	XP_003523991.1	3284	0	PREDICTED: subtilisin-like protease-like [Glycine max]
comp10454_c0	52.4581	11.3937	2.2029	2.36e-10	6.93e-09	1637	351723985	NP_001236530.1	734	1.83e-89	Dof4 [Glycine max] >gi|112363362|gb|ABI16005.1| Dof4 [Glycine max]
comp21172_c0	30.3984	6.61568	2.2	1.44e-06	2.5e-05	879	357449033	XP_003594792.1	972	1.14e-128	Endochitinase [Medicago truncatula] >gi|355483840|gb|AES65043.1| Endochitinase [Medicago truncatula] >gi|388517293|gb|AFK46708.1| unknown [Medicago truncatula]
comp24069_c0	23.9022	5.21903	2.1953	1.96e-05	0.00027477	929	356502803	XP_003520205.1	506	1.29e-60	PREDICTED: uncharacterized protein LOC100783636 [Glycine max]
comp24515_c0	19.1787	4.18993	2.1945	0.00013131	0.0015079	1173	357475807	XP_003608189.1	209	3.01e-17	hypothetical protein MTR_4g090520 [Medicago truncatula] >gi|355509244|gb|AES90386.1| hypothetical protein MTR_4g090520 [Medicago truncatula]
comp23176_c0	100.45	21.9787	2.1923	2.18e-18	1.25e-16	1118	388497130	AFK36631.1	954	1.05e-125	unknown [Medicago truncatula]
comp24379_c0	18.9835	4.18993	2.1797	0.00014913	0.0016906	799	357475657	XP_003608114.1	693	9.73e-89	hypothetical protein MTR_4g087750 [Medicago truncatula] >gi|355509169|gb|AES90311.1| hypothetical protein MTR_4g087750 [Medicago truncatula]
comp27594_c0	29.1159	6.46866	2.1703	2.77e-06	4.58e-05	1719	356527350	XP_003532274.1	1348	1.3e-178	PREDICTED: UDP-glycosyltransferase 73B4-like [Glycine max]
comp19109_c0	64.2461	14.4089	2.1566	3.86e-12	1.34e-10	785	351726112	NP_001238651.1	223	6.7e-20	uncharacterized protein LOC100305657 [Glycine max] >gi|255626215|gb|ACU13452.1| unknown [Glycine max]
comp24018_c0	16.3746	3.67538	2.1555	0.00045858	0.004544	1667	359806312	NP_001241479.1	1090	2.26e-143	uncharacterized protein LOC100794851 [Glycine max] >gi|255635712|gb|ACU18205.1| unknown [Glycine max]
comp18170_c0	17.3705	3.96941	2.1296	0.00033278	0.0034166	1733	357475017	XP_003607794.1	2437	0	Beta-glucosidase [Medicago truncatula] >gi|355508849|gb|AES89991.1| Beta-glucosidase [Medicago truncatula]
comp18830_c1	31.6805	7.27724	2.1221	1.31e-06	2.3e-05	759	349891716	AEQ20639.1	673	2.93e-86	translationally controlled tumor protein [Hevea brasiliensis]
comp30267_c0	164.464	37.7851	2.1219	2.97e-28	2.83e-26	2829	356575389	XP_003555824.1	1741	0	PREDICTED: aspartic proteinase nepenthesin-1-like [Glycine max]
comp12413_c0	22.0452	5.07202	2.1198	5.49e-05	0.00069761	1296	357442239	XP_003591397.1	1497	0	hypothetical protein MTR_1g086990 [Medicago truncatula] >gi|355480445|gb|AES61648.1| hypothetical protein MTR_1g086990 [Medicago truncatula]
comp26345_c1	17.2464	3.96941	2.1193	0.00036071	0.0036561	1369	356508699	XP_003523092.1	2170	0	PREDICTED: cell division cycle protein 48 homolog [Glycine max]
comp24806_c0	30.3157	6.98321	2.1181	2.26e-06	3.8e-05	2048	357446111	XP_003593333.1	1906	0	Cytochrome P450 monooxygenase CYP89A28 [Medicago truncatula] >gi|355482381|gb|AES63584.1| Cytochrome P450 monooxygenase CYP89A28 [Medicago truncatula]
comp12432_c0	75.9443	17.4948	2.118	7.23e-14	2.96e-12	3009	291482278	CBK55661.1	2762	0	sulphate transporter [Astragalus drummondii]
comp18111_c0	16.5433	3.82239	2.1137	0.00048407	0.0047642	789	357498649	XP_003619613.1	474	5.35e-57	hypothetical protein MTR_6g060170 [Medicago truncatula] >gi|355494628|gb|AES75831.1| hypothetical protein MTR_6g060170 [Medicago truncatula]
comp20978_c0	32.0523	7.42426	2.1101	1.22e-06	2.14e-05	1502	357454785	XP_003597673.1	1439	0	Clavaminate synthase-like protein [Medicago truncatula] >gi|355486721|gb|AES67924.1| Clavaminate synthase-like protein [Medicago truncatula]
comp21730_c0	1019.47	236.4	2.1085	6.77e-165	4.41e-162	1459	356538206	XP_003537595.1	1484	0	PREDICTED: isoflavone reductase homolog A622-like [Glycine max]
comp17813_c0	28.8268	6.68918	2.1075	4.23e-06	6.73e-05	2017	356499681	XP_003518665.1	1943	0	PREDICTED: polygalacturonase At1g48100-like [Glycine max]
comp22541_c0	26.2626	6.10112	2.1059	1.14e-05	0.00016855	997	356575833	XP_003556041.1	934	6.01e-124	PREDICTED: photosystem I reaction center subunit II, chloroplastic-like [Glycine max]
comp19933_c0	40.6859	9.48247	2.1012	4.85e-08	1.06e-06	1409	356556487	XP_003546556.1	1280	9.98e-173	PREDICTED: gamma-soluble NSF attachment protein-like [Glycine max]
comp29944_c0	45.0761	10.5197	2.0993	9.4e-09	2.26e-07	2645	356577566	XP_003556895.1	3475	0	PREDICTED: long chain acyl-CoA synthetase 8-like [Glycine max]
comp25236_c0	16.6252	3.8959	2.0933	0.00049775	0.0048794	2129	356508547	XP_003523017.1	1253	6.6e-163	PREDICTED: dof zinc finger protein DOF3.3-like [Glycine max]
comp27791_c1	125.157	29.3295	2.0933	1.25e-21	8.87e-20	1662	357466531	XP_003603550.1	1686	0	Sarcosine oxidase [Medicago truncatula] >gi|355492598|gb|AES73801.1| Sarcosine oxidase [Medicago truncatula]
comp16191_c1	22.896	5.36605	2.0932	4.39e-05	0.00057274	2325	357496247	XP_003618412.1	2482	0	ABC transporter B family member [Medicago truncatula] >gi|355493427|gb|AES74630.1| ABC transporter B family member [Medicago truncatula]
comp18002_c0	27.7515	6.54217	2.0847	7.13e-06	0.00010932	1115	358248207	NP_001239839.1	864	1.81e-112	uncharacterized protein LOC100803112 [Glycine max] >gi|255637868|gb|ACU19253.1| unknown [Glycine max]
comp12961_c0	126.729	29.8896	2.084	8.54e-22	6.22e-20	594	357486135	XP_003613355.1	209	7.06e-19	hypothetical protein MTR_5g035610 [Medicago truncatula] >gi|355514690|gb|AES96313.1| hypothetical protein MTR_5g035610 [Medicago truncatula]
comp30268_c0	292.49	69.0228	2.0832	4.23e-48	6.99e-46	3332	316995681	CAA07236.2	4118	0	beta-galactosidase precursor [Cicer arietinum]
comp20193_c0	22.044	5.22344	2.0773	6.48e-05	0.00080811	3642	116109353	ABJ74169.1	4029	0	histidine kinase 1 [Medicago sativa]
comp21326_c0	23.1607	5.51306	2.0708	4.34e-05	0.00056813	1392	356568981	XP_003552686.1	1047	4.16e-138	PREDICTED: WUSCHEL-related homeobox 13-like [Glycine max]
comp22805_c0	21.5473	5.21903	2.0457	8.84e-05	0.0010561	1741	356511127	XP_003524281.1	2267	0	PREDICTED: cytochrome P450 71A1-like [Glycine max]
comp12983_c0	33.9139	8.23284	2.0424	8.89e-07	1.61e-05	782	359807632	NP_001241165.1	666	1.05e-84	uncharacterized protein LOC100811178 [Glycine max] >gi|255645912|gb|ACU23445.1| unknown [Glycine max]
comp19697_c2	55.3375	13.4519	2.0404	3.49e-10	1.01e-08	225	139005587	BAF50740.1	265	2.43e-28	trypsin inhibitor [Apios americana]
comp12950_c0	21.6718	5.29254	2.0338	8.83e-05	0.0010554	1335	356508362	XP_003522926.1	1997	0	PREDICTED: cellulose synthase A catalytic subunit 7 [UDP-forming]-like [Glycine max]
comp20437_c0	48.9646	11.9817	2.0309	3.88e-09	9.82e-08	1821	255647657	ACU24290.1	1958	0	unknown [Glycine max]
comp14132_c0	118.274	28.962	2.0299	5.64e-20	3.64e-18	1527	357465103	XP_003602833.1	1545	0	Alcohol dehydrogenase-like protein [Medicago truncatula] >gi|355491881|gb|AES73084.1| Alcohol dehydrogenase-like protein [Medicago truncatula]
comp24710_c0	74.2077	18.1975	2.0278	4.33e-13	1.65e-11	754	388491496	AFK33814.1	298	3.24e-31	unknown [Medicago truncatula]
comp26647_c1	23.3261	5.73359	2.0244	4.94e-05	0.00063534	1262	356530215	XP_003533679.1	1828	0	PREDICTED: cellulose synthase A catalytic subunit 4 [UDP-forming]-like [Glycine max]
comp29916_c0	27.4206	6.76269	2.0196	1.11e-05	0.00016418	2083	356521331	XP_003529310.1	1670	0	PREDICTED: cytochrome P450 71A4-like [Glycine max]
comp31020_c0	33.1694	8.23284	2.0104	1.41e-06	2.46e-05	4284	356565071	XP_003550768.1	5218	0	PREDICTED: uncharacterized protein LOC100802706 [Glycine max]
comp31112_c0	18.943	4.70448	2.0096	0.00026808	0.0028151	2791	356546201	XP_003541519.1	778	2.79e-90	PREDICTED: UDP-glycosyltransferase 74E1-like [Glycine max]
comp18478_c0	21.465	5.36605	2.0001	0.00010865	0.001267	1253	363814553	NP_001242752.1	1050	5.77e-140	uncharacterized protein LOC100784344 [Glycine max] >gi|255640147|gb|ACU20364.1| unknown [Glycine max]
comp26202_c0	103.399	25.9107	1.9966	2.11e-17	1.11e-15	1483	4586576	BAA76420.1	936	5.8e-121	multidrug resistance protein [Cicer arietinum]
comp28686_c0	27.2146	6.8362	1.9931	1.36e-05	0.00019689	2229	84626066	ABC59623.1	2470	0	putative copper ion-binding laccase [Pisum sativum]
comp25957_c0	23.6578	5.95411	1.9904	5.04e-05	0.00064686	1210	388517515	AFK46819.1	813	7.68e-104	unknown [Medicago truncatula]
comp16420_c0	41.1516	10.3646	1.9893	9.04e-08	1.9e-06	963	388501056	AFK38594.1	680	6.78e-86	unknown [Lotus japonicus]
comp23722_c0	36.5356	9.24871	1.982	4.98e-07	9.34e-06	1150	357463435	XP_003601999.1	495	2.36e-57	hypothetical protein MTR_3g087700 [Medicago truncatula] >gi|355491047|gb|AES72250.1| hypothetical protein MTR_3g087700 [Medicago truncatula] >gi|388495472|gb|AFK35802.1| unknown [Medicago truncatula]
comp21982_c0	67.8277	17.2008	1.9794	7.62e-12	2.56e-10	1449	388519299	AFK47711.1	1239	3.56e-166	unknown [Medicago truncatula]
comp27286_c0	474.83	120.626	1.9769	3.04e-73	8.38e-71	2088	357476933	XP_003608752.1	2380	0	Nitrate transporter [Medicago truncatula] >gi|355509807|gb|AES90949.1| Nitrate transporter [Medicago truncatula]
comp12492_c0	29.9029	7.64478	1.9677	5.84e-06	9.05e-05	841	217071444	ACJ84082.1	538	4.14e-66	unknown [Medicago truncatula] >gi|388498482|gb|AFK37307.1| unknown [Medicago truncatula]
comp22547_c0	20.0993	5.14553	1.9658	0.00020422	0.0022148	1986	356499556	XP_003518605.1	2330	0	PREDICTED: uncharacterized protein LOC100803234 [Glycine max]
comp22555_c0	28.9922	7.42426	1.9653	8.2e-06	0.00012418	1995	356511061	XP_003524250.1	2458	0	PREDICTED: uncharacterized protein LOC100790415 [Glycine max]
comp24051_c0	22.171	5.73359	1.9512	0.00010183	0.0011977	954	388500696	AFK38414.1	595	1.2e-73	unknown [Lotus japonicus]
comp27016_c0	40.0349	10.3646	1.9496	1.79e-07	3.58e-06	2018	357494401	XP_003617489.1	2572	0	hypothetical protein MTR_5g092140 [Medicago truncatula] >gi|355518824|gb|AET00448.1| hypothetical protein MTR_5g092140 [Medicago truncatula]
comp18326_c0	29.3698	7.64552	1.9416	8.12e-06	0.00012296	1431	357441349	XP_003590952.1	1264	1.59e-170	Calcium-dependent protein kinase [Medicago truncatula] >gi|355480000|gb|AES61203.1| Calcium-dependent protein kinase [Medicago truncatula]
comp10404_c0	44.8325	11.684	1.94	3.58e-08	7.91e-07	963	351726756	NP_001238161.1	668	1.77e-84	uncharacterized protein LOC100305882 [Glycine max] >gi|255626877|gb|ACU13783.1| unknown [Glycine max]
comp12711_c0	23.9039	6.24814	1.9357	5.83e-05	0.00073493	1085	357486287	XP_003613431.1	930	1.31e-122	Germin-like protein subfamily 1 member [Medicago truncatula] >gi|355514766|gb|AES96389.1| Germin-like protein subfamily 1 member [Medicago truncatula]
comp19597_c0	59.1838	15.5101	1.932	2.64e-10	7.72e-09	2884	356573392	XP_003554845.1	3667	0	PREDICTED: potassium transporter 8-like [Glycine max]
comp25105_c0	80.4548	21.0967	1.9312	1.76e-13	6.98e-12	1609	356519182	XP_003528252.1	1246	3.42e-166	PREDICTED: probable carboxylesterase 2-like [Glycine max]
comp12550_c0	23.2434	6.10112	1.9297	7.58e-05	0.00092413	1247	225428320	XP_002282989.1	1068	2.43e-141	PREDICTED: phosphate carrier protein, mitochondrial [Vitis vinifera] >gi|297744469|emb|CBI37731.3| unnamed protein product [Vitis vinifera]
comp28755_c0	77.5047	20.4351	1.9232	5.41e-13	2.05e-11	1618	358345351	XP_003636744.1	1852	0	L-idonate 5-dehydrogenase [Medicago truncatula] >gi|355502679|gb|AES83882.1| L-idonate 5-dehydrogenase [Medicago truncatula]
comp18723_c0	38.8769	10.2918	1.9174	3.36e-07	6.47e-06	759	357459007	XP_003599784.1	456	3.12e-51	Flavonol sulfotransferase-like protein [Medicago truncatula] >gi|355488832|gb|AES70035.1| Flavonol sulfotransferase-like protein [Medicago truncatula]
comp33491_c0	37.1398	9.85001	1.9148	6.25e-07	1.15e-05	899	388521995	AFK49059.1	759	1.45e-98	unknown [Lotus japonicus]
comp20759_c0	34.7824	9.26195	1.909	1.47e-06	2.55e-05	1663	388500026	AFK38079.1	1995	0	unknown [Lotus japonicus]
comp30627_c0	121.926	32.5124	1.9069	2.04e-19	1.25e-17	4449	357446597	XP_003593574.1	3752	0	Ubiquitin-conjugating enzyme family protein [Medicago truncatula] >gi|355482622|gb|AES63825.1| Ubiquitin-conjugating enzyme family protein [Medicago truncatula]
comp26931_c0	32.2182	8.60038	1.9054	3.66e-06	5.9e-05	1789	356567100	XP_003551761.1	1789	0	PREDICTED: anthocyanin 5-aromatic acyltransferase-like [Glycine max]
comp29109_c0	29.9848	8.15933	1.8777	9.24e-06	0.00013903	2904	357511183	XP_003625880.1	3659	0	Spermatogenesis-associated protein [Medicago truncatula] >gi|355500895|gb|AES82098.1| Spermatogenesis-associated protein [Medicago truncatula]
comp16253_c0	21.7483	5.95264	1.8693	0.00016459	0.0018368	709	255552539	XP_002517313.1	263	4.09e-26	conserved hypothetical protein [Ricinus communis] >gi|223543576|gb|EEF45106.1| conserved hypothetical protein [Ricinus communis]
comp25049_c0	242.07	66.7448	1.8587	4.75e-36	5.73e-34	1559	357460643	XP_003600603.1	1979	0	Intracellular protease [Medicago truncatula] >gi|355489651|gb|AES70854.1| Intracellular protease [Medicago truncatula]
comp18507_c0	59.8869	16.5392	1.8564	4.64e-10	1.32e-08	2118	183013901	ACC38470.1	1855	0	proanthocyanidin precursor-specific UDP-glycosyltransferase [Medicago truncatula]
comp28952_c0	29.8727	8.30635	1.8465	1.14e-05	0.00016848	1603	363814471	NP_001242870.1	1136	1.9e-150	uncharacterized protein LOC100791032 [Glycine max] >gi|255641717|gb|ACU21129.1| unknown [Glycine max]
comp20586_c1	42.7972	11.9082	1.8456	1.5e-07	3.03e-06	2368	356566002	XP_003551224.1	3177	0	PREDICTED: primary amine oxidase-like [Glycine max]
comp22150_c0	35.3895	9.85074	1.845	1.8e-06	3.07e-05	1623	388513425	AFK44774.1	1619	0	unknown [Lotus japonicus]
comp12185_c0	21.0514	5.8806	1.8399	0.00023533	0.0025073	1211	--	--	--	--	--
comp26572_c0	41.19	11.5267	1.8373	2.74e-07	5.34e-06	2620	356515965	XP_003526667.1	2411	0	PREDICTED: scarecrow-like protein 1-like isoform 1 [Glycine max] >gi|356515967|ref|XP_003526668.1| PREDICTED: scarecrow-like protein 1-like isoform 2 [Glycine max]
comp23506_c0	52.8643	14.8169	1.835	5.87e-09	1.45e-07	1048	388512897	AFK44510.1	979	1.76e-130	unknown [Medicago truncatula]
comp21576_c0	59.1011	16.6127	1.8309	7.89e-10	2.18e-08	547	357453491	XP_003597023.1	883	1.29e-116	Peroxidase [Medicago truncatula] >gi|355486071|gb|AES67274.1| Peroxidase [Medicago truncatula]
comp30150_c0	368.34	104.088	1.8232	6.08e-53	1.12e-50	1196	357505813	XP_003623195.1	919	2.03e-120	Glutathione S-transferase GST [Medicago truncatula] >gi|355498210|gb|AES79413.1| Glutathione S-transferase GST [Medicago truncatula] >gi|388500904|gb|AFK38518.1| unknown [Medicago truncatula]
comp24743_c0	21.5283	6.10112	1.8191	0.00021739	0.0023424	749	356510616	XP_003524033.1	312	9.21e-33	PREDICTED: uncharacterized protein LOC100797991 [Glycine max]
comp21841_c0	22.8596	6.48189	1.8183	0.00013913	0.0015882	872	20975620	CAD31715.1	258	1.39e-24	hypothetical protein [Cicer arietinum]
comp27987_c0	49.9795	14.1869	1.8168	1.79e-08	4.15e-07	1947	356519762	XP_003528538.1	1855	0	PREDICTED: serine carboxypeptidase-like 50-like [Glycine max]
comp28749_c0	35.6935	10.144	1.815	1.97e-06	3.34e-05	1949	357448653	XP_003594602.1	2569	0	Reticuline oxidase-like protein [Medicago truncatula] >gi|355483650|gb|AES64853.1| Reticuline oxidase-like protein [Medicago truncatula]
comp29641_c0	28.5774	8.15933	1.8084	2.16e-05	0.00030006	2663	356504886	XP_003521225.1	2597	0	PREDICTED: uncharacterized protein LOC100785780 [Glycine max]
comp12941_c0	66.4025	18.9649	1.8079	9.52e-11	2.91e-09	1904	356525058	XP_003531144.1	1798	0	PREDICTED: l-Ala-D/L-Glu epimerase-like [Glycine max]
comp10677_c0	1257.32	360.409	1.8026	3.19e-174	2.4e-171	1113	357482079	XP_003611325.1	954	9.89e-126	Aquaporin TIP2-3 [Medicago truncatula] >gi|355512660|gb|AES94283.1| Aquaporin TIP2-3 [Medicago truncatula]
comp20219_c0	628.678	181.049	1.7959	9.52e-88	3.19e-85	1729	94420703	ABF18679.1	1593	0	cysteine protease [Medicago sativa]
comp22717_c0	30.1126	8.67389	1.7956	1.39e-05	0.00020165	1060	388504832	AFK40482.1	495	1.07e-58	unknown [Lotus japonicus]
comp27720_c0	22.7057	6.54217	1.7952	0.0001617	0.0018124	5424	356545963	XP_003541402.1	6698	0	PREDICTED: E3 ubiquitin-protein ligase UPL4-like [Glycine max]
comp26647_c0	45.122	13.0108	1.7941	1.06e-07	2.19e-06	2426	357449211	XP_003594882.1	2991	0	Cellulose synthase [Medicago truncatula] >gi|355483930|gb|AES65133.1| Cellulose synthase [Medicago truncatula]
comp24108_c0	23.3675	6.76269	1.7888	0.00013343	0.0015294	1670	356542804	XP_003539855.1	1480	0	PREDICTED: uncharacterized protein LOC100818590 [Glycine max]
comp30916_c0	32.7562	9.48247	1.7884	6.12e-06	9.45e-05	2263	356569525	XP_003552950.1	2420	0	PREDICTED: agglutinin-like [Glycine max]
comp24067_c0	26.301	7.64478	1.7826	5.22e-05	0.00066617	1249	357482937	XP_003611755.1	805	8.49e-103	hypothetical protein MTR_5g017500 [Medicago truncatula] >gi|355513090|gb|AES94713.1| hypothetical protein MTR_5g017500 [Medicago truncatula]
comp24982_c0	375.882	109.967	1.7732	1.54e-52	2.81e-50	2414	357520877	XP_003630727.1	2782	0	Malic enzyme [Medicago truncatula] >gi|355524749|gb|AET05203.1| Malic enzyme [Medicago truncatula]
comp27965_c0	34.6169	10.144	1.7708	3.73e-06	6.01e-05	2508	357441407	XP_003590981.1	2559	0	hypothetical protein MTR_1g080370 [Medicago truncatula] >gi|357441415|ref|XP_003590985.1| hypothetical protein MTR_1g080410 [Medicago truncatula] >gi|355480029|gb|AES61232.1| hypothetical protein MTR_1g080370 [Medicago truncatula] >gi|355480033|gb|AES61236.1| hypothetical protein MTR_1g080410 [Medicago truncatula]
comp10573_c0	22.7885	6.68918	1.7684	0.00017652	0.0019503	1987	356555938	XP_003546286.1	2340	0	PREDICTED: reticuline oxidase-like protein-like [Glycine max]
comp12840_c1	23.437	6.88251	1.7678	0.0001431	0.0016282	635	23237804	BAC16371.1	239	5.64e-22	aspartic proteinase 5 [Glycine max]
comp21922_c0	28.9922	8.52687	1.7656	2.37e-05	0.00032585	647	388499564	AFK37848.1	459	1.32e-55	unknown [Lotus japonicus] >gi|388521989|gb|AFK49056.1| unknown [Lotus japonicus]
comp26764_c0	68.4841	20.1411	1.7656	8.22e-11	2.52e-09	1924	356505481	XP_003521519.1	2111	0	PREDICTED: cytochrome P450 76C4-like [Glycine max]
comp25390_c0	720.752	212.747	1.7604	2.43e-98	9.41e-96	1411	357448443	XP_003594497.1	1512	0	Peroxidase [Medicago truncatula] >gi|355483545|gb|AES64748.1| Peroxidase [Medicago truncatula]
comp20650_c0	26.8846	7.93881	1.7598	4.84e-05	0.00062342	1420	356524648	XP_003530940.1	1046	5.36e-138	PREDICTED: uncharacterized protein LOC100775536 [Glycine max]
comp11749_c0	37.0571	10.9526	1.7585	1.85e-06	3.16e-05	1309	388502266	AFK39199.1	549	2.6e-65	unknown [Medicago truncatula]
comp22931_c0	30.9791	9.18844	1.7534	1.34e-05	0.00019466	1736	38372402	Q9FY06.2	1783	0	RecName: Full=Inner membrane protein PPF-1, chloroplastic; AltName: Full=Post-floral-specific protein 1; Flags: Precursor >gi|2231046|emb|CAA73179.1| PPF-1 protein [Pisum sativum]
comp17114_c0	121.88	36.1657	1.7528	5.9e-18	3.28e-16	911	225447314	XP_002280157.1	575	1.52e-71	PREDICTED: protein translation factor SUI1 homolog 1 isoform 2 [Vitis vinifera] >gi|359485573|ref|XP_003633291.1| PREDICTED: protein translation factor SUI1 homolog 1 [Vitis vinifera] >gi|297739300|emb|CBI28951.3| unnamed protein product [Vitis vinifera]
comp24511_c0	25.4631	7.57127	1.7498	8.04e-05	0.0009733	1815	51949754	AAU14795.1	1833	0	homogentisate phytylprenyltransferase [Medicago sativa]
comp27765_c0	27.3672	8.15933	1.7459	4.44e-05	0.00057894	2074	351723307	NP_001238042.1	2488	0	trehalase 1 GMTRE1 [Glycine max] >gi|4559292|gb|AAD22970.1|AF124148_1 trehalase 1 GMTRE1 [Glycine max]
comp24650_c0	21.9199	6.54217	1.7444	0.00025948	0.0027353	1384	217072446	ACJ84583.1	1458	0	unknown [Medicago truncatula]
comp28709_c0	36.3557	10.8791	1.7406	2.62e-06	4.35e-05	2833	356528194	XP_003532690.1	1556	0	PREDICTED: probable serine/threonine-protein kinase At1g18390-like [Glycine max]
comp21576_c2	23.6983	7.13023	1.7328	0.0001537	0.0017338	416	255647751	ACU24336.1	471	1.64e-56	unknown [Glycine max]
comp12560_c0	56.4943	17.0537	1.728	5.35e-09	1.33e-07	959	388493288	AFK34710.1	455	1.93e-53	unknown [Medicago truncatula]
comp28561_c0	32.8385	9.92351	1.7265	8.7e-06	0.00013112	3669	357461943	XP_003601253.1	3234	0	Boron transporter [Medicago truncatula] >gi|355490301|gb|AES71504.1| Boron transporter [Medicago truncatula]
comp29970_c0	27.9599	8.45336	1.7258	4.08e-05	0.00053763	2317	357444831	XP_003592693.1	2730	0	F-box/LRR-repeat protein [Medicago truncatula] >gi|358345302|ref|XP_003636720.1| F-box/LRR-repeat protein [Medicago truncatula] >gi|355481741|gb|AES62944.1| F-box/LRR-repeat protein [Medicago truncatula] >gi|355502655|gb|AES83858.1| F-box/LRR-repeat protein [Medicago truncatula]
comp19554_c0	31.5978	9.55598	1.7253	1.3e-05	0.00018911	1387	388509404	AFK42768.1	1327	2.74e-178	unknown [Lotus japonicus]
comp28466_c0	54.5901	16.6105	1.7165	1.08e-08	2.59e-07	1098	351725719	NP_001237870.1	348	4.54e-36	uncharacterized protein LOC100500169 [Glycine max] >gi|255629522|gb|ACU15107.1| unknown [Glycine max]
comp41624_c0	32.549	9.99702	1.703	1.1e-05	0.00016347	1337	357454213	XP_003597387.1	1316	6e-178	Zinc transporter [Medicago truncatula] >gi|13162619|gb|AAG09635.1| zinc transporter [Medicago truncatula] >gi|87241265|gb|ABD33123.1| Zinc/iron permease [Medicago truncatula] >gi|355486435|gb|AES67638.1| Zinc transporter [Medicago truncatula]
comp12536_c0	42.1078	12.9373	1.7025	5.73e-07	1.07e-05	1105	388509426	AFK42779.1	1252	2.47e-170	unknown [Lotus japonicus]
comp21061_c0	174.581	53.8075	1.698	2.78e-24	2.27e-22	1649	356534746	XP_003535913.1	1374	0	PREDICTED: uncharacterized protein LOC100799336 [Glycine max]
comp18427_c0	52.3597	16.1717	1.695	2.66e-08	5.98e-07	2033	357481321	XP_003610946.1	2631	0	2-succinylbenzoate-CoA ligase [Medicago truncatula] >gi|355512281|gb|AES93904.1| 2-succinylbenzoate-CoA ligase [Medicago truncatula]
comp10167_c0	37.2684	11.5407	1.6912	2.76e-06	4.57e-05	1299	388499480	AFK37806.1	831	1.3e-107	unknown [Lotus japonicus]
comp23251_c0	22.9423	7.11112	1.6899	0.00023653	0.002519	1615	388495568	AFK35850.1	1272	3.99e-170	unknown [Medicago truncatula]
comp29816_c0	29.0749	9.04142	1.6852	3.58e-05	0.00047781	3454	351725607	NP_001238122.1	4103	0	heat shock protein [Glycine max] >gi|530207|gb|AAA66338.1| heat shock protein [Glycine max]
comp16547_c0	47.4372	14.7765	1.6827	1.33e-07	2.7e-06	226	--	--	--	--	--
comp21899_c0	24.7455	7.71829	1.6808	0.00014032	0.0015996	892	357436573	XP_003588562.1	290	1.74e-28	hypothetical protein MTR_1g008620 [Medicago truncatula] >gi|355477610|gb|AES58813.1| hypothetical protein MTR_1g008620 [Medicago truncatula]
comp36211_c0	39.7867	12.4963	1.6708	1.49e-06	2.57e-05	1388	359806675	NP_001241539.1	898	8.53e-117	uncharacterized protein LOC100795117 [Glycine max] >gi|255638794|gb|ACU19701.1| unknown [Glycine max] >gi|255646992|gb|ACU23965.1| unknown [Glycine max]
comp24025_c0	28.9446	9.11493	1.667	4.12e-05	0.00054211	1428	356549056	XP_003542914.1	1682	0	PREDICTED: tubby-like F-box protein 6-like [Glycine max]
comp22156_c0	20.9261	6.61568	1.6613	0.00050071	0.0049065	1083	357503801	XP_003622189.1	909	1.07e-119	Protein CREG1 [Medicago truncatula] >gi|355497204|gb|AES78407.1| Protein CREG1 [Medicago truncatula]
comp16836_c0	36.8094	11.6877	1.6551	4.09e-06	6.53e-05	1725	357446921	XP_003593736.1	1586	0	GDSL esterase/lipase [Medicago truncatula] >gi|355482784|gb|AES63987.1| GDSL esterase/lipase [Medicago truncatula]
comp25153_c0	166.311	52.8151	1.6549	1.22e-22	9.31e-21	930	217071128	ACJ83924.1	751	2.97e-97	unknown [Medicago truncatula] >gi|388517399|gb|AFK46761.1| unknown [Medicago truncatula]
comp10698_c0	1717.8	545.867	1.6539	1.89e-217	1.95e-214	1537	417060	P32289.1	1764	0	RecName: Full=Glutamine synthetase nodule isozyme; Short=GS; AltName: Full=Glutamate--ammonia ligase >gi|170637|gb|AAA34239.1| glutamine synthetase [Vigna aconitifolia] >gi|1094850|prf||2106409A Gln synthetase
comp29657_c2	49.8037	15.896	1.6476	8.98e-08	1.89e-06	1806	356536172	XP_003536613.1	1144	6.28e-149	PREDICTED: uncharacterized protein LOC100778095 isoform 1 [Glycine max]
comp20095_c0	33.5789	10.7321	1.6456	1.15e-05	0.00016979	1343	357463847	XP_003602205.1	983	1.28e-129	Abscisic acid receptor PYL8 [Medicago truncatula] >gi|355491253|gb|AES72456.1| Abscisic acid receptor PYL8 [Medicago truncatula] >gi|388519263|gb|AFK47693.1| unknown [Medicago truncatula]
comp12950_c2	32.5077	10.4381	1.6389	1.65e-05	0.0002353	2031	356500681	XP_003519160.1	2681	0	PREDICTED: cellulose synthase A catalytic subunit 7 [UDP-forming]-like [Glycine max]
comp32962_c0	36.8503	11.8347	1.6387	4.53e-06	7.17e-05	909	388510818	AFK43475.1	719	3.9e-92	unknown [Medicago truncatula]
comp24201_c0	27.7932	8.96792	1.6319	7.07e-05	0.00086791	1302	356572746	XP_003554527.1	1453	0	PREDICTED: epoxide hydrolase 2-like [Glycine max]
comp19080_c0	93.0133	30.0646	1.6294	3.76e-13	1.44e-11	1067	357448445	XP_003594498.1	1325	1.66e-180	Peroxidase [Medicago truncatula] >gi|355483546|gb|AES64749.1| Peroxidase [Medicago truncatula]
comp24626_c0	100.992	32.7843	1.6232	4.22e-14	1.77e-12	2220	357466813	XP_003603691.1	2333	0	Glutamyl-tRNA reductase [Medicago truncatula] >gi|355492739|gb|AES73942.1| Glutamyl-tRNA reductase [Medicago truncatula]
comp16343_c1	55.627	18.0828	1.6212	2.11e-08	4.83e-07	1620	357505505	XP_003623041.1	2280	0	Laccase [Medicago truncatula] >gi|358345007|ref|XP_003636576.1| Laccase [Medicago truncatula] >gi|355498056|gb|AES79259.1| Laccase [Medicago truncatula] >gi|355502511|gb|AES83714.1| Laccase [Medicago truncatula]
comp30721_c0	28.0823	9.14874	1.618	6.99e-05	0.00085961	3235	357506461	XP_003623519.1	4197	0	D-alanine--D-alanine ligase [Medicago truncatula] >gi|355498534|gb|AES79737.1| D-alanine--D-alanine ligase [Medicago truncatula]
comp30658_c0	31.4204	10.2911	1.6103	2.72e-05	0.0003701	2802	357462275	XP_003601419.1	3561	0	Primary amine oxidase [Medicago truncatula] >gi|355490467|gb|AES71670.1| Primary amine oxidase [Medicago truncatula]
comp28084_c0	33.1706	10.8784	1.6084	1.64e-05	0.00023417	1255	356526940	XP_003532073.1	1004	1.1e-132	PREDICTED: reticulon-like protein B8-like [Glycine max]
comp30487_c0	50.0879	16.4657	1.605	1.23e-07	2.53e-06	1903	255647456	ACU24192.1	1987	0	unknown [Glycine max]
comp25948_c0	39.7049	13.0843	1.6015	2.56e-06	4.27e-05	2125	356542019	XP_003539469.1	1899	0	PREDICTED: TGACG-sequence-specific DNA-binding protein TGA-2.1-like [Glycine max]
comp11809_c0	25.1054	8.29312	1.598	0.00018719	0.0020554	861	358348053	XP_003638064.1	476	1.17e-56	SNF1-related protein kinase regulatory subunit beta-2 [Medicago truncatula] >gi|217075648|gb|ACJ86184.1| unknown [Medicago truncatula] >gi|355503999|gb|AES85202.1| SNF1-related protein kinase regulatory subunit beta-2 [Medicago truncatula] >gi|388509600|gb|AFK42866.1| unknown [Medicago truncatula]
comp25283_c0	27.3379	9.04363	1.5959	9.8e-05	0.001157	1490	225437340	XP_002265436.1	1418	0	PREDICTED: E3 ubiquitin-protein ligase BAH1 [Vitis vinifera] >gi|297743873|emb|CBI36843.3| unnamed protein product [Vitis vinifera]
comp12775_c0	41.0689	13.5989	1.5946	1.82e-06	3.1e-05	505	356575293	XP_003555776.1	417	9.32e-46	PREDICTED: aspartic proteinase [Glycine max]
comp23719_c0	46.6411	15.5101	1.5884	3.86e-07	7.36e-06	2452	356532605	XP_003534862.1	2823	0	PREDICTED: vacuolar-sorting receptor 7-like [Glycine max]
comp10447_c0	34.6997	11.5407	1.5882	1.2e-05	0.00017602	1334	357484645	XP_003612610.1	1419	0	hypothetical protein MTR_5g026910 [Medicago truncatula] >gi|355513945|gb|AES95568.1| hypothetical protein MTR_5g026910 [Medicago truncatula]
comp24677_c0	70.2265	23.3754	1.587	4.8e-10	1.36e-08	2157	356553054	XP_003544873.1	2626	0	PREDICTED: laccase-4-like [Glycine max]
comp22327_c0	22.2161	7.42426	1.5813	0.00047433	0.0046776	1779	356504274	XP_003520922.1	1403	0	PREDICTED: inactive rhomboid protein 1-like [Glycine max]
comp25477_c0	26.1393	8.74739	1.5793	0.00015162	0.0017126	822	--	--	--	--	--
comp24880_c0	30.7805	10.3322	1.5749	4.04e-05	0.00053308	1992	357437095	XP_003588823.1	1713	0	CBL-interacting protein kinase [Medicago truncatula] >gi|355477871|gb|AES59074.1| CBL-interacting protein kinase [Medicago truncatula]
comp27155_c1	48.6097	16.3187	1.5747	2.49e-07	4.9e-06	745	357502213	XP_003621395.1	329	8.32e-36	LYR motif-containing protein 4B [Medicago truncatula] >gi|355496410|gb|AES77613.1| LYR motif-containing protein 4B [Medicago truncatula]
comp21376_c0	25.382	8.52687	1.5737	0.00019439	0.0021203	1174	388517899	AFK47011.1	1054	6.61e-141	unknown [Lotus japonicus]
comp19729_c0	50.9762	17.1272	1.5735	1.29e-07	2.63e-06	1025	388517509	AFK46816.1	408	5.15e-46	unknown [Medicago truncatula]
comp21745_c0	124.695	41.9728	1.5709	1.57e-16	7.87e-15	971	388510684	AFK43408.1	482	2.07e-57	unknown [Lotus japonicus]
comp15960_c0	35.7837	12.0545	1.5697	9.94e-06	0.00014924	1248	388507044	AFK41588.1	641	1.47e-78	unknown [Medicago truncatula]
comp20354_c0	467.99	157.946	1.567	2.19e-57	4.45e-55	1215	363807926	NP_001242707.1	1173	2.69e-158	uncharacterized protein LOC100777419 [Glycine max] >gi|255634955|gb|ACU17836.1| unknown [Glycine max]
comp26203_c0	33.5003	11.3165	1.5657	1.96e-05	0.00027486	1992	357509541	XP_003625059.1	2340	0	UDP-sulfoquinovose synthase [Medicago truncatula] >gi|355500074|gb|AES81277.1| UDP-sulfoquinovose synthase [Medicago truncatula]
comp25594_c0	28.6998	9.70299	1.5645	7.81e-05	0.00094808	934	357445983	XP_003593269.1	911	7.64e-121	Magnesium-dependent phosphatase [Medicago truncatula] >gi|87162746|gb|ABD28541.1| HAD-superfamily phosphatase subfamily IIIC; TonB box, N-terminal [Medicago truncatula] >gi|355482317|gb|AES63520.1| Magnesium-dependent phosphatase [Medicago truncatula]
comp17500_c0	46.3995	15.7086	1.5626	5.19e-07	9.71e-06	1050	356551428	XP_003544077.1	297	6.78e-29	PREDICTED: uncharacterized protein LOC100788862, partial [Glycine max]
comp21902_c0	44.7005	15.1425	1.5617	8.43e-07	1.53e-05	1671	356517667	XP_003527508.1	1384	0	PREDICTED: probable carboxylesterase 15-like isoform 1 [Glycine max]
comp16473_c0	37.2502	12.6433	1.5589	7.07e-06	0.00010852	827	357446161	XP_003593358.1	656	2.09e-83	Pathogenesis-related protein 1a [Medicago truncatula] >gi|355482406|gb|AES63609.1| Pathogenesis-related protein 1a [Medicago truncatula]
comp37167_c0	26.0558	8.89441	1.5506	0.00017961	0.0019809	1170	351727014	NP_001237146.1	804	5.53e-104	uncharacterized protein LOC100306331 [Glycine max] >gi|255628223|gb|ACU14456.1| unknown [Glycine max]
comp21576_c1	22.7885	7.7918	1.5483	0.0004643	0.0045901	436	--	--	--	--	--
comp12840_c0	63.7973	21.9787	1.5374	5.37e-09	1.33e-07	499	87241358	ABD33216.1	754	1.03e-96	Peptidase A1, pepsin [Medicago truncatula]
comp17061_c0	23.4489	8.08583	1.5361	0.00040606	0.0040675	877	363806728	NP_001242016.1	561	1.88e-69	uncharacterized protein LOC100816932 [Glycine max] >gi|255640740|gb|ACU20654.1| unknown [Glycine max]
comp15146_c0	39.881	13.7577	1.5355	4.01e-06	6.43e-05	1383	217075142	ACJ85931.1	990	5.7e-130	unknown [Medicago truncatula] >gi|388491118|gb|AFK33625.1| unknown [Medicago truncatula]
comp10184_c0	26.8412	9.26195	1.5351	0.0001556	0.0017519	991	356571469	XP_003553899.1	536	2.17e-64	PREDICTED: uncharacterized protein LOC100819460 [Glycine max]
comp34354_c0	78.3939	27.1243	1.5312	1.08e-10	3.29e-09	1913	388503486	AFK39809.1	1454	0	unknown [Lotus japonicus]
comp18459_c0	45.0343	15.5836	1.531	9.98e-07	1.78e-05	2168	356576604	XP_003556420.1	1925	0	PREDICTED: uncharacterized protein LOC100781733 [Glycine max]
comp23843_c0	40.2992	13.9664	1.5288	3.76e-06	6.05e-05	1584	388504418	AFK40275.1	1728	0	unknown [Medicago truncatula]
comp28004_c0	56.8264	19.7	1.5284	4.01e-08	8.83e-07	3421	356542591	XP_003539750.1	3499	0	PREDICTED: receptor-like protein kinase HERK 1-like [Glycine max]
comp21763_c0	108.678	37.7094	1.5271	3.22e-14	1.37e-12	1224	351724389	NP_001236800.1	893	2.27e-116	uncharacterized protein LOC100499844 [Glycine max] >gi|255627067|gb|ACU13878.1| unknown [Glycine max]
comp24583_c0	160.637	55.8657	1.5238	3.07e-20	2.01e-18	1516	357519377	XP_003629977.1	1281	3.54e-171	6-phosphogluconate dehydrogenase NAD-binding domain-containing protein [Medicago truncatula] >gi|355523999|gb|AET04453.1| 6-phosphogluconate dehydrogenase NAD-binding domain-containing protein [Medicago truncatula]
comp16157_c0	379.585	132.455	1.5189	2.02e-45	3.1e-43	1044	388492348	AFK34240.1	1026	1.98e-137	unknown [Lotus japonicus]
comp17589_c0	31.1499	10.8791	1.5177	5.13e-05	0.00065592	725	255545630	XP_002513875.1	249	3.15e-24	conserved hypothetical protein [Ricinus communis] >gi|223546961|gb|EEF48458.1| conserved hypothetical protein [Ricinus communis]
comp17758_c0	23.7397	8.30635	1.515	0.00041222	0.0041192	1392	388503334	AFK39733.1	1625	0	unknown [Lotus japonicus]
comp15927_c0	523.571	183.389	1.5135	9.52e-62	2.16e-59	1543	388514861	AFK45492.1	433	2.42e-47	unknown [Lotus japonicus]
comp17003_c0	114.977	40.2821	1.5131	7.95e-15	3.57e-13	1319	357518201	XP_003629389.1	1454	0	Peroxidase [Medicago truncatula] >gi|355523411|gb|AET03865.1| Peroxidase [Medicago truncatula]
comp21939_c0	147.223	51.6001	1.5126	1.51e-18	8.83e-17	2463	357470725	XP_003605647.1	968	1.4e-121	RNA-binding protein [Medicago truncatula] >gi|355506702|gb|AES87844.1| RNA-binding protein [Medicago truncatula]
comp25449_c0	29.9116	10.5005	1.5102	7.55e-05	0.00092244	2412	388497000	AFK36566.1	1510	0	unknown [Lotus japonicus]
comp30695_c0	62.5992	22.0523	1.5052	1.09e-08	2.6e-07	4706	356534764	XP_003535922.1	7058	0	PREDICTED: magnesium-chelatase subunit H-like [Glycine max]
comp25230_c0	24.4014	8.60111	1.5044	0.00036015	0.0036534	2076	357463221	XP_003601892.1	1936	0	E3 ubiquitin-protein ligase RGLG2 [Medicago truncatula] >gi|355490940|gb|AES72143.1| E3 ubiquitin-protein ligase RGLG2 [Medicago truncatula]
comp20186_c0	1395.91	492.361	1.5034	2.16e-160	1.34e-157	1070	357442717	XP_003591636.1	944	7.32e-123	Glutathione S-transferase N-terminal domain containing protein [Medicago truncatula] >gi|355480684|gb|AES61887.1| Glutathione S-transferase N-terminal domain containing protein [Medicago truncatula]
comp19276_c1	60.3179	21.3172	1.5006	2.12e-08	4.84e-07	508	337263162	AEI69283.1	422	2.4e-50	thioredoxin h 1-1 [Galega orientalis]
comp22414_c0	30.7706	10.8791	1.5	6.33e-05	0.00079187	1945	357464297	XP_003602430.1	1818	0	UNC93-like protein C922.05c [Medicago truncatula] >gi|355491478|gb|AES72681.1| UNC93-like protein C922.05c [Medicago truncatula]
comp26496_c0	33.1264	11.7612	1.4939	3.45e-05	0.00046179	2204	39653353	AAR29343.1	2261	0	allantoinase [Robinia pseudoacacia]
comp21672_c0	823.172	293.743	1.4866	2.94e-94	1.1e-91	1947	356555676	XP_003546156.1	2025	0	PREDICTED: 5'-adenylylsulfate reductase 3, chloroplastic-like [Glycine max]
comp21973_c0	89.6037	32.0382	1.4838	1.15e-11	3.78e-10	1401	358248814	NP_001240200.1	863	1.8e-110	membrane primary amine oxidase [Glycine max] >gi|332739618|gb|AEE99198.1| allene oxide cyclase 3 [Glycine max]
comp30527_c0	107.066	38.3709	1.4804	1.26e-13	5.09e-12	2643	35187002	AAQ84169.1	3466	0	1-deoxy-D-xylulose 5-phosphate synthase [Pueraria montana var. lobata]
comp21185_c0	34.5855	12.4558	1.4733	2.66e-05	0.00036392	1067	356573682	XP_003554986.1	716	4.82e-90	PREDICTED: uncharacterized protein LOC100788286 [Glycine max]
comp16109_c0	25.059	9.04142	1.4707	0.00035389	0.0036002	823	356513275	XP_003525339.1	444	1.31e-51	PREDICTED: uncharacterized protein LOC100810596 [Glycine max]
comp19978_c0	31.7624	11.4672	1.4698	5.81e-05	0.00073282	909	351726578	NP_001238155.1	564	2.05e-69	uncharacterized protein LOC100499674 [Glycine max] >gi|255625695|gb|ACU13192.1| unknown [Glycine max]
comp24472_c0	36.3532	13.1578	1.4662	1.74e-05	0.00024662	1298	388513173	AFK44648.1	1415	0	unknown [Medicago truncatula]
comp16611_c0	28.1237	10.2175	1.4607	0.00016276	0.0018218	905	356569696	XP_003553032.1	411	1.02e-44	PREDICTED: THO complex subunit 4-like [Glycine max]
comp18032_c0	37.0397	13.4622	1.4602	1.52e-05	0.00021742	960	358248590	NP_001239907.1	483	1.83e-54	uncharacterized protein LOC100790835 [Glycine max] >gi|255641885|gb|ACU21211.1| unknown [Glycine max]
comp17418_c0	75.0241	27.2713	1.46	7.41e-10	2.05e-08	1197	358345484	XP_003636807.1	1595	0	Arginine N-methyltransferase [Medicago truncatula] >gi|358348847|ref|XP_003638453.1| Arginine N-methyltransferase [Medicago truncatula] >gi|355502742|gb|AES83945.1| Arginine N-methyltransferase [Medicago truncatula] >gi|355504388|gb|AES85591.1| Arginine N-methyltransferase [Medicago truncatula]
comp24665_c0	37.9674	13.8194	1.4581	1.2e-05	0.00017646	1444	356530471	XP_003533804.1	817	3.39e-102	PREDICTED: putative uncharacterized protein At4g01020, chloroplastic-like [Glycine max]
comp26409_c0	30.0262	10.9526	1.4549	0.00010109	0.0011901	1990	356516509	XP_003526936.1	1835	0	PREDICTED: heparan-alpha-glucosaminide N-acetyltransferase-like [Glycine max]
comp10197_c0	31.0337	11.3202	1.4549	7.73e-05	0.00093938	918	357497317	XP_003618947.1	748	6.56e-97	Superoxide dismutase [Medicago truncatula] >gi|355493962|gb|AES75165.1| Superoxide dismutase [Medicago truncatula]
comp28333_c0	32.6313	11.9082	1.4543	5.07e-05	0.00065023	1481	358345665	XP_003636896.1	1029	5.23e-134	SufE-like protein [Medicago truncatula] >gi|355502831|gb|AES84034.1| SufE-like protein [Medicago truncatula]
comp20416_c0	39.6548	14.481	1.4533	7.99e-06	0.00012118	1716	357461721	XP_003601142.1	1480	0	hypothetical protein MTR_3g073480 [Medicago truncatula] >gi|355490190|gb|AES71393.1| hypothetical protein MTR_3g073480 [Medicago truncatula]
comp27368_c0	369.88	135.149	1.4525	2.47e-42	3.5e-40	1924	357463523	XP_003602043.1	1770	0	Ascorbate peroxidase [Medicago truncatula] >gi|355491091|gb|AES72294.1| Ascorbate peroxidase [Medicago truncatula]
comp18292_c0	37.5947	13.7459	1.4515	1.39e-05	0.00020157	1248	357478035	XP_003609303.1	1531	0	Peroxidase [Medicago truncatula] >gi|357478081|ref|XP_003609326.1| Peroxidase [Medicago truncatula] >gi|355510358|gb|AES91500.1| Peroxidase [Medicago truncatula] >gi|355510381|gb|AES91523.1| Peroxidase [Medicago truncatula]
comp23961_c0	25.9317	9.49791	1.449	0.00031175	0.0032258	956	388495048	AFK35590.1	512	1.19e-61	unknown [Lotus japonicus]
comp36863_c0	29.4885	10.8056	1.4484	0.00012119	0.0014001	1218	357481553	XP_003611062.1	995	1.55e-131	2-C-methyl-D-erythritol 2 4-cyclodiphosphate synthase [Medicago truncatula] >gi|355512397|gb|AES94020.1| 2-C-methyl-D-erythritol 2 4-cyclodiphosphate synthase [Medicago truncatula] >gi|388499176|gb|AFK37654.1| unknown [Medicago truncatula]
comp22605_c0	30.747	11.3202	1.4416	9.04e-05	0.001076	2080	357487695	XP_003614135.1	1772	0	Cytochrome P450 78A11 [Medicago truncatula] >gi|355515470|gb|AES97093.1| Cytochrome P450 78A11 [Medicago truncatula]
comp26157_c0	38.9182	14.334	1.441	1.06e-05	0.00015884	1941	356574617	XP_003555442.1	1630	0	PREDICTED: protein TRIGALACTOSYLDIACYLGLYCEROL 2, chloroplastic-like [Glycine max]
comp25819_c0	25.1045	9.26195	1.4386	0.00040984	0.0040987	3694	357490799	XP_003615687.1	3715	0	ATP-dependent Clp protease ATP-binding subunit clpL [Medicago truncatula] >gi|355517022|gb|AES98645.1| ATP-dependent Clp protease ATP-binding subunit clpL [Medicago truncatula]
comp19435_c0	47.3553	17.4918	1.4368	1.23e-06	2.17e-05	1209	388495128	AFK35630.1	737	5.25e-94	unknown [Lotus japonicus]
comp22146_c0	27.2138	10.0705	1.4342	0.00023956	0.0025458	1574	87240518	ABD32376.1	1755	0	Lipolytic enzyme, G-D-S-L [Medicago truncatula] >gi|124361052|gb|ABN09024.1| Lipolytic enzyme, G-D-S-L [Medicago truncatula]
comp29644_c0	75.1577	27.9306	1.4281	1.13e-09	3.03e-08	1430	357479209	XP_003609890.1	629	2.77e-74	hypothetical protein MTR_4g124080 [Medicago truncatula] >gi|355510945|gb|AES92087.1| hypothetical protein MTR_4g124080 [Medicago truncatula]
comp18748_c0	34.9883	13.0108	1.4272	3.27e-05	0.00043905	1428	388507292	AFK41712.1	862	1.31e-110	unknown [Medicago truncatula]
comp21648_c0	43.2575	16.0981	1.4261	3.89e-06	6.25e-05	660	357500235	XP_003620406.1	428	6.4e-51	Non-specific lipid-transfer protein [Medicago truncatula] >gi|217075044|gb|ACJ85882.1| unknown [Medicago truncatula] >gi|355495421|gb|AES76624.1| Non-specific lipid-transfer protein [Medicago truncatula]
comp21013_c0	33.5416	12.5066	1.4233	4.88e-05	0.00062859	2041	356562585	XP_003549550.1	2534	0	PREDICTED: NADP-dependent glyceraldehyde-3-phosphate dehydrogenase-like [Glycine max]
comp21407_c0	26.3866	9.85001	1.4216	0.00031831	0.0032841	3325	61723807	AAX53605.1	4355	0	nodulation receptor kinase [Astragalus sinicus]
comp26293_c0	32.6396	12.2022	1.4195	6.32e-05	0.00079079	1847	357459553	XP_003600057.1	2085	0	Purple acid phosphatase [Medicago truncatula] >gi|355489105|gb|AES70308.1| Purple acid phosphatase [Medicago truncatula]
comp29240_c0	30.8165	11.5576	1.4149	0.00010424	0.0012225	3062	356530278	XP_003533709.1	1608	0	PREDICTED: probable potassium transporter 11-like isoform 2 [Glycine max]
comp25499_c0	164.4	61.7463	1.4128	3.36e-19	2.04e-17	4173	356562959	XP_003549735.1	5162	0	PREDICTED: probable sucrose-phosphate synthase-like [Glycine max]
comp19317_c0	25.1872	9.48247	1.4094	0.00046368	0.0045872	363	225453502	XP_002277890.1	237	1.01e-23	PREDICTED: protein transport protein Sec61 subunit beta-like [Vitis vinifera]
comp28000_c0	114.003	43.0034	1.4066	1e-13	4.07e-12	1353	388516595	AFK46359.1	1282	1.9e-173	unknown [Lotus japonicus]
comp20822_c0	25.7175	9.70299	1.4062	0.00041028	0.0041015	2056	356543142	XP_003540022.1	2229	0	PREDICTED: probable peptide/nitrate transporter At1g22540-like isoform 1 [Glycine max]
comp20206_c0	106.909	40.3997	1.404	6.11e-13	2.3e-11	1441	357491415	XP_003615995.1	1338	0	Peroxidase [Medicago truncatula] >gi|355517330|gb|AES98953.1| Peroxidase [Medicago truncatula]
comp21184_c0	34.784	13.1578	1.4025	4.07e-05	0.0005363	1275	356577416	XP_003556822.1	827	9.49e-106	PREDICTED: uncharacterized protein LOC100785472 [Glycine max]
comp10480_c0	78.0432	29.55	1.4011	8.08e-10	2.22e-08	757	356506077	XP_003521814.1	304	2.8e-32	PREDICTED: uncharacterized protein LOC100785256 [Glycine max] >gi|356573241|ref|XP_003554771.1| PREDICTED: uncharacterized protein LOC100795854 isoform 1 [Glycine max] >gi|356573243|ref|XP_003554772.1| PREDICTED: uncharacterized protein LOC100795854 isoform 2 [Glycine max]
comp13084_c0	32.2206	12.2022	1.4008	7.92e-05	0.00095922	701	195622358	ACG33009.1	147	1.03e-09	hypothetical protein [Zea mays]
comp25222_c0	30.4708	11.5407	1.4007	0.00012407	0.0014314	2595	356542930	XP_003539917.1	2320	0	PREDICTED: glycerol-3-phosphate dehydrogenase [NAD(P)+]-like [Glycine max]
comp12114_c0	36.086	13.6724	1.4002	2.97e-05	0.0004021	1453	357519369	XP_003629973.1	1544	0	Glutelin type-A [Medicago truncatula] >gi|355523995|gb|AET04449.1| Glutelin type-A [Medicago truncatula]
comp16547_c1	179.578	68.1415	1.398	1.3e-20	8.72e-19	408	559237	AAA98492.1	372	1.21e-41	tyrosine-rich hydroxyproline-rich glycoprotein, partial [Petroselinum crispum]
comp17648_c1	114.44	43.4429	1.3974	1.1e-13	4.44e-12	248	--	--	--	--	--
comp10224_c0	29.5998	11.2466	1.3961	0.00015935	0.0017885	1199	356567905	XP_003552155.1	487	8.05e-56	PREDICTED: RING-H2 finger protein ATL33-like [Glycine max]
comp26200_c0	26.289	10.0191	1.3917	0.00038144	0.0038492	804	388496768	AFK36450.1	794	2.23e-104	unknown [Lotus japonicus] >gi|388514125|gb|AFK45124.1| unknown [Lotus japonicus]
comp31096_c1	25.6422	9.7765	1.3911	0.00045177	0.0044783	4157	356570804	XP_003553574.1	5415	0	PREDICTED: E3 ubiquitin-protein ligase UPL7 [Glycine max]
comp24271_c0	29.7147	11.3716	1.3857	0.00016437	0.0018365	558	357467373	XP_003603971.1	136	5.21e-08	BZIP transcription factor ATB2 [Medicago truncatula] >gi|355493019|gb|AES74222.1| BZIP transcription factor ATB2 [Medicago truncatula]
comp22681_c0	37.6146	14.4075	1.3845	2.26e-05	0.00031184	1786	357483667	XP_003612120.1	2057	0	hypothetical protein MTR_5g021520 [Medicago truncatula] >gi|355513455|gb|AES95078.1| hypothetical protein MTR_5g021520 [Medicago truncatula]
comp29464_c0	31.8464	12.2022	1.384	9.68e-05	0.0011441	1598	357478703	XP_003609637.1	1579	0	1-aminocyclopropane-1-carboxylate oxidase-like protein [Medicago truncatula] >gi|355510692|gb|AES91834.1| 1-aminocyclopropane-1-carboxylate oxidase-like protein [Medicago truncatula]
comp20496_c0	59.4316	22.7873	1.383	1.02e-07	2.12e-06	1127	388510676	AFK43404.1	1160	1.06e-156	unknown [Lotus japonicus]
comp28712_c0	66.9224	25.7056	1.3804	1.67e-08	3.87e-07	2020	356553319	XP_003545004.1	2405	0	PREDICTED: 4-coumarate--CoA ligase-like 5-like [Glycine max]
comp24752_c0	148.5	57.1212	1.3784	4.45e-17	2.32e-15	1805	357492579	XP_003616578.1	2087	0	BAHD acyltransferase DCR [Medicago truncatula] >gi|355517913|gb|AES99536.1| BAHD acyltransferase DCR [Medicago truncatula]
comp10094_c0	129.573	50.2056	1.3678	5.52e-15	2.51e-13	1897	359806866	NP_001241060.1	2267	0	uncharacterized protein LOC100793240 [Glycine max] >gi|255637035|gb|ACU18850.1| unknown [Glycine max]
comp24139_c0	53.1426	20.6556	1.3633	5.87e-07	1.09e-05	1607	356569107	XP_003552747.1	1291	4.92e-172	PREDICTED: 2,3-dimethylmalate lyase-like isoform 1 [Glycine max]
comp22221_c0	36.1886	14.0892	1.3609	3.81e-05	0.00050411	1734	388520649	AFK48386.1	1455	0	unknown [Lotus japonicus]
comp27081_c0	38.4256	15.069	1.3505	2.38e-05	0.0003262	1972	356555344	XP_003545993.1	703	4.3e-83	PREDICTED: dof zinc finger protein DOF1.4-like [Glycine max]
comp17407_c0	32.0122	12.5698	1.3487	0.00011588	0.001345	1870	356569629	XP_003553001.1	758	8.07e-94	PREDICTED: nuclear transcription factor Y subunit B-3-like [Glycine max]
comp9802_c0	30.1089	11.8347	1.3472	0.00018689	0.0020531	3223	356565898	XP_003551173.1	3325	0	PREDICTED: U-box domain-containing protein 4-like [Glycine max]
comp19836_c0	341.352	134.246	1.3464	2.82e-36	3.46e-34	1373	356508490	XP_003522989.1	1776	0	PREDICTED: xylem cysteine proteinase 2-like [Glycine max]
comp17505_c0	31.7438	12.4963	1.345	0.00012667	0.0014601	658	357474467	XP_003607518.1	440	8.09e-52	Glutaredoxin-C9 [Medicago truncatula] >gi|355508573|gb|AES89715.1| Glutaredoxin-C9 [Medicago truncatula] >gi|388500998|gb|AFK38565.1| unknown [Medicago truncatula]
comp23462_c0	73.9901	29.1825	1.3422	5.06e-09	1.26e-07	1632	357502791	XP_003621684.1	1540	0	Aldo-keto reductase yakc [Medicago truncatula] >gi|124360836|gb|ABN08808.1| Aldo/keto reductase [Medicago truncatula] >gi|217073081|gb|ACJ84900.1| unknown [Medicago truncatula] >gi|355496699|gb|AES77902.1| Aldo-keto reductase yakc [Medicago truncatula]
comp33076_c0	61.662	24.331	1.3416	9.57e-08	2e-06	1051	388516729	AFK46426.1	997	7.04e-133	unknown [Medicago truncatula]
comp27161_c0	35.7675	14.1134	1.3416	4.84e-05	0.00062435	1696	356568240	XP_003552321.1	1958	0	PREDICTED: mannan endo-1,4-beta-mannosidase 6-like [Glycine max]
comp28495_c0	42.389	16.7494	1.3396	9.89e-06	0.00014863	934	123556	P27880.1	597	4.39e-74	RecName: Full=18.2 kDa class I heat shock protein >gi|19618|emb|CAA41547.1| heat shock protein [Medicago sativa]
comp28870_c0	26.8035	10.6586	1.3304	0.00046284	0.0045807	2487	356501292	XP_003519459.1	2207	0	PREDICTED: serine/threonine protein phosphatase 2A 59 kDa regulatory subunit B' gamma isoform-like [Glycine max]
comp21605_c0	97.566	38.9016	1.3265	2.56e-11	8.23e-10	1069	357499409	XP_003619993.1	618	1.72e-75	Albumin-2 [Medicago truncatula] >gi|355495008|gb|AES76211.1| Albumin-2 [Medicago truncatula]
comp12387_c0	36.2717	14.481	1.3247	4.83e-05	0.00062342	1066	351723839	NP_001236525.1	954	8.4e-127	uncharacterized protein LOC100305521 [Glycine max] >gi|356548841|ref|XP_003542807.1| PREDICTED: LOW QUALITY PROTEIN: peptidyl-prolyl cis-trans isomerase H-like [Glycine max] >gi|255625787|gb|ACU13238.1| unknown [Glycine max]
comp11235_c0	35.0322	14.0164	1.3216	6.65e-05	0.00082405	1722	356544386	XP_003540633.1	2054	0	PREDICTED: serine carboxypeptidase-like 35-like [Glycine max]
comp24930_c0	33.004	13.2314	1.3187	0.00011026	0.001284	969	357449693	XP_003595123.1	339	3.88e-36	hypothetical protein MTR_2g038500 [Medicago truncatula] >gi|355484171|gb|AES65374.1| hypothetical protein MTR_2g038500 [Medicago truncatula]
comp10260_c0	42.353	16.9802	1.3186	1.19e-05	0.00017452	1226	357441915	XP_003591235.1	1048	1.29e-139	Pyrrolidone-carboxylate peptidase [Medicago truncatula] >gi|355480283|gb|AES61486.1| Pyrrolidone-carboxylate peptidase [Medicago truncatula] >gi|388515769|gb|AFK45946.1| unknown [Medicago truncatula]
comp22399_c0	84.0402	33.7252	1.3173	6.96e-10	1.94e-08	4550	38344063	CAE02744.2	1013	1.7e-117	OSJNBa0006B20.7 [Oryza sativa Japonica Group] >gi|116310779|emb|CAH67571.1| H0315A08.1 [Oryza sativa Indica Group]
comp29603_c0	85.156	34.181	1.3169	5.4e-10	1.53e-08	3658	356554054	XP_003545364.1	4408	0	PREDICTED: endo-1,4-beta-xylanase A-like [Glycine max]
comp18030_c0	42.8473	17.2008	1.3167	1.07e-05	0.00015945	974	388522701	AFK49412.1	643	3.03e-81	unknown [Lotus japonicus]
comp40190_c0	27.8292	11.1731	1.3166	0.00038862	0.0039133	1790	356544194	XP_003540539.1	1889	0	PREDICTED: cytochrome P450 705A20-like [Glycine max]
comp24582_c0	71.9607	28.8921	1.3165	1.16e-08	2.76e-07	2340	357469413	XP_003604991.1	2727	0	Sterol 3-beta-glucosyltransferase [Medicago truncatula] >gi|355506046|gb|AES87188.1| Sterol 3-beta-glucosyltransferase [Medicago truncatula]
comp34791_c0	36.0231	14.4964	1.3132	5.56e-05	0.00070566	1236	357456701	XP_003598631.1	1234	2.86e-167	F-box protein SKIP5 [Medicago truncatula] >gi|355487679|gb|AES68882.1| F-box protein SKIP5 [Medicago truncatula]
comp20872_c0	37.4293	15.069	1.3126	4e-05	0.00052717	2153	356501673	XP_003519648.1	2392	0	PREDICTED: alanine aminotransferase 2-like isoform 1 [Glycine max] >gi|356501675|ref|XP_003519649.1| PREDICTED: alanine aminotransferase 2-like isoform 2 [Glycine max]
comp29657_c3	37.2374	14.9955	1.3122	4.19e-05	0.00055086	1108	356556995	XP_003546804.1	543	1.77e-65	PREDICTED: auxin-induced protein X15-like [Glycine max]
comp28653_c0	56.56	22.7873	1.3116	4.48e-07	8.48e-06	2235	356538433	XP_003537708.1	2925	0	PREDICTED: ABC transporter G family member 14-like [Glycine max]
comp24730_c0	180.569	72.7724	1.3111	1.93e-19	1.19e-17	1720	356498653	XP_003518164.1	2271	0	PREDICTED: eukaryotic peptide chain release factor subunit 1-3-like [Glycine max]
comp28973_c0	27.8333	11.2459	1.3074	0.00040834	0.004087	856	357440711	XP_003590633.1	488	4.44e-57	Ethylene receptor [Medicago truncatula] >gi|355479681|gb|AES60884.1| Ethylene receptor [Medicago truncatula]
comp31488_c0	37.3052	15.1425	1.3008	4.49e-05	0.00058365	333	387861274	AFK08605.1	356	3.12e-38	S-adenosyl homocysteine hydrolase [Nicotiana benthamiana]
comp29791_c0	104.898	42.5814	1.3007	7.76e-12	2.6e-10	2686	357459569	XP_003600065.1	3271	0	Acyl-peptide hydrolase-like protein [Medicago truncatula] >gi|355489113|gb|AES70316.1| Acyl-peptide hydrolase-like protein [Medicago truncatula]
comp28992_c0	35.0719	14.2605	1.2983	7.73e-05	0.00093938	2477	357437003	XP_003588777.1	2824	0	G protein-coupled receptor kinase [Medicago truncatula] >gi|355477825|gb|AES59028.1| G protein-coupled receptor kinase [Medicago truncatula]
comp30682_c0	41.4398	16.9067	1.2934	1.8e-05	0.00025434	2930	357445881	XP_003593218.1	2496	0	Methyl binding domain protein [Medicago truncatula] >gi|355482266|gb|AES63469.1| Methyl binding domain protein [Medicago truncatula]
comp21553_c0	169.313	69.1706	1.2915	4.69e-18	2.63e-16	1423	3176098	CAA75308.1	1471	0	annexin [Medicago truncatula] >gi|22859608|emb|CAD29698.1| annexin [Medicago truncatula]
comp21661_c0	56.661	23.1549	1.291	5.47e-07	1.02e-05	1230	357447859	XP_003594205.1	538	8.67e-64	Cucumber peeling cupredoxin [Medicago truncatula] >gi|87241159|gb|ABD33017.1| Blue (type 1) copper domain [Medicago truncatula] >gi|355483253|gb|AES64456.1| Cucumber peeling cupredoxin [Medicago truncatula]
comp18894_c0	49.2553	20.1411	1.2901	3.03e-06	4.98e-05	1185	351722538	NP_001238527.1	791	4.57e-102	uncharacterized protein LOC100527089 [Glycine max] >gi|255631530|gb|ACU16132.1| unknown [Glycine max]
comp21500_c0	33.2529	13.5989	1.29	0.00012526	0.0014445	971	388509908	AFK43020.1	631	3.41e-79	unknown [Medicago truncatula]
comp22881_c0	37.9235	15.5373	1.2874	4.28e-05	0.00056175	1046	357492359	XP_003616468.1	488	1.81e-54	Protein phosphatase 2C [Medicago truncatula] >gi|355517803|gb|AES99426.1| Protein phosphatase 2C [Medicago truncatula]
comp12223_c0	59.8195	24.5515	1.2848	2.85e-07	5.54e-06	2275	357500221	XP_003620399.1	1923	0	hypothetical protein MTR_6g082400 [Medicago truncatula] >gi|355495414|gb|AES76617.1| hypothetical protein MTR_6g082400 [Medicago truncatula]
comp25266_c0	35.4032	14.5479	1.2831	7.94e-05	0.0009614	2017	388503838	AFK39985.1	2833	0	unknown [Medicago truncatula]
comp26021_c0	109.218	44.8932	1.2826	4.21e-12	1.45e-10	1804	357442445	XP_003591500.1	625	9.75e-75	hypothetical protein MTR_1g088250 [Medicago truncatula] >gi|355480548|gb|AES61751.1| hypothetical protein MTR_1g088250 [Medicago truncatula] >gi|388515423|gb|AFK45773.1| unknown [Medicago truncatula]
comp28001_c0	41.4572	17.0537	1.2815	1.98e-05	0.00027692	1565	388512465	AFK44294.1	1261	4.21e-168	unknown [Lotus japonicus]
comp24784_c0	42.1438	17.3478	1.2806	1.7e-05	0.00024181	1400	357489953	XP_003615264.1	880	1.5e-113	hypothetical protein MTR_5g065930 [Medicago truncatula] >gi|355516599|gb|AES98222.1| hypothetical protein MTR_5g065930 [Medicago truncatula]
comp23777_c0	29.6126	12.2022	1.2791	0.00031463	0.0032529	2218	357506785	XP_003623681.1	2125	0	hypothetical protein MTR_7g074450 [Medicago truncatula] >gi|355498696|gb|AES79899.1| hypothetical protein MTR_7g074450 [Medicago truncatula]
comp22141_c1	30.357	12.5698	1.2721	0.00027566	0.0028849	1160	357476427	XP_003608499.1	1256	9.68e-171	Urease accessory protein ureG [Medicago truncatula] >gi|355509554|gb|AES90696.1| Urease accessory protein ureG [Medicago truncatula]
comp21970_c1	35.957	14.911	1.2699	7.66e-05	0.00093335	782	225425511	XP_002266305.1	420	1.62e-48	PREDICTED: uncharacterized protein At4g28440 isoform 2 [Vitis vinifera] >gi|225425513|ref|XP_002266183.1| PREDICTED: uncharacterized protein At4g28440 isoform 1 [Vitis vinifera] >gi|297739026|emb|CBI28515.3| unnamed protein product [Vitis vinifera]
comp18428_c0	39.4902	16.3929	1.2684	3.44e-05	0.00046157	1180	351723811	NP_001236780.1	1104	1.94e-148	uncharacterized protein LOC100527490 [Glycine max] >gi|255632468|gb|ACU16584.1| unknown [Glycine max]
comp24831_c0	49.3715	20.5086	1.2675	3.67e-06	5.92e-05	2513	357475937	XP_003608254.1	2494	0	Importin subunit alpha-2 [Medicago truncatula] >gi|355509309|gb|AES90451.1| Importin subunit alpha-2 [Medicago truncatula]
comp21482_c0	119.567	49.6911	1.2668	5.92e-13	2.24e-11	2062	388514633	AFK45378.1	1864	0	unknown [Lotus japonicus]
comp28523_c0	52.2356	21.7582	1.2635	2e-06	3.38e-05	1646	11127759	AAG31076.1	1990	0	sucrose-phosphatase [Medicago truncatula]
comp30762_c0	41.6173	17.3537	1.2619	2.23e-05	0.00030841	3103	357517095	XP_003628836.1	1712	0	Zinc finger protein [Medicago truncatula] >gi|355522858|gb|AET03312.1| Zinc finger protein [Medicago truncatula]
comp11889_c0	52.3506	21.8317	1.2618	1.98e-06	3.35e-05	1974	356562411	XP_003549465.1	1456	0	PREDICTED: uncharacterized protein LOC100786246 [Glycine max]
comp23826_c0	44.9152	18.7444	1.2607	1.07e-05	0.00015934	2007	356540050	XP_003538504.1	2206	0	PREDICTED: gamma-glutamyltranspeptidase 1-like [Glycine max]
comp30496_c0	60.7141	25.3601	1.2595	3.12e-07	6.03e-06	1631	388509992	AFK43062.1	1922	0	unknown [Lotus japonicus]
comp23762_c0	40.3658	16.9067	1.2555	3.12e-05	0.00042067	1793	356572568	XP_003554440.1	1745	0	PREDICTED: F-box/kelch-repeat protein At1g57790-like [Glycine max]
comp26470_c0	29.2817	12.2758	1.2542	0.00039277	0.0039439	1585	356514585	XP_003525986.1	1179	8.37e-157	PREDICTED: uncharacterized protein LOC100527612 [Glycine max]
comp18618_c0	33.0453	13.8929	1.2501	0.00017047	0.0018936	1080	357488797	XP_003614686.1	741	1.29e-94	COSII [Medicago truncatula] >gi|355516021|gb|AES97644.1| COSII [Medicago truncatula] >gi|388507888|gb|AFK42010.1| unknown [Medicago truncatula]
comp22649_c0	29.4885	12.4228	1.2472	0.00039025	0.0039265	1682	358248122	NP_001239819.1	1280	5.62e-171	uncharacterized protein LOC100805924 [Glycine max] >gi|255648407|gb|ACU24654.1| unknown [Glycine max]
comp16454_c0	39.0774	16.4657	1.2469	4.46e-05	0.0005807	1667	388507520	AFK41826.1	438	1.2e-47	unknown [Medicago truncatula]
comp32355_c0	44.1331	18.5974	1.2468	1.44e-05	0.0002075	1057	356496463	XP_003517087.1	326	1.75e-34	PREDICTED: uncharacterized protein LOC100500226 [Glycine max]
comp27116_c0	396.005	167.04	1.2453	1.43e-38	1.89e-36	1164	388523039	AFK49581.1	783	7.5e-99	unknown [Lotus japonicus]
comp18094_c0	30.2404	12.7903	1.2414	0.00034024	0.0034828	1218	357454869	XP_003597715.1	1233	3.22e-166	Auxin-responsive protein IAA [Medicago truncatula] >gi|355486763|gb|AES67966.1| Auxin-responsive protein IAA [Medicago truncatula]
comp19641_c0	50.9101	21.5377	1.2411	3.36e-06	5.45e-05	1283	357493185	XP_003616881.1	881	3.1e-114	Tyrosine specific protein phosphatase family protein [Medicago truncatula] >gi|355518216|gb|AES99839.1| Tyrosine specific protein phosphatase family protein [Medicago truncatula]
comp32767_c0	58.8153	24.919	1.2389	6.01e-07	1.11e-05	1078	388496012	AFK36072.1	772	1.53e-99	unknown [Lotus japonicus]
comp26212_c0	105.257	44.622	1.2381	2.48e-11	8.01e-10	1860	357467229	XP_003603899.1	1208	2.01e-159	BURP domain-containing protein [Medicago truncatula] >gi|355492947|gb|AES74150.1| BURP domain-containing protein [Medicago truncatula]
comp26941_c0	60.3005	25.5777	1.2373	4.42e-07	8.38e-06	2035	84468392	BAE71279.1	2122	0	hypothetical protein [Trifolium pratense]
comp24095_c0	1241.82	527.485	1.2352	4.16e-116	1.91e-113	3057	356525319	XP_003531272.1	2826	0	PREDICTED: uncharacterized protein LOC100819200 isoform 1 [Glycine max]
comp22887_c0	32.994	14.0171	1.235	0.00019024	0.0020805	1281	357444127	XP_003592341.1	1567	0	Peroxidase [Medicago truncatula] >gi|355481389|gb|AES62592.1| Peroxidase [Medicago truncatula] >gi|388516375|gb|AFK46249.1| unknown [Medicago truncatula]
comp21932_c0	31.0593	13.2314	1.2311	0.00030116	0.0031293	873	388517287	AFK46705.1	595	5.01e-74	unknown [Lotus japonicus]
comp18607_c0	63.7746	27.1978	1.2295	2.27e-07	4.49e-06	1319	217075676	ACJ86198.1	1033	3.57e-137	unknown [Medicago truncatula]
comp22661_c0	34.7824	14.8485	1.228	0.00013362	0.0015309	1363	356564247	XP_003550367.1	1506	0	PREDICTED: epoxide hydrolase 2-like [Glycine max]
comp24611_c0	34.4358	14.7294	1.2252	0.00014713	0.0016695	2163	356558029	XP_003547311.1	2015	0	PREDICTED: uncharacterized protein LOC100783040 [Glycine max]
comp30111_c0	44.8325	19.1855	1.2245	1.49e-05	0.00021473	6435	356547984	XP_003542384.1	7441	0	PREDICTED: 1-phosphatidylinositol-3-phosphate 5-kinase-like [Glycine max]
comp11743_c0	42.8353	18.3769	1.2209	2.38e-05	0.00032712	1006	356556416	XP_003546522.1	426	1.4e-47	PREDICTED: uncharacterized protein LOC100817225 [Glycine max]
comp28008_c0	64.7258	27.7858	1.22	2.08e-07	4.13e-06	2427	357475183	XP_003607877.1	2530	0	Group XV phospholipase A2 [Medicago truncatula] >gi|124359659|gb|ABN06031.1| Lecithin:cholesterol acyltransferase [Medicago truncatula] >gi|355508932|gb|AES90074.1| Group XV phospholipase A2 [Medicago truncatula]
comp16507_c0	287.018	123.354	1.2183	8.63e-28	8.1e-26	536	357445139	XP_003592847.1	143	5.85e-10	hypothetical protein MTR_1g116760, partial [Medicago truncatula] >gi|355481895|gb|AES63098.1| hypothetical protein MTR_1g116760, partial [Medicago truncatula]
comp24123_c0	131.588	56.5802	1.2177	1.41e-13	5.63e-12	2194	356559744	XP_003548157.1	2776	0	PREDICTED: heat shock protein 83-like [Glycine max]
comp24037_c0	56.1125	24.184	1.2143	1.42e-06	2.48e-05	1778	356530441	XP_003533789.1	1579	0	PREDICTED: LOW QUALITY PROTEIN: methylthioribose-1-phosphate isomerase-like [Glycine max]
comp11824_c0	29.4472	12.7168	1.2114	0.00048548	0.0047761	1164	388496974	AFK36553.1	835	1.67e-108	unknown [Lotus japonicus]
comp23467_c0	53.4764	23.1549	1.2076	2.69e-06	4.46e-05	1529	356560963	XP_003548755.1	970	8.5e-126	PREDICTED: short-chain type dehydrogenase/reductase-like [Glycine max]
comp29308_c0	37.4281	16.2452	1.2041	8.85e-05	0.0010564	2347	356516965	XP_003527161.1	1709	0	PREDICTED: uncharacterized protein LOC100795372 isoform 2 [Glycine max]
comp11672_c0	32.3005	14.0399	1.202	0.00027434	0.0028723	1577	356531651	XP_003534390.1	1318	6.07e-177	PREDICTED: 50S ribosomal protein L1, chloroplastic-like [Glycine max]
comp10096_c0	115.266	50.2056	1.199	6.69e-12	2.26e-10	2105	356548831	XP_003542802.1	2082	0	PREDICTED: uncharacterized protein LOC100811151 [Glycine max]
comp18211_c0	72.7965	31.7699	1.1962	5.1e-08	1.1e-06	3719	357484583	XP_003612579.1	4685	0	Alpha glucosidase-like protein [Medicago truncatula] >gi|355513914|gb|AES95537.1| Alpha glucosidase-like protein [Medicago truncatula]
comp21874_c0	33.9966	14.8485	1.1951	0.00019845	0.0021589	1224	356525533	XP_003531379.1	775	6.45e-99	PREDICTED: uncharacterized protein LOC100783763 [Glycine max]
comp9888_c0	34.6583	15.1425	1.1946	0.00017251	0.0019119	884	357470345	XP_003605457.1	598	1.08e-74	hypothetical protein MTR_4g031650 [Medicago truncatula] >gi|217071316|gb|ACJ84018.1| unknown [Medicago truncatula] >gi|355506512|gb|AES87654.1| hypothetical protein MTR_4g031650 [Medicago truncatula] >gi|388490678|gb|AFK33405.1| unknown [Medicago truncatula]
comp20472_c0	61.2943	26.8302	1.1919	6.06e-07	1.12e-05	1697	356532169	XP_003534646.1	1575	0	PREDICTED: CBL-interacting serine/threonine-protein kinase 11-like [Glycine max]
comp26971_c0	65.1758	28.5547	1.1906	2.72e-07	5.32e-06	2309	357509137	XP_003624857.1	1840	0	Palmitoyltransferase AKR1 [Medicago truncatula] >gi|355499872|gb|AES81075.1| Palmitoyltransferase AKR1 [Medicago truncatula]
comp27834_c0	51.8013	22.7138	1.1894	4.62e-06	7.3e-05	1931	359806531	NP_001241004.1	1730	0	uncharacterized protein LOC100798863 [Glycine max] >gi|255637091|gb|ACU18877.1| unknown [Glycine max]
comp27372_c0	36.0314	15.8041	1.189	0.00013341	0.0015294	1987	356542881	XP_003539893.1	2667	0	PREDICTED: external NADH-ubiquinone oxidoreductase 1, mitochondrial-like [Glycine max]
comp24684_c0	47.8103	21.0231	1.1853	1.12e-05	0.00016559	1039	357483929	XP_003612251.1	553	9.76e-67	hypothetical protein MTR_5g022970 [Medicago truncatula] >gi|355513586|gb|AES95209.1| hypothetical protein MTR_5g022970 [Medicago truncatula] >gi|388508918|gb|AFK42525.1| unknown [Medicago truncatula]
comp17198_c0	47.6717	21.0231	1.1812	1.2e-05	0.00017566	870	356508896	XP_003523189.1	710	1.86e-91	PREDICTED: acyl-coenzyme A thioesterase 13-like [Glycine max]
comp25181_c0	57.4852	25.3601	1.1806	1.53e-06	2.65e-05	1687	357446135	XP_003593345.1	1702	0	Nicotiana tabacum ORF [Medicago truncatula] >gi|355482393|gb|AES63596.1| Nicotiana tabacum ORF [Medicago truncatula]
comp21993_c0	57.6536	25.5071	1.1765	1.55e-06	2.67e-05	1591	300431417	ADK12637.1	1144	1.64e-151	chromoplast heme oxygenase 1 [Medicago sativa]
comp23065_c0	92.2626	40.8665	1.1748	1.25e-09	3.34e-08	1721	357486371	XP_003613473.1	843	3.01e-105	DIV1B protein [Medicago truncatula] >gi|355514808|gb|AES96431.1| DIV1B protein [Medicago truncatula]
comp20236_c0	92.6014	41.0172	1.1748	1.17e-09	3.14e-08	1056	357444911	XP_003592733.1	694	3.52e-88	Prefoldin subunit [Medicago truncatula] >gi|355481781|gb|AES62984.1| Prefoldin subunit [Medicago truncatula]
comp24084_c0	51.8741	23.0659	1.1693	5.57e-06	8.66e-05	1452	356525740	XP_003531481.1	1252	7.83e-169	PREDICTED: DCN1-like protein 2-like [Glycine max]
comp27209_c0	71.4131	31.7552	1.1692	9.86e-08	2.06e-06	2751	356542764	XP_003539835.1	3637	0	PREDICTED: protein transport protein SEC24-1-like [Glycine max]
comp12666_c0	142.76	63.5105	1.1685	4.96e-14	2.06e-12	1067	356543241	XP_003540071.1	749	8.09e-96	PREDICTED: putative gamma-glutamylcyclotransferase At3g02910-like [Glycine max]
comp29465_c0	31.2256	13.8929	1.1684	0.00042726	0.0042626	2957	356542868	XP_003539887.1	2456	0	PREDICTED: uncharacterized protein LOC100790061 [Glycine max]
comp28073_c0	44.9669	20.0124	1.168	2.37e-05	0.00032608	1655	357452009	XP_003596281.1	684	6.51e-82	hypothetical protein MTR_2g075470 [Medicago truncatula] >gi|355485329|gb|AES66532.1| hypothetical protein MTR_2g075470 [Medicago truncatula]
comp27453_c0	610.334	271.822	1.1669	1.23e-54	2.33e-52	3222	356549557	XP_003543159.1	2695	0	PREDICTED: protein ETHYLENE INSENSITIVE 3-like [Glycine max]
comp23589_c0	110.39	49.3155	1.1625	3.96e-11	1.26e-09	2777	356516736	XP_003527049.1	2956	0	PREDICTED: HIPL1 protein-like [Glycine max]
comp21660_c0	164.617	73.6545	1.1603	7.75e-16	3.7e-14	1744	356513351	XP_003525377.1	2214	0	PREDICTED: probable polygalacturonase-like [Glycine max]
comp29383_c0	39.4968	17.7153	1.1567	8.14e-05	0.00098164	2411	351720793	NP_001237700.1	1972	0	serine/threonine protein kinase-like protein [Glycine max] >gi|223452494|gb|ACM89574.1| serine/threonine protein kinase-like protein [Glycine max]
comp18230_c0	46.9426	21.0967	1.1539	1.79e-05	0.00025218	1959	356535362	XP_003536215.1	1591	0	PREDICTED: probable methyltransferase PMT8-like [Glycine max]
comp26099_c0	83.5836	37.5667	1.1538	1.04e-08	2.48e-07	1837	358349467	XP_003638758.1	1542	0	Xyloglucan endotransglycosylase/hydrolase [Medicago truncatula] >gi|355504693|gb|AES85896.1| Xyloglucan endotransglycosylase/hydrolase [Medicago truncatula] >gi|388492724|gb|AFK34428.1| unknown [Medicago truncatula]
comp28216_c0	293.638	132.054	1.1529	7.73e-27	6.92e-25	1885	357447871	XP_003594211.1	2082	0	Fumarylacetoacetase [Medicago truncatula] >gi|87241152|gb|ABD33010.1| Fumarylacetoacetase [Medicago truncatula] >gi|355483259|gb|AES64462.1| Fumarylacetoacetase [Medicago truncatula]
comp22295_c0	67.2954	30.2851	1.1519	2.87e-07	5.59e-06	3281	356525821	XP_003531520.1	3719	0	PREDICTED: uncharacterized protein LOC100818299 [Glycine max]
comp22278_c0	41.2471	18.5974	1.1492	6.01e-05	0.00075601	2635	356518975	XP_003528150.1	3124	0	PREDICTED: uncharacterized protein LOC100782659 [Glycine max]
comp23859_c0	53.3109	24.037	1.1492	5.08e-06	7.96e-05	2724	357479739	XP_003610155.1	2951	0	Calmodulin-binding protein [Medicago truncatula] >gi|355511210|gb|AES92352.1| Calmodulin-binding protein [Medicago truncatula]
comp30830_c0	96.92	43.8075	1.1456	8.24e-10	2.26e-08	2533	356559884	XP_003548226.1	2325	0	PREDICTED: calcium-dependent protein kinase 32-like [Glycine max]
comp24486_c1	126.35	57.269	1.1416	2.6e-12	9.2e-11	1185	357480471	XP_003610521.1	1124	9.35e-147	Ribosomal RNA processing protein-like protein [Medicago truncatula] >gi|355511576|gb|AES92718.1| Ribosomal RNA processing protein-like protein [Medicago truncatula]
comp25856_c0	551.913	250.336	1.1406	2.1e-48	3.49e-46	1896	356565743	XP_003551097.1	1784	0	PREDICTED: nucleolysin TIAR-like [Glycine max]
comp32345_c0	56.2995	25.5387	1.1404	3.04e-06	4.98e-05	779	351722987	NP_001236495.1	345	1.08e-37	uncharacterized protein LOC100526958 [Glycine max] >gi|255631250|gb|ACU15992.1| unknown [Glycine max]
comp12754_c0	109.186	49.5441	1.14	8.03e-11	2.47e-09	1339	388491766	AFK33949.1	972	3.48e-128	unknown [Lotus japonicus]
comp9913_c0	51.4548	23.3857	1.1377	8.31e-06	0.00012571	958	357507887	XP_003624232.1	503	4.69e-60	Transcription initiation factor TFIID subunit [Medicago truncatula] >gi|355499247|gb|AES80450.1| Transcription initiation factor TFIID subunit [Medicago truncatula]
comp30640_c0	59.5147	27.0508	1.1376	1.64e-06	2.82e-05	1830	356520977	XP_003529135.1	1860	0	PREDICTED: uncharacterized protein C3orf32-like [Glycine max]
comp30357_c0	50.0023	22.8336	1.1308	1.19e-05	0.00017509	3187	356508995	XP_003523238.1	2277	0	PREDICTED: uncharacterized protein LOC100786867 [Glycine max]
comp35717_c0	33.5416	15.3631	1.1265	0.00034457	0.0035198	1536	357507415	XP_003623996.1	1737	0	Cysteine synthase [Medicago truncatula] >gi|355499011|gb|AES80214.1| Cysteine synthase [Medicago truncatula]
comp30573_c0	193.924	88.8706	1.1257	7.73e-18	4.27e-16	2224	357459271	XP_003599916.1	2382	0	Citrate synthase [Medicago truncatula] >gi|355488964|gb|AES70167.1| Citrate synthase [Medicago truncatula]
comp17621_c0	32.5805	14.9919	1.1198	0.00043767	0.0043524	1816	388499098	AFK37615.1	786	2e-96	unknown [Lotus japonicus]
comp17122_c0	54.4379	25.0756	1.1183	5.57e-06	8.67e-05	1143	217074020	ACJ85370.1	1119	1.64e-150	unknown [Medicago truncatula]
comp27353_c0	50.1677	23.1549	1.1154	1.34e-05	0.00019461	4635	357454311	XP_003597436.1	6326	0	Xanthine dehydrogenase/oxidase [Medicago truncatula] >gi|355486484|gb|AES67687.1| Xanthine dehydrogenase/oxidase [Medicago truncatula]
comp29047_c0	133.408	61.6066	1.1147	1.27e-12	4.63e-11	2071	114213458	BAF31132.1	1709	0	catalytic subunit of protein phosphatase 1 [Vicia faba]
comp25813_c0	45.045	20.8026	1.1146	3.72e-05	0.00049386	1299	363807596	NP_001242409.1	1129	2.72e-150	uncharacterized protein LOC100785541 [Glycine max] >gi|255634803|gb|ACU17762.1| unknown [Glycine max]
comp21923_c0	34.2034	15.8078	1.1135	0.00032852	0.0033782	998	356531671	XP_003534400.1	609	3.98e-76	PREDICTED: DNA-directed RNA polymerase II subunit RPB11 [Glycine max]
comp17648_c0	687.395	317.687	1.1135	2.34e-58	4.92e-56	1074	--	--	--	--	--
comp30612_c0	52.9552	24.4773	1.1133	7.87e-06	0.00011954	2312	356523219	XP_003530239.1	1024	1.33e-128	PREDICTED: uncharacterized protein LOC100786732 [Glycine max]
comp24864_c0	33.2108	15.3631	1.1122	0.00040481	0.0040566	2030	373432591	NP_001243292.1	2403	0	4-coumarate--CoA ligase-like 7-like [Glycine max] >gi|370316591|gb|AEX25890.1| 4-coumarate:CoA ligase [Glycine max]
comp22881_c1	42.2265	19.553	1.1108	6.74e-05	0.00083247	1054	356551660	XP_003544192.1	887	1.05e-113	PREDICTED: protein phosphatase 2C 37-like [Glycine max]
comp28409_c0	64.1055	29.697	1.1101	9.15e-07	1.65e-05	1736	363807331	NP_001242370.1	1961	0	uncharacterized protein LOC100778108 [Glycine max] >gi|255641731|gb|ACU21136.1| unknown [Glycine max]
comp31634_c0	175.771	81.5213	1.1085	4.57e-16	2.22e-14	946	388521779	AFK48951.1	236	4.8e-22	unknown [Lotus japonicus]
comp18622_c0	37.1812	17.2691	1.1064	0.00019015	0.0020804	4882	356544058	XP_003540472.1	4251	0	PREDICTED: phytosulfokine receptor 2-like [Glycine max]
comp26915_c0	46.3363	21.5296	1.1058	3.12e-05	0.00042038	1455	356543296	XP_003540098.1	1305	3.94e-176	PREDICTED: 3-deoxy-manno-octulosonate cytidylyltransferase-like [Glycine max]
comp29220_c0	151.219	70.2732	1.1056	5.34e-14	2.21e-12	2437	356568694	XP_003552545.1	2533	0	PREDICTED: SNF1-related protein kinase catalytic subunit alpha KIN10-like [Glycine max]
comp20315_c0	117.171	54.4691	1.1051	3.58e-11	1.14e-09	1139	351725021	NP_001236566.1	453	2.87e-52	uncharacterized protein LOC100500340 [Glycine max] >gi|255630077|gb|ACU15392.1| unknown [Glycine max]
comp27425_c0	102.36	47.6784	1.1022	6.44e-10	1.8e-08	2358	356566596	XP_003551516.1	1570	0	PREDICTED: uncharacterized protein LOC100796499 isoform 1 [Glycine max] >gi|356566598|ref|XP_003551517.1| PREDICTED: uncharacterized protein LOC100796499 isoform 2 [Glycine max] >gi|356566600|ref|XP_003551518.1| PREDICTED: uncharacterized protein LOC100796499 isoform 3 [Glycine max] >gi|356566602|ref|XP_003551519.1| PREDICTED: uncharacterized protein LOC100796499 isoform 4 [Glycine max]
comp25733_c0	104.329	48.6627	1.1002	4.59e-10	1.31e-08	1582	356548272	XP_003542527.1	820	4.06e-102	PREDICTED: uncharacterized protein LOC547884 [Glycine max]
comp27817_c0	64.974	30.3586	1.0978	9e-07	1.63e-05	1836	356521374	XP_003529331.1	1273	8.62e-167	PREDICTED: protein MOS2-like [Glycine max]
comp26540_c0	110.427	51.6831	1.0953	1.59e-10	4.76e-09	3118	356524866	XP_003531049.1	2657	0	PREDICTED: uncharacterized protein LOC100787824 [Glycine max]
comp26140_c0	103.31	48.4503	1.0924	6.5e-10	1.82e-08	1612	357466515	XP_003603542.1	482	1.43e-53	hypothetical protein MTR_3g108910 [Medicago truncatula] >gi|355492590|gb|AES73793.1| hypothetical protein MTR_3g108910 [Medicago truncatula]
comp19032_c0	153.801	72.1844	1.0913	4.93e-14	2.05e-12	1516	357441513	XP_003591034.1	1448	0	Cysteine synthase [Medicago truncatula] >gi|355480082|gb|AES61285.1| Cysteine synthase [Medicago truncatula]
comp10859_c0	37.0571	17.4213	1.0889	0.00022124	0.0023766	926	356523983	XP_003530613.1	179	3.47e-14	PREDICTED: uncharacterized protein LOC100500563 [Glycine max] >gi|255630637|gb|ACU15678.1| unknown [Glycine max]
comp30933_c0	38.7114	18.2299	1.0865	0.000163	0.0018237	2772	356509263	XP_003523370.1	2534	0	PREDICTED: uncharacterized protein LOC100812724 [Glycine max]
comp21699_c0	607.922	286.536	1.0852	1.96e-50	3.4e-48	1896	357485581	XP_003613078.1	1355	0	Mitochondrial 2-oxoglutarate/malate carrier protein [Medicago truncatula] >gi|355514413|gb|AES96036.1| Mitochondrial 2-oxoglutarate/malate carrier protein [Medicago truncatula]
comp22933_c0	39.6085	18.6709	1.085	0.00013836	0.0015809	2484	357439961	XP_003590258.1	2902	0	Serine/threonine protein kinase 1 CTR1 [Medicago truncatula] >gi|355479306|gb|AES60509.1| Serine/threonine protein kinase 1 CTR1 [Medicago truncatula]
comp18576_c0	43.3022	20.4351	1.0834	6.85e-05	0.00084447	3043	356546032	XP_003541436.1	3362	0	PREDICTED: protein VERNALIZATION INSENSITIVE 3-like [Glycine max]
comp23989_c0	36.2605	17.1221	1.0825	0.00027061	0.002838	1372	356576246	XP_003556244.1	995	2.81e-131	PREDICTED: ras-related protein RABF1 [Glycine max]
comp21998_c0	39.3119	18.5967	1.0799	0.00015242	0.0017209	1165	388521711	AFK48917.1	1096	2.6e-147	unknown [Lotus japonicus]
comp18374_c0	37.2225	17.63	1.0781	0.00023162	0.0024742	1150	358346340	XP_003637227.1	968	3.67e-128	hypothetical protein MTR_077s0041 [Medicago truncatula] >gi|355503162|gb|AES84365.1| hypothetical protein MTR_077s0041 [Medicago truncatula] >gi|388502294|gb|AFK39213.1| unknown [Medicago truncatula]
comp21092_c0	60.5073	28.6679	1.0777	2.69e-06	4.46e-05	808	356534961	XP_003536019.1	905	2.42e-120	PREDICTED: germin-like protein subfamily 2 member 4-like [Glycine max]
comp24374_c0	50.2653	23.8157	1.0776	1.89e-05	0.00026592	1861	356547491	XP_003542145.1	1872	0	PREDICTED: amino acid permease 2-like [Glycine max]
comp23992_c0	37.8429	17.9358	1.0772	0.00020683	0.0022403	1575	388508804	AFK42468.1	1411	0	unknown [Medicago truncatula]
comp18140_c0	161.258	76.4478	1.0768	1.88e-14	8.19e-13	1297	356531939	XP_003534533.1	1484	0	PREDICTED: putative lactoylglutathione lyase-like [Glycine max]
comp30718_c0	46.0219	21.8317	1.0759	4.33e-05	0.00056681	5202	357443747	XP_003592151.1	6770	0	Multidrug resistance protein ABC transporter family [Medicago truncatula] >gi|355481199|gb|AES62402.1| Multidrug resistance protein ABC transporter family [Medicago truncatula]
comp25231_c0	100.579	47.9269	1.0694	1.68e-09	4.43e-08	1411	357437525	XP_003589038.1	1233	4.16e-166	26S proteasome non-ATPase regulatory subunit [Medicago truncatula] >gi|217074312|gb|ACJ85516.1| unknown [Medicago truncatula] >gi|355478086|gb|AES59289.1| 26S proteasome non-ATPase regulatory subunit [Medicago truncatula]
comp10262_c0	39.6077	18.8914	1.068	0.00015774	0.0017721	1340	358249224	NP_001240269.1	1436	0	uncharacterized protein LOC100804982 [Glycine max] >gi|255646614|gb|ACU23781.1| unknown [Glycine max]
comp31171_c0	59.4382	28.3643	1.0673	3.71e-06	5.98e-05	3808	356542427	XP_003539668.1	4157	0	PREDICTED: leucine-rich repeat receptor-like protein kinase TDR-like [Glycine max]
comp19605_c1	33.8721	16.1717	1.0666	0.00047988	0.0047267	843	388518259	AFK47191.1	673	5.95e-84	unknown [Medicago truncatula]
comp24701_c0	231.713	110.63	1.0666	6.65e-20	4.27e-18	2548	357502631	XP_003621604.1	2029	0	Amino acid transporter [Medicago truncatula] >gi|355496619|gb|AES77822.1| Amino acid transporter [Medicago truncatula]
comp27968_c0	41.896	20.0095	1.0661	0.00010344	0.0012143	2093	356559882	XP_003548225.1	1777	0	PREDICTED: zinc finger CCCH domain-containing protein 48-like [Glycine max]
comp16624_c0	50.1267	23.9634	1.0647	2.2e-05	0.00030409	1444	356543504	XP_003540200.1	1898	0	PREDICTED: serine carboxypeptidase-like 48-like [Glycine max]
comp23080_c0	141.085	67.4799	1.064	1.1e-12	4.06e-11	756	356505374	XP_003521466.1	341	9.36e-38	PREDICTED: cytochrome b-c1 complex subunit 9-like [Glycine max] >gi|255637870|gb|ACU19254.1| unknown [Glycine max]
comp28547_c0	44.2539	21.2437	1.0588	7.03e-05	0.00086413	3307	357453437	XP_003596995.1	4161	0	Glutamate receptor 3.7 [Medicago truncatula] >gi|355486043|gb|AES67246.1| Glutamate receptor 3.7 [Medicago truncatula]
comp26061_c0	304.523	146.189	1.0587	1.84e-25	1.53e-23	2187	356513072	XP_003525238.1	2909	0	PREDICTED: phosphoglucomutase, cytoplasmic-like [Glycine max]
comp12932_c0	199.802	95.9273	1.0586	3.01e-17	1.58e-15	2025	356538512	XP_003537747.1	2453	0	PREDICTED: uncharacterized aminotransferase y4uB-like [Glycine max]
comp17140_c0	51.8435	24.9198	1.0569	1.72e-05	0.00024392	639	356508432	XP_003522961.1	206	2.34e-18	PREDICTED: uncharacterized protein LOC100817695 [Glycine max]
comp13068_c0	141.645	68.1415	1.0557	1.24e-12	4.55e-11	2740	356521845	XP_003529561.1	3443	0	PREDICTED: glyoxysomal fatty acid beta-oxidation multifunctional protein MFP-a-like [Glycine max]
comp18073_c0	311.111	149.872	1.0537	7.49e-26	6.38e-24	3598	357441255	XP_003590905.1	5092	0	O-linked GlcNAc transferase like protein [Medicago truncatula] >gi|355479953|gb|AES61156.1| O-linked GlcNAc transferase like protein [Medicago truncatula]
comp20401_c0	35.8163	17.2544	1.0537	0.00036139	0.0036615	1542	356539122	XP_003538049.1	2051	0	PREDICTED: isovaleryl-CoA dehydrogenase 1, mitochondrial-like [Glycine max]
comp21931_c0	105.833	51.0142	1.0528	8.86e-10	2.41e-08	2641	357482107	XP_003611339.1	3345	0	Peroxisomal acyl-CoA oxidase 1A [Medicago truncatula] >gi|355512674|gb|AES94297.1| Peroxisomal acyl-CoA oxidase 1A [Medicago truncatula]
comp10231_c0	43.1479	20.8026	1.0525	9.13e-05	0.0010858	1313	356527765	XP_003532478.1	1121	8.43e-150	PREDICTED: bidirectional sugar transporter SWEET13-like [Glycine max]
comp24086_c0	56.2432	27.1243	1.0521	7.97e-06	0.0001209	1636	356551456	XP_003544091.1	1135	4.53e-150	PREDICTED: plastid division protein PDV1-like [Glycine max]
comp21773_c0	178.507	86.4992	1.0452	2.22e-15	1.03e-13	869	388496274	AFK36203.1	763	2.14e-99	unknown [Lotus japonicus]
comp24678_c0	38.0873	18.5239	1.0399	0.00026016	0.0027412	2474	356511702	XP_003524562.1	1644	0	PREDICTED: serine/threonine-protein kinase HT1-like [Glycine max]
comp29759_c0	63.7758	31.0937	1.0364	2.39e-06	4e-05	1956	356558725	XP_003547653.1	2257	0	PREDICTED: uridine kinase-like protein 1, chloroplastic-like [Glycine max]
comp17790_c0	50.25	24.5515	1.0333	2.91e-05	0.00039481	938	357451873	XP_003596213.1	560	1.32e-68	Tobamovirus multiplication 2B [Medicago truncatula] >gi|355485261|gb|AES66464.1| Tobamovirus multiplication 2B [Medicago truncatula]
comp24050_c0	87.6516	42.8549	1.0323	3.42e-08	7.61e-07	2739	357478427	XP_003609499.1	2883	0	Large proline-rich protein BAT3 [Medicago truncatula] >gi|355510554|gb|AES91696.1| Large proline-rich protein BAT3 [Medicago truncatula]
comp20669_c0	108.068	52.8519	1.0319	9.01e-10	2.44e-08	1892	358248074	NP_001240062.1	2215	0	1-deoxy-D-xylulose 5-phosphate reductoisomerase, chloroplastic-like [Glycine max] >gi|329402627|gb|AEB91528.1| 1-deoxy-D-xylulose 5-phosphate reductoisomerase [Glycine max]
comp23118_c0	228.814	111.906	1.0319	4.91e-19	2.97e-17	1690	356509972	XP_003523716.1	1587	0	PREDICTED: auxin-induced protein 5NG4-like [Glycine max]
comp19292_c0	59.044	28.9046	1.0305	6.05e-06	9.35e-05	1429	351726890	NP_001236374.1	314	9.97e-32	uncharacterized protein LOC100527716 [Glycine max] >gi|255633034|gb|ACU16872.1| unknown [Glycine max]
comp21883_c0	45.5765	22.3463	1.0283	7.17e-05	0.00087901	1262	356575488	XP_003555872.1	1211	2.87e-163	PREDICTED: unknown protein DS12 from 2D-PAGE of leaf, chloroplastic-like [Glycine max]
comp19346_c0	273.916	134.481	1.0263	2.36e-22	1.78e-20	1876	351721013	NP_001238475.1	1991	0	peroxisomal 3-ketoacyl-CoA thiolase [Glycine max] >gi|167963384|dbj|BAG09380.1| peroxisomal 3-ketoacyl-CoA thiolase precursor [Glycine max]
comp22623_c0	55.6679	27.3433	1.0257	1.17e-05	0.00017317	1925	357477943	XP_003609257.1	1182	1.28e-154	hypothetical protein MTR_4g113730 [Medicago truncatula] >gi|355510312|gb|AES91454.1| hypothetical protein MTR_4g113730 [Medicago truncatula] >gi|388519233|gb|AFK47678.1| unknown [Medicago truncatula]
comp29517_c0	45.4942	22.3448	1.0257	7.44e-05	0.00090991	2042	356524740	XP_003530986.1	2195	0	PREDICTED: sphingosine kinase A-like [Glycine max]
comp18999_c0	59.1838	29.109	1.0237	6.36e-06	9.81e-05	949	351725133	NP_001235802.1	562	2.46e-69	uncharacterized protein LOC100305723 [Glycine max] >gi|255626425|gb|ACU13557.1| unknown [Glycine max]
comp21802_c0	63.4032	31.2392	1.0212	3.07e-06	5.03e-05	1659	363808126	NP_001242477.1	685	3.55e-82	uncharacterized protein LOC100808083 [Glycine max] >gi|255642080|gb|ACU21306.1| unknown [Glycine max]
comp30079_c0	36.6679	18.0828	1.0199	0.0003915	0.0039343	2358	357514571	XP_003627574.1	2641	0	Signal peptide peptidase-like 2B [Medicago truncatula] >gi|355521596|gb|AET02050.1| Signal peptide peptidase-like 2B [Medicago truncatula]
comp12545_c0	489.499	241.399	1.0199	2.14e-38	2.79e-36	873	356516716	XP_003527039.1	433	1.07e-50	PREDICTED: uncharacterized protein LOC100499787 [Glycine max]
comp16591_c0	60.2178	29.7066	1.0194	5.55e-06	8.64e-05	1903	356571773	XP_003554047.1	2073	0	PREDICTED: BTB/POZ and MATH domain-containing protein 4-like [Glycine max]
comp27102_c0	76.2648	37.6358	1.0189	3.2e-07	6.19e-06	1918	356555910	XP_003546272.1	2259	0	PREDICTED: histidinol dehydrogenase, chloroplastic-like [Glycine max]
comp25550_c0	120.258	59.3941	1.0177	1.42e-10	4.26e-09	1425	388503480	AFK39806.1	1187	2.52e-158	unknown [Medicago truncatula]
comp29864_c0	42.8096	21.1694	1.016	0.00013174	0.0015122	1806	356571356	XP_003553844.1	1925	0	PREDICTED: sulfite oxidase-like [Glycine max]
comp26261_c0	41.6483	20.5939	1.016	0.0001625	0.0018197	1396	356545051	XP_003540959.1	1500	0	PREDICTED: uncharacterized protein LOC100813279 [Glycine max]
comp24258_c0	38.0083	18.8179	1.0142	0.00031938	0.0032937	1575	224127630	XP_002329325.1	1844	0	predicted protein [Populus trichocarpa] >gi|222870779|gb|EEF07910.1| predicted protein [Populus trichocarpa]
comp17673_c0	469.561	232.753	1.0125	1.26e-36	1.56e-34	2060	356556046	XP_003546338.1	2653	0	PREDICTED: importin subunit alpha-1-like [Glycine max]
comp24229_c0	42.1028	20.9835	1.0047	0.00016416	0.0018351	1450	351725147	NP_001237594.1	591	2.08e-70	uncharacterized protein LOC100306616 [Glycine max] >gi|255629089|gb|ACU14889.1| unknown [Glycine max]
comp31036_c0	49.6247	24.7404	1.0042	4.31e-05	0.00056442	2766	356519387	XP_003528354.1	2654	0	PREDICTED: uncharacterized protein LOC100817742 [Glycine max]
comp24699_c0	61.9102	30.8732	1.0038	4.93e-06	7.73e-05	1570	356545918	XP_003541380.1	1527	0	PREDICTED: ribokinase-like [Glycine max]
comp34108_c0	78.238	39.0325	1.0032	2.85e-07	5.54e-06	2307	356568909	XP_003552650.1	1940	0	PREDICTED: probable protein phosphatase 2C 33-like [Glycine max]
comp13075_c0	81.6377	40.757	1.0022	1.6e-07	3.21e-06	509	--	--	--	--	--
comp29855_c0	40.7847	20.3616	1.0022	0.00021209	0.002293	1664	356572387	XP_003554350.1	1847	0	PREDICTED: serine/threonine-protein kinase PBS1-like [Glycine max]
